# Supplementary material for: A Vision-Based Sensing Approach for a Spherical Soft Robotic Arm
Source: Front Robot AI. 2021 Feb 26;8:630935. doi: 10.3389/frobt.2021.630935 (PMC7953419; doi:10.3389/frobt.2021.630935)
Supplement: Supplementary file 1 [file datasheet1.zip]

Archive with 48 entries (37 files):
- supplementaryFiles/
- supplementaryFiles/Electronics/
- supplementaryFiles/Electronics/ArducamAdapter_CameraBoard_Rev01/
- supplementaryFiles/Electronics/ArducamAdapter_CameraBoard_Rev01/PCB/
- supplementaryFiles/Electronics/ArducamAdapter_CameraBoard_Rev01/PCBA/
- supplementaryFiles/Electronics/ArducamAdapter_CameraBoard_Rev01/PCBA/Assembly Drawing.pdf
- supplementaryFiles/Electronics/ArducamAdapter_CameraBoard_Rev01/PCBA/BOM_TwoBoards_CameraBoard_ByRef.xlsx
- supplementaryFiles/Electronics/ArducamAdapter_CameraBoard_Rev01/PCBA/BOM_TwoBoards_CameraBoard_ByValue.xlsx
- supplementaryFiles/Electronics/ArducamAdapter_CameraBoard_Rev01/PCBA/TwoBoards_CameraBoard.pdf
- supplementaryFiles/Electronics/ArducamAdapter_CameraBoard_Rev01/PCB/TwoBoards_CameraBoard/
- supplementaryFiles/Electronics/ArducamAdapter_CameraBoard_Rev01/PCB/TwoBoards_CameraBoard/TwoBoards_CameraBoard.G1
- supplementaryFiles/Electronics/ArducamAdapter_CameraBoard_Rev01/PCB/TwoBoards_CameraBoard/TwoBoards_CameraBoard.G2
- supplementaryFiles/Electronics/ArducamAdapter_CameraBoard_Rev01/PCB/TwoBoards_CameraBoard/TwoBoards_CameraBoard.GBL
- supplementaryFiles/Electronics/ArducamAdapter_CameraBoard_Rev01/PCB/TwoBoards_CameraBoard/TwoBoards_CameraBoard.GBO
- supplementaryFiles/Electronics/ArducamAdapter_CameraBoard_Rev01/PCB/TwoBoards_CameraBoard/TwoBoards_CameraBoard.GBS
- supplementaryFiles/Electronics/ArducamAdapter_CameraBoard_Rev01/PCB/TwoBoards_CameraBoard/TwoBoards_CameraBoard.GM4
- supplementaryFiles/Electronics/ArducamAdapter_CameraBoard_Rev01/PCB/TwoBoards_CameraBoard/TwoBoards_CameraBoard.GTL
- supplementaryFiles/Electronics/ArducamAdapter_CameraBoard_Rev01/PCB/TwoBoards_CameraBoard/TwoBoards_CameraBoard.GTO
- supplementaryFiles/Electronics/ArducamAdapter_CameraBoard_Rev01/PCB/TwoBoards_CameraBoard/TwoBoards_CameraBoard.GTP
- supplementaryFiles/Electronics/ArducamAdapter_CameraBoard_Rev01/PCB/TwoBoards_CameraBoard/TwoBoards_CameraBoard.GTS
- supplementaryFiles/Electronics/ArducamAdapter_CameraBoard_Rev01/PCB/TwoBoards_CameraBoard/TwoBoards_CameraBoard.TXT
- supplementaryFiles/Electronics/ArducamAdapter_LEDBoard_Rev01/
- supplementaryFiles/Electronics/ArducamAdapter_LEDBoard_Rev01/BOM_TwoBoards_LedBoard_ByValue.xlsx
- supplementaryFiles/Electronics/ArducamAdapter_LEDBoard_Rev01/TwoBoards_LedBoard/
- supplementaryFiles/Electronics/ArducamAdapter_LEDBoard_Rev01/TwoBoards_LedBoard.pdf
- supplementaryFiles/Electronics/ArducamAdapter_LEDBoard_Rev01/TwoBoards_LedBoard/TwoBoards_LedBoard.GBL
- supplementaryFiles/Electronics/ArducamAdapter_LEDBoard_Rev01/TwoBoards_LedBoard/TwoBoards_LedBoard.GBO
- supplementaryFiles/Electronics/ArducamAdapter_LEDBoard_Rev01/TwoBoards_LedBoard/TwoBoards_LedBoard.GBS
- supplementaryFiles/Electronics/ArducamAdapter_LEDBoard_Rev01/TwoBoards_LedBoard/TwoBoards_LedBoard.GM2
- supplementaryFiles/Electronics/ArducamAdapter_LEDBoard_Rev01/TwoBoards_LedBoard/TwoBoards_LedBoard.GTL
- supplementaryFiles/Electronics/ArducamAdapter_LEDBoard_Rev01/TwoBoards_LedBoard/TwoBoards_LedBoard.GTO
- supplementaryFiles/Electronics/ArducamAdapter_LEDBoard_Rev01/TwoBoards_LedBoard/TwoBoards_LedBoard.GTS
- supplementaryFiles/Electronics/ArducamAdapter_LEDBoard_Rev01/TwoBoards_LedBoard/TwoBoards_LedBoard.TXT
- supplementaryFiles/Mechanics/
- supplementaryFiles/Mechanics/Adapter/
- supplementaryFiles/Mechanics/Adapter/camera_adapter.STEP
- supplementaryFiles/Mechanics/Adapter/cap.STEP
- supplementaryFiles/Mechanics/Adapter/flange_ring.STEP
- supplementaryFiles/Mechanics/Fabrics/
- supplementaryFiles/Mechanics/Fabrics/bottom_A_fabric.STEP
- supplementaryFiles/Mechanics/Fabrics/bottom_B_fabric.STEP
- supplementaryFiles/Mechanics/Fabrics/bottom_seam_outer.STEP
- supplementaryFiles/Mechanics/Fabrics/middle_fabric.STEP
- supplementaryFiles/Mechanics/Fabrics/middle_seam_inner.STEP
- supplementaryFiles/Mechanics/Fabrics/middle_seam_outer.STEP
- supplementaryFiles/Mechanics/Fabrics/top_A_fabric.STEP
- supplementaryFiles/Mechanics/Fabrics/top_B_fabric.STEP
- supplementaryFiles/Mechanics/Fabrics/top_seam_outer.STEP
