# Supplementary material for: A Vision-Based Sensing Approach for a Spherical Soft Robotic Arm
Source: Front Robot AI. 2021 Feb 26;8:630935. doi: 10.3389/frobt.2021.630935 (PMC7953419; doi:10.3389/frobt.2021.630935)
Supplement: Supplementary file 1 [file datasheet1.zip › supplementaryFiles/Electronics/ArducamAdapter_CameraBoard_Rev01/PCBA/BOM_TwoBoards_CameraBoard_ByRef.xlsx]

## Sheet: BOM_TwoBoards_CameraBoard_ByRef
Designator	Value	Comment	Description	Footprint	LibRef	Assembled	Supplier 1	Supplier Part Number 1	Manufacturer Part Number	Manufacturer Part Number 1
C100	1 uF	CC0603KRX7R7BB105	CAP CER 1UF 16V X7R 0603	FP-CC0603-DA-MFG	CMP-03422-000924-1				CC0603KRX7R7BB105
C101	1 uF	CC0603KRX7R7BB105	CAP CER 1UF 16V X7R 0603	FP-CC0603-DA-MFG	CMP-03422-000924-1				CC0603KRX7R7BB105
C102	1 uF	CC0603KRX7R7BB105	CAP CER 1UF 16V X7R 0603	FP-CC0603-DA-MFG	CMP-03422-000924-1				CC0603KRX7R7BB105
C105	1 uF	CC0603KRX7R7BB105	CAP CER 1UF 16V X7R 0603	FP-CC0603-DA-MFG	CMP-03422-000924-1				CC0603KRX7R7BB105
C106	1 uF	CC0603KRX7R7BB105	CAP CER 1UF 16V X7R 0603	FP-CC0603-DA-MFG	CMP-03422-000924-1				CC0603KRX7R7BB105
C107	1 uF	CC0603KRX7R7BB105	CAP CER 1UF 16V X7R 0603	FP-CC0603-DA-MFG	CMP-03422-000924-1				CC0603KRX7R7BB105
C108	1 uF	CC0603KRX7R7BB105	CAP CER 1UF 16V X7R 0603	FP-CC0603-DA-MFG	CMP-03422-000924-1				CC0603KRX7R7BB105
C111	1 uF	CC0603KRX7R7BB105	CAP CER 1UF 16V X7R 0603	FP-CC0603-DA-MFG	CMP-03422-000924-1				CC0603KRX7R7BB105
C113	1 uF	CC0603KRX7R7BB105	CAP CER 1UF 16V X7R 0603	FP-CC0603-DA-MFG	CMP-03422-000924-1				CC0603KRX7R7BB105
C114	1 uF	CC0603KRX7R7BB105	CAP CER 1UF 16V X7R 0603	FP-CC0603-DA-MFG	CMP-03422-000924-1				CC0603KRX7R7BB105
C103	100 nF	CC0603KRX7R9BB104	CAP CER 0.1UF 50V X7R 0603	FP-CC0603-DA-MFG	CMP-03422-000502-1		Farnell	1362556	CC0603KRX7R9BB104
R100	10k	ERJ3EKF1002V	Chip Resistor, 10 KOhm, +/- 1%, 0.1 W, -55 to 155 degC, 0603 (1608 Metric), RoHS, Tape and Reel	RESC1609X55X30LL15T15	CMP-2000-07452-1
R101	10k	ERJ3EKF1002V	Chip Resistor, 10 KOhm, +/- 1%, 0.1 W, -55 to 155 degC, 0603 (1608 Metric), RoHS, Tape and Reel	RESC1609X55X30LL15T15	CMP-2000-07452-1
R102	10k	ERJ3EKF1002V	Chip Resistor, 10 KOhm, +/- 1%, 0.1 W, -55 to 155 degC, 0603 (1608 Metric), RoHS, Tape and Reel	RESC1609X55X30LL15T15	CMP-2000-07452-1
R104	10k	ERJ3EKF1002V	Chip Resistor, 10 KOhm, +/- 1%, 0.1 W, -55 to 155 degC, 0603 (1608 Metric), RoHS, Tape and Reel	RESC1609X55X30LL15T15	CMP-2000-07452-1
R111	10k	ERJ3EKF1002V	Chip Resistor, 10 KOhm, +/- 1%, 0.1 W, -55 to 155 degC, 0603 (1608 Metric), RoHS, Tape and Reel	RESC1609X55X30LL15T15	CMP-2000-07452-1
R109	160k	CRCW0603160KFKEA		RESC1609X50X30NL10T20	CMP-2000-02929-1		Digi-Key	541-160KHCT-ND	CRCW0603160KFKEA
C110	2.2uF	GRM188R71A225KE15D		CAPC1608X90X35ML10T15	CMP-2006-02836-1
C115	2.2uF	GRM188R71A225KE15D		CAPC1608X90X35ML10T15	CMP-2006-02836-1
C104	220nF	GRM188R71A225KE15D		CAPC1608X90X35ML10T15	CMP-2006-02836-1		Digi-Key	490-3290-1-ND	GRM188R71E224KA88D
R106	240k	CRCW0603240KJNEA		RESC1609X50X30NL10T20	CMP-2000-03110-1		Digi-Key	541-240KGCT-ND	CRCW0603240KJNEA
C109	30pF	C0603C300J5GACTU		CAPC1608X87X35LL15T15	CMP-2006-03166-1
C112	30pF	C0603C300J5GACTU		CAPC1608X87X35LL15T15	CMP-2006-03166-1
R105	470k	CRCW0603470KFKEA		RESC1609X50X30LL10T20	CMP-2000-03370-1		Digi-Key	541-470KHCT-ND	CRCW0603470KFKEA
R107	470k	CRCW0603470KFKEA		RESC1609X50X30LL10T20	CMP-2000-03370-1		Digi-Key	541-470KHCT-ND	CRCW0603470KFKEA
R108	470k	CRCW0603470KFKEA		RESC1609X50X30LL10T20	CMP-2000-03370-1		Digi-Key	541-470KHCT-ND	CRCW0603470KFKEA
R110	470k	CRCW0603470KFKEA		RESC1609X50X30LL10T20	CMP-2000-03370-1		Digi-Key	541-470KHCT-ND	CRCW0603470KFKEA
R103	560	ERJ-3EKF5600V	Chip Resistor, 560 Ohm, +/- 1%, 0.1 W, -55 to 155 degC, 0603 (1608 Metric), RoHS, Tape and Reel	RESC1608X55X30ML15T15	CMP-1665-00060-1		RSComponents	1755771	ERJ-3EKF5600V
D100		MMBZ9V1ALT1G	24 W Peak Power Zener Transient Voltage Suppressor, Dual Common Anode Zeners for ESD Protection, 3-Pin SOT-23, Pb-Free, Tape and Reel	ONSC-SOT-23-3-318-08_V	CMP-1060-01253-1
FB100		BLM18TG102TN1D	Chip Ferrite Bead for General Use, 1000 Ohm, 100 mA, -55 to 125 degC, 1.6 x 0.8 x 0.7 mm SMD, Tape and Reel	MURA-BLM18-RF-H2-CHIP-2_V	CMP-0686-00523-2		Digi-Key	490-9701-1-ND	BLM18TG102TN1D
FB101		BLM18TG102TN1D	Chip Ferrite Bead for General Use, 1000 Ohm, 100 mA, -55 to 125 degC, 1.6 x 0.8 x 0.7 mm SMD, Tape and Reel	MURA-BLM18-RF-H2-CHIP-2_V	CMP-0686-00523-2		Digi-Key	490-9701-1-ND	BLM18TG102TN1D
J100		52271-1579	1.0 mm Pitch Easy-On(TM) Type FPC Connector, 3.0 mm Mated Height, Right Angle, ZIF, SMT, Bottom Contact, 15 Circuits, -40 to 85 degC, ELV and RoHS Compliant, Tape and Reel	MOLX-52271-1579	CMP-1241-00244-1
LED100		150060VS75000	SMD mono-color Chip LED, WL-SMCW, Bright Green	0603_A	CMP-1426-00006-1
Q100		FDN357N	N-Channel Logic Level Enhancement Mode Field Effect Transistor, 30 V, 1.9 A, -55 to 150 degC, 3-Pin SOT23, RoHS, Tape and Reel	FAIR-SSOT3L-3_V	CMP-2000-06253-1		Digi-Key	DMN62D0U-13DICT-ND	DMN62D0U-13
U100		TPS79901DDCR	Single Output High PSRR LDO, 200 mA, Adjustable 1.2 to 6.5 V Output, 2.7 to 6.5 V Input, with Low IQ, 5-pin SOT (DDC), -40 to 85 degC, Green (RoHS & no Sb/Br)	DDC0005A_M	CMP-0394-01110-2
U101		TPS79901DDCR	Single Output High PSRR LDO, 200 mA, Adjustable 1.2 to 6.5 V Output, 2.7 to 6.5 V Input, with Low IQ, 5-pin SOT (DDC), -40 to 85 degC, Green (RoHS & no Sb/Br)	DDC0005A_M	CMP-0394-01110-2
X100		AXT524124		AXT524124	AXT524124
Y100		DSC6101MI2A-024.0000T	MEMS OSC XO 24.0000MHZ CMOS SMD	FP-C04-C04-1200-0	CMP-06255-000002-1				DSC6101MI2A-024.0000T
