# Supplementary material for: A Vision-Based Sensing Approach for a Spherical Soft Robotic Arm
Source: Front Robot AI. 2021 Feb 26;8:630935. doi: 10.3389/frobt.2021.630935 (PMC7953419; doi:10.3389/frobt.2021.630935)
Supplement: Supplementary file 1 [file datasheet1.zip › supplementaryFiles/Electronics/ArducamAdapter_CameraBoard_Rev01/PCBA/BOM_TwoBoards_CameraBoard_ByValue.xlsx]

## Sheet: Sheet1
Manufacturer Part Number	Manufacturer	Digi-Key Part Number	Packaging	Part Status	Quantity	Unit Price	Extended Price	Quantity Available	Mfg Std Lead Time	Description	RoHS Status	Lead Free Status	REACH Status
CC0603KRX7R7BB105	Yageo	311-1446-1-ND	Cut Tape (CT)	Active	10	0.08	$0.80	1639464	33 Weeks	CAP CER 1UF 16V X7R 0603	ROHS3 Compliant	Lead free	REACH Unaffected
06031C104KAT2A	AVX Corporation	478-10047-1-ND	Cut Tape (CT)	Active	1	0.19	$0.19	41375	12 Weeks	CAP CER 0.1UF 100V X7R 0603	ROHS3 Compliant	Lead free	REACH Unaffected
GRM188R71E224KA88D	Murata Electronics	490-3290-1-ND	Cut Tape (CT)	Active	1	0.23	$0.23	561912	15 Weeks	CAP CER 0.22UF 25V X7R 0603	ROHS3 Compliant	Lead free	Not Available
C0603C300J5GACTU	KEMET	399-9057-1-ND	Cut Tape (CT)	Active	2	0.24	$0.48	16656	33 Weeks	CAP CER 30PF 50V C0G/NP0 0603	ROHS3 Compliant	Lead free	REACH Unaffected
GRM188R71A225KE15D	Murata Electronics	490-4520-1-ND	Cut Tape (CT)	Active	2	0.27	$0.54	69593	15 Weeks	CAP CER 2.2UF 10V X7R 0603	ROHS3 Compliant	Lead free	Not Available
MMBZ9V1ALT1G	ON Semiconductor	MMBZ9V1ALT1GOSCT-ND	Cut Tape (CT)	Active	1	0.21	$0.21	618	7 Weeks	TVS DIODE 6V 14V SOT23-3	ROHS3 Compliant	Lead free	REACH Unaffected
BLM18TG102TN1D	Murata Electronics	490-9701-1-ND	Cut Tape (CT)	Active	2	0.1	$0.20	57444	7 Weeks	FERRITE BEAD 1 KOHM 0603 1LN	ROHS3 Compliant	Lead free	Not Available
0522711579	Molex	WM10967CT-ND	Cut Tape (CT)	Active	1	1.65	$1.65	4359	11 Weeks	CONN FPC BOTTOM 15POS 1.00MM R/A	ROHS3 Compliant	Lead free	REACH Unaffected
150060VS75000	Würth Elektronik	732-4980-1-ND	Cut Tape (CT)	Active	1	0.14	$0.14	38140	10 Weeks	LED GREEN CLEAR 0603 SMD	ROHS3 Compliant	Lead free	REACH Unaffected
DMN62D0U-13	Diodes Incorporated	DMN62D0U-13DICT-ND	Cut Tape (CT)	Active	1	0.31	$0.31	150422	14 Weeks	MOSFET N-CH 60V 0.38A	ROHS3 Compliant	Lead free	REACH Unaffected
ERJ-3EKF1002V	Panasonic Electronic Components	P10.0KHCT-ND	Cut Tape (CT)	Active	5	0.1	$0.50	1626491	16 Weeks	RES SMD 10K OHM 1% 1/10W 0603	ROHS3 Compliant	Lead free	REACH Unaffected
ERJ-3EKF5600V	Panasonic Electronic Components	P560HCT-ND	Cut Tape (CT)	Active	1	0.1	$0.10	0	16 Weeks	RES SMD 560 OHM 1% 1/10W 0603	ROHS3 Compliant	Lead free	REACH Unaffected
CRCW0603470KFKEA	Vishay Dale	541-470KHCT-ND	Cut Tape (CT)	Active	4	0.1	$0.40	4322	14 Weeks	RES SMD 470K OHM 1% 1/10W 0603	ROHS3 Compliant	Lead free	Not Available
CRCW0603240KJNEA	Vishay Dale	541-240KGCT-ND	Cut Tape (CT)	Active	1	0.1	$0.10	19597	14 Weeks	RES SMD 240K OHM 5% 1/10W 0603	ROHS3 Compliant	Lead free	Not Available
CRCW0603160KFKEA	Vishay Dale	541-160KHCT-ND	Cut Tape (CT)	Active	1	0.1	$0.10	14750	14 Weeks	RES SMD 160K OHM 1% 1/10W 0603	ROHS3 Compliant	Lead free	Not Available
TPS79901DDCR	Texas Instruments	296-17776-1-ND	Cut Tape (CT)	Active	2	0.92	$1.84	58814	6 Weeks	IC REG LIN POS ADJ 200MA SOT23-5	ROHS3 Compliant	Lead free	REACH Unaffected
AXT524124	Panasonic Electric Works	255-2411-1-ND	Cut Tape (CT)	Active	1	1.4	$1.40	11634	10 Weeks	CONN SOCKET 24POS SMD GOLD	RoHS Compliant	Lead free	Not Available
DSC6101MI2A-024.0000T	Microchip Technology	DSC6101MI2A-024.0000TCT-ND	Cut Tape (CT)	Active	1	0.95	$0.95	998	8 Weeks	MEMS OSC XO 24.0000MHZ CMOS SMD	ROHS3 Compliant	Lead free	REACH Unaffected
RC0603FR-07560RL	Yageo	311-560HRCT-ND	Cut Tape (CT)	Active	1	0.1	$0.10	2178707	24 Weeks	RES SMD 560 OHM 1% 1/10W 0603	ROHS3 Compliant	Lead free	REACH Unaffected
