# Supplementary material for: A Vision-Based Sensing Approach for a Spherical Soft Robotic Arm
Source: Front Robot AI. 2021 Feb 26;8:630935. doi: 10.3389/frobt.2021.630935 (PMC7953419; doi:10.3389/frobt.2021.630935)
Supplement: Supplementary file 1 [file datasheet1.zip › supplementaryFiles/Electronics/ArducamAdapter_CameraBoard_Rev01/PCB/TwoBoards_CameraBoard/TwoBoards_CameraBoard.G1]

G04*
G04 #@! TF.GenerationSoftware,Altium Limited,Altium Designer,20.1.11 (218)*
G04*
G04 Layer_Physical_Order=2*
G04 Layer_Color=36540*
%FSLAX25Y25*%
%MOIN*%
G70*
G04*
G04 #@! TF.SameCoordinates,62A8EE54-9606-4695-8FAA-932E785859B6*
G04*
G04*
G04 #@! TF.FilePolarity,Positive*
G04*
G01*
G75*
%ADD61C,0.05512*%
%ADD64C,0.06102*%
%ADD66C,0.01968*%
G36*
X248803Y100803D02*
X209350D01*
X209205Y101385D01*
X209172Y101457D01*
X209152Y101533D01*
X208807Y102268D01*
X208760Y102331D01*
X208726Y102403D01*
X208244Y103055D01*
X208185Y103108D01*
X208138Y103172D01*
X207538Y103718D01*
X207470Y103758D01*
X207412Y103812D01*
X206716Y104230D01*
X206642Y104256D01*
X206574Y104297D01*
X205811Y104572D01*
X205733Y104583D01*
X205658Y104610D01*
X204856Y104730D01*
X204796Y104727D01*
X204738Y104739D01*
X204332Y104740D01*
X204331Y104740D01*
X204331Y104740D01*
X141732Y104740D01*
X141713Y104736D01*
X141693Y104739D01*
X141307Y104720D01*
X141249Y104705D01*
X141190D01*
X140433Y104555D01*
X140360Y104525D01*
X140282Y104509D01*
X139569Y104214D01*
X139503Y104170D01*
X139430Y104139D01*
X138789Y103711D01*
X138733Y103655D01*
X138667Y103611D01*
X138121Y103065D01*
X138077Y102999D01*
X138021Y102944D01*
X137593Y102302D01*
X137562Y102229D01*
X137519Y102163D01*
X137223Y101450D01*
X137208Y101373D01*
X137177Y101299D01*
X137079Y100803D01*
X100803D01*
X100803Y194079D01*
X248803Y194079D01*
X248803Y100803D01*
D02*
G37*
%LPC*%
G36*
X222205Y192520D02*
X215118D01*
Y185433D01*
X222205D01*
Y192520D01*
D02*
G37*
G36*
X208661Y192550D02*
X207736Y192429D01*
X206874Y192071D01*
X206134Y191504D01*
X205566Y190763D01*
X205209Y189901D01*
X205088Y188976D01*
X205209Y188051D01*
X205566Y187189D01*
X206134Y186449D01*
X206874Y185881D01*
X207736Y185524D01*
X208661Y185403D01*
X209586Y185524D01*
X210448Y185881D01*
X211189Y186449D01*
X211756Y187189D01*
X212113Y188051D01*
X212235Y188976D01*
X212113Y189901D01*
X211756Y190763D01*
X211189Y191504D01*
X210448Y192071D01*
X209586Y192429D01*
X208661Y192550D01*
D02*
G37*
G36*
X156244Y190890D02*
X149158D01*
Y183803D01*
X156244D01*
Y190890D01*
D02*
G37*
G36*
X146244D02*
X139157D01*
Y183803D01*
X146244D01*
Y190890D01*
D02*
G37*
G36*
X174409Y182909D02*
X173718Y182771D01*
X173132Y182380D01*
X172741Y181794D01*
X172603Y181102D01*
X172741Y180411D01*
X173132Y179825D01*
X173718Y179434D01*
X174409Y179296D01*
X175101Y179434D01*
X175687Y179825D01*
X176078Y180411D01*
X176216Y181102D01*
X176078Y181794D01*
X175687Y182380D01*
X175101Y182771D01*
X174409Y182909D01*
D02*
G37*
G36*
X179921Y182728D02*
X179230Y182590D01*
X178644Y182199D01*
X178252Y181613D01*
X178115Y180921D01*
X178252Y180230D01*
X178644Y179644D01*
X179230Y179252D01*
X179921Y179115D01*
X180613Y179252D01*
X181199Y179644D01*
X181590Y180230D01*
X181728Y180921D01*
X181590Y181613D01*
X181199Y182199D01*
X180613Y182590D01*
X179921Y182728D01*
D02*
G37*
G36*
X153701Y180554D02*
Y178347D01*
X155909D01*
X155624Y179034D01*
X155087Y179733D01*
X154388Y180270D01*
X153701Y180554D01*
D02*
G37*
G36*
X143701D02*
Y178347D01*
X145909D01*
X145624Y179034D01*
X145088Y179733D01*
X144388Y180270D01*
X143701Y180554D01*
D02*
G37*
G36*
X151701D02*
X151013Y180270D01*
X150314Y179733D01*
X149778Y179034D01*
X149493Y178347D01*
X151701D01*
Y180554D01*
D02*
G37*
G36*
X141701D02*
X141013Y180270D01*
X140314Y179733D01*
X139778Y179034D01*
X139493Y178347D01*
X141701D01*
Y180554D01*
D02*
G37*
G36*
X126024Y184130D02*
X119724D01*
X119417Y184069D01*
X119157Y183895D01*
X118983Y183634D01*
X118922Y183327D01*
Y176831D01*
X118983Y176523D01*
X119157Y176263D01*
X119417Y176089D01*
X119724Y176028D01*
X126024D01*
X126331Y176089D01*
X126591Y176263D01*
X126765Y176523D01*
X126826Y176831D01*
Y183327D01*
X126765Y183634D01*
X126591Y183895D01*
X126331Y184069D01*
X126024Y184130D01*
D02*
G37*
G36*
X155909Y176347D02*
X153701D01*
Y174138D01*
X154388Y174423D01*
X155087Y174960D01*
X155624Y175659D01*
X155909Y176347D01*
D02*
G37*
G36*
X145909D02*
X143701D01*
Y174138D01*
X144388Y174423D01*
X145088Y174960D01*
X145624Y175659D01*
X145909Y176347D01*
D02*
G37*
G36*
X151701D02*
X149493D01*
X149778Y175659D01*
X150314Y174960D01*
X151013Y174423D01*
X151701Y174138D01*
Y176347D01*
D02*
G37*
G36*
X141701D02*
X139493D01*
X139778Y175659D01*
X140314Y174960D01*
X141013Y174423D01*
X141701Y174138D01*
Y176347D01*
D02*
G37*
G36*
X198606Y169342D02*
X197915Y169204D01*
X197329Y168813D01*
X196938Y168227D01*
X196800Y167535D01*
X196938Y166844D01*
X197329Y166258D01*
X197915Y165867D01*
X198606Y165729D01*
X199298Y165867D01*
X199884Y166258D01*
X200275Y166844D01*
X200413Y167535D01*
X200275Y168227D01*
X199884Y168813D01*
X199298Y169204D01*
X198606Y169342D01*
D02*
G37*
G36*
X244094Y169129D02*
X243403Y168992D01*
X242817Y168600D01*
X242426Y168014D01*
X242288Y167323D01*
X242426Y166632D01*
X242817Y166045D01*
X243403Y165654D01*
X244094Y165516D01*
X244786Y165654D01*
X245372Y166045D01*
X245763Y166632D01*
X245901Y167323D01*
X245763Y168014D01*
X245372Y168600D01*
X244786Y168992D01*
X244094Y169129D01*
D02*
G37*
G36*
X230307Y165980D02*
X229616Y165842D01*
X229030Y165451D01*
X228638Y164865D01*
X228501Y164173D01*
X228638Y163482D01*
X229030Y162896D01*
X229616Y162504D01*
X230307Y162367D01*
X230998Y162504D01*
X231584Y162896D01*
X231976Y163482D01*
X232113Y164173D01*
X231976Y164865D01*
X231584Y165451D01*
X230998Y165842D01*
X230307Y165980D01*
D02*
G37*
G36*
X244094Y162830D02*
X243403Y162692D01*
X242817Y162301D01*
X242426Y161715D01*
X242288Y161024D01*
X242426Y160332D01*
X242817Y159746D01*
X243403Y159355D01*
X244094Y159217D01*
X244786Y159355D01*
X245372Y159746D01*
X245763Y160332D01*
X245901Y161024D01*
X245763Y161715D01*
X245372Y162301D01*
X244786Y162692D01*
X244094Y162830D01*
D02*
G37*
G36*
X210630Y154169D02*
X209939Y154031D01*
X209353Y153639D01*
X208961Y153053D01*
X208824Y152362D01*
X208961Y151671D01*
X209353Y151085D01*
X209939Y150693D01*
X210630Y150556D01*
X211321Y150693D01*
X211907Y151085D01*
X212299Y151671D01*
X212436Y152362D01*
X212299Y153053D01*
X211907Y153639D01*
X211321Y154031D01*
X210630Y154169D01*
D02*
G37*
G36*
X219291Y152003D02*
X218600Y151866D01*
X218014Y151474D01*
X217622Y150888D01*
X217485Y150197D01*
X217622Y149506D01*
X218014Y148920D01*
X218600Y148528D01*
X219291Y148390D01*
X219983Y148528D01*
X220569Y148920D01*
X220960Y149506D01*
X221098Y150197D01*
X220960Y150888D01*
X220569Y151474D01*
X219983Y151866D01*
X219291Y152003D01*
D02*
G37*
G36*
X231102Y154169D02*
X230411Y154031D01*
X229825Y153639D01*
X229433Y153053D01*
X229296Y152362D01*
X229433Y151671D01*
X229825Y151085D01*
X229976Y150984D01*
Y150591D01*
X229825Y150490D01*
X229433Y149904D01*
X229296Y149213D01*
X229433Y148521D01*
X229825Y147935D01*
X230411Y147544D01*
X231102Y147406D01*
X231794Y147544D01*
X232380Y147935D01*
X232771Y148521D01*
X232909Y149213D01*
X232771Y149904D01*
X232380Y150490D01*
X232229Y150591D01*
Y150984D01*
X232380Y151085D01*
X232771Y151671D01*
X232909Y152362D01*
X232771Y153053D01*
X232380Y153639D01*
X231794Y154031D01*
X231102Y154169D01*
D02*
G37*
G36*
X205512Y150428D02*
X204821Y150291D01*
X204235Y149899D01*
X203843Y149313D01*
X203705Y148622D01*
X203843Y147931D01*
X204235Y147345D01*
X204821Y146953D01*
X205512Y146816D01*
X206203Y146953D01*
X206789Y147345D01*
X207181Y147931D01*
X207318Y148622D01*
X207181Y149313D01*
X206789Y149899D01*
X206203Y150291D01*
X205512Y150428D01*
D02*
G37*
G36*
X210630Y146098D02*
X209939Y145960D01*
X209353Y145569D01*
X208961Y144983D01*
X208824Y144291D01*
X208961Y143600D01*
X209353Y143014D01*
X209939Y142622D01*
X210630Y142485D01*
X211321Y142622D01*
X211907Y143014D01*
X212299Y143600D01*
X212436Y144291D01*
X212299Y144983D01*
X211907Y145569D01*
X211321Y145960D01*
X210630Y146098D01*
D02*
G37*
G36*
X205512Y142358D02*
X204821Y142220D01*
X204235Y141829D01*
X203843Y141242D01*
X203705Y140551D01*
X203843Y139860D01*
X204235Y139274D01*
X204821Y138882D01*
X205512Y138745D01*
X206203Y138882D01*
X206789Y139274D01*
X207181Y139860D01*
X207318Y140551D01*
X207181Y141242D01*
X206789Y141829D01*
X206203Y142220D01*
X205512Y142358D01*
D02*
G37*
G36*
X178347Y140783D02*
X177655Y140645D01*
X177069Y140254D01*
X176678Y139668D01*
X176540Y138976D01*
X176678Y138285D01*
X177069Y137699D01*
X177655Y137308D01*
X178347Y137170D01*
X179038Y137308D01*
X179624Y137699D01*
X180015Y138285D01*
X180153Y138976D01*
X180015Y139668D01*
X179624Y140254D01*
X179038Y140645D01*
X178347Y140783D01*
D02*
G37*
G36*
X150358Y139810D02*
X149667Y139673D01*
X149081Y139281D01*
X148689Y138695D01*
X148552Y138004D01*
X148689Y137313D01*
X149081Y136727D01*
X149667Y136335D01*
X150358Y136198D01*
X151049Y136335D01*
X151636Y136727D01*
X152027Y137313D01*
X152165Y138004D01*
X152027Y138695D01*
X151636Y139281D01*
X151049Y139673D01*
X150358Y139810D01*
D02*
G37*
G36*
X224410Y137239D02*
X223718Y137102D01*
X223132Y136710D01*
X222741Y136124D01*
X222603Y135433D01*
X222741Y134742D01*
X223132Y134156D01*
X223718Y133764D01*
X224410Y133627D01*
X225101Y133764D01*
X225687Y134156D01*
X226078Y134742D01*
X226216Y135433D01*
X226078Y136124D01*
X225687Y136710D01*
X225101Y137102D01*
X224410Y137239D01*
D02*
G37*
G36*
X137402Y129759D02*
X136710Y129622D01*
X136124Y129230D01*
X135733Y128644D01*
X135595Y127953D01*
X135733Y127261D01*
X136124Y126675D01*
X136710Y126284D01*
X137208Y126185D01*
Y125784D01*
X136710Y125685D01*
X136124Y125293D01*
X135733Y124707D01*
X135595Y124016D01*
X135733Y123325D01*
X136124Y122739D01*
X136710Y122347D01*
X137402Y122209D01*
X138093Y122347D01*
X138679Y122739D01*
X139070Y123325D01*
X139208Y124016D01*
X139070Y124707D01*
X138679Y125293D01*
X138093Y125685D01*
X137595Y125784D01*
Y126185D01*
X138093Y126284D01*
X138679Y126675D01*
X139070Y127261D01*
X139208Y127953D01*
X139070Y128644D01*
X138679Y129230D01*
X138093Y129622D01*
X137402Y129759D01*
D02*
G37*
G36*
X245472Y125527D02*
X244781Y125389D01*
X244195Y124998D01*
X243804Y124412D01*
X243666Y123721D01*
X243804Y123029D01*
X244195Y122443D01*
X244781Y122052D01*
X245472Y121914D01*
X246164Y122052D01*
X246750Y122443D01*
X247141Y123029D01*
X247279Y123721D01*
X247141Y124412D01*
X246750Y124998D01*
X246164Y125389D01*
X245472Y125527D01*
D02*
G37*
G36*
X245252Y119158D02*
Y116630D01*
X247779D01*
X247433Y117466D01*
X246849Y118227D01*
X246089Y118811D01*
X245252Y119158D01*
D02*
G37*
G36*
X243252D02*
X242415Y118811D01*
X241655Y118227D01*
X241071Y117466D01*
X240724Y116630D01*
X243252D01*
Y119158D01*
D02*
G37*
G36*
X247779Y114630D02*
X245252D01*
Y112102D01*
X246089Y112449D01*
X246849Y113033D01*
X247433Y113793D01*
X247779Y114630D01*
D02*
G37*
G36*
X243252D02*
X240724D01*
X241071Y113793D01*
X241655Y113033D01*
X242415Y112449D01*
X243252Y112102D01*
Y114630D01*
D02*
G37*
G36*
X234252Y119502D02*
X233250Y119370D01*
X232316Y118983D01*
X231514Y118368D01*
X230899Y117566D01*
X230512Y116632D01*
X230380Y115630D01*
X230512Y114628D01*
X230899Y113694D01*
X231514Y112892D01*
X232316Y112277D01*
X233250Y111890D01*
X234252Y111758D01*
X235254Y111890D01*
X236188Y112277D01*
X236990Y112892D01*
X237605Y113694D01*
X237992Y114628D01*
X238124Y115630D01*
X237992Y116632D01*
X237605Y117566D01*
X236990Y118368D01*
X236188Y118983D01*
X235254Y119370D01*
X234252Y119502D01*
D02*
G37*
G36*
X224252D02*
X223250Y119370D01*
X222316Y118983D01*
X221514Y118368D01*
X220899Y117566D01*
X220512Y116632D01*
X220380Y115630D01*
X220512Y114628D01*
X220899Y113694D01*
X221514Y112892D01*
X222316Y112277D01*
X223250Y111890D01*
X224252Y111758D01*
X225254Y111890D01*
X226188Y112277D01*
X226990Y112892D01*
X227605Y113694D01*
X227992Y114628D01*
X228124Y115630D01*
X227992Y116632D01*
X227605Y117566D01*
X226990Y118368D01*
X226188Y118983D01*
X225254Y119370D01*
X224252Y119502D01*
D02*
G37*
G36*
X126024Y118972D02*
X119724D01*
X119417Y118911D01*
X119157Y118737D01*
X118983Y118476D01*
X118922Y118169D01*
Y111673D01*
X118983Y111366D01*
X119157Y111106D01*
X119417Y110932D01*
X119724Y110870D01*
X126024D01*
X126331Y110932D01*
X126591Y111106D01*
X126765Y111366D01*
X126826Y111673D01*
Y118169D01*
X126765Y118476D01*
X126591Y118737D01*
X126331Y118911D01*
X126024Y118972D01*
D02*
G37*
G36*
X245252Y109158D02*
Y106630D01*
X247779D01*
X247433Y107466D01*
X246849Y108227D01*
X246089Y108811D01*
X245252Y109158D01*
D02*
G37*
G36*
X243252D02*
X242415Y108811D01*
X241655Y108227D01*
X241071Y107466D01*
X240724Y106630D01*
X243252D01*
Y109158D01*
D02*
G37*
G36*
X247779Y104630D02*
X245252D01*
Y102102D01*
X246089Y102449D01*
X246849Y103033D01*
X247433Y103793D01*
X247779Y104630D01*
D02*
G37*
G36*
X243252D02*
X240724D01*
X241071Y103793D01*
X241655Y103033D01*
X242415Y102449D01*
X243252Y102102D01*
Y104630D01*
D02*
G37*
G36*
X228091Y109468D02*
X220413D01*
Y101791D01*
X228091D01*
Y109468D01*
D02*
G37*
G36*
X234252Y109502D02*
X233250Y109370D01*
X232316Y108983D01*
X231514Y108368D01*
X230899Y107566D01*
X230512Y106632D01*
X230380Y105630D01*
X230512Y104628D01*
X230899Y103694D01*
X231514Y102892D01*
X232316Y102277D01*
X233250Y101890D01*
X234252Y101758D01*
X235254Y101890D01*
X236188Y102277D01*
X236990Y102892D01*
X237605Y103694D01*
X237992Y104628D01*
X238124Y105630D01*
X237992Y106632D01*
X237605Y107566D01*
X236990Y108368D01*
X236188Y108983D01*
X235254Y109370D01*
X234252Y109502D01*
D02*
G37*
%LPD*%
D61*
X142701Y177347D02*
D03*
X152701D02*
D03*
D64*
X244252Y115630D02*
D03*
Y105630D02*
D03*
D66*
X191732Y166921D02*
D03*
X223599Y168087D02*
D03*
X192126Y182480D02*
D03*
X223269Y163315D02*
D03*
X230709Y157874D02*
D03*
X146457Y126772D02*
D03*
X200394Y148425D02*
D03*
X219291Y144095D02*
D03*
X142126Y125992D02*
D03*
X159843Y125984D02*
D03*
X188976D02*
D03*
X150394Y132283D02*
D03*
X169291Y133858D02*
D03*
X178347Y133465D02*
D03*
X217461Y102894D02*
D03*
X104075Y103681D02*
D03*
X103543Y187795D02*
D03*
X160630Y182496D02*
D03*
X140086Y112704D02*
D03*
X198819Y134646D02*
D03*
X188976Y119291D02*
D03*
X158661Y107874D02*
D03*
X159843Y119291D02*
D03*
X137402Y151575D02*
D03*
Y163386D02*
D03*
X132283Y177559D02*
D03*
X212861Y173599D02*
D03*
X198606Y173244D02*
D03*
X174409Y191339D02*
D03*
X185039Y167323D02*
D03*
X230315Y125197D02*
D03*
X244094Y164173D02*
D03*
X239370Y123622D02*
D03*
X240339Y187992D02*
D03*
X233646D02*
D03*
X226953D02*
D03*
X137008Y139764D02*
D03*
M02*
