# Supplementary material for: A Vision-Based Sensing Approach for a Spherical Soft Robotic Arm
Source: Front Robot AI. 2021 Feb 26;8:630935. doi: 10.3389/frobt.2021.630935 (PMC7953419; doi:10.3389/frobt.2021.630935)
Supplement: Supplementary file 1 [file datasheet1.zip › supplementaryFiles/Electronics/ArducamAdapter_CameraBoard_Rev01/PCB/TwoBoards_CameraBoard/TwoBoards_CameraBoard.G2]

G04*
G04 #@! TF.GenerationSoftware,Altium Limited,Altium Designer,20.1.11 (218)*
G04*
G04 Layer_Physical_Order=3*
G04 Layer_Color=16440176*
%FSLAX25Y25*%
%MOIN*%
G70*
G04*
G04 #@! TF.SameCoordinates,62A8EE54-9606-4695-8FAA-932E785859B6*
G04*
G04*
G04 #@! TF.FilePolarity,Positive*
G04*
G01*
G75*
%ADD66C,0.01968*%
G36*
X248803Y128756D02*
X242126D01*
X241819Y128694D01*
X241558Y128521D01*
X239291Y126253D01*
X239225Y126155D01*
X239151Y126064D01*
X239139Y126026D01*
X239117Y125993D01*
X239094Y125877D01*
X239059Y125764D01*
X239063Y125724D01*
X239056Y125685D01*
X239079Y125570D01*
X239090Y125452D01*
X239036Y125362D01*
X238679Y125291D01*
X238093Y124899D01*
X237701Y124313D01*
X237630Y123956D01*
X237540Y123902D01*
X237422Y123914D01*
X237307Y123936D01*
X237268Y123929D01*
X237228Y123933D01*
X237115Y123898D01*
X237000Y123875D01*
X236966Y123853D01*
X236928Y123842D01*
X236837Y123767D01*
X236739Y123701D01*
X233453Y120415D01*
X233438Y120393D01*
X233417Y120377D01*
X233351Y120263D01*
X233279Y120154D01*
X233274Y120128D01*
X233260Y120105D01*
X233243Y119975D01*
X233218Y119847D01*
X233223Y119821D01*
X233219Y119795D01*
X233227Y119764D01*
X233242Y119503D01*
X233046Y119307D01*
X232977Y119257D01*
X232316Y118983D01*
X231514Y118368D01*
X230899Y117566D01*
X230625Y116904D01*
X230575Y116836D01*
X230378Y116640D01*
X230118Y116654D01*
X230087Y116663D01*
X230061Y116659D01*
X230035Y116664D01*
X229906Y116639D01*
X229777Y116622D01*
X229754Y116608D01*
X229728Y116603D01*
X229619Y116531D01*
X229505Y116465D01*
X229489Y116444D01*
X229467Y116429D01*
X228474Y115436D01*
X228240Y115552D01*
X228122Y115641D01*
X227992Y116632D01*
X227605Y117566D01*
X226990Y118368D01*
X226188Y118983D01*
X225254Y119370D01*
X224252Y119502D01*
X223250Y119370D01*
X222316Y118983D01*
X221514Y118368D01*
X220899Y117566D01*
X220512Y116632D01*
X220380Y115630D01*
X220427Y115272D01*
X220168Y114976D01*
X183480D01*
Y142913D01*
X183419Y143221D01*
X183245Y143481D01*
X182984Y143655D01*
X182677Y143716D01*
X174016D01*
X173708Y143655D01*
X173448Y143481D01*
X173274Y143221D01*
X173213Y142913D01*
Y104740D01*
X172819Y104740D01*
X141732Y104740D01*
X141713Y104736D01*
X141693Y104739D01*
X141307Y104720D01*
X141249Y104705D01*
X141190D01*
X140433Y104555D01*
X140360Y104525D01*
X140282Y104509D01*
X139569Y104214D01*
X139503Y104170D01*
X139430Y104139D01*
X138789Y103711D01*
X138733Y103655D01*
X138667Y103611D01*
X138121Y103065D01*
X138077Y102999D01*
X138021Y102944D01*
X137593Y102302D01*
X137562Y102229D01*
X137519Y102163D01*
X137223Y101450D01*
X137208Y101373D01*
X137177Y101299D01*
X137079Y100803D01*
X100803D01*
X100803Y194079D01*
X248803Y194079D01*
X248803Y128756D01*
D02*
G37*
G36*
X182677Y114173D02*
X220701D01*
X220899Y113694D01*
X221514Y112892D01*
X222316Y112277D01*
X223250Y111890D01*
X224252Y111758D01*
X225254Y111890D01*
X226188Y112277D01*
X226990Y112892D01*
X227605Y113694D01*
X227803Y114173D01*
X228346D01*
X230035Y115861D01*
X230388Y115687D01*
X230380Y115630D01*
X230512Y114628D01*
X230899Y113694D01*
X231514Y112892D01*
X232316Y112277D01*
X233250Y111890D01*
X234252Y111758D01*
X235254Y111890D01*
X236188Y112277D01*
X236990Y112892D01*
X237605Y113694D01*
X237992Y114628D01*
X238124Y115630D01*
X237992Y116632D01*
X237605Y117566D01*
X236990Y118368D01*
X236188Y118983D01*
X235254Y119370D01*
X234252Y119502D01*
X234194Y119494D01*
X234020Y119847D01*
X237307Y123134D01*
X237684Y123019D01*
X237701Y122931D01*
X238093Y122345D01*
X238679Y121953D01*
X239370Y121816D01*
X240061Y121953D01*
X240647Y122345D01*
X241039Y122931D01*
X241176Y123622D01*
X241039Y124313D01*
X240647Y124899D01*
X240061Y125291D01*
X239973Y125309D01*
X239859Y125685D01*
X242126Y127953D01*
X248803D01*
Y100803D01*
X218048D01*
X218009Y101197D01*
X218152Y101225D01*
X218738Y101616D01*
X219129Y102202D01*
X219267Y102894D01*
X219129Y103585D01*
X218738Y104171D01*
X218152Y104563D01*
X217461Y104700D01*
X216769Y104563D01*
X216183Y104171D01*
X215792Y103585D01*
X215654Y102894D01*
X215792Y102202D01*
X216183Y101616D01*
X216769Y101225D01*
X216912Y101197D01*
X216873Y100803D01*
X209350D01*
X209205Y101385D01*
X209172Y101457D01*
X209152Y101533D01*
X208807Y102268D01*
X208760Y102331D01*
X208726Y102403D01*
X208244Y103055D01*
X208185Y103108D01*
X208138Y103172D01*
X207538Y103718D01*
X207470Y103758D01*
X207412Y103812D01*
X206716Y104230D01*
X206642Y104256D01*
X206574Y104297D01*
X205811Y104572D01*
X205733Y104583D01*
X205658Y104610D01*
X204856Y104730D01*
X204796Y104727D01*
X204738Y104739D01*
X204332Y104740D01*
X204331Y104740D01*
X204331Y104740D01*
X174016Y104740D01*
Y142913D01*
X182677D01*
Y114173D01*
D02*
G37*
%LPC*%
G36*
X174409Y193145D02*
X173718Y193007D01*
X173132Y192616D01*
X172741Y192030D01*
X172603Y191339D01*
X172741Y190647D01*
X173132Y190061D01*
X173718Y189670D01*
X174409Y189532D01*
X175101Y189670D01*
X175687Y190061D01*
X176078Y190647D01*
X176216Y191339D01*
X176078Y192030D01*
X175687Y192616D01*
X175101Y193007D01*
X174409Y193145D01*
D02*
G37*
G36*
X240339Y189798D02*
X239647Y189661D01*
X239061Y189269D01*
X238670Y188683D01*
X238532Y187992D01*
X238670Y187301D01*
X239061Y186715D01*
X239647Y186323D01*
X240339Y186186D01*
X241030Y186323D01*
X241616Y186715D01*
X242007Y187301D01*
X242145Y187992D01*
X242007Y188683D01*
X241616Y189269D01*
X241030Y189661D01*
X240339Y189798D01*
D02*
G37*
G36*
X233646D02*
X232954Y189661D01*
X232368Y189269D01*
X231977Y188683D01*
X231839Y187992D01*
X231977Y187301D01*
X232368Y186715D01*
X232954Y186323D01*
X233646Y186186D01*
X234337Y186323D01*
X234923Y186715D01*
X235314Y187301D01*
X235452Y187992D01*
X235314Y188683D01*
X234923Y189269D01*
X234337Y189661D01*
X233646Y189798D01*
D02*
G37*
G36*
X226953D02*
X226261Y189661D01*
X225676Y189269D01*
X225284Y188683D01*
X225146Y187992D01*
X225284Y187301D01*
X225676Y186715D01*
X226261Y186323D01*
X226953Y186186D01*
X227644Y186323D01*
X228230Y186715D01*
X228622Y187301D01*
X228759Y187992D01*
X228622Y188683D01*
X228230Y189269D01*
X227644Y189661D01*
X226953Y189798D01*
D02*
G37*
G36*
X103543Y189602D02*
X102852Y189464D01*
X102266Y189073D01*
X101874Y188487D01*
X101737Y187795D01*
X101874Y187104D01*
X102266Y186518D01*
X102852Y186126D01*
X103543Y185989D01*
X104235Y186126D01*
X104821Y186518D01*
X105212Y187104D01*
X105350Y187795D01*
X105212Y188487D01*
X104821Y189073D01*
X104235Y189464D01*
X103543Y189602D01*
D02*
G37*
G36*
X222205Y192520D02*
X215118D01*
Y185433D01*
X222205D01*
Y192520D01*
D02*
G37*
G36*
X208661Y192550D02*
X207736Y192429D01*
X206874Y192071D01*
X206134Y191504D01*
X205566Y190763D01*
X205209Y189901D01*
X205088Y188976D01*
X205209Y188051D01*
X205566Y187189D01*
X206134Y186449D01*
X206874Y185881D01*
X207736Y185524D01*
X208661Y185403D01*
X209586Y185524D01*
X210448Y185881D01*
X211189Y186449D01*
X211756Y187189D01*
X212113Y188051D01*
X212235Y188976D01*
X212113Y189901D01*
X211756Y190763D01*
X211189Y191504D01*
X210448Y192071D01*
X209586Y192429D01*
X208661Y192550D01*
D02*
G37*
G36*
X156244Y190890D02*
X149158D01*
Y183803D01*
X156244D01*
Y190890D01*
D02*
G37*
G36*
X146244D02*
X139157D01*
Y183803D01*
X146244D01*
Y190890D01*
D02*
G37*
G36*
X160630Y184302D02*
X159939Y184165D01*
X159353Y183773D01*
X158961Y183187D01*
X158824Y182496D01*
X158961Y181805D01*
X159353Y181219D01*
X159939Y180827D01*
X160630Y180690D01*
X161321Y180827D01*
X161907Y181219D01*
X162299Y181805D01*
X162436Y182496D01*
X162299Y183187D01*
X161907Y183773D01*
X161321Y184165D01*
X160630Y184302D01*
D02*
G37*
G36*
X192126Y184287D02*
X191435Y184149D01*
X190849Y183758D01*
X190457Y183172D01*
X190320Y182480D01*
X190457Y181789D01*
X190849Y181203D01*
X191435Y180811D01*
X192126Y180674D01*
X192817Y180811D01*
X193403Y181203D01*
X193795Y181789D01*
X193932Y182480D01*
X193795Y183172D01*
X193403Y183758D01*
X192817Y184149D01*
X192126Y184287D01*
D02*
G37*
G36*
X174409Y182909D02*
X173718Y182771D01*
X173132Y182380D01*
X172741Y181794D01*
X172603Y181102D01*
X172741Y180411D01*
X173132Y179825D01*
X173718Y179434D01*
X174409Y179296D01*
X175101Y179434D01*
X175687Y179825D01*
X176078Y180411D01*
X176216Y181102D01*
X176078Y181794D01*
X175687Y182380D01*
X175101Y182771D01*
X174409Y182909D01*
D02*
G37*
G36*
X179921Y182728D02*
X179230Y182590D01*
X178644Y182199D01*
X178252Y181613D01*
X178115Y180921D01*
X178252Y180230D01*
X178644Y179644D01*
X179230Y179252D01*
X179921Y179115D01*
X180613Y179252D01*
X181199Y179644D01*
X181590Y180230D01*
X181728Y180921D01*
X181590Y181613D01*
X181199Y182199D01*
X180613Y182590D01*
X179921Y182728D01*
D02*
G37*
G36*
X126024Y184130D02*
X119724D01*
X119417Y184069D01*
X119157Y183895D01*
X118983Y183634D01*
X118922Y183327D01*
Y176831D01*
X118983Y176523D01*
X119157Y176263D01*
X119417Y176089D01*
X119724Y176028D01*
X126024D01*
X126331Y176089D01*
X126591Y176263D01*
X126765Y176523D01*
X126826Y176831D01*
Y183327D01*
X126765Y183634D01*
X126591Y183895D01*
X126331Y184069D01*
X126024Y184130D01*
D02*
G37*
G36*
X132283Y179365D02*
X131592Y179228D01*
X131006Y178836D01*
X130615Y178250D01*
X130477Y177559D01*
X130615Y176868D01*
X131006Y176282D01*
X131592Y175890D01*
X132283Y175753D01*
X132975Y175890D01*
X133561Y176282D01*
X133952Y176868D01*
X134090Y177559D01*
X133952Y178250D01*
X133561Y178836D01*
X132975Y179228D01*
X132283Y179365D01*
D02*
G37*
G36*
X152701Y180920D02*
X151776Y180799D01*
X150914Y180441D01*
X150174Y179874D01*
X149606Y179133D01*
X149249Y178271D01*
X149127Y177347D01*
X149249Y176421D01*
X149606Y175559D01*
X150174Y174819D01*
X150914Y174251D01*
X151776Y173894D01*
X152701Y173773D01*
X153626Y173894D01*
X154488Y174251D01*
X155228Y174819D01*
X155796Y175559D01*
X156153Y176421D01*
X156275Y177347D01*
X156153Y178271D01*
X155796Y179133D01*
X155228Y179874D01*
X154488Y180441D01*
X153626Y180799D01*
X152701Y180920D01*
D02*
G37*
G36*
X142701D02*
X141776Y180799D01*
X140914Y180441D01*
X140174Y179874D01*
X139606Y179133D01*
X139249Y178271D01*
X139127Y177347D01*
X139249Y176421D01*
X139606Y175559D01*
X140174Y174819D01*
X140914Y174251D01*
X141776Y173894D01*
X142701Y173773D01*
X143626Y173894D01*
X144488Y174251D01*
X145228Y174819D01*
X145796Y175559D01*
X146153Y176421D01*
X146275Y177347D01*
X146153Y178271D01*
X145796Y179133D01*
X145228Y179874D01*
X144488Y180441D01*
X143626Y180799D01*
X142701Y180920D01*
D02*
G37*
G36*
X212861Y175405D02*
X212170Y175267D01*
X211584Y174876D01*
X211192Y174290D01*
X211055Y173599D01*
X211192Y172907D01*
X211584Y172321D01*
X212170Y171930D01*
X212861Y171792D01*
X213552Y171930D01*
X214139Y172321D01*
X214530Y172907D01*
X214668Y173599D01*
X214530Y174290D01*
X214139Y174876D01*
X213552Y175267D01*
X212861Y175405D01*
D02*
G37*
G36*
X198606Y175050D02*
X197915Y174913D01*
X197329Y174521D01*
X196938Y173935D01*
X196800Y173244D01*
X196938Y172553D01*
X197329Y171967D01*
X197915Y171575D01*
X198606Y171438D01*
X199298Y171575D01*
X199884Y171967D01*
X200275Y172553D01*
X200413Y173244D01*
X200275Y173935D01*
X199884Y174521D01*
X199298Y174913D01*
X198606Y175050D01*
D02*
G37*
G36*
X223599Y169893D02*
X222907Y169756D01*
X222321Y169364D01*
X221930Y168778D01*
X221792Y168087D01*
X221930Y167395D01*
X222321Y166809D01*
X222907Y166418D01*
X223599Y166280D01*
X224290Y166418D01*
X224876Y166809D01*
X225267Y167395D01*
X225405Y168087D01*
X225267Y168778D01*
X224876Y169364D01*
X224290Y169756D01*
X223599Y169893D01*
D02*
G37*
G36*
X185039Y169129D02*
X184348Y168992D01*
X183762Y168600D01*
X183370Y168014D01*
X183233Y167323D01*
X183370Y166632D01*
X183762Y166046D01*
X184348Y165654D01*
X185039Y165516D01*
X185731Y165654D01*
X186317Y166046D01*
X186708Y166632D01*
X186846Y167323D01*
X186708Y168014D01*
X186317Y168600D01*
X185731Y168992D01*
X185039Y169129D01*
D02*
G37*
G36*
X191732Y168728D02*
X191041Y168590D01*
X190455Y168199D01*
X190063Y167613D01*
X189926Y166921D01*
X190063Y166230D01*
X190455Y165644D01*
X191041Y165252D01*
X191732Y165115D01*
X192423Y165252D01*
X193010Y165644D01*
X193401Y166230D01*
X193539Y166921D01*
X193401Y167613D01*
X193010Y168199D01*
X192423Y168590D01*
X191732Y168728D01*
D02*
G37*
G36*
X230307Y165980D02*
X229616Y165842D01*
X229030Y165451D01*
X228638Y164865D01*
X228501Y164173D01*
X228638Y163482D01*
X229030Y162896D01*
X229616Y162504D01*
X230307Y162367D01*
X230998Y162504D01*
X231584Y162896D01*
X231976Y163482D01*
X232113Y164173D01*
X231976Y164865D01*
X231584Y165451D01*
X230998Y165842D01*
X230307Y165980D01*
D02*
G37*
G36*
X137402Y165192D02*
X136710Y165055D01*
X136124Y164663D01*
X135733Y164077D01*
X135595Y163386D01*
X135733Y162695D01*
X136124Y162109D01*
X136710Y161717D01*
X137402Y161580D01*
X138093Y161717D01*
X138679Y162109D01*
X139070Y162695D01*
X139208Y163386D01*
X139070Y164077D01*
X138679Y164663D01*
X138093Y165055D01*
X137402Y165192D01*
D02*
G37*
G36*
X223269Y165121D02*
X222577Y164984D01*
X221991Y164592D01*
X221600Y164006D01*
X221462Y163315D01*
X221600Y162624D01*
X221991Y162038D01*
X222577Y161646D01*
X223269Y161509D01*
X223960Y161646D01*
X224546Y162038D01*
X224937Y162624D01*
X225075Y163315D01*
X224937Y164006D01*
X224546Y164592D01*
X223960Y164984D01*
X223269Y165121D01*
D02*
G37*
G36*
X244094Y169129D02*
X243403Y168992D01*
X242817Y168600D01*
X242426Y168014D01*
X242288Y167323D01*
X242426Y166632D01*
X242817Y166045D01*
X242968Y165945D01*
Y165551D01*
X242817Y165451D01*
X242426Y164865D01*
X242288Y164173D01*
X242426Y163482D01*
X242817Y162896D01*
X242968Y162795D01*
Y162402D01*
X242817Y162301D01*
X242426Y161715D01*
X242288Y161024D01*
X242426Y160332D01*
X242817Y159746D01*
X243403Y159355D01*
X244094Y159217D01*
X244786Y159355D01*
X245372Y159746D01*
X245763Y160332D01*
X245901Y161024D01*
X245763Y161715D01*
X245372Y162301D01*
X245221Y162402D01*
Y162795D01*
X245372Y162896D01*
X245763Y163482D01*
X245901Y164173D01*
X245763Y164865D01*
X245372Y165451D01*
X245221Y165551D01*
Y165945D01*
X245372Y166045D01*
X245763Y166632D01*
X245901Y167323D01*
X245763Y168014D01*
X245372Y168600D01*
X244786Y168992D01*
X244094Y169129D01*
D02*
G37*
G36*
X230709Y159680D02*
X230017Y159543D01*
X229431Y159151D01*
X229040Y158565D01*
X228902Y157874D01*
X229040Y157183D01*
X229431Y156597D01*
X230017Y156205D01*
X230709Y156068D01*
X231400Y156205D01*
X231986Y156597D01*
X232378Y157183D01*
X232515Y157874D01*
X232378Y158565D01*
X231986Y159151D01*
X231400Y159543D01*
X230709Y159680D01*
D02*
G37*
G36*
X137402Y153381D02*
X136710Y153244D01*
X136124Y152852D01*
X135733Y152266D01*
X135595Y151575D01*
X135733Y150883D01*
X136124Y150297D01*
X136710Y149906D01*
X137402Y149768D01*
X138093Y149906D01*
X138679Y150297D01*
X139070Y150883D01*
X139208Y151575D01*
X139070Y152266D01*
X138679Y152852D01*
X138093Y153244D01*
X137402Y153381D01*
D02*
G37*
G36*
X231102Y154169D02*
X230411Y154031D01*
X229825Y153639D01*
X229433Y153053D01*
X229296Y152362D01*
X229433Y151671D01*
X229825Y151085D01*
X229976Y150984D01*
Y150591D01*
X229825Y150490D01*
X229433Y149904D01*
X229296Y149213D01*
X229433Y148521D01*
X229825Y147935D01*
X230411Y147544D01*
X231102Y147406D01*
X231794Y147544D01*
X232380Y147935D01*
X232771Y148521D01*
X232909Y149213D01*
X232771Y149904D01*
X232380Y150490D01*
X232229Y150591D01*
Y150984D01*
X232380Y151085D01*
X232771Y151671D01*
X232909Y152362D01*
X232771Y153053D01*
X232380Y153639D01*
X231794Y154031D01*
X231102Y154169D01*
D02*
G37*
G36*
X205512Y150428D02*
X204821Y150291D01*
X204235Y149899D01*
X203843Y149313D01*
X203705Y148622D01*
X203843Y147931D01*
X204235Y147345D01*
X204821Y146953D01*
X205512Y146816D01*
X206203Y146953D01*
X206789Y147345D01*
X207181Y147931D01*
X207318Y148622D01*
X207181Y149313D01*
X206789Y149899D01*
X206203Y150291D01*
X205512Y150428D01*
D02*
G37*
G36*
X200394Y150232D02*
X199702Y150094D01*
X199116Y149703D01*
X198725Y149117D01*
X198587Y148425D01*
X198725Y147734D01*
X199116Y147148D01*
X199702Y146756D01*
X200394Y146619D01*
X201085Y146756D01*
X201671Y147148D01*
X202063Y147734D01*
X202200Y148425D01*
X202063Y149117D01*
X201671Y149703D01*
X201085Y150094D01*
X200394Y150232D01*
D02*
G37*
G36*
X210630Y146098D02*
X209939Y145960D01*
X209353Y145569D01*
X208961Y144983D01*
X208824Y144291D01*
X208961Y143600D01*
X209353Y143014D01*
X209939Y142622D01*
X210630Y142485D01*
X211321Y142622D01*
X211907Y143014D01*
X212299Y143600D01*
X212436Y144291D01*
X212299Y144983D01*
X211907Y145569D01*
X211321Y145960D01*
X210630Y146098D01*
D02*
G37*
G36*
X219291Y145901D02*
X218600Y145763D01*
X218014Y145372D01*
X217622Y144786D01*
X217485Y144095D01*
X217622Y143403D01*
X218014Y142817D01*
X218600Y142426D01*
X219291Y142288D01*
X219983Y142426D01*
X220569Y142817D01*
X220960Y143403D01*
X221098Y144095D01*
X220960Y144786D01*
X220569Y145372D01*
X219983Y145763D01*
X219291Y145901D01*
D02*
G37*
G36*
X137008Y141570D02*
X136317Y141433D01*
X135731Y141041D01*
X135339Y140455D01*
X135202Y139764D01*
X135339Y139073D01*
X135731Y138487D01*
X136317Y138095D01*
X137008Y137957D01*
X137699Y138095D01*
X138285Y138487D01*
X138677Y139073D01*
X138814Y139764D01*
X138677Y140455D01*
X138285Y141041D01*
X137699Y141433D01*
X137008Y141570D01*
D02*
G37*
G36*
X198819Y136452D02*
X198128Y136314D01*
X197542Y135923D01*
X197150Y135337D01*
X197012Y134646D01*
X197150Y133954D01*
X197542Y133368D01*
X198128Y132977D01*
X198819Y132839D01*
X199510Y132977D01*
X200096Y133368D01*
X200488Y133954D01*
X200625Y134646D01*
X200488Y135337D01*
X200096Y135923D01*
X199510Y136314D01*
X198819Y136452D01*
D02*
G37*
G36*
X169291Y135665D02*
X168600Y135527D01*
X168014Y135136D01*
X167622Y134549D01*
X167485Y133858D01*
X167622Y133167D01*
X168014Y132581D01*
X168600Y132189D01*
X169291Y132052D01*
X169983Y132189D01*
X170569Y132581D01*
X170960Y133167D01*
X171098Y133858D01*
X170960Y134549D01*
X170569Y135136D01*
X169983Y135527D01*
X169291Y135665D01*
D02*
G37*
G36*
X150394Y134090D02*
X149702Y133952D01*
X149116Y133561D01*
X148725Y132975D01*
X148587Y132283D01*
X148725Y131592D01*
X149116Y131006D01*
X149702Y130615D01*
X150394Y130477D01*
X151085Y130615D01*
X151671Y131006D01*
X152063Y131592D01*
X152200Y132283D01*
X152063Y132975D01*
X151671Y133561D01*
X151085Y133952D01*
X150394Y134090D01*
D02*
G37*
G36*
X146457Y128578D02*
X145765Y128440D01*
X145179Y128049D01*
X144788Y127463D01*
X144650Y126772D01*
X144788Y126080D01*
X145179Y125494D01*
X145765Y125103D01*
X146457Y124965D01*
X147148Y125103D01*
X147734Y125494D01*
X148126Y126080D01*
X148263Y126772D01*
X148126Y127463D01*
X147734Y128049D01*
X147148Y128440D01*
X146457Y128578D01*
D02*
G37*
G36*
X142126Y127798D02*
X141435Y127661D01*
X140849Y127269D01*
X140457Y126683D01*
X140320Y125992D01*
X140457Y125301D01*
X140849Y124715D01*
X141435Y124323D01*
X142126Y124186D01*
X142817Y124323D01*
X143403Y124715D01*
X143795Y125301D01*
X143932Y125992D01*
X143795Y126683D01*
X143403Y127269D01*
X142817Y127661D01*
X142126Y127798D01*
D02*
G37*
G36*
X188976Y127791D02*
X188285Y127653D01*
X187699Y127261D01*
X187308Y126675D01*
X187170Y125984D01*
X187308Y125293D01*
X187699Y124707D01*
X188285Y124315D01*
X188976Y124178D01*
X189668Y124315D01*
X190254Y124707D01*
X190645Y125293D01*
X190783Y125984D01*
X190645Y126675D01*
X190254Y127261D01*
X189668Y127653D01*
X188976Y127791D01*
D02*
G37*
G36*
X159843D02*
X159151Y127653D01*
X158565Y127261D01*
X158174Y126675D01*
X158036Y125984D01*
X158174Y125293D01*
X158565Y124707D01*
X159151Y124315D01*
X159843Y124178D01*
X160534Y124315D01*
X161120Y124707D01*
X161511Y125293D01*
X161649Y125984D01*
X161511Y126675D01*
X161120Y127261D01*
X160534Y127653D01*
X159843Y127791D01*
D02*
G37*
G36*
X230315Y127003D02*
X229624Y126866D01*
X229038Y126474D01*
X228646Y125888D01*
X228509Y125197D01*
X228646Y124506D01*
X229038Y123920D01*
X229624Y123528D01*
X230315Y123390D01*
X231006Y123528D01*
X231592Y123920D01*
X231984Y124506D01*
X232121Y125197D01*
X231984Y125888D01*
X231592Y126474D01*
X231006Y126866D01*
X230315Y127003D01*
D02*
G37*
G36*
X137402Y129759D02*
X136710Y129622D01*
X136124Y129230D01*
X135733Y128644D01*
X135595Y127953D01*
X135733Y127261D01*
X136124Y126675D01*
X136710Y126284D01*
X137208Y126185D01*
Y125784D01*
X136710Y125685D01*
X136124Y125293D01*
X135733Y124707D01*
X135595Y124016D01*
X135733Y123325D01*
X136124Y122739D01*
X136710Y122347D01*
X137402Y122209D01*
X138093Y122347D01*
X138679Y122739D01*
X139070Y123325D01*
X139208Y124016D01*
X139070Y124707D01*
X138679Y125293D01*
X138093Y125685D01*
X137595Y125784D01*
Y126185D01*
X138093Y126284D01*
X138679Y126675D01*
X139070Y127261D01*
X139208Y127953D01*
X139070Y128644D01*
X138679Y129230D01*
X138093Y129622D01*
X137402Y129759D01*
D02*
G37*
G36*
X188976Y121098D02*
X188285Y120960D01*
X187699Y120569D01*
X187308Y119983D01*
X187170Y119291D01*
X187308Y118600D01*
X187699Y118014D01*
X188285Y117622D01*
X188976Y117485D01*
X189668Y117622D01*
X190254Y118014D01*
X190645Y118600D01*
X190783Y119291D01*
X190645Y119983D01*
X190254Y120569D01*
X189668Y120960D01*
X188976Y121098D01*
D02*
G37*
G36*
X159843D02*
X159151Y120960D01*
X158565Y120569D01*
X158174Y119983D01*
X158036Y119291D01*
X158174Y118600D01*
X158565Y118014D01*
X159151Y117622D01*
X159843Y117485D01*
X160534Y117622D01*
X161120Y118014D01*
X161511Y118600D01*
X161649Y119291D01*
X161511Y119983D01*
X161120Y120569D01*
X160534Y120960D01*
X159843Y121098D01*
D02*
G37*
G36*
X140086Y114510D02*
X139395Y114373D01*
X138809Y113981D01*
X138417Y113395D01*
X138280Y112704D01*
X138417Y112013D01*
X138809Y111427D01*
X139395Y111035D01*
X140086Y110898D01*
X140777Y111035D01*
X141363Y111427D01*
X141755Y112013D01*
X141892Y112704D01*
X141755Y113395D01*
X141363Y113981D01*
X140777Y114373D01*
X140086Y114510D01*
D02*
G37*
G36*
X126024Y118972D02*
X119724D01*
X119417Y118911D01*
X119157Y118737D01*
X118983Y118476D01*
X118922Y118169D01*
Y111673D01*
X118983Y111366D01*
X119157Y111106D01*
X119417Y110932D01*
X119724Y110870D01*
X126024D01*
X126331Y110932D01*
X126591Y111106D01*
X126765Y111366D01*
X126826Y111673D01*
Y118169D01*
X126765Y118476D01*
X126591Y118737D01*
X126331Y118911D01*
X126024Y118972D01*
D02*
G37*
G36*
X158661Y109680D02*
X157970Y109543D01*
X157384Y109151D01*
X156993Y108565D01*
X156855Y107874D01*
X156993Y107183D01*
X157384Y106597D01*
X157970Y106205D01*
X158661Y106068D01*
X159353Y106205D01*
X159939Y106597D01*
X160330Y107183D01*
X160468Y107874D01*
X160330Y108565D01*
X159939Y109151D01*
X159353Y109543D01*
X158661Y109680D01*
D02*
G37*
G36*
X104075Y105488D02*
X103384Y105350D01*
X102797Y104958D01*
X102406Y104372D01*
X102268Y103681D01*
X102406Y102990D01*
X102797Y102404D01*
X103384Y102012D01*
X104075Y101875D01*
X104766Y102012D01*
X105352Y102404D01*
X105744Y102990D01*
X105881Y103681D01*
X105744Y104372D01*
X105352Y104958D01*
X104766Y105350D01*
X104075Y105488D01*
D02*
G37*
G36*
X178347Y135271D02*
X177655Y135133D01*
X177069Y134742D01*
X176678Y134156D01*
X176540Y133465D01*
X176678Y132773D01*
X177069Y132187D01*
X177655Y131796D01*
X178347Y131658D01*
X179038Y131796D01*
X179624Y132187D01*
X180015Y132773D01*
X180153Y133465D01*
X180015Y134156D01*
X179624Y134742D01*
X179038Y135133D01*
X178347Y135271D01*
D02*
G37*
G36*
X244252Y119502D02*
X243250Y119370D01*
X242316Y118983D01*
X241514Y118368D01*
X240899Y117566D01*
X240512Y116632D01*
X240380Y115630D01*
X240512Y114628D01*
X240899Y113694D01*
X241514Y112892D01*
X242316Y112277D01*
X243250Y111890D01*
X244252Y111758D01*
X245254Y111890D01*
X246188Y112277D01*
X246990Y112892D01*
X247605Y113694D01*
X247992Y114628D01*
X248124Y115630D01*
X247992Y116632D01*
X247605Y117566D01*
X246990Y118368D01*
X246188Y118983D01*
X245254Y119370D01*
X244252Y119502D01*
D02*
G37*
G36*
X228091Y109468D02*
X220413D01*
Y101791D01*
X228091D01*
Y109468D01*
D02*
G37*
G36*
X244252Y109502D02*
X243250Y109370D01*
X242316Y108983D01*
X241514Y108368D01*
X240899Y107566D01*
X240512Y106632D01*
X240380Y105630D01*
X240512Y104628D01*
X240899Y103694D01*
X241514Y102892D01*
X242316Y102277D01*
X243250Y101890D01*
X244252Y101758D01*
X245254Y101890D01*
X246188Y102277D01*
X246990Y102892D01*
X247605Y103694D01*
X247992Y104628D01*
X248124Y105630D01*
X247992Y106632D01*
X247605Y107566D01*
X246990Y108368D01*
X246188Y108983D01*
X245254Y109370D01*
X244252Y109502D01*
D02*
G37*
G36*
X234252D02*
X233250Y109370D01*
X232316Y108983D01*
X231514Y108368D01*
X230899Y107566D01*
X230512Y106632D01*
X230380Y105630D01*
X230512Y104628D01*
X230899Y103694D01*
X231514Y102892D01*
X232316Y102277D01*
X233250Y101890D01*
X234252Y101758D01*
X235254Y101890D01*
X236188Y102277D01*
X236990Y102892D01*
X237605Y103694D01*
X237992Y104628D01*
X238124Y105630D01*
X237992Y106632D01*
X237605Y107566D01*
X236990Y108368D01*
X236188Y108983D01*
X235254Y109370D01*
X234252Y109502D01*
D02*
G37*
%LPD*%
D66*
X210630Y152362D02*
D03*
X150358Y138004D02*
D03*
X198606Y167535D02*
D03*
X224410Y135433D02*
D03*
X178347Y138976D02*
D03*
X245472Y123721D02*
D03*
X219291Y150197D02*
D03*
X205512Y140551D02*
D03*
M02*
