# Supplementary material for: A Vision-Based Sensing Approach for a Spherical Soft Robotic Arm
Source: Front Robot AI. 2021 Feb 26;8:630935. doi: 10.3389/frobt.2021.630935 (PMC7953419; doi:10.3389/frobt.2021.630935)
Supplement: Supplementary file 1 [file datasheet1.zip › supplementaryFiles/Electronics/ArducamAdapter_CameraBoard_Rev01/PCB/TwoBoards_CameraBoard/TwoBoards_CameraBoard.GBL]

G04*
G04 #@! TF.GenerationSoftware,Altium Limited,Altium Designer,20.1.11 (218)*
G04*
G04 Layer_Physical_Order=4*
G04 Layer_Color=16711680*
%FSLAX25Y25*%
%MOIN*%
G70*
G04*
G04 #@! TF.SameCoordinates,62A8EE54-9606-4695-8FAA-932E785859B6*
G04*
G04*
G04 #@! TF.FilePolarity,Positive*
G04*
G01*
G75*
%ADD10C,0.00984*%
%ADD61C,0.05512*%
%ADD62R,0.05512X0.05512*%
%ADD63R,0.05512X0.05512*%
%ADD64C,0.06102*%
%ADD65R,0.06102X0.06102*%
%ADD66C,0.01968*%
G36*
X248803Y100803D02*
X209350D01*
X209205Y101385D01*
X209172Y101457D01*
X209152Y101533D01*
X208807Y102268D01*
X208760Y102331D01*
X208726Y102403D01*
X208244Y103055D01*
X208185Y103108D01*
X208138Y103172D01*
X207538Y103718D01*
X207470Y103758D01*
X207412Y103812D01*
X206716Y104230D01*
X206642Y104256D01*
X206574Y104297D01*
X205811Y104572D01*
X205733Y104583D01*
X205658Y104610D01*
X204856Y104730D01*
X204796Y104727D01*
X204738Y104739D01*
X204332Y104740D01*
X204331Y104740D01*
X204331Y104740D01*
X141732Y104740D01*
X141713Y104736D01*
X141693Y104739D01*
X141307Y104720D01*
X141249Y104705D01*
X141190D01*
X140433Y104555D01*
X140360Y104525D01*
X140282Y104509D01*
X139569Y104214D01*
X139503Y104170D01*
X139430Y104139D01*
X138789Y103711D01*
X138733Y103655D01*
X138667Y103611D01*
X138121Y103065D01*
X138077Y102999D01*
X138021Y102944D01*
X137593Y102302D01*
X137562Y102229D01*
X137519Y102163D01*
X137223Y101450D01*
X137208Y101373D01*
X137177Y101299D01*
X137079Y100803D01*
X100803D01*
X100803Y194079D01*
X248803Y194079D01*
X248803Y100803D01*
D02*
G37*
%LPC*%
G36*
X221917Y192232D02*
X215406D01*
Y185721D01*
X221917D01*
Y192232D01*
D02*
G37*
G36*
X208661Y192260D02*
X207811Y192148D01*
X207019Y191820D01*
X206339Y191298D01*
X205817Y190618D01*
X205489Y189826D01*
X205377Y188976D01*
X205489Y188126D01*
X205817Y187334D01*
X206339Y186654D01*
X207019Y186132D01*
X207811Y185804D01*
X208661Y185692D01*
X209511Y185804D01*
X210303Y186132D01*
X210984Y186654D01*
X211506Y187334D01*
X211834Y188126D01*
X211945Y188976D01*
X211834Y189826D01*
X211506Y190618D01*
X210984Y191298D01*
X210303Y191820D01*
X209511Y192148D01*
X208661Y192260D01*
D02*
G37*
G36*
X155957Y190602D02*
X149445D01*
Y184091D01*
X155957D01*
Y190602D01*
D02*
G37*
G36*
X145957D02*
X139445D01*
Y184091D01*
X145957D01*
Y190602D01*
D02*
G37*
G36*
X153701Y180554D02*
Y178347D01*
X155909D01*
X155624Y179034D01*
X155087Y179733D01*
X154388Y180270D01*
X153701Y180554D01*
D02*
G37*
G36*
X143701D02*
Y178347D01*
X145909D01*
X145624Y179034D01*
X145088Y179733D01*
X144388Y180270D01*
X143701Y180554D01*
D02*
G37*
G36*
X151701D02*
X151013Y180270D01*
X150314Y179733D01*
X149778Y179034D01*
X149493Y178347D01*
X151701D01*
Y180554D01*
D02*
G37*
G36*
X141701D02*
X141013Y180270D01*
X140314Y179733D01*
X139778Y179034D01*
X139493Y178347D01*
X141701D01*
Y180554D01*
D02*
G37*
G36*
X126024Y183868D02*
X119724D01*
X119342Y183709D01*
X119183Y183327D01*
Y176831D01*
X119342Y176448D01*
X119724Y176289D01*
X126024D01*
X126406Y176448D01*
X126565Y176831D01*
Y183327D01*
X126406Y183709D01*
X126024Y183868D01*
D02*
G37*
G36*
X155909Y176347D02*
X153701D01*
Y174138D01*
X154388Y174423D01*
X155087Y174960D01*
X155624Y175659D01*
X155909Y176347D01*
D02*
G37*
G36*
X145909D02*
X143701D01*
Y174138D01*
X144388Y174423D01*
X145088Y174960D01*
X145624Y175659D01*
X145909Y176347D01*
D02*
G37*
G36*
X151701D02*
X149493D01*
X149778Y175659D01*
X150314Y174960D01*
X151013Y174423D01*
X151701Y174138D01*
Y176347D01*
D02*
G37*
G36*
X141701D02*
X139493D01*
X139778Y175659D01*
X140314Y174960D01*
X141013Y174423D01*
X141701Y174138D01*
Y176347D01*
D02*
G37*
G36*
X198606Y169049D02*
X198027Y168933D01*
X197536Y168605D01*
X197208Y168115D01*
X197093Y167535D01*
X197208Y166956D01*
X197536Y166465D01*
X198027Y166137D01*
X198606Y166022D01*
X199185Y166137D01*
X199676Y166465D01*
X200004Y166956D01*
X200120Y167535D01*
X200004Y168115D01*
X199676Y168605D01*
X199185Y168933D01*
X198606Y169049D01*
D02*
G37*
G36*
X179921Y182435D02*
X179342Y182319D01*
X178851Y181991D01*
X178523Y181500D01*
X178408Y180921D01*
X178523Y180342D01*
X178851Y179851D01*
X179342Y179523D01*
X179921Y179408D01*
X179990Y179422D01*
X182175Y177237D01*
X182503Y177018D01*
X182890Y176941D01*
X233046D01*
X242595Y167392D01*
X242581Y167323D01*
X242696Y166744D01*
X243024Y166253D01*
X243515Y165925D01*
X244094Y165810D01*
X244674Y165925D01*
X245165Y166253D01*
X245493Y166744D01*
X245608Y167323D01*
X245493Y167902D01*
X245165Y168393D01*
X244674Y168721D01*
X244094Y168836D01*
X244025Y168822D01*
X234180Y178668D01*
X233852Y178887D01*
X233465Y178964D01*
X183309D01*
X181421Y180852D01*
X181435Y180921D01*
X181319Y181500D01*
X180991Y181991D01*
X180500Y182319D01*
X179921Y182435D01*
D02*
G37*
G36*
X210630Y153876D02*
X210051Y153760D01*
X209560Y153432D01*
X209232Y152941D01*
X209117Y152362D01*
X209232Y151783D01*
X209560Y151292D01*
X210051Y150964D01*
X210630Y150849D01*
X211209Y150964D01*
X211700Y151292D01*
X212028Y151783D01*
X212143Y152362D01*
X212028Y152941D01*
X211700Y153432D01*
X211209Y153760D01*
X210630Y153876D01*
D02*
G37*
G36*
X229528Y154949D02*
X217717D01*
X217329Y154872D01*
X217001Y154652D01*
X211983Y149634D01*
X206621D01*
X206582Y149692D01*
X206091Y150020D01*
X205512Y150135D01*
X205443Y150122D01*
X202487Y153077D01*
X202159Y153297D01*
X201772Y153374D01*
X161811D01*
X161424Y153297D01*
X161096Y153077D01*
X137471Y129452D01*
X137402Y129466D01*
X136822Y129351D01*
X136331Y129023D01*
X136003Y128532D01*
X135888Y127953D01*
X136003Y127374D01*
X136331Y126883D01*
X136822Y126555D01*
X137402Y126439D01*
X137981Y126555D01*
X138472Y126883D01*
X138800Y127374D01*
X138915Y127953D01*
X138901Y128022D01*
X148556Y137677D01*
X148933Y137562D01*
X148960Y137425D01*
X149288Y136934D01*
X149779Y136606D01*
X150358Y136491D01*
X150937Y136606D01*
X151428Y136934D01*
X151756Y137425D01*
X151872Y138004D01*
X151756Y138583D01*
X151428Y139074D01*
X150937Y139402D01*
X150800Y139429D01*
X150686Y139806D01*
X162230Y151351D01*
X201353D01*
X204012Y148691D01*
X203998Y148622D01*
X204114Y148043D01*
X204442Y147552D01*
X204933Y147224D01*
X205512Y147109D01*
X206091Y147224D01*
X206582Y147552D01*
X206621Y147610D01*
X212402D01*
X212789Y147687D01*
X213117Y147907D01*
X218135Y152926D01*
X229109D01*
X229603Y152431D01*
X229589Y152362D01*
X229704Y151783D01*
X230032Y151292D01*
X230468Y151001D01*
X230498Y150787D01*
X230468Y150574D01*
X230032Y150283D01*
X229704Y149792D01*
X229589Y149213D01*
X229603Y149144D01*
X229109Y148649D01*
X220356D01*
X220236Y149043D01*
X220361Y149127D01*
X220690Y149618D01*
X220805Y150197D01*
X220690Y150776D01*
X220361Y151267D01*
X219870Y151595D01*
X219291Y151710D01*
X218712Y151595D01*
X218221Y151267D01*
X217893Y150776D01*
X217778Y150197D01*
X217893Y149618D01*
X218221Y149127D01*
X218347Y149043D01*
X218227Y148649D01*
X217717D01*
X217329Y148572D01*
X217001Y148353D01*
X213951Y145303D01*
X211739D01*
X211700Y145361D01*
X211209Y145689D01*
X210630Y145805D01*
X210051Y145689D01*
X209560Y145361D01*
X209389Y145106D01*
X199238D01*
X195597Y148747D01*
X195269Y148966D01*
X194882Y149043D01*
X167323D01*
X166936Y148966D01*
X166607Y148747D01*
X156765Y138904D01*
X156546Y138576D01*
X156469Y138189D01*
Y131521D01*
X149975Y125027D01*
X138511D01*
X138472Y125086D01*
X137981Y125414D01*
X137402Y125529D01*
X136822Y125414D01*
X136331Y125086D01*
X136003Y124595D01*
X135888Y124016D01*
X136003Y123437D01*
X136331Y122946D01*
X136822Y122618D01*
X137402Y122502D01*
X137981Y122618D01*
X138472Y122946D01*
X138511Y123004D01*
X150394D01*
X150781Y123081D01*
X151109Y123301D01*
X158196Y130387D01*
X158415Y130715D01*
X158492Y131102D01*
Y137770D01*
X167742Y147020D01*
X194463D01*
X198104Y143379D01*
X198432Y143160D01*
X198819Y143083D01*
X209737D01*
X209760Y143087D01*
X210051Y142893D01*
X210630Y142778D01*
X211209Y142893D01*
X211700Y143221D01*
X211739Y143280D01*
X214370D01*
X214757Y143357D01*
X215085Y143576D01*
X218135Y146626D01*
X229528D01*
X229915Y146703D01*
X230243Y146923D01*
X231033Y147713D01*
X231102Y147699D01*
X231681Y147815D01*
X232172Y148143D01*
X232501Y148634D01*
X232616Y149213D01*
X232501Y149792D01*
X232172Y150283D01*
X231737Y150574D01*
X231707Y150787D01*
X231737Y151001D01*
X232172Y151292D01*
X232501Y151783D01*
X232616Y152362D01*
X232501Y152941D01*
X232172Y153432D01*
X231681Y153760D01*
X231102Y153876D01*
X231033Y153862D01*
X230243Y154652D01*
X229915Y154872D01*
X229528Y154949D01*
D02*
G37*
G36*
X205512Y142064D02*
X204933Y141949D01*
X204442Y141621D01*
X204114Y141130D01*
X203998Y140551D01*
X204114Y139972D01*
X204442Y139481D01*
X204933Y139153D01*
X205512Y139038D01*
X206091Y139153D01*
X206582Y139481D01*
X206910Y139972D01*
X207025Y140551D01*
X206910Y141130D01*
X206582Y141621D01*
X206091Y141949D01*
X205512Y142064D01*
D02*
G37*
G36*
X178347Y140490D02*
X177767Y140375D01*
X177276Y140047D01*
X176948Y139556D01*
X176833Y138976D01*
X176948Y138397D01*
X177276Y137906D01*
X177767Y137578D01*
X178347Y137463D01*
X178926Y137578D01*
X179417Y137906D01*
X179745Y138397D01*
X179860Y138976D01*
X179745Y139556D01*
X179417Y140047D01*
X178926Y140375D01*
X178347Y140490D01*
D02*
G37*
G36*
X224410Y136946D02*
X223830Y136831D01*
X223339Y136503D01*
X223011Y136012D01*
X222896Y135433D01*
X223011Y134854D01*
X223339Y134363D01*
X223830Y134035D01*
X224410Y133920D01*
X224989Y134035D01*
X225480Y134363D01*
X225808Y134854D01*
X225923Y135433D01*
X225808Y136012D01*
X225480Y136503D01*
X224989Y136831D01*
X224410Y136946D01*
D02*
G37*
G36*
X245472Y125234D02*
X244893Y125119D01*
X244402Y124791D01*
X244074Y124300D01*
X243959Y123721D01*
X244074Y123141D01*
X244402Y122650D01*
X244893Y122322D01*
X245472Y122207D01*
X246052Y122322D01*
X246543Y122650D01*
X246871Y123141D01*
X246986Y123721D01*
X246871Y124300D01*
X246543Y124791D01*
X246052Y125119D01*
X245472Y125234D01*
D02*
G37*
G36*
X245252Y119158D02*
Y116630D01*
X247779D01*
X247433Y117466D01*
X246849Y118227D01*
X246089Y118811D01*
X245252Y119158D01*
D02*
G37*
G36*
X243252D02*
X242415Y118811D01*
X241655Y118227D01*
X241071Y117466D01*
X240724Y116630D01*
X243252D01*
Y119158D01*
D02*
G37*
G36*
X247779Y114630D02*
X245252D01*
Y112102D01*
X246089Y112449D01*
X246849Y113033D01*
X247433Y113793D01*
X247779Y114630D01*
D02*
G37*
G36*
X243252D02*
X240724D01*
X241071Y113793D01*
X241655Y113033D01*
X242415Y112449D01*
X243252Y112102D01*
Y114630D01*
D02*
G37*
G36*
X126024Y118710D02*
X119724D01*
X119342Y118552D01*
X119183Y118169D01*
Y111673D01*
X119342Y111291D01*
X119724Y111132D01*
X126024D01*
X126406Y111291D01*
X126565Y111673D01*
Y118169D01*
X126406Y118552D01*
X126024Y118710D01*
D02*
G37*
G36*
X245252Y109158D02*
Y106630D01*
X247779D01*
X247433Y107466D01*
X246849Y108227D01*
X246089Y108811D01*
X245252Y109158D01*
D02*
G37*
G36*
X243252D02*
X242415Y108811D01*
X241655Y108227D01*
X241071Y107466D01*
X240724Y106630D01*
X243252D01*
Y109158D01*
D02*
G37*
G36*
X247779Y104630D02*
X245252D01*
Y102102D01*
X246089Y102449D01*
X246849Y103033D01*
X247433Y103793D01*
X247779Y104630D01*
D02*
G37*
G36*
X243252D02*
X240724D01*
X241071Y103793D01*
X241655Y103033D01*
X242415Y102449D01*
X243252Y102102D01*
Y104630D01*
D02*
G37*
G36*
X174409Y182616D02*
X173830Y182501D01*
X173339Y182173D01*
X173011Y181682D01*
X172896Y181102D01*
X173011Y180523D01*
X173339Y180032D01*
X173830Y179704D01*
X174409Y179589D01*
X174478Y179603D01*
X181175Y172907D01*
X181175Y172907D01*
X184324Y169757D01*
X184652Y169538D01*
X185039Y169461D01*
X223589D01*
X228807Y164242D01*
X228794Y164173D01*
X228909Y163594D01*
X229237Y163103D01*
X229728Y162775D01*
X230307Y162660D01*
X230711Y162740D01*
X230711Y162740D01*
X233634Y159817D01*
Y133884D01*
X223537Y123786D01*
X223317Y123458D01*
X223240Y123071D01*
Y119055D01*
X222461Y118732D01*
X221719Y118163D01*
X221150Y117421D01*
X220792Y116557D01*
X220670Y115630D01*
X220792Y114703D01*
X221150Y113839D01*
X221719Y113097D01*
X222461Y112528D01*
X223240Y112205D01*
Y109181D01*
X220701D01*
Y102079D01*
X227803D01*
Y109181D01*
X225264D01*
Y112205D01*
X226043Y112528D01*
X226785Y113097D01*
X227354Y113839D01*
X227712Y114703D01*
X227834Y115630D01*
X227712Y116557D01*
X227354Y117421D01*
X226785Y118163D01*
X226043Y118732D01*
X225264Y119055D01*
Y122652D01*
X235361Y132749D01*
X235580Y133078D01*
X235657Y133465D01*
Y160236D01*
X235580Y160623D01*
X235361Y160951D01*
X231916Y164396D01*
X231755Y164504D01*
X231705Y164752D01*
X231377Y165243D01*
X230886Y165571D01*
X230307Y165687D01*
X230238Y165673D01*
X224723Y171188D01*
X224395Y171407D01*
X224008Y171484D01*
X185458D01*
X182605Y174337D01*
X182605Y174337D01*
X175909Y181033D01*
X175923Y181102D01*
X175808Y181682D01*
X175479Y182173D01*
X174989Y182501D01*
X174409Y182616D01*
D02*
G37*
G36*
X244094Y162537D02*
X243515Y162422D01*
X243024Y162094D01*
X242696Y161603D01*
X242581Y161024D01*
X242696Y160444D01*
X243024Y159953D01*
X243083Y159914D01*
Y135458D01*
X233537Y125912D01*
X233317Y125584D01*
X233240Y125197D01*
Y119055D01*
X232461Y118732D01*
X231719Y118163D01*
X231150Y117421D01*
X230792Y116557D01*
X230670Y115630D01*
X230792Y114703D01*
X231150Y113839D01*
X231719Y113097D01*
X232461Y112528D01*
X233240Y112205D01*
Y109055D01*
X232461Y108732D01*
X231719Y108163D01*
X231150Y107421D01*
X230792Y106557D01*
X230670Y105630D01*
X230792Y104703D01*
X231150Y103839D01*
X231719Y103097D01*
X232461Y102528D01*
X233325Y102170D01*
X234252Y102048D01*
X235179Y102170D01*
X236043Y102528D01*
X236785Y103097D01*
X237354Y103839D01*
X237712Y104703D01*
X237834Y105630D01*
X237712Y106557D01*
X237354Y107421D01*
X236785Y108163D01*
X236043Y108732D01*
X235263Y109055D01*
Y112205D01*
X236043Y112528D01*
X236785Y113097D01*
X237354Y113839D01*
X237712Y114703D01*
X237834Y115630D01*
X237712Y116557D01*
X237354Y117421D01*
X236785Y118163D01*
X236043Y118732D01*
X235263Y119055D01*
Y124778D01*
X244810Y134324D01*
X245029Y134652D01*
X245106Y135039D01*
Y159914D01*
X245165Y159953D01*
X245493Y160444D01*
X245608Y161024D01*
X245493Y161603D01*
X245165Y162094D01*
X244674Y162422D01*
X244094Y162537D01*
D02*
G37*
%LPD*%
D10*
X181890Y173622D02*
X181890D01*
X185039Y170472D02*
X224008D01*
X181890Y173622D02*
X185039Y170472D01*
X224008D02*
X230307Y164173D01*
X233465Y177953D02*
X244094Y167323D01*
X182890Y177953D02*
X233465D01*
X179921Y180921D02*
X182890Y177953D01*
X174409Y181102D02*
X181890Y173622D01*
X229528Y153937D02*
X231102Y152362D01*
X217717Y153937D02*
X229528D01*
X205512Y148622D02*
X212402D01*
X217717Y153937D01*
X214370Y144291D02*
X217717Y147638D01*
X229528D02*
X231102Y149213D01*
X217717Y147638D02*
X229528D01*
X201772Y152362D02*
X205512Y148622D01*
X137402Y127953D02*
X161811Y152362D01*
X201772D01*
X210630Y144291D02*
X214370D01*
X210442Y144103D02*
X210630Y144291D01*
X209746Y144103D02*
X210442D01*
X209737Y144095D02*
X209746Y144103D01*
X198819Y144095D02*
X209737D01*
X167323Y148031D02*
X194882D01*
X198819Y144095D01*
X157480Y131102D02*
Y138189D01*
X167323Y148031D01*
X137402Y124016D02*
X150394D01*
X157480Y131102D01*
X230307Y164173D02*
X230573D01*
X231066Y163681D01*
X231201D01*
X234646Y160236D01*
Y133465D02*
Y160236D01*
X224252Y115630D02*
Y123071D01*
X234646Y133465D01*
X224252Y105630D02*
Y115630D01*
X234252D02*
Y125197D01*
Y105630D02*
Y115630D01*
X244094Y135039D02*
Y161024D01*
X234252Y125197D02*
X244094Y135039D01*
D61*
X142701Y177347D02*
D03*
X152701D02*
D03*
X208661Y188976D02*
D03*
D62*
X142701Y187346D02*
D03*
X152701D02*
D03*
D63*
X218661Y188976D02*
D03*
D64*
X244252Y115630D02*
D03*
X234252D02*
D03*
X224252D02*
D03*
X244252Y105630D02*
D03*
X234252D02*
D03*
D65*
X224252D02*
D03*
D66*
X191732Y166921D02*
D03*
X223599Y168087D02*
D03*
X244094Y167323D02*
D03*
X192126Y182480D02*
D03*
X223269Y163315D02*
D03*
X230709Y157874D02*
D03*
X146457Y126772D02*
D03*
X200394Y148425D02*
D03*
X219291Y144095D02*
D03*
X142126Y125992D02*
D03*
X205512Y148622D02*
D03*
X210630Y144291D02*
D03*
Y152362D02*
D03*
X159843Y125984D02*
D03*
X188976D02*
D03*
X150394Y132283D02*
D03*
X169291Y133858D02*
D03*
X178347Y133465D02*
D03*
X217461Y102894D02*
D03*
X104075Y103681D02*
D03*
X103543Y187795D02*
D03*
X160630Y182496D02*
D03*
X140086Y112704D02*
D03*
X150358Y138004D02*
D03*
X198819Y134646D02*
D03*
X188976Y119291D02*
D03*
X158661Y107874D02*
D03*
X159843Y119291D02*
D03*
X137402Y151575D02*
D03*
Y163386D02*
D03*
X132283Y177559D02*
D03*
X212861Y173599D02*
D03*
X198606Y167535D02*
D03*
Y173244D02*
D03*
X174409Y191339D02*
D03*
X185039Y167323D02*
D03*
X179921Y180921D02*
D03*
X174409Y181102D02*
D03*
X230307Y164173D02*
D03*
X224410Y135433D02*
D03*
X230315Y125197D02*
D03*
X244094Y161024D02*
D03*
Y164173D02*
D03*
X178347Y138976D02*
D03*
X239370Y123622D02*
D03*
X245472Y123721D02*
D03*
X219291Y150197D02*
D03*
X240339Y187992D02*
D03*
X233646D02*
D03*
X226953D02*
D03*
X205512Y140551D02*
D03*
X231102Y152362D02*
D03*
X137402Y127953D02*
D03*
X231102Y149213D02*
D03*
X137402Y124016D02*
D03*
X137008Y139764D02*
D03*
M02*
