# Supplementary material for: A Vision-Based Sensing Approach for a Spherical Soft Robotic Arm
Source: Front Robot AI. 2021 Feb 26;8:630935. doi: 10.3389/frobt.2021.630935 (PMC7953419; doi:10.3389/frobt.2021.630935)
Supplement: Supplementary file 1 [file datasheet1.zip › supplementaryFiles/Electronics/ArducamAdapter_CameraBoard_Rev01/PCB/TwoBoards_CameraBoard/TwoBoards_CameraBoard.GBO]

G04*
G04 #@! TF.GenerationSoftware,Altium Limited,Altium Designer,20.1.11 (218)*
G04*
G04 Layer_Color=32896*
%FSLAX25Y25*%
%MOIN*%
G70*
G04*
G04 #@! TF.SameCoordinates,62A8EE54-9606-4695-8FAA-932E785859B6*
G04*
G04*
G04 #@! TF.FilePolarity,Positive*
G04*
G01*
G75*
%ADD11C,0.00787*%
%ADD12C,0.01000*%
G36*
X129921Y166720D02*
X128252Y166331D01*
Y169665D01*
X127500Y169496D01*
X127504Y166260D01*
X125965Y165937D01*
Y169138D01*
X125248Y168941D01*
Y163815D01*
X129921Y164894D01*
Y162504D01*
X125248Y161425D01*
Y159500D01*
X129921Y160547D01*
Y158224D01*
X127500Y157598D01*
Y156201D01*
X129921Y156720D01*
Y154469D01*
X123547Y153032D01*
Y155280D01*
X125835Y155839D01*
Y157276D01*
X123547Y156787D01*
Y171004D01*
X129921Y172441D01*
Y166720D01*
D02*
G37*
G36*
X129889Y150871D02*
X129790D01*
Y150838D01*
X129594D01*
Y150805D01*
X129431D01*
Y150773D01*
X129333D01*
Y151982D01*
X129300D01*
Y151949D01*
X129268D01*
Y151917D01*
X129235D01*
Y151884D01*
X129170D01*
Y151851D01*
X129137D01*
Y151818D01*
X129104D01*
Y151786D01*
X129039D01*
Y151753D01*
X129006D01*
Y151720D01*
X128973D01*
Y151688D01*
X128908D01*
Y151655D01*
X128875D01*
Y151622D01*
X128843D01*
Y151590D01*
X128810D01*
Y151557D01*
X128745D01*
Y151524D01*
X128712D01*
Y151492D01*
X128679D01*
Y151459D01*
X128647D01*
Y151426D01*
X128581D01*
Y151394D01*
X128549D01*
Y151361D01*
X128516D01*
Y151328D01*
X128451D01*
Y151295D01*
X128418D01*
Y151263D01*
X128385D01*
Y151230D01*
X128352D01*
Y151198D01*
X128287D01*
Y151165D01*
X128254D01*
Y151132D01*
X128222D01*
Y151099D01*
X128189D01*
Y151067D01*
X128124D01*
Y151034D01*
X128091D01*
Y151001D01*
X128058D01*
Y150969D01*
X127993D01*
Y150936D01*
X127960D01*
Y150903D01*
X127928D01*
Y150871D01*
X127895D01*
Y150838D01*
X127830D01*
Y150805D01*
X127797D01*
Y150773D01*
X127764D01*
Y150740D01*
X127732D01*
Y150707D01*
X127666D01*
Y150675D01*
X127634D01*
Y150642D01*
X127601D01*
Y150609D01*
X127535D01*
Y150576D01*
X127503D01*
Y150544D01*
X127470D01*
Y150511D01*
X127437D01*
Y150478D01*
X127372D01*
Y150446D01*
X127339D01*
Y150413D01*
X127241D01*
Y150380D01*
X127078D01*
Y150348D01*
X126947D01*
Y150315D01*
X126849D01*
Y152243D01*
X126947D01*
Y152276D01*
X127111D01*
Y152309D01*
X127307D01*
Y152341D01*
X127405D01*
Y151230D01*
X127470D01*
Y151263D01*
X127503D01*
Y151295D01*
X127535D01*
Y151328D01*
X127568D01*
Y151361D01*
X127601D01*
Y151394D01*
X127634D01*
Y151426D01*
X127666D01*
Y151459D01*
X127699D01*
Y151492D01*
X127764D01*
Y151524D01*
X127797D01*
Y151557D01*
X127830D01*
Y151590D01*
X127895D01*
Y151622D01*
X127928D01*
Y151655D01*
X127960D01*
Y151688D01*
X128026D01*
Y151720D01*
X128058D01*
Y151753D01*
X128091D01*
Y151786D01*
X128156D01*
Y151818D01*
X128189D01*
Y151851D01*
X128222D01*
Y151884D01*
X128254D01*
Y151917D01*
X128320D01*
Y151949D01*
X128352D01*
Y151982D01*
X128385D01*
Y152015D01*
X128451D01*
Y152047D01*
X128483D01*
Y152080D01*
X128516D01*
Y152113D01*
X128581D01*
Y152145D01*
X128614D01*
Y152178D01*
X128647D01*
Y152211D01*
X128712D01*
Y152243D01*
X128745D01*
Y152276D01*
X128777D01*
Y152309D01*
X128843D01*
Y152341D01*
X128875D01*
Y152374D01*
X128908D01*
Y152407D01*
X128941D01*
Y152439D01*
X129006D01*
Y152472D01*
X129039D01*
Y152505D01*
X129071D01*
Y152537D01*
X129137D01*
Y152570D01*
X129170D01*
Y152603D01*
X129202D01*
Y152636D01*
X129268D01*
Y152668D01*
X129300D01*
Y152701D01*
X129333D01*
Y152734D01*
X129398D01*
Y152766D01*
X129431D01*
Y152799D01*
X129562D01*
Y152832D01*
X129758D01*
Y152864D01*
X129889D01*
Y150871D01*
D02*
G37*
G36*
X127111Y149694D02*
X127176D01*
Y149661D01*
X127209D01*
Y149629D01*
X127241D01*
Y149563D01*
X127274D01*
Y149465D01*
X127307D01*
Y149367D01*
X127274D01*
Y149269D01*
X127241D01*
Y149204D01*
X127209D01*
Y149171D01*
X127176D01*
Y149138D01*
X127111D01*
Y149106D01*
X127013D01*
Y149073D01*
X126915D01*
Y149106D01*
X126816D01*
Y149138D01*
X126784D01*
Y149171D01*
X126751D01*
Y149204D01*
X126718D01*
Y149269D01*
X126686D01*
Y149335D01*
X126653D01*
Y149465D01*
X126686D01*
Y149563D01*
X126718D01*
Y149629D01*
X126751D01*
Y149661D01*
X126784D01*
Y149694D01*
X126849D01*
Y149727D01*
X127111D01*
Y149694D01*
D02*
G37*
G36*
X127045Y148812D02*
X127111D01*
Y148779D01*
X127176D01*
Y148746D01*
X127209D01*
Y148714D01*
X127241D01*
Y148648D01*
X127274D01*
Y148550D01*
X127307D01*
Y148452D01*
X127274D01*
Y148354D01*
X127241D01*
Y148289D01*
X127209D01*
Y148256D01*
X127176D01*
Y148223D01*
X127111D01*
Y148191D01*
X127013D01*
Y148158D01*
X126915D01*
Y148191D01*
X126816D01*
Y148223D01*
X126784D01*
Y148256D01*
X126751D01*
Y148289D01*
X126718D01*
Y148354D01*
X126686D01*
Y148419D01*
X126653D01*
Y148550D01*
X126686D01*
Y148616D01*
X126718D01*
Y148681D01*
X126751D01*
Y148714D01*
X126784D01*
Y148746D01*
X126816D01*
Y148779D01*
X126849D01*
Y148812D01*
X126915D01*
Y148844D01*
X127045D01*
Y148812D01*
D02*
G37*
G36*
X129627Y150315D02*
X129692D01*
Y150282D01*
X129758D01*
Y150250D01*
X129790D01*
Y150217D01*
X129823D01*
Y150184D01*
X129856D01*
Y150152D01*
X129889D01*
Y150054D01*
X129921D01*
Y149596D01*
X129889D01*
Y149531D01*
X129856D01*
Y149433D01*
X129823D01*
Y149367D01*
X129790D01*
Y149302D01*
X129758D01*
Y149269D01*
X129725D01*
Y149237D01*
X129692D01*
Y149204D01*
X129660D01*
Y149171D01*
X129627D01*
Y149138D01*
X129562D01*
Y149106D01*
X129529D01*
Y149073D01*
X129496D01*
Y149040D01*
X129464D01*
Y149008D01*
X129398D01*
Y148975D01*
X129366D01*
Y148942D01*
X129431D01*
Y148975D01*
X129496D01*
Y149008D01*
X129594D01*
Y149040D01*
X129725D01*
Y149073D01*
X129889D01*
Y148485D01*
X129660D01*
Y148452D01*
X129529D01*
Y148419D01*
X129366D01*
Y148387D01*
X129137D01*
Y148354D01*
X128908D01*
Y148321D01*
X128745D01*
Y148289D01*
X128581D01*
Y148256D01*
X128418D01*
Y148223D01*
X128222D01*
Y148191D01*
X128058D01*
Y148158D01*
X127895D01*
Y148125D01*
X127732D01*
Y148093D01*
X127634D01*
Y148681D01*
X127732D01*
Y148714D01*
X127928D01*
Y148746D01*
X128124D01*
Y148779D01*
X128254D01*
Y148812D01*
X128385D01*
Y148844D01*
X128483D01*
Y148877D01*
X128581D01*
Y148910D01*
X128647D01*
Y148942D01*
X128712D01*
Y148975D01*
X128777D01*
Y149008D01*
X128843D01*
Y149040D01*
X128908D01*
Y149073D01*
X128973D01*
Y149106D01*
X129039D01*
Y149138D01*
X129071D01*
Y149171D01*
X129137D01*
Y149204D01*
X129170D01*
Y149237D01*
X129202D01*
Y149269D01*
X129235D01*
Y149302D01*
X129268D01*
Y149335D01*
X129300D01*
Y149367D01*
X129333D01*
Y149400D01*
X129366D01*
Y149433D01*
X129398D01*
Y149531D01*
X129431D01*
Y149596D01*
X129398D01*
Y149661D01*
X129366D01*
Y149694D01*
X129268D01*
Y149727D01*
X129104D01*
Y149694D01*
X128973D01*
Y149661D01*
X128777D01*
Y149629D01*
X128614D01*
Y149596D01*
X128451D01*
Y149563D01*
X128254D01*
Y149531D01*
X128091D01*
Y149498D01*
X127928D01*
Y149465D01*
X127732D01*
Y149433D01*
X127634D01*
Y150021D01*
X127732D01*
Y150054D01*
X127895D01*
Y150086D01*
X128091D01*
Y150119D01*
X128254D01*
Y150152D01*
X128418D01*
Y150184D01*
X128581D01*
Y150217D01*
X128745D01*
Y150250D01*
X128941D01*
Y150282D01*
X129104D01*
Y150315D01*
X129268D01*
Y150348D01*
X129627D01*
Y150315D01*
D02*
G37*
G36*
X129889Y147341D02*
X129790D01*
Y147308D01*
X129627D01*
Y147276D01*
X129464D01*
Y147243D01*
X129300D01*
Y147210D01*
X129170D01*
Y147178D01*
X129071D01*
Y147145D01*
X128973D01*
Y147112D01*
X128908D01*
Y147080D01*
X128810D01*
Y147047D01*
X128745D01*
Y147014D01*
X128679D01*
Y146982D01*
X128647D01*
Y146949D01*
X128581D01*
Y146916D01*
X128549D01*
Y146883D01*
X128483D01*
Y146851D01*
X128451D01*
Y146818D01*
X128385D01*
Y146785D01*
X128320D01*
Y146753D01*
X128287D01*
Y146720D01*
X128254D01*
Y146655D01*
X128222D01*
Y146589D01*
X128189D01*
Y146361D01*
X128091D01*
Y146328D01*
X127960D01*
Y146295D01*
X127830D01*
Y146263D01*
X127699D01*
Y146230D01*
X127601D01*
Y146491D01*
X127634D01*
Y146589D01*
X127666D01*
Y146655D01*
X127699D01*
Y146720D01*
X127732D01*
Y146753D01*
X127764D01*
Y146785D01*
X127797D01*
Y146818D01*
X127830D01*
Y146851D01*
X127862D01*
Y146883D01*
X127928D01*
Y146916D01*
X127960D01*
Y146949D01*
X127993D01*
Y146982D01*
X127862D01*
Y146949D01*
X127699D01*
Y146916D01*
X127634D01*
Y147504D01*
X127732D01*
Y147537D01*
X127960D01*
Y147570D01*
X128124D01*
Y147602D01*
X128254D01*
Y147635D01*
X128385D01*
Y147668D01*
X128614D01*
Y147701D01*
X128810D01*
Y147733D01*
X128973D01*
Y147766D01*
X129137D01*
Y147799D01*
X129300D01*
Y147831D01*
X129464D01*
Y147864D01*
X129627D01*
Y147897D01*
X129790D01*
Y147929D01*
X129889D01*
Y147341D01*
D02*
G37*
G36*
Y145740D02*
X129790D01*
Y145707D01*
X129627D01*
Y145674D01*
X129431D01*
Y145642D01*
X129268D01*
Y145609D01*
X129104D01*
Y145576D01*
X128941D01*
Y145544D01*
X128745D01*
Y145511D01*
X128581D01*
Y145478D01*
X128418D01*
Y145445D01*
X128254D01*
Y145413D01*
X128091D01*
Y145380D01*
X127895D01*
Y145347D01*
X127732D01*
Y145315D01*
X127634D01*
Y145903D01*
X127732D01*
Y145936D01*
X127895D01*
Y145968D01*
X128091D01*
Y146001D01*
X128254D01*
Y146034D01*
X128418D01*
Y146066D01*
X128581D01*
Y146099D01*
X128745D01*
Y146132D01*
X128941D01*
Y146164D01*
X129104D01*
Y146197D01*
X129268D01*
Y146230D01*
X129431D01*
Y146263D01*
X129627D01*
Y146295D01*
X129790D01*
Y146328D01*
X129889D01*
Y145740D01*
D02*
G37*
G36*
X127078Y145838D02*
X127176D01*
Y145805D01*
X127241D01*
Y145772D01*
X127274D01*
Y145740D01*
X127307D01*
Y145707D01*
X127339D01*
Y145642D01*
X127372D01*
Y145380D01*
X127339D01*
Y145315D01*
X127307D01*
Y145282D01*
X127274D01*
Y145217D01*
X127241D01*
Y145184D01*
X127176D01*
Y145151D01*
X127045D01*
Y145119D01*
X126947D01*
Y145151D01*
X126849D01*
Y145184D01*
X126784D01*
Y145217D01*
X126751D01*
Y145249D01*
X126718D01*
Y145315D01*
X126686D01*
Y145380D01*
X126653D01*
Y145511D01*
X126686D01*
Y145642D01*
X126718D01*
Y145707D01*
X126751D01*
Y145740D01*
X126784D01*
Y145772D01*
X126816D01*
Y145805D01*
X126882D01*
Y145838D01*
X126980D01*
Y145870D01*
X127078D01*
Y145838D01*
D02*
G37*
G36*
X129398Y145086D02*
X129529D01*
Y145053D01*
X129594D01*
Y145020D01*
X129627D01*
Y144988D01*
X129660D01*
Y144955D01*
X129692D01*
Y144922D01*
X129725D01*
Y144890D01*
X129758D01*
Y144857D01*
X129790D01*
Y144824D01*
X129823D01*
Y144759D01*
X129856D01*
Y144694D01*
X129889D01*
Y144563D01*
X129921D01*
Y143844D01*
X129889D01*
Y143779D01*
X129856D01*
Y143713D01*
X129594D01*
Y143681D01*
X129333D01*
Y143779D01*
X129366D01*
Y143909D01*
X129398D01*
Y144301D01*
X129366D01*
Y144367D01*
X129333D01*
Y144400D01*
X129300D01*
Y144432D01*
X129235D01*
Y144465D01*
X129202D01*
Y144498D01*
X128810D01*
Y144465D01*
X128745D01*
Y144432D01*
X128614D01*
Y144400D01*
X128516D01*
Y144367D01*
X128451D01*
Y144334D01*
X128385D01*
Y144301D01*
X128320D01*
Y144269D01*
X128287D01*
Y144236D01*
X128254D01*
Y144203D01*
X128222D01*
Y144138D01*
X128189D01*
Y144105D01*
X128156D01*
Y144040D01*
X128124D01*
Y143582D01*
X128156D01*
Y143517D01*
X128189D01*
Y143452D01*
X128091D01*
Y143419D01*
X127960D01*
Y143386D01*
X127830D01*
Y143354D01*
X127699D01*
Y143321D01*
X127634D01*
Y143419D01*
X127601D01*
Y143909D01*
X127634D01*
Y144105D01*
X127666D01*
Y144236D01*
X127699D01*
Y144334D01*
X127732D01*
Y144400D01*
X127764D01*
Y144465D01*
X127797D01*
Y144498D01*
X127830D01*
Y144530D01*
X127862D01*
Y144596D01*
X127895D01*
Y144628D01*
X127928D01*
Y144661D01*
X127960D01*
Y144694D01*
X127993D01*
Y144726D01*
X128026D01*
Y144759D01*
X128058D01*
Y144792D01*
X128124D01*
Y144824D01*
X128156D01*
Y144857D01*
X128189D01*
Y144890D01*
X128254D01*
Y144922D01*
X128320D01*
Y144955D01*
X128418D01*
Y144988D01*
X128483D01*
Y145020D01*
X128581D01*
Y145053D01*
X128745D01*
Y145086D01*
X129006D01*
Y145119D01*
X129398D01*
Y145086D01*
D02*
G37*
G36*
X129889Y142733D02*
X129790D01*
Y142700D01*
X129660D01*
Y142667D01*
X129529D01*
Y142635D01*
X129398D01*
Y142602D01*
X129202D01*
Y142569D01*
X129071D01*
Y142537D01*
X129006D01*
Y142504D01*
X128941D01*
Y142471D01*
X128875D01*
Y142439D01*
X128745D01*
Y142406D01*
X128679D01*
Y142373D01*
X128614D01*
Y142341D01*
X128581D01*
Y142308D01*
X128516D01*
Y142275D01*
X128483D01*
Y142243D01*
X128418D01*
Y142210D01*
X128352D01*
Y142177D01*
X128320D01*
Y142145D01*
X128287D01*
Y142112D01*
X128254D01*
Y142079D01*
X128222D01*
Y142046D01*
X128189D01*
Y141981D01*
X128156D01*
Y141883D01*
X128124D01*
Y141752D01*
X128156D01*
Y141720D01*
X128222D01*
Y141687D01*
X128549D01*
Y141720D01*
X128712D01*
Y141752D01*
X128843D01*
Y141785D01*
X129006D01*
Y141818D01*
X129170D01*
Y141850D01*
X129333D01*
Y141883D01*
X129496D01*
Y141916D01*
X129627D01*
Y141948D01*
X129790D01*
Y141981D01*
X129889D01*
Y141360D01*
X129790D01*
Y141327D01*
X129627D01*
Y141295D01*
X129431D01*
Y141262D01*
X129268D01*
Y141229D01*
X129104D01*
Y141197D01*
X128941D01*
Y141164D01*
X128777D01*
Y141131D01*
X128581D01*
Y141099D01*
X128418D01*
Y141066D01*
X127960D01*
Y141099D01*
X127862D01*
Y141131D01*
X127797D01*
Y141164D01*
X127732D01*
Y141197D01*
X127699D01*
Y141262D01*
X127666D01*
Y141295D01*
X127634D01*
Y141360D01*
X127601D01*
Y141785D01*
X127634D01*
Y141850D01*
X127666D01*
Y141916D01*
X127699D01*
Y141981D01*
X127732D01*
Y142046D01*
X127764D01*
Y142079D01*
X127797D01*
Y142145D01*
X127830D01*
Y142177D01*
X127862D01*
Y142210D01*
X127895D01*
Y142243D01*
X127928D01*
Y142275D01*
X127960D01*
Y142308D01*
X127993D01*
Y142341D01*
X128026D01*
Y142373D01*
X128091D01*
Y142406D01*
X127993D01*
Y142373D01*
X127862D01*
Y142341D01*
X127732D01*
Y142308D01*
X127601D01*
Y142275D01*
X127470D01*
Y142243D01*
X127307D01*
Y142210D01*
X127143D01*
Y142177D01*
X127013D01*
Y142145D01*
X126849D01*
Y142112D01*
X126686D01*
Y142079D01*
X126588D01*
Y142700D01*
X126686D01*
Y142733D01*
X126849D01*
Y142765D01*
X127045D01*
Y142798D01*
X127209D01*
Y142831D01*
X127372D01*
Y142864D01*
X127535D01*
Y142896D01*
X127732D01*
Y142929D01*
X127895D01*
Y142962D01*
X128058D01*
Y142994D01*
X128222D01*
Y143027D01*
X128418D01*
Y143060D01*
X128581D01*
Y143092D01*
X128745D01*
Y143125D01*
X128941D01*
Y143158D01*
X129104D01*
Y143190D01*
X129268D01*
Y143223D01*
X129431D01*
Y143256D01*
X129627D01*
Y143288D01*
X129790D01*
Y143321D01*
X129889D01*
Y142733D01*
D02*
G37*
G36*
X200823Y113161D02*
Y108661D01*
X185323D01*
X195323Y118661D01*
X200823Y113161D01*
D02*
G37*
G36*
X164291Y127093D02*
X164438Y127072D01*
X164580Y127046D01*
X164711Y127009D01*
X164831Y126967D01*
X164941Y126920D01*
X165046Y126873D01*
X165135Y126820D01*
X165219Y126768D01*
X165292Y126716D01*
X165355Y126668D01*
X165408Y126627D01*
X165449Y126590D01*
X165476Y126564D01*
X165497Y126543D01*
X165502Y126537D01*
X165591Y126427D01*
X165675Y126312D01*
X165743Y126186D01*
X165800Y126061D01*
X165853Y125930D01*
X165895Y125799D01*
X165926Y125673D01*
X165958Y125547D01*
X165979Y125432D01*
X165994Y125322D01*
X166005Y125227D01*
X166010Y125144D01*
X166015Y125070D01*
X166021Y125018D01*
Y125002D01*
Y124986D01*
Y124981D01*
Y124976D01*
X166015Y124803D01*
X166000Y124635D01*
X165973Y124483D01*
X165942Y124337D01*
X165900Y124206D01*
X165858Y124080D01*
X165811Y123970D01*
X165764Y123865D01*
X165717Y123776D01*
X165670Y123697D01*
X165628Y123629D01*
X165586Y123572D01*
X165554Y123530D01*
X165528Y123498D01*
X165512Y123477D01*
X165507Y123472D01*
X165408Y123378D01*
X165303Y123294D01*
X165193Y123221D01*
X165083Y123158D01*
X164973Y123105D01*
X164863Y123058D01*
X164752Y123027D01*
X164653Y122995D01*
X164553Y122974D01*
X164470Y122959D01*
X164386Y122943D01*
X164318Y122938D01*
X164265Y122932D01*
X164223Y122927D01*
X164187D01*
X164066Y122932D01*
X163956Y122943D01*
X163846Y122959D01*
X163746Y122979D01*
X163652Y123000D01*
X163563Y123027D01*
X163479Y123058D01*
X163406Y123090D01*
X163343Y123116D01*
X163285Y123147D01*
X163233Y123173D01*
X163191Y123199D01*
X163160Y123215D01*
X163139Y123231D01*
X163123Y123241D01*
X163118Y123247D01*
X163039Y123310D01*
X162971Y123383D01*
X162903Y123456D01*
X162845Y123540D01*
X162787Y123619D01*
X162740Y123703D01*
X162656Y123865D01*
X162620Y123938D01*
X162588Y124012D01*
X162567Y124075D01*
X162547Y124127D01*
X162531Y124174D01*
X162520Y124206D01*
X162510Y124232D01*
Y124237D01*
X163301Y124483D01*
X163322Y124405D01*
X163348Y124326D01*
X163369Y124258D01*
X163401Y124195D01*
X163427Y124132D01*
X163453Y124080D01*
X163484Y124033D01*
X163511Y123991D01*
X163563Y123917D01*
X163605Y123870D01*
X163631Y123839D01*
X163636Y123834D01*
X163642Y123828D01*
X163731Y123760D01*
X163825Y123708D01*
X163919Y123676D01*
X164003Y123650D01*
X164082Y123635D01*
X164145Y123629D01*
X164166Y123624D01*
X164197D01*
X164276Y123629D01*
X164354Y123640D01*
X164428Y123655D01*
X164496Y123676D01*
X164616Y123723D01*
X164716Y123786D01*
X164763Y123813D01*
X164800Y123844D01*
X164831Y123870D01*
X164863Y123897D01*
X164883Y123912D01*
X164899Y123928D01*
X164904Y123938D01*
X164910Y123944D01*
X164957Y124012D01*
X164999Y124085D01*
X165035Y124164D01*
X165067Y124253D01*
X165114Y124431D01*
X165146Y124609D01*
X165161Y124693D01*
X165166Y124777D01*
X165172Y124845D01*
X165177Y124908D01*
X165182Y124960D01*
Y125002D01*
Y125023D01*
Y125033D01*
X165177Y125164D01*
X165172Y125285D01*
X165156Y125400D01*
X165140Y125500D01*
X165119Y125594D01*
X165093Y125683D01*
X165067Y125757D01*
X165041Y125825D01*
X165020Y125888D01*
X164994Y125935D01*
X164967Y125982D01*
X164946Y126013D01*
X164931Y126040D01*
X164915Y126061D01*
X164910Y126071D01*
X164904Y126076D01*
X164852Y126134D01*
X164794Y126181D01*
X164737Y126228D01*
X164674Y126265D01*
X164611Y126296D01*
X164553Y126323D01*
X164438Y126359D01*
X164339Y126385D01*
X164291Y126391D01*
X164255Y126396D01*
X164223Y126401D01*
X164181D01*
X164066Y126396D01*
X163956Y126375D01*
X163862Y126344D01*
X163783Y126312D01*
X163720Y126275D01*
X163673Y126249D01*
X163642Y126228D01*
X163631Y126218D01*
X163553Y126144D01*
X163484Y126066D01*
X163432Y125982D01*
X163390Y125903D01*
X163364Y125835D01*
X163343Y125778D01*
X163338Y125757D01*
X163332Y125741D01*
X163327Y125731D01*
Y125725D01*
X162520Y125919D01*
X162547Y126008D01*
X162578Y126092D01*
X162609Y126165D01*
X162646Y126239D01*
X162678Y126307D01*
X162714Y126365D01*
X162746Y126422D01*
X162782Y126469D01*
X162814Y126511D01*
X162840Y126553D01*
X162866Y126585D01*
X162887Y126611D01*
X162908Y126632D01*
X162924Y126647D01*
X162929Y126653D01*
X162934Y126658D01*
X163023Y126736D01*
X163118Y126805D01*
X163217Y126862D01*
X163317Y126915D01*
X163416Y126957D01*
X163516Y126993D01*
X163615Y127020D01*
X163710Y127046D01*
X163799Y127061D01*
X163877Y127077D01*
X163951Y127082D01*
X164014Y127093D01*
X164066D01*
X164108Y127098D01*
X164139D01*
X164291Y127093D01*
D02*
G37*
G36*
X175285Y122995D02*
X174473D01*
Y127025D01*
X175285D01*
Y122995D01*
D02*
G37*
G36*
X173697D02*
X172167D01*
X172005Y123000D01*
X171863Y123011D01*
X171743Y123021D01*
X171690Y123032D01*
X171638Y123037D01*
X171596Y123048D01*
X171559Y123053D01*
X171523Y123058D01*
X171496Y123068D01*
X171475Y123074D01*
X171460D01*
X171455Y123079D01*
X171449D01*
X171318Y123126D01*
X171208Y123179D01*
X171109Y123231D01*
X171030Y123283D01*
X170962Y123330D01*
X170915Y123367D01*
X170889Y123388D01*
X170878Y123399D01*
X170779Y123509D01*
X170689Y123624D01*
X170616Y123744D01*
X170553Y123860D01*
X170506Y123959D01*
X170485Y124001D01*
X170469Y124038D01*
X170459Y124069D01*
X170448Y124090D01*
X170443Y124106D01*
Y124111D01*
X170401Y124253D01*
X170370Y124399D01*
X170349Y124541D01*
X170333Y124677D01*
X170328Y124740D01*
X170323Y124793D01*
Y124845D01*
X170317Y124887D01*
Y124924D01*
Y124950D01*
Y124965D01*
Y124971D01*
X170323Y125175D01*
X170328Y125269D01*
X170338Y125358D01*
X170349Y125442D01*
X170359Y125521D01*
X170375Y125594D01*
X170386Y125657D01*
X170396Y125715D01*
X170412Y125767D01*
X170422Y125814D01*
X170433Y125851D01*
X170443Y125882D01*
X170448Y125903D01*
X170454Y125914D01*
Y125919D01*
X170506Y126061D01*
X170569Y126186D01*
X170632Y126296D01*
X170695Y126391D01*
X170747Y126469D01*
X170773Y126501D01*
X170794Y126527D01*
X170810Y126548D01*
X170826Y126564D01*
X170831Y126569D01*
X170836Y126574D01*
X170936Y126668D01*
X171035Y126747D01*
X171140Y126810D01*
X171234Y126862D01*
X171318Y126899D01*
X171355Y126915D01*
X171386Y126925D01*
X171407Y126936D01*
X171428Y126941D01*
X171439Y126946D01*
X171444D01*
X171496Y126962D01*
X171554Y126972D01*
X171675Y126993D01*
X171806Y127004D01*
X171931Y127014D01*
X171989Y127020D01*
X172041D01*
X172089Y127025D01*
X173697D01*
Y122995D01*
D02*
G37*
G36*
X168394Y127093D02*
X168546Y127077D01*
X168677Y127051D01*
X168740Y127041D01*
X168793Y127030D01*
X168845Y127014D01*
X168887Y127004D01*
X168929Y126988D01*
X168960Y126978D01*
X168986Y126972D01*
X169002Y126962D01*
X169013Y126957D01*
X169018D01*
X169133Y126899D01*
X169233Y126831D01*
X169317Y126763D01*
X169390Y126695D01*
X169442Y126637D01*
X169484Y126590D01*
X169505Y126553D01*
X169516Y126548D01*
Y126543D01*
X169573Y126443D01*
X169615Y126338D01*
X169647Y126244D01*
X169668Y126155D01*
X169678Y126082D01*
X169683Y126024D01*
X169689Y126003D01*
Y125987D01*
Y125977D01*
Y125971D01*
X169683Y125882D01*
X169673Y125799D01*
X169657Y125715D01*
X169631Y125641D01*
X169573Y125500D01*
X169537Y125437D01*
X169505Y125385D01*
X169468Y125332D01*
X169437Y125285D01*
X169406Y125248D01*
X169379Y125212D01*
X169353Y125191D01*
X169337Y125170D01*
X169327Y125159D01*
X169322Y125154D01*
X169269Y125112D01*
X169207Y125070D01*
X169138Y125028D01*
X169070Y124992D01*
X168918Y124924D01*
X168766Y124866D01*
X168693Y124840D01*
X168625Y124819D01*
X168562Y124803D01*
X168510Y124787D01*
X168468Y124771D01*
X168431Y124761D01*
X168410Y124756D01*
X168405D01*
X168316Y124735D01*
X168232Y124714D01*
X168158Y124693D01*
X168090Y124677D01*
X168027Y124662D01*
X167975Y124646D01*
X167928Y124630D01*
X167891Y124620D01*
X167855Y124609D01*
X167828Y124599D01*
X167802Y124593D01*
X167787Y124588D01*
X167760Y124583D01*
X167755Y124578D01*
X167682Y124551D01*
X167619Y124520D01*
X167572Y124489D01*
X167530Y124462D01*
X167498Y124441D01*
X167477Y124420D01*
X167467Y124410D01*
X167462Y124405D01*
X167435Y124368D01*
X167414Y124326D01*
X167399Y124284D01*
X167388Y124242D01*
X167383Y124211D01*
X167378Y124185D01*
Y124164D01*
Y124159D01*
X167388Y124080D01*
X167409Y124006D01*
X167441Y123938D01*
X167477Y123881D01*
X167519Y123834D01*
X167551Y123802D01*
X167572Y123776D01*
X167582Y123771D01*
X167666Y123718D01*
X167760Y123676D01*
X167855Y123650D01*
X167954Y123629D01*
X168038Y123619D01*
X168075Y123614D01*
X168111D01*
X168138Y123608D01*
X168174D01*
X168305Y123619D01*
X168421Y123640D01*
X168520Y123666D01*
X168604Y123703D01*
X168672Y123734D01*
X168719Y123766D01*
X168751Y123786D01*
X168761Y123792D01*
X168834Y123870D01*
X168897Y123965D01*
X168950Y124059D01*
X168986Y124159D01*
X169018Y124242D01*
X169028Y124279D01*
X169034Y124316D01*
X169039Y124342D01*
X169044Y124363D01*
X169049Y124373D01*
Y124379D01*
X169841Y124300D01*
X169820Y124179D01*
X169799Y124064D01*
X169767Y123954D01*
X169730Y123854D01*
X169694Y123760D01*
X169652Y123676D01*
X169610Y123603D01*
X169568Y123535D01*
X169526Y123472D01*
X169484Y123420D01*
X169453Y123378D01*
X169416Y123341D01*
X169390Y123310D01*
X169369Y123289D01*
X169359Y123278D01*
X169353Y123273D01*
X169275Y123210D01*
X169186Y123158D01*
X169091Y123110D01*
X168997Y123068D01*
X168897Y123037D01*
X168803Y123006D01*
X168614Y122964D01*
X168525Y122953D01*
X168441Y122943D01*
X168368Y122932D01*
X168305Y122927D01*
X168253Y122922D01*
X168180D01*
X167991Y122927D01*
X167823Y122943D01*
X167745Y122959D01*
X167671Y122969D01*
X167608Y122979D01*
X167545Y122995D01*
X167493Y123011D01*
X167441Y123021D01*
X167404Y123037D01*
X167367Y123048D01*
X167341Y123053D01*
X167320Y123063D01*
X167310Y123068D01*
X167304D01*
X167179Y123131D01*
X167069Y123199D01*
X166980Y123273D01*
X166901Y123346D01*
X166838Y123414D01*
X166796Y123467D01*
X166780Y123488D01*
X166770Y123503D01*
X166759Y123509D01*
Y123514D01*
X166697Y123629D01*
X166649Y123744D01*
X166613Y123854D01*
X166592Y123954D01*
X166576Y124043D01*
X166571Y124080D01*
Y124111D01*
X166566Y124132D01*
Y124153D01*
Y124164D01*
Y124169D01*
X166571Y124305D01*
X166592Y124431D01*
X166618Y124541D01*
X166644Y124630D01*
X166676Y124709D01*
X166691Y124735D01*
X166702Y124761D01*
X166712Y124782D01*
X166723Y124798D01*
X166728Y124803D01*
Y124808D01*
X166796Y124902D01*
X166864Y124981D01*
X166938Y125055D01*
X167011Y125112D01*
X167074Y125159D01*
X167126Y125196D01*
X167147Y125206D01*
X167163Y125217D01*
X167168Y125222D01*
X167173D01*
X167231Y125248D01*
X167294Y125280D01*
X167430Y125332D01*
X167577Y125379D01*
X167718Y125426D01*
X167781Y125447D01*
X167844Y125463D01*
X167902Y125479D01*
X167949Y125489D01*
X167991Y125500D01*
X168022Y125510D01*
X168043Y125516D01*
X168049D01*
X168153Y125542D01*
X168253Y125568D01*
X168337Y125594D01*
X168415Y125615D01*
X168483Y125641D01*
X168546Y125662D01*
X168599Y125683D01*
X168641Y125704D01*
X168683Y125720D01*
X168714Y125736D01*
X168740Y125751D01*
X168761Y125762D01*
X168777Y125772D01*
X168787Y125778D01*
X168793Y125783D01*
X168834Y125825D01*
X168861Y125867D01*
X168882Y125909D01*
X168897Y125945D01*
X168908Y125977D01*
X168913Y126008D01*
Y126024D01*
Y126029D01*
X168908Y126087D01*
X168892Y126134D01*
X168871Y126176D01*
X168850Y126213D01*
X168829Y126244D01*
X168808Y126265D01*
X168793Y126275D01*
X168787Y126281D01*
X168709Y126328D01*
X168614Y126365D01*
X168525Y126391D01*
X168436Y126412D01*
X168352Y126422D01*
X168321D01*
X168289Y126427D01*
X168232D01*
X168111Y126422D01*
X168007Y126406D01*
X167918Y126385D01*
X167849Y126359D01*
X167792Y126333D01*
X167750Y126312D01*
X167729Y126296D01*
X167718Y126291D01*
X167661Y126233D01*
X167608Y126165D01*
X167572Y126092D01*
X167540Y126019D01*
X167519Y125951D01*
X167503Y125898D01*
X167498Y125877D01*
X167493Y125862D01*
Y125851D01*
Y125846D01*
X166681Y125877D01*
X166686Y125977D01*
X166702Y126076D01*
X166728Y126165D01*
X166754Y126249D01*
X166786Y126328D01*
X166817Y126401D01*
X166854Y126469D01*
X166890Y126527D01*
X166927Y126585D01*
X166964Y126632D01*
X166995Y126668D01*
X167021Y126705D01*
X167048Y126731D01*
X167069Y126747D01*
X167079Y126758D01*
X167084Y126763D01*
X167158Y126820D01*
X167242Y126873D01*
X167331Y126920D01*
X167425Y126957D01*
X167519Y126988D01*
X167614Y127014D01*
X167797Y127056D01*
X167886Y127072D01*
X167965Y127082D01*
X168038Y127088D01*
X168101Y127093D01*
X168153Y127098D01*
X168227D01*
X168394Y127093D01*
D02*
G37*
%LPC*%
G36*
X129333Y148942D02*
X129300D01*
Y148910D01*
X129333D01*
Y148942D01*
D02*
G37*
G36*
X128124Y147047D02*
X128058D01*
Y147014D01*
X128124D01*
Y147047D01*
D02*
G37*
G36*
X128058Y147014D02*
X127993D01*
Y146982D01*
X128058D01*
Y147014D01*
D02*
G37*
G36*
X128156Y142439D02*
X128091D01*
Y142406D01*
X128156D01*
Y142439D01*
D02*
G37*
G36*
X172885Y126344D02*
X172345D01*
X172272Y126338D01*
X172204D01*
X172141Y126333D01*
X172089D01*
X172041Y126328D01*
X171999Y126323D01*
X171963Y126317D01*
X171931D01*
X171905Y126312D01*
X171884Y126307D01*
X171863Y126302D01*
X171853D01*
X171769Y126281D01*
X171695Y126254D01*
X171633Y126223D01*
X171575Y126192D01*
X171533Y126160D01*
X171502Y126134D01*
X171481Y126118D01*
X171475Y126113D01*
X171423Y126055D01*
X171376Y125993D01*
X171334Y125924D01*
X171302Y125862D01*
X171276Y125809D01*
X171255Y125762D01*
X171245Y125731D01*
X171240Y125725D01*
Y125720D01*
X171213Y125620D01*
X171193Y125505D01*
X171177Y125385D01*
X171166Y125269D01*
X171161Y125170D01*
X171156Y125123D01*
Y125086D01*
Y125055D01*
Y125028D01*
Y125013D01*
Y125007D01*
X171161Y124840D01*
X171166Y124693D01*
X171182Y124567D01*
X171187Y124515D01*
X171198Y124462D01*
X171203Y124420D01*
X171213Y124379D01*
X171219Y124347D01*
X171224Y124321D01*
X171229Y124295D01*
X171234Y124279D01*
X171240Y124274D01*
Y124268D01*
X171271Y124174D01*
X171308Y124090D01*
X171344Y124022D01*
X171376Y123970D01*
X171407Y123928D01*
X171433Y123897D01*
X171449Y123881D01*
X171455Y123875D01*
X171507Y123834D01*
X171559Y123802D01*
X171617Y123776D01*
X171669Y123750D01*
X171716Y123734D01*
X171753Y123723D01*
X171774Y123713D01*
X171785D01*
X171847Y123703D01*
X171926Y123692D01*
X172005Y123687D01*
X172089Y123682D01*
X172162Y123676D01*
X172885D01*
Y126344D01*
D02*
G37*
%LPD*%
D11*
X106210Y170604D02*
X105751Y171063D01*
Y171982D01*
X106210Y172441D01*
X108047D01*
X108506Y171982D01*
Y171063D01*
X108047Y170604D01*
X106669Y169227D02*
Y168308D01*
X107129Y167849D01*
X108506D01*
Y169227D01*
X108047Y169686D01*
X107588Y169227D01*
Y167849D01*
X108506Y166931D02*
X106669D01*
Y166472D01*
X107129Y166013D01*
X108506D01*
X107129D01*
X106669Y165553D01*
X107129Y165094D01*
X108506D01*
Y162798D02*
Y163717D01*
X108047Y164176D01*
X107129D01*
X106669Y163717D01*
Y162798D01*
X107129Y162339D01*
X107588D01*
Y164176D01*
X106669Y161421D02*
X108506D01*
X107588D01*
X107129Y160962D01*
X106669Y160503D01*
Y160043D01*
Y158207D02*
Y157288D01*
X107129Y156829D01*
X108506D01*
Y158207D01*
X108047Y158666D01*
X107588Y158207D01*
Y156829D01*
X105751Y153156D02*
X108506D01*
Y151778D01*
X108047Y151319D01*
X107588D01*
X107129Y151778D01*
Y153156D01*
Y151778D01*
X106669Y151319D01*
X106210D01*
X105751Y151778D01*
Y153156D01*
X108506Y149942D02*
Y149023D01*
X108047Y148564D01*
X107129D01*
X106669Y149023D01*
Y149942D01*
X107129Y150401D01*
X108047D01*
X108506Y149942D01*
X106669Y147187D02*
Y146268D01*
X107129Y145809D01*
X108506D01*
Y147187D01*
X108047Y147646D01*
X107588Y147187D01*
Y145809D01*
X106669Y144891D02*
X108506D01*
X107588D01*
X107129Y144432D01*
X106669Y143972D01*
Y143513D01*
X105751Y140299D02*
X108506D01*
Y141676D01*
X108047Y142136D01*
X107129D01*
X106669Y141676D01*
Y140299D01*
X108506Y136626D02*
X105751D01*
Y135248D01*
X106210Y134789D01*
X107129D01*
X107588Y135248D01*
Y136626D01*
Y135707D02*
X108506Y134789D01*
Y132493D02*
Y133412D01*
X108047Y133871D01*
X107129D01*
X106669Y133412D01*
Y132493D01*
X107129Y132034D01*
X107588D01*
Y133871D01*
X106669Y131116D02*
X108506Y130197D01*
X106669Y129279D01*
X106210Y128361D02*
X105751Y127901D01*
Y126983D01*
X106210Y126524D01*
X108047D01*
X108506Y126983D01*
Y127901D01*
X108047Y128361D01*
X106210D01*
X108506Y125606D02*
Y124687D01*
Y125146D01*
X105751D01*
X106210Y125606D01*
X110947Y172441D02*
Y171523D01*
Y171982D01*
X113702D01*
Y172441D01*
Y171523D01*
X110947Y170145D02*
X113702D01*
Y168768D01*
X113243Y168308D01*
X111406D01*
X110947Y168768D01*
Y170145D01*
X111406Y165553D02*
X110947Y166013D01*
Y166931D01*
X111406Y167390D01*
X111865D01*
X112324Y166931D01*
Y166013D01*
X112784Y165553D01*
X113243D01*
X113702Y166013D01*
Y166931D01*
X113243Y167390D01*
X111406Y162798D02*
X110947Y163258D01*
Y164176D01*
X111406Y164635D01*
X113243D01*
X113702Y164176D01*
Y163258D01*
X113243Y162798D01*
X113702Y159125D02*
X111865D01*
Y158666D01*
X112324Y158207D01*
X113702D01*
X112324D01*
X111865Y157747D01*
X112324Y157288D01*
X113702D01*
X111865Y155911D02*
Y154992D01*
X112324Y154533D01*
X113702D01*
Y155911D01*
X113243Y156370D01*
X112784Y155911D01*
Y154533D01*
X111406Y153156D02*
X111865D01*
Y153615D01*
Y152697D01*
Y153156D01*
X113243D01*
X113702Y152697D01*
X111406Y150860D02*
X111865D01*
Y151319D01*
Y150401D01*
Y150860D01*
X113243D01*
X113702Y150401D01*
Y149023D02*
X111865D01*
Y148564D01*
X112324Y148105D01*
X113702D01*
X112324D01*
X111865Y147646D01*
X112324Y147187D01*
X113702D01*
X111865Y146268D02*
X113243D01*
X113702Y145809D01*
Y144432D01*
X111865D01*
X113702Y142136D02*
Y143054D01*
X113243Y143513D01*
X112324D01*
X111865Y143054D01*
Y142136D01*
X112324Y141676D01*
X112784D01*
Y143513D01*
X118898Y170604D02*
Y172441D01*
X117061Y170604D01*
X116602D01*
X116143Y171063D01*
Y171982D01*
X116602Y172441D01*
X116143Y167849D02*
X116602Y168768D01*
X117520Y169686D01*
X118438D01*
X118898Y169227D01*
Y168308D01*
X118438Y167849D01*
X117979D01*
X117520Y168308D01*
Y169686D01*
X118898Y166931D02*
X117061Y165094D01*
X118898Y162339D02*
Y164176D01*
X117061Y162339D01*
X116602D01*
X116143Y162798D01*
Y163717D01*
X116602Y164176D01*
Y161421D02*
X116143Y160962D01*
Y160043D01*
X116602Y159584D01*
X118438D01*
X118898Y160043D01*
Y160962D01*
X118438Y161421D01*
X116602D01*
X224803Y135276D02*
Y133899D01*
X224344Y133440D01*
X223885Y133899D01*
Y134817D01*
X223426Y135276D01*
X222967Y134817D01*
Y133440D01*
X222507Y132062D02*
X222967D01*
Y132521D01*
Y131603D01*
Y132062D01*
X224344D01*
X224803Y131603D01*
X222967Y130226D02*
X224803D01*
X223885D01*
X223426Y129766D01*
X222967Y129307D01*
Y128848D01*
X224803Y127011D02*
Y126093D01*
X224344Y125634D01*
X223426D01*
X222967Y126093D01*
Y127011D01*
X223426Y127471D01*
X224344D01*
X224803Y127011D01*
X222048Y124715D02*
X224803D01*
Y123338D01*
X224344Y122879D01*
X223885D01*
X223426D01*
X222967Y123338D01*
Y124715D01*
X224803Y120583D02*
Y121501D01*
X224344Y121960D01*
X223426D01*
X222967Y121501D01*
Y120583D01*
X223426Y120124D01*
X223885D01*
Y121960D01*
X235039Y128848D02*
X232744D01*
X233662D01*
Y129307D01*
Y128389D01*
Y128848D01*
X232744D01*
X232284Y128389D01*
X235039Y127011D02*
Y125634D01*
X234580Y125175D01*
X234121Y125634D01*
Y126552D01*
X233662Y127011D01*
X233203Y126552D01*
Y125175D01*
X235039Y124256D02*
Y123338D01*
Y123797D01*
X233203D01*
Y124256D01*
X235039Y121960D02*
X233203D01*
Y120583D01*
X233662Y120124D01*
X235039D01*
X246063Y126552D02*
Y126093D01*
X245604Y125634D01*
X243308D01*
Y127011D01*
X243767Y127471D01*
X244686D01*
X245145Y127011D01*
Y125634D01*
Y124715D02*
X243308D01*
Y123338D01*
X243767Y122879D01*
X245145D01*
X242390Y120124D02*
X245145D01*
Y121501D01*
X244686Y121960D01*
X243767D01*
X243308Y121501D01*
Y120124D01*
X145538Y168504D02*
X145079D01*
X144620Y168963D01*
Y171259D01*
X145998D01*
X146457Y170800D01*
Y169881D01*
X145998Y169422D01*
X144620D01*
X143702D02*
Y171259D01*
X142324D01*
X141865Y170800D01*
Y169422D01*
X139110Y172177D02*
Y169422D01*
X140488D01*
X140947Y169881D01*
Y170800D01*
X140488Y171259D01*
X139110D01*
X224803Y189107D02*
X222967D01*
X223885Y190026D02*
Y188189D01*
X203543Y188976D02*
X201707D01*
X156168Y168504D02*
X155709D01*
X155250Y168963D01*
Y171259D01*
X156627D01*
X157087Y170800D01*
Y169881D01*
X156627Y169422D01*
X155250D01*
X154332D02*
Y171259D01*
X152954D01*
X152495Y170800D01*
Y169422D01*
X149740Y172177D02*
Y169422D01*
X151117D01*
X151577Y169881D01*
Y170800D01*
X151117Y171259D01*
X149740D01*
X135565Y188976D02*
X137402D01*
Y187598D01*
X136483Y188057D01*
X136024D01*
X135565Y187598D01*
Y186680D01*
X136024Y186221D01*
X136942D01*
X137402Y186680D01*
X134647Y188976D02*
Y187139D01*
X133728Y186221D01*
X132810Y187139D01*
Y188976D01*
X164961Y185827D02*
Y188582D01*
X163583D01*
X163124Y188123D01*
Y187204D01*
X163583Y186745D01*
X164961D01*
X162206Y188582D02*
Y187204D01*
X161746Y186745D01*
X161287Y187204D01*
X160828Y186745D01*
X160369Y187204D01*
Y188582D01*
X159451Y186745D02*
Y188582D01*
X158991D01*
X158532Y188123D01*
Y186745D01*
Y188123D01*
X158073Y188582D01*
X157614Y188123D01*
Y186745D01*
D12*
X160404Y128304D02*
G03*
X160170Y119379I3133J-4548D01*
G01*
X171211Y142407D02*
G03*
X157592Y138745I-3154J-15429D01*
G01*
X157577Y138757D02*
G03*
X154319Y127341I11661J-9501D01*
G01*
X166153Y106869D02*
G03*
X179772Y110530I3154J15429D01*
G01*
X176960Y120972D02*
G03*
X177193Y129897I-3133J4548D01*
G01*
X172785Y118495D02*
G03*
X178497Y122612I0J6021D01*
G01*
X164579Y130781D02*
G03*
X158867Y126664I0J-6021D01*
G01*
X167810Y119620D02*
G03*
X177013Y120894I2975J12396D01*
G01*
X169554Y129655D02*
G03*
X160350Y128382I-2975J-12396D01*
G01*
X183115Y121733D02*
G03*
X170579Y133260I-15235J-3989D01*
G01*
X179787Y110519D02*
G03*
X183045Y121934I-11661J9501D01*
G01*
X154249Y127542D02*
G03*
X166785Y116016I15235J3989D01*
G01*
X164571Y141828D02*
G03*
X156455Y132760I1008J-9068D01*
G01*
X172792Y107448D02*
G03*
X180909Y116516I-1008J9068D01*
G01*
X174885Y131816D02*
X177193Y129897D01*
X160170Y119379D02*
X162479Y117460D01*
X155079Y132760D02*
X155579Y133760D01*
X154579Y131760D02*
X169827D01*
X155579Y133760D02*
X170022D01*
X160170Y119379D02*
X161079Y118260D01*
X176285Y131016D02*
X177193Y129897D01*
X154579Y130760D02*
X169579D01*
Y134760D02*
X170079Y135760D01*
X181785Y115516D02*
X182285Y116516D01*
X155079Y125760D02*
X158079D01*
X179285Y127516D02*
X179785D01*
X157079Y122260D02*
X157579Y121760D01*
X154579Y126760D02*
X158579D01*
X179285Y124516D02*
X181785D01*
X154249Y127760D02*
X159079D01*
X157579Y121760D02*
X158079D01*
X155079Y132760D02*
X169957D01*
X155579Y134760D02*
X169579D01*
X179785Y127516D02*
X180285Y127016D01*
X156079Y135760D02*
X170079D01*
X156579Y122760D02*
X158079D01*
X154579Y129760D02*
X163579D01*
X179785Y125516D02*
X181285D01*
X154579Y128760D02*
X160350D01*
X157579Y137760D02*
X170079D01*
X179285Y123516D02*
X182285D01*
X155579Y124760D02*
X158079D01*
X167285Y113516D02*
X167785Y114516D01*
X156579Y136760D02*
X170477D01*
X156079Y123760D02*
X157579D01*
X177013Y120516D02*
X182785D01*
X179285Y126516D02*
X180785D01*
X167406Y116516D02*
X182285D01*
X167285Y113516D02*
X181285D01*
X167536Y117516D02*
X182785D01*
X178785Y122516D02*
X182785D01*
X167785Y118516D02*
X182785D01*
X166203Y107260D02*
X171268D01*
X173785Y119516D02*
X182785D01*
X166785Y110516D02*
X178785D01*
X167285Y111516D02*
X179785D01*
X166785Y108516D02*
X176285D01*
X167785Y114516D02*
X181785D01*
X167341Y115516D02*
X181785D01*
X166153Y106869D02*
X167810Y119620D01*
X178285Y121516D02*
X183115D01*
X166887Y112516D02*
X180785D01*
X166269Y107760D02*
X174268D01*
X166785Y109516D02*
X177785D01*
X158579Y138760D02*
X170579D01*
X161079Y140760D02*
X170579D01*
X159579Y139760D02*
X170579D01*
X169554Y129655D02*
X171211Y142407D01*
X163079Y141760D02*
X171079D01*
X224410Y109449D02*
Y111417D01*
X234252Y109843D02*
Y111811D01*
X244488Y109843D02*
Y111811D01*
M02*
