# Supplementary material for: A Vision-Based Sensing Approach for a Spherical Soft Robotic Arm
Source: Front Robot AI. 2021 Feb 26;8:630935. doi: 10.3389/frobt.2021.630935 (PMC7953419; doi:10.3389/frobt.2021.630935)
Supplement: Supplementary file 1 [file datasheet1.zip › supplementaryFiles/Electronics/ArducamAdapter_CameraBoard_Rev01/PCB/TwoBoards_CameraBoard/TwoBoards_CameraBoard.GBS]

G04*
G04 #@! TF.GenerationSoftware,Altium Limited,Altium Designer,20.1.11 (218)*
G04*
G04 Layer_Color=16711935*
%FSLAX25Y25*%
%MOIN*%
G70*
G04*
G04 #@! TF.SameCoordinates,62A8EE54-9606-4695-8FAA-932E785859B6*
G04*
G04*
G04 #@! TF.FilePolarity,Negative*
G04*
G01*
G75*
%ADD52C,0.06312*%
%ADD53R,0.06312X0.06312*%
%ADD54R,0.06312X0.06312*%
%ADD55C,0.06902*%
%ADD56R,0.06902X0.06902*%
%ADD57C,0.02769*%
G36*
X206523Y119461D02*
Y119361D01*
X201323Y114161D01*
X196123Y119361D01*
Y119461D01*
X201323Y124661D01*
X206523Y119461D01*
D02*
G37*
G36*
X217323Y108661D02*
X201823D01*
Y113161D01*
X207323Y118661D01*
X217323Y108661D01*
D02*
G37*
D52*
X142701Y177347D02*
D03*
X152701D02*
D03*
X208661Y188976D02*
D03*
D53*
X142701Y187346D02*
D03*
X152701D02*
D03*
D54*
X218661Y188976D02*
D03*
D55*
X244252Y115630D02*
D03*
X234252D02*
D03*
X224252D02*
D03*
X244252Y105630D02*
D03*
X234252D02*
D03*
D56*
X224252D02*
D03*
D57*
X244094Y167323D02*
D03*
M02*
