# Supplementary material for: A Vision-Based Sensing Approach for a Spherical Soft Robotic Arm
Source: Front Robot AI. 2021 Feb 26;8:630935. doi: 10.3389/frobt.2021.630935 (PMC7953419; doi:10.3389/frobt.2021.630935)
Supplement: Supplementary file 1 [file datasheet1.zip › supplementaryFiles/Electronics/ArducamAdapter_CameraBoard_Rev01/PCB/TwoBoards_CameraBoard/TwoBoards_CameraBoard.GM4]

G04*
G04 #@! TF.GenerationSoftware,Altium Limited,Altium Designer,20.1.11 (218)*
G04*
G04 Layer_Color=32896*
%FSLAX25Y25*%
%MOIN*%
G70*
G04*
G04 #@! TF.SameCoordinates,62A8EE54-9606-4695-8FAA-932E785859B6*
G04*
G04*
G04 #@! TF.FilePolarity,Positive*
G04*
G01*
G75*
%ADD10C,0.00984*%
D10*
X208661Y100000D02*
G03*
X204331Y103937I-4134J-197D01*
G01*
X141732Y103937D02*
G03*
X137795Y100000I-0J-3937D01*
G01*
X100000D02*
X137795D01*
X100000Y194882D02*
X100000Y100000D01*
X100000Y194882D02*
X249606Y194882D01*
X249606Y100000D01*
X208661D02*
X249606D01*
X141732Y103937D02*
X204331D01*
M02*
