# Supplementary material for: A Vision-Based Sensing Approach for a Spherical Soft Robotic Arm
Source: Front Robot AI. 2021 Feb 26;8:630935. doi: 10.3389/frobt.2021.630935 (PMC7953419; doi:10.3389/frobt.2021.630935)
Supplement: Supplementary file 1 [file datasheet1.zip › supplementaryFiles/Electronics/ArducamAdapter_CameraBoard_Rev01/PCB/TwoBoards_CameraBoard/TwoBoards_CameraBoard.GTL]

G04*
G04 #@! TF.GenerationSoftware,Altium Limited,Altium Designer,20.1.11 (218)*
G04*
G04 Layer_Physical_Order=1*
G04 Layer_Color=255*
%FSLAX25Y25*%
%MOIN*%
G70*
G04*
G04 #@! TF.SameCoordinates,62A8EE54-9606-4695-8FAA-932E785859B6*
G04*
G04*
G04 #@! TF.FilePolarity,Positive*
G04*
G01*
G75*
%ADD10C,0.00984*%
G04:AMPARAMS|DCode=13|XSize=25.59mil|YSize=47.24mil|CornerRadius=1.92mil|HoleSize=0mil|Usage=FLASHONLY|Rotation=180.000|XOffset=0mil|YOffset=0mil|HoleType=Round|Shape=RoundedRectangle|*
%AMROUNDEDRECTD13*
21,1,0.02559,0.04341,0,0,180.0*
21,1,0.02175,0.04724,0,0,180.0*
1,1,0.00384,-0.01088,0.02170*
1,1,0.00384,0.01088,0.02170*
1,1,0.00384,0.01088,-0.02170*
1,1,0.00384,-0.01088,-0.02170*
%
%ADD13ROUNDEDRECTD13*%
%ADD14R,0.07480X0.02362*%
%ADD15R,0.11024X0.08268*%
%ADD16R,0.03543X0.03150*%
%ADD17R,0.04528X0.04134*%
%ADD18R,0.03150X0.03150*%
%ADD19R,0.03150X0.03543*%
%ADD20R,0.04134X0.03740*%
%ADD21R,0.03150X0.03740*%
%ADD22R,0.03150X0.03543*%
%ADD23R,0.02756X0.03347*%
%ADD24R,0.03347X0.02756*%
%ADD25R,0.02953X0.03347*%
%ADD26R,0.03937X0.03937*%
%ADD27R,0.05512X0.03937*%
%ADD28C,0.01772*%
%ADD29R,0.02756X0.01575*%
%ADD30R,0.03347X0.02953*%
%ADD31R,0.04724X0.02756*%
%ADD32R,0.03622X0.00945*%
%ADD33R,0.02756X0.02559*%
%ADD58C,0.02953*%
%ADD59C,0.00669*%
%ADD60C,0.03937*%
%ADD61C,0.05512*%
%ADD62R,0.05512X0.05512*%
%ADD63R,0.05512X0.05512*%
%ADD64C,0.06102*%
%ADD65R,0.06102X0.06102*%
%ADD66C,0.01968*%
G36*
X248803Y100803D02*
X209350D01*
X209205Y101385D01*
X209172Y101457D01*
X209152Y101533D01*
X208807Y102268D01*
X208760Y102331D01*
X208726Y102403D01*
X208244Y103055D01*
X208185Y103108D01*
X208138Y103172D01*
X207538Y103718D01*
X207470Y103758D01*
X207412Y103812D01*
X206716Y104230D01*
X206642Y104256D01*
X206574Y104297D01*
X205811Y104572D01*
X205733Y104583D01*
X205658Y104610D01*
X204856Y104730D01*
X204796Y104727D01*
X204738Y104739D01*
X204332Y104740D01*
X204331Y104740D01*
X204331Y104740D01*
X141732Y104740D01*
X141713Y104736D01*
X141693Y104739D01*
X141307Y104720D01*
X141249Y104705D01*
X141190D01*
X140433Y104555D01*
X140360Y104525D01*
X140282Y104509D01*
X139569Y104214D01*
X139503Y104170D01*
X139430Y104139D01*
X138789Y103711D01*
X138733Y103655D01*
X138667Y103611D01*
X138121Y103065D01*
X138077Y102999D01*
X138021Y102944D01*
X137593Y102302D01*
X137562Y102229D01*
X137519Y102163D01*
X137223Y101450D01*
X137208Y101373D01*
X137177Y101299D01*
X137079Y100803D01*
X100803D01*
X100803Y194079D01*
X248803Y194079D01*
X248803Y100803D01*
D02*
G37*
%LPC*%
G36*
X176673Y193602D02*
X175606D01*
Y192339D01*
X176673D01*
Y193602D01*
D02*
G37*
G36*
X173606D02*
X172539D01*
Y192339D01*
X173606D01*
Y193602D01*
D02*
G37*
G36*
X176673Y190339D02*
X175606D01*
Y189075D01*
X176673D01*
Y190339D01*
D02*
G37*
G36*
X173606D02*
X172539D01*
Y189075D01*
X173606D01*
Y190339D01*
D02*
G37*
G36*
X236008Y190157D02*
X234646D01*
Y188992D01*
X236008D01*
Y190157D01*
D02*
G37*
G36*
X229315D02*
X227953D01*
Y188992D01*
X229315D01*
Y190157D01*
D02*
G37*
G36*
X232646D02*
X231283D01*
Y188992D01*
X232646D01*
Y190157D01*
D02*
G37*
G36*
X225953D02*
X224591D01*
Y188992D01*
X225953D01*
Y190157D01*
D02*
G37*
G36*
X242701D02*
X241339D01*
Y188992D01*
X242701D01*
Y190157D01*
D02*
G37*
G36*
X239339D02*
X237976D01*
Y188992D01*
X239339D01*
Y190157D01*
D02*
G37*
G36*
X128976Y192185D02*
X123874D01*
Y188461D01*
X128976D01*
Y192185D01*
D02*
G37*
G36*
X121874D02*
X116772D01*
Y188461D01*
X121874D01*
Y192185D01*
D02*
G37*
G36*
X181701Y193512D02*
X177748D01*
Y191533D01*
X177709Y191339D01*
Y188448D01*
X174409D01*
X174400Y188447D01*
X174213Y188409D01*
Y188413D01*
Y188413D01*
D01*
X174212Y188413D01*
X174192Y188405D01*
X173867Y188340D01*
X173851Y188337D01*
X173638Y188295D01*
X173573Y188251D01*
X170776D01*
Y188311D01*
X169692D01*
X169595Y188438D01*
X168950Y188932D01*
X168200Y189243D01*
X167573Y189326D01*
X167394Y189362D01*
X155957D01*
Y190602D01*
X149445D01*
Y185190D01*
X149081Y185039D01*
X146628Y187492D01*
X145975Y187929D01*
X145957Y187932D01*
Y190602D01*
X139445D01*
Y184091D01*
X143786D01*
X143980Y184052D01*
X144369D01*
X147767Y180654D01*
X148420Y180217D01*
X149192Y180064D01*
X150159D01*
X150266Y179670D01*
X149778Y179034D01*
X149493Y178347D01*
X152701D01*
Y177347D01*
X153701D01*
Y174138D01*
X154388Y174423D01*
X155087Y174960D01*
X155624Y175659D01*
X155961Y176473D01*
X156066Y177267D01*
X156420Y177471D01*
X156559Y177331D01*
X157213Y176894D01*
X157984Y176741D01*
X166232D01*
Y176681D01*
X167729D01*
X172410Y172000D01*
X173064Y171563D01*
X173835Y171410D01*
X182768D01*
Y171350D01*
X187311D01*
Y171410D01*
X189461D01*
Y171350D01*
X194004D01*
Y172847D01*
X195880Y174723D01*
X196244Y174573D01*
Y174441D01*
X197606D01*
Y175606D01*
X197278D01*
X197127Y175970D01*
X200638Y179481D01*
X210236D01*
X210276Y179489D01*
X211189D01*
X211960Y179642D01*
X212614Y180079D01*
X218255Y185721D01*
X221917D01*
Y192232D01*
X215406D01*
Y188570D01*
X210354Y183519D01*
X210244D01*
X210205Y183511D01*
X199803D01*
X199032Y183358D01*
X198378Y182921D01*
X195866Y180409D01*
X195472Y180572D01*
Y181677D01*
X193126D01*
Y180118D01*
X195019D01*
X195182Y179724D01*
X190957Y175500D01*
X189461D01*
Y175440D01*
X187311D01*
Y175500D01*
X182768D01*
Y175440D01*
X174669D01*
X170776Y179334D01*
Y180831D01*
X166232D01*
Y180771D01*
X162992D01*
Y181496D01*
X160630D01*
Y182496D01*
X159630D01*
Y184661D01*
X158268D01*
Y181836D01*
X157904Y181685D01*
X156086Y183504D01*
X155797Y183697D01*
X155916Y184091D01*
X155957D01*
Y185331D01*
X166232D01*
Y184161D01*
X170776D01*
Y184221D01*
X174213D01*
Y184217D01*
X174347Y184244D01*
X176583D01*
Y184418D01*
X177748D01*
Y184260D01*
X179707D01*
X179921Y184217D01*
Y184221D01*
X180116Y184260D01*
X182095D01*
Y188213D01*
X181739D01*
Y189323D01*
X188870D01*
Y187689D01*
X195382D01*
Y192626D01*
X192915D01*
X192537Y192915D01*
X191769Y193234D01*
X191115Y193320D01*
X190945Y193354D01*
X181701D01*
Y193512D01*
D02*
G37*
G36*
X242701Y186992D02*
X241339D01*
Y185827D01*
X242701D01*
Y186992D01*
D02*
G37*
G36*
X239339D02*
X237976D01*
Y185827D01*
X239339D01*
Y186992D01*
D02*
G37*
G36*
X236008Y186992D02*
X234646D01*
Y185827D01*
X236008D01*
Y186992D01*
D02*
G37*
G36*
X232646D02*
X231283D01*
Y185827D01*
X232646D01*
Y186992D01*
D02*
G37*
G36*
X229315D02*
X227953D01*
Y185827D01*
X229315D01*
Y186992D01*
D02*
G37*
G36*
X225953D02*
X224591D01*
Y185827D01*
X225953D01*
Y186992D01*
D02*
G37*
G36*
X208661Y192260D02*
X207811Y192148D01*
X207019Y191820D01*
X206339Y191298D01*
X206104Y190991D01*
X203797D01*
X203026Y190838D01*
X202372Y190401D01*
X200856Y188886D01*
X197531D01*
Y183949D01*
X204043D01*
Y186373D01*
X204631Y186961D01*
X206104D01*
X206339Y186654D01*
X207019Y186132D01*
X207811Y185804D01*
X208661Y185692D01*
X209511Y185804D01*
X210303Y186132D01*
X210984Y186654D01*
X211506Y187334D01*
X211834Y188126D01*
X211945Y188976D01*
X211834Y189826D01*
X211506Y190618D01*
X210984Y191298D01*
X210303Y191820D01*
X209511Y192148D01*
X208661Y192260D01*
D02*
G37*
G36*
X240339Y184604D02*
X233842D01*
X233744Y184584D01*
X233646Y184604D01*
X226953D01*
X225990Y184412D01*
X225615Y184161D01*
X224681D01*
Y183130D01*
X224627Y183050D01*
X224436Y182087D01*
X224627Y181123D01*
X224681Y181043D01*
Y180012D01*
X225615D01*
X225990Y179761D01*
X226953Y179570D01*
X233646D01*
X233744Y179589D01*
X233842Y179570D01*
X234421D01*
Y171543D01*
X234028Y171524D01*
X233975Y172064D01*
X233625Y173216D01*
X233058Y174277D01*
X232294Y175208D01*
X231364Y175971D01*
X230302Y176539D01*
X229151Y176888D01*
X227953Y177006D01*
Y176996D01*
X207669D01*
Y177006D01*
X206777Y176888D01*
X205946Y176544D01*
X205232Y175996D01*
X204684Y175283D01*
X204504Y174846D01*
X203366D01*
Y172272D01*
X207016D01*
Y172181D01*
X207984D01*
Y173559D01*
X208984D01*
Y174559D01*
X210953D01*
Y174937D01*
X211332Y174973D01*
X227953D01*
X227967Y174976D01*
X229017Y174837D01*
X230008Y174426D01*
X230860Y173773D01*
X231513Y172922D01*
X231924Y171930D01*
X232062Y170880D01*
X232059Y170866D01*
Y164877D01*
X231919Y164828D01*
X231666Y164812D01*
X231377Y165243D01*
X230886Y165571D01*
X230307Y165687D01*
X229909Y165608D01*
X229516Y165867D01*
Y166260D01*
X229606D01*
Y166323D01*
X229516D01*
Y166721D01*
X227401D01*
X227205Y166760D01*
Y167323D01*
X226205D01*
Y168386D01*
X224803D01*
Y166760D01*
X219004D01*
Y169004D01*
X214067D01*
Y164067D01*
X219004D01*
Y164736D01*
X224894D01*
Y163661D01*
X224803D01*
Y162817D01*
X223851D01*
X223754Y162857D01*
Y162857D01*
X223605Y162924D01*
X223604Y162924D01*
X223426Y162959D01*
X223406Y162966D01*
X223242Y163024D01*
X223235Y163024D01*
X223024Y163039D01*
X223013Y163041D01*
X222928Y163046D01*
X222847Y163052D01*
X222835Y163055D01*
X222822Y163052D01*
X222432Y163041D01*
X152882D01*
X152813Y163028D01*
X151229Y163184D01*
X149639Y163666D01*
X148174Y164449D01*
X146943Y165459D01*
X146904Y165518D01*
X142614Y169808D01*
X142615Y169809D01*
X141624Y170622D01*
X140494Y171227D01*
X139267Y171599D01*
X137991Y171724D01*
Y171723D01*
X136366D01*
Y172803D01*
X127886D01*
Y169441D01*
X131584D01*
X131757Y169047D01*
X131601Y168866D01*
X127886D01*
Y165504D01*
X136366D01*
Y166585D01*
X137175D01*
X137181Y166585D01*
X137567Y166584D01*
X137941Y166537D01*
X138505Y166425D01*
X138982Y166106D01*
X139281Y165875D01*
X139552Y165603D01*
X143273Y161882D01*
X143273Y161882D01*
X143265Y161873D01*
X144887Y160488D01*
X146706Y159373D01*
X148677Y158557D01*
X150752Y158059D01*
X151107Y158031D01*
X151137Y157638D01*
X150576Y157503D01*
X148347Y156580D01*
X146290Y155319D01*
X144455Y153752D01*
X144468Y153740D01*
X144468Y153740D01*
X141106Y150379D01*
X140833Y150105D01*
X140544Y149852D01*
X139803Y149243D01*
X138617Y148610D01*
X137331Y148220D01*
X136658Y148153D01*
X136366Y148418D01*
Y149181D01*
X127886D01*
Y145819D01*
X131584D01*
X131757Y145425D01*
X131601Y145244D01*
X127886D01*
Y141882D01*
X136366D01*
Y142982D01*
X136370Y142983D01*
X136381Y142985D01*
X137873Y143103D01*
X139700Y143541D01*
X141436Y144260D01*
X143038Y145242D01*
X144341Y146355D01*
X144722Y146192D01*
X144734Y146179D01*
Y135039D01*
X144734Y135039D01*
X144893Y134657D01*
X146861Y132688D01*
X147244Y132530D01*
X147244Y132530D01*
X147677D01*
Y130468D01*
X145765D01*
X143512Y132722D01*
Y134850D01*
X141383D01*
X139829Y136404D01*
X139501Y136624D01*
X139114Y136700D01*
X136366D01*
Y137370D01*
X127886D01*
Y134008D01*
X136366D01*
Y134677D01*
X138695D01*
X139165Y134207D01*
Y130898D01*
X142475D01*
X143186Y130187D01*
X143035Y129823D01*
X142339D01*
Y128756D01*
X143602D01*
Y129256D01*
X143966Y129406D01*
X144631Y128741D01*
X144959Y128522D01*
X145346Y128445D01*
X150787D01*
X150938Y128081D01*
X147020Y124163D01*
X138886D01*
X138800Y124595D01*
X138472Y125086D01*
X137981Y125414D01*
X137402Y125529D01*
X136822Y125414D01*
X136713Y125341D01*
X136366Y125527D01*
Y125559D01*
X127886D01*
Y122710D01*
X127570Y122580D01*
X127412Y122197D01*
Y121713D01*
X127570Y121330D01*
X127886Y121199D01*
Y119655D01*
X127522Y119504D01*
X127150Y119877D01*
X126822Y120096D01*
X126558Y120149D01*
X125865Y120841D01*
Y126620D01*
X127522Y128277D01*
X127886Y128126D01*
Y126134D01*
X136366D01*
Y126442D01*
X136713Y126628D01*
X136822Y126555D01*
X137402Y126439D01*
X137981Y126555D01*
X138472Y126883D01*
X138681Y127196D01*
X139075Y127077D01*
Y125689D01*
X140339D01*
Y127756D01*
Y129823D01*
X139075D01*
Y128829D01*
X138681Y128709D01*
X138472Y129023D01*
X137981Y129351D01*
X137402Y129466D01*
X136822Y129351D01*
X136713Y129278D01*
X136366Y129464D01*
Y129496D01*
X129452D01*
X129267Y129890D01*
X129409Y130071D01*
X136366D01*
Y133433D01*
X127886D01*
Y131501D01*
X124138Y127754D01*
X123919Y127426D01*
X123842Y127039D01*
Y120422D01*
X123919Y120035D01*
X124138Y119706D01*
X124771Y119074D01*
X124620Y118710D01*
X119724D01*
X119342Y118552D01*
X119183Y118169D01*
Y112264D01*
X116772D01*
Y108539D01*
X122874D01*
X128976D01*
Y112264D01*
X126565D01*
Y115543D01*
X126959Y115705D01*
X134324Y108340D01*
X134652Y108121D01*
X135039Y108044D01*
X136786D01*
X137197Y107632D01*
Y105307D01*
X142724D01*
Y110441D01*
X142724D01*
X142520Y110630D01*
Y113632D01*
X143477D01*
X146304Y110805D01*
X146153Y110441D01*
X143890D01*
Y105307D01*
X149417D01*
Y107023D01*
X150287D01*
Y105799D01*
X154437D01*
Y109695D01*
X156496D01*
Y108874D01*
X158661D01*
X160827D01*
Y109695D01*
X186614D01*
X186997Y109853D01*
X187155Y110236D01*
Y116811D01*
X187787D01*
Y119173D01*
Y121535D01*
X187155D01*
Y124606D01*
X187141Y124642D01*
X187151Y124679D01*
X187149Y124681D01*
X187437Y124955D01*
X187443Y124959D01*
X187747Y124898D01*
X187835D01*
Y127866D01*
X189835D01*
Y124898D01*
X189922D01*
X190228Y124959D01*
X190486Y125132D01*
X190522Y125186D01*
X190988Y125197D01*
X190991Y125195D01*
X191217Y125044D01*
X191487Y124990D01*
X193662D01*
X193932Y125044D01*
X194161Y125197D01*
X194314Y125426D01*
X194368Y125696D01*
Y130036D01*
X194314Y130306D01*
X194161Y130535D01*
X193932Y130688D01*
X193662Y130742D01*
X193156D01*
Y131084D01*
X193079Y131471D01*
X192859Y131799D01*
X192054Y132605D01*
X191726Y132824D01*
X191339Y132901D01*
X182246D01*
X181859Y132824D01*
X181530Y132605D01*
X181356Y132431D01*
X180992Y132581D01*
Y134498D01*
X187177D01*
X187413Y134263D01*
X187795Y134105D01*
X187795Y134105D01*
X188189D01*
X188572Y134263D01*
X188730Y134646D01*
Y144000D01*
X190449D01*
Y146878D01*
X190813Y147029D01*
X191202Y146639D01*
X191220Y146627D01*
Y144000D01*
X192087D01*
Y142356D01*
X191487D01*
X191217Y142302D01*
X190988Y142149D01*
X190835Y141921D01*
X190782Y141651D01*
Y137310D01*
X190835Y137040D01*
X190988Y136811D01*
X191217Y136658D01*
X191487Y136604D01*
X193662D01*
X193932Y136658D01*
X194161Y136811D01*
X194314Y137040D01*
X194368Y137310D01*
Y138469D01*
X196661D01*
Y137059D01*
X201008D01*
Y140815D01*
X196661D01*
Y140492D01*
X194368D01*
Y141651D01*
X194314Y141921D01*
X194161Y142149D01*
X194110Y142184D01*
Y144000D01*
X194976D01*
Y148346D01*
X192356D01*
X190093Y150609D01*
X189765Y150828D01*
X189378Y150905D01*
X189370D01*
Y153179D01*
X208953D01*
X209201Y152785D01*
X209117Y152362D01*
X209232Y151783D01*
X209265Y151733D01*
X209080Y151386D01*
X208457D01*
Y147433D01*
X212803D01*
Y151386D01*
X212180D01*
X211995Y151733D01*
X212028Y151783D01*
X212143Y152362D01*
X212059Y152785D01*
X212307Y153179D01*
X220328D01*
X220479Y152815D01*
X219936Y152272D01*
X217020D01*
Y148122D01*
X221563D01*
Y151038D01*
X222663Y152138D01*
X224894D01*
Y149028D01*
X227008D01*
X227205Y148988D01*
X227913D01*
X228174Y148728D01*
X228011Y148335D01*
X224894D01*
Y144579D01*
X230618D01*
Y147485D01*
X230922Y147735D01*
X231102Y147699D01*
X231681Y147815D01*
X232172Y148143D01*
X232501Y148634D01*
X232616Y149213D01*
X232501Y149792D01*
X232172Y150283D01*
X231737Y150574D01*
X231707Y150787D01*
X231737Y151001D01*
X232172Y151292D01*
X232501Y151783D01*
X232616Y152362D01*
X232501Y152941D01*
X232172Y153432D01*
X231681Y153760D01*
X231102Y153876D01*
X230523Y153760D01*
X230032Y153432D01*
X229578Y153447D01*
X229516Y153507D01*
Y156811D01*
X229606D01*
Y158937D01*
X229516D01*
Y161535D01*
X229606D01*
Y162419D01*
X230000Y162721D01*
X230307Y162660D01*
X230886Y162775D01*
X231377Y163103D01*
X231666Y163535D01*
X231919Y163519D01*
X232059Y163469D01*
Y161024D01*
X232043D01*
X232185Y159942D01*
X232603Y158935D01*
X233267Y158070D01*
X234132Y157406D01*
X235139Y156989D01*
X236221Y156846D01*
Y156862D01*
X237807D01*
Y155736D01*
X237795D01*
X237408Y155659D01*
X237080Y155440D01*
X233930Y152290D01*
X233711Y151962D01*
X233634Y151575D01*
Y139199D01*
X232449Y138013D01*
X232383Y138000D01*
X229520D01*
Y134743D01*
X229500Y134646D01*
Y133177D01*
X227945D01*
Y128437D01*
X233079D01*
Y133177D01*
X231523D01*
Y133653D01*
X233472D01*
Y136214D01*
X233589Y136293D01*
X235361Y138064D01*
X235580Y138392D01*
X235657Y138779D01*
Y151156D01*
X237443Y152942D01*
X237807Y152791D01*
Y149028D01*
X239921D01*
X240118Y148988D01*
X241707D01*
X241997Y148698D01*
X241846Y148335D01*
X236705D01*
Y144579D01*
X242429D01*
X242689Y144293D01*
Y143332D01*
X238261Y138904D01*
X238042Y138576D01*
X237965Y138189D01*
Y136917D01*
X237295D01*
Y132374D01*
X238162D01*
Y130815D01*
X237295D01*
Y127256D01*
X241051D01*
Y130815D01*
X240185D01*
Y132374D01*
X241445D01*
Y136917D01*
X239988D01*
Y137770D01*
X243900Y141682D01*
X244264Y141532D01*
Y136917D01*
X243201D01*
Y132374D01*
X244461D01*
Y130815D01*
X243595D01*
Y127256D01*
X247350D01*
Y130815D01*
X246484D01*
Y132374D01*
X247350D01*
Y136917D01*
X246287D01*
Y151969D01*
X246210Y152356D01*
X245991Y152684D01*
X244810Y153865D01*
X244482Y154084D01*
X244094Y154161D01*
X242429D01*
Y160136D01*
X242823Y160255D01*
X243024Y159953D01*
X243515Y159625D01*
X244094Y159510D01*
X244674Y159625D01*
X245165Y159953D01*
X245493Y160444D01*
X245608Y161024D01*
X245493Y161603D01*
X245165Y162094D01*
X244674Y162422D01*
X244094Y162537D01*
X244025Y162523D01*
X243235Y163314D01*
X242907Y163533D01*
X242520Y163610D01*
Y163610D01*
X240118D01*
X239921Y163571D01*
X237807D01*
Y163173D01*
X237717D01*
Y163110D01*
X237807D01*
Y160493D01*
X237413Y160474D01*
X236445Y161443D01*
Y168702D01*
X236705Y168988D01*
X236838Y168988D01*
X242429D01*
Y172744D01*
X236838D01*
X236705Y172744D01*
X236445Y173030D01*
Y179570D01*
X240339D01*
X241302Y179761D01*
X241677Y180012D01*
X242610D01*
Y181043D01*
X242664Y181123D01*
X242856Y182087D01*
X242664Y183050D01*
X242610Y183130D01*
Y184161D01*
X241677D01*
X241302Y184412D01*
X240339Y184604D01*
D02*
G37*
G36*
X195472Y185236D02*
X193126D01*
Y183677D01*
X195472D01*
Y185236D01*
D02*
G37*
G36*
X191126D02*
X188779D01*
Y183677D01*
X191126D01*
Y185236D01*
D02*
G37*
G36*
X162992Y184661D02*
X161630D01*
Y183496D01*
X162992D01*
Y184661D01*
D02*
G37*
G36*
X187902Y183390D02*
X182965D01*
Y182130D01*
X182095D01*
Y183095D01*
X177748D01*
Y179142D01*
X182095D01*
Y180106D01*
X182965D01*
Y178453D01*
X187902D01*
Y183390D01*
D02*
G37*
G36*
X191126Y181677D02*
X188779D01*
Y180118D01*
X191126D01*
Y181677D01*
D02*
G37*
G36*
X176583Y183079D02*
X172236D01*
Y179126D01*
X176583D01*
Y183079D01*
D02*
G37*
G36*
X143701Y180554D02*
Y178347D01*
X145909D01*
X145624Y179034D01*
X145088Y179733D01*
X144388Y180270D01*
X143701Y180554D01*
D02*
G37*
G36*
X141701D02*
X141013Y180270D01*
X140314Y179733D01*
X139778Y179034D01*
X139493Y178347D01*
X141701D01*
Y180554D01*
D02*
G37*
G36*
X128976Y186461D02*
X122874D01*
X116772D01*
Y182736D01*
X119183D01*
Y176831D01*
X119342Y176448D01*
X119724Y176289D01*
X126024D01*
X126406Y176448D01*
X126565Y176831D01*
Y182736D01*
X128976D01*
Y186461D01*
D02*
G37*
G36*
X136457Y176831D02*
X133126D01*
Y176059D01*
X136457D01*
Y176831D01*
D02*
G37*
G36*
X131126D02*
X127795D01*
Y176059D01*
X131126D01*
Y176831D01*
D02*
G37*
G36*
X200969Y175606D02*
X199606D01*
Y174441D01*
X200969D01*
Y175606D01*
D02*
G37*
G36*
X145909Y176347D02*
X143701D01*
Y174138D01*
X144388Y174423D01*
X145088Y174960D01*
X145624Y175659D01*
X145909Y176347D01*
D02*
G37*
G36*
X151701D02*
X149493D01*
X149778Y175659D01*
X150314Y174960D01*
X151013Y174423D01*
X151701Y174138D01*
Y176347D01*
D02*
G37*
G36*
X141701D02*
X139493D01*
X139778Y175659D01*
X140314Y174960D01*
X141013Y174423D01*
X141701Y174138D01*
Y176347D01*
D02*
G37*
G36*
X136457Y174059D02*
X133126D01*
Y173287D01*
X136457D01*
Y174059D01*
D02*
G37*
G36*
X131126D02*
X127795D01*
Y173287D01*
X131126D01*
Y174059D01*
D02*
G37*
G36*
X210953Y172559D02*
X209984D01*
Y172181D01*
X210953D01*
Y172559D01*
D02*
G37*
G36*
X200969Y172441D02*
X199606D01*
Y171276D01*
X200969D01*
Y172441D01*
D02*
G37*
G36*
X197606D02*
X196244D01*
Y171276D01*
X197606D01*
Y172441D01*
D02*
G37*
G36*
X230618Y172744D02*
X224894D01*
Y168988D01*
X230618D01*
Y172744D01*
D02*
G37*
G36*
X194095Y169685D02*
X192732D01*
Y168520D01*
X194095D01*
Y169685D01*
D02*
G37*
G36*
X190732D02*
X189370D01*
Y168520D01*
X190732D01*
Y169685D01*
D02*
G37*
G36*
X187402D02*
X186039D01*
Y168520D01*
X187402D01*
Y169685D01*
D02*
G37*
G36*
X184039D02*
X182677D01*
Y168520D01*
X184039D01*
Y169685D01*
D02*
G37*
G36*
X229606Y168386D02*
X228205D01*
Y168323D01*
X229606D01*
Y168386D01*
D02*
G37*
G36*
X200878Y169610D02*
X196335D01*
Y165461D01*
X200878D01*
Y166445D01*
X203366D01*
Y166169D01*
X207122D01*
X207122Y166169D01*
Y166169D01*
X207515Y166166D01*
X207606Y166128D01*
X210000D01*
X210000Y166128D01*
X210383Y166287D01*
X210383Y166287D01*
X210745Y166648D01*
X210903Y167031D01*
X210903Y167031D01*
Y168638D01*
X210745Y169020D01*
X210362Y169179D01*
X207606D01*
X207224Y169020D01*
X207109Y168744D01*
X203366D01*
Y168468D01*
X200878D01*
Y169610D01*
D02*
G37*
G36*
X244094Y168836D02*
X243515Y168721D01*
X243024Y168393D01*
X242985Y168334D01*
X240118D01*
X239921Y168295D01*
X237807D01*
Y165236D01*
X237717D01*
Y165173D01*
X237807D01*
Y164775D01*
X240118D01*
X242429D01*
Y165173D01*
X242520D01*
Y165236D01*
X242429D01*
Y166311D01*
X242985D01*
X243024Y166253D01*
X243515Y165925D01*
X244094Y165810D01*
X244674Y165925D01*
X245165Y166253D01*
X245493Y166744D01*
X245608Y167323D01*
X245493Y167902D01*
X245165Y168393D01*
X244674Y168721D01*
X244094Y168836D01*
D02*
G37*
G36*
X194095Y166520D02*
X192732D01*
Y165354D01*
X194095D01*
Y166520D01*
D02*
G37*
G36*
X190732D02*
X189370D01*
Y165354D01*
X190732D01*
Y166520D01*
D02*
G37*
G36*
X187402Y166520D02*
X186039D01*
Y165354D01*
X187402D01*
Y166520D01*
D02*
G37*
G36*
X184039D02*
X182677D01*
Y165354D01*
X184039D01*
Y166520D01*
D02*
G37*
G36*
X136457Y165020D02*
X133126D01*
Y164248D01*
X136457D01*
Y165020D01*
D02*
G37*
G36*
X131126D02*
X127795D01*
Y164248D01*
X131126D01*
Y165020D01*
D02*
G37*
G36*
X136457Y162248D02*
X133126D01*
Y161476D01*
X136457D01*
Y162248D01*
D02*
G37*
G36*
X131126D02*
X127795D01*
Y161476D01*
X131126D01*
Y162248D01*
D02*
G37*
G36*
X136366Y160992D02*
X127886D01*
Y157630D01*
X136366D01*
Y160992D01*
D02*
G37*
G36*
Y157055D02*
X127886D01*
Y153693D01*
X136366D01*
Y157055D01*
D02*
G37*
G36*
X136457Y153209D02*
X133126D01*
Y152437D01*
X136457D01*
Y153209D01*
D02*
G37*
G36*
X131126D02*
X127795D01*
Y152437D01*
X131126D01*
Y153209D01*
D02*
G37*
G36*
X136457Y150437D02*
X133126D01*
Y149665D01*
X136457D01*
Y150437D01*
D02*
G37*
G36*
X131126D02*
X127795D01*
Y149665D01*
X131126D01*
Y150437D01*
D02*
G37*
G36*
X207685Y150598D02*
X203339D01*
Y146646D01*
X207685D01*
Y150598D01*
D02*
G37*
G36*
X221654Y146457D02*
X220291D01*
Y145291D01*
X221654D01*
Y146457D01*
D02*
G37*
G36*
X218291D02*
X216929D01*
Y145291D01*
X218291D01*
Y146457D01*
D02*
G37*
G36*
X212803Y146268D02*
X208457D01*
Y142315D01*
X212803D01*
Y146268D01*
D02*
G37*
G36*
X221654Y143291D02*
X220291D01*
Y142126D01*
X221654D01*
Y143291D01*
D02*
G37*
G36*
X218291D02*
X216929D01*
Y142126D01*
X218291D01*
Y143291D01*
D02*
G37*
G36*
X136457Y141398D02*
X133126D01*
Y140626D01*
X136457D01*
Y141398D01*
D02*
G37*
G36*
X131126D02*
X127795D01*
Y140626D01*
X131126D01*
Y141398D01*
D02*
G37*
G36*
X207685Y145480D02*
X203339D01*
Y141528D01*
X203961D01*
X204147Y141180D01*
X204114Y141130D01*
X203998Y140551D01*
X204114Y139972D01*
X204442Y139481D01*
X204933Y139153D01*
X205512Y139038D01*
X206091Y139153D01*
X206582Y139481D01*
X206910Y139972D01*
X207025Y140551D01*
X206910Y141130D01*
X206876Y141180D01*
X207062Y141528D01*
X207685D01*
Y145480D01*
D02*
G37*
G36*
X136457Y138626D02*
X133126D01*
Y137854D01*
X136457D01*
Y138626D01*
D02*
G37*
G36*
X131126D02*
X127795D01*
Y137854D01*
X131126D01*
Y138626D01*
D02*
G37*
G36*
X201098Y136378D02*
X199835D01*
Y135409D01*
X201098D01*
Y136378D01*
D02*
G37*
G36*
X197835D02*
X196571D01*
Y135409D01*
X197835D01*
Y136378D01*
D02*
G37*
G36*
X228354Y138000D02*
X224402D01*
Y136945D01*
X223830Y136831D01*
X223339Y136503D01*
X223011Y136012D01*
X222896Y135433D01*
X223011Y134854D01*
X223339Y134363D01*
X223830Y134035D01*
X224402Y133921D01*
Y133653D01*
X228354D01*
Y138000D01*
D02*
G37*
G36*
X201098Y133409D02*
X199835D01*
Y132441D01*
X201098D01*
Y133409D01*
D02*
G37*
G36*
X197835D02*
X196571D01*
Y132441D01*
X197835D01*
Y133409D01*
D02*
G37*
G36*
X233169Y127559D02*
X231512D01*
Y126098D01*
X233169D01*
Y127559D01*
D02*
G37*
G36*
X229512D02*
X227854D01*
Y126098D01*
X229512D01*
Y127559D01*
D02*
G37*
G36*
X143602Y126756D02*
X142339D01*
Y125689D01*
X143602D01*
Y126756D01*
D02*
G37*
G36*
X241142Y125591D02*
X240173D01*
Y124721D01*
X241142D01*
Y125591D01*
D02*
G37*
G36*
X238173D02*
X237205D01*
Y124721D01*
X238173D01*
Y125591D01*
D02*
G37*
G36*
X233169Y124098D02*
X231512D01*
Y122638D01*
X233169D01*
Y124098D01*
D02*
G37*
G36*
X229512D02*
X227854D01*
Y122638D01*
X229512D01*
Y124098D01*
D02*
G37*
G36*
X247350Y125500D02*
X243595D01*
Y121941D01*
X247350D01*
Y125500D01*
D02*
G37*
G36*
X241142Y122721D02*
X240173D01*
Y121850D01*
X241142D01*
Y122721D01*
D02*
G37*
G36*
X238173D02*
X237205D01*
Y121850D01*
X238173D01*
Y122721D01*
D02*
G37*
G36*
X190953Y121535D02*
X189787D01*
Y120173D01*
X190953D01*
Y121535D01*
D02*
G37*
G36*
Y118173D02*
X189787D01*
Y116811D01*
X190953D01*
Y118173D01*
D02*
G37*
G36*
X245252Y119158D02*
Y116630D01*
X247779D01*
X247433Y117466D01*
X246849Y118227D01*
X246089Y118811D01*
X245252Y119158D01*
D02*
G37*
G36*
X243252D02*
X242415Y118811D01*
X241655Y118227D01*
X241071Y117466D01*
X240724Y116630D01*
X243252D01*
Y119158D01*
D02*
G37*
G36*
X247779Y114630D02*
X245252D01*
Y112102D01*
X246089Y112449D01*
X246849Y113033D01*
X247433Y113793D01*
X247779Y114630D01*
D02*
G37*
G36*
X243252D02*
X240724D01*
X241071Y113793D01*
X241655Y113033D01*
X242415Y112449D01*
X243252Y112102D01*
Y114630D01*
D02*
G37*
G36*
X234252Y119212D02*
X233325Y119090D01*
X232461Y118732D01*
X231719Y118163D01*
X231150Y117421D01*
X230792Y116557D01*
X230670Y115630D01*
X230792Y114703D01*
X231150Y113839D01*
X231719Y113097D01*
X232461Y112528D01*
X233325Y112170D01*
X234252Y112048D01*
X235179Y112170D01*
X236043Y112528D01*
X236785Y113097D01*
X237354Y113839D01*
X237712Y114703D01*
X237834Y115630D01*
X237712Y116557D01*
X237354Y117421D01*
X236785Y118163D01*
X236043Y118732D01*
X235179Y119090D01*
X234252Y119212D01*
D02*
G37*
G36*
X224252D02*
X223325Y119090D01*
X222461Y118732D01*
X221719Y118163D01*
X221150Y117421D01*
X220792Y116557D01*
X220670Y115630D01*
X220792Y114703D01*
X221150Y113839D01*
X221719Y113097D01*
X222461Y112528D01*
X223325Y112170D01*
X224252Y112048D01*
X225179Y112170D01*
X226043Y112528D01*
X226785Y113097D01*
X227354Y113839D01*
X227712Y114703D01*
X227834Y115630D01*
X227712Y116557D01*
X227354Y117421D01*
X226785Y118163D01*
X226043Y118732D01*
X225179Y119090D01*
X224252Y119212D01*
D02*
G37*
G36*
X245252Y109158D02*
Y106630D01*
X247779D01*
X247433Y107466D01*
X246849Y108227D01*
X246089Y108811D01*
X245252Y109158D01*
D02*
G37*
G36*
X243252D02*
X242415Y108811D01*
X241655Y108227D01*
X241071Y107466D01*
X240724Y106630D01*
X243252D01*
Y109158D01*
D02*
G37*
G36*
X160827Y106874D02*
X159661D01*
Y105709D01*
X160827D01*
Y106874D01*
D02*
G37*
G36*
X157661D02*
X156496D01*
Y105709D01*
X157661D01*
Y106874D01*
D02*
G37*
G36*
X128976Y106539D02*
X123874D01*
Y102815D01*
X128976D01*
Y106539D01*
D02*
G37*
G36*
X121874D02*
X116772D01*
Y102815D01*
X121874D01*
Y106539D01*
D02*
G37*
G36*
X247779Y104630D02*
X245252D01*
Y102102D01*
X246089Y102449D01*
X246849Y103033D01*
X247433Y103793D01*
X247779Y104630D01*
D02*
G37*
G36*
X243252D02*
X240724D01*
X241071Y103793D01*
X241655Y103033D01*
X242415Y102449D01*
X243252Y102102D01*
Y104630D01*
D02*
G37*
G36*
X227803Y109181D02*
X220701D01*
Y102079D01*
X227803D01*
Y109181D01*
D02*
G37*
G36*
X234252Y109212D02*
X233325Y109090D01*
X232461Y108732D01*
X231719Y108163D01*
X231150Y107421D01*
X230792Y106557D01*
X230670Y105630D01*
X230792Y104703D01*
X231150Y103839D01*
X231719Y103097D01*
X232461Y102528D01*
X233325Y102170D01*
X234252Y102048D01*
X235179Y102170D01*
X236043Y102528D01*
X236785Y103097D01*
X237354Y103839D01*
X237712Y104703D01*
X237834Y105630D01*
X237712Y106557D01*
X237354Y107421D01*
X236785Y108163D01*
X236043Y108732D01*
X235179Y109090D01*
X234252Y109212D01*
D02*
G37*
%LPD*%
G36*
X158221Y147902D02*
X158661D01*
Y146846D01*
X158193D01*
Y145685D01*
X157370D01*
Y147043D01*
X153220D01*
Y142303D01*
X157370D01*
Y143662D01*
X158193D01*
Y142500D01*
X158661D01*
Y133465D01*
X158691Y133435D01*
X158541Y133071D01*
X152902D01*
Y134689D01*
X147768D01*
Y133071D01*
X147244D01*
X145276Y135039D01*
Y147244D01*
X148462Y150430D01*
X149343Y151183D01*
X150625Y151969D01*
X153209D01*
Y151173D01*
X155374D01*
X157539D01*
Y151969D01*
X158221D01*
Y147902D01*
D02*
G37*
G36*
X175672Y152815D02*
X173633Y150776D01*
X173475Y150394D01*
X173475Y150394D01*
Y135039D01*
X173633Y134657D01*
X174016Y134498D01*
X175677D01*
Y134319D01*
X178335D01*
Y132319D01*
X175677D01*
Y131468D01*
X167665D01*
X167278Y131391D01*
X166950Y131172D01*
X164980Y129202D01*
X164863D01*
X164662Y129242D01*
X163108D01*
X163067Y129283D01*
X163041Y129414D01*
X162822Y129742D01*
X161533Y131030D01*
X161205Y131249D01*
X160818Y131326D01*
X153671D01*
X153386Y131270D01*
X152992Y131492D01*
Y132530D01*
X158541D01*
X158640Y132571D01*
X158748D01*
X158824Y132647D01*
X158923Y132688D01*
X158965Y132788D01*
X159041Y132864D01*
X159191Y133228D01*
Y133335D01*
X159233Y133435D01*
X159203Y133507D01*
Y142500D01*
X161949D01*
Y146532D01*
X162343Y146695D01*
X162701Y146337D01*
Y145559D01*
X162721Y145461D01*
Y142500D01*
X163587D01*
Y140856D01*
X162487D01*
X162217Y140802D01*
X161988Y140649D01*
X161835Y140421D01*
X161782Y140151D01*
Y135810D01*
X161835Y135540D01*
X161988Y135311D01*
X162217Y135158D01*
X162487Y135105D01*
X164662D01*
X164932Y135158D01*
X165161Y135311D01*
X165314Y135540D01*
X165368Y135810D01*
Y136969D01*
X167161D01*
Y136559D01*
X171508D01*
Y140315D01*
X167161D01*
Y138992D01*
X165368D01*
Y139452D01*
X165533Y139699D01*
X165610Y140087D01*
Y142500D01*
X166476D01*
Y146846D01*
X164706D01*
X164647Y147143D01*
X164428Y147471D01*
X162370Y149529D01*
Y152445D01*
X158377D01*
X158221Y152510D01*
X157539D01*
X157383Y152445D01*
X153557D01*
X153444Y152552D01*
X153561Y152985D01*
X153878Y153062D01*
X155137Y153161D01*
X155523Y153179D01*
X155523Y153179D01*
X175521D01*
X175672Y152815D01*
D02*
G37*
G36*
X180209Y152173D02*
X182374D01*
Y150173D01*
X180209D01*
Y149028D01*
X180209Y148811D01*
X179888Y148634D01*
X179874D01*
Y147173D01*
X181039D01*
Y148417D01*
X181039Y148634D01*
X181360Y148811D01*
X181438D01*
X181720Y148543D01*
Y143803D01*
X185870D01*
Y145162D01*
X186693D01*
Y144000D01*
X188189D01*
Y134646D01*
X187795D01*
X187402Y135039D01*
X180902D01*
Y135689D01*
X175768D01*
Y135039D01*
X174016D01*
Y150394D01*
X176801Y153179D01*
X180209D01*
Y152173D01*
D02*
G37*
G36*
X183209Y129881D02*
Y128866D01*
X185094D01*
Y127866D01*
X186094D01*
Y124898D01*
X186182D01*
X186221Y124906D01*
X186614Y124606D01*
Y110236D01*
X149417D01*
Y110441D01*
X147433D01*
X143701Y114173D01*
X142429D01*
Y114870D01*
X137886D01*
Y114173D01*
X132283D01*
X128681Y117776D01*
X128837Y118169D01*
X131126D01*
Y119941D01*
Y121713D01*
X127953D01*
Y122197D01*
X136366D01*
Y122505D01*
X136713Y122690D01*
X136822Y122618D01*
X137402Y122502D01*
X137981Y122618D01*
X138472Y122946D01*
X138800Y123437D01*
X138837Y123622D01*
X147244D01*
X152067Y128445D01*
X152813D01*
X153200Y128522D01*
X153528Y128741D01*
X153809Y129022D01*
X153931Y129004D01*
X153943Y128999D01*
X154215Y128564D01*
X154209Y128536D01*
Y127366D01*
X156095D01*
Y126366D01*
X157095D01*
Y123398D01*
X157182D01*
X157487Y123459D01*
X157746Y123632D01*
X157782Y123686D01*
X158248Y123697D01*
X158251Y123695D01*
X158477Y123544D01*
X158747Y123490D01*
X160922D01*
X161192Y123544D01*
X161421Y123697D01*
X161486Y123794D01*
X161501Y123800D01*
X161909D01*
X161924Y123794D01*
X161988Y123697D01*
X162217Y123544D01*
X162487Y123490D01*
X164662D01*
X164932Y123544D01*
X165161Y123697D01*
X165314Y123926D01*
X165368Y124196D01*
Y127179D01*
X165399D01*
X165786Y127256D01*
X166114Y127475D01*
X168084Y129445D01*
X180813D01*
X181200Y129522D01*
X181528Y129741D01*
X182047Y130261D01*
X182913Y130271D01*
X183209Y129881D01*
D02*
G37*
%LPC*%
G36*
X157539Y149173D02*
X156374D01*
Y147811D01*
X157539D01*
Y149173D01*
D02*
G37*
G36*
X154374D02*
X153209D01*
Y147811D01*
X154374D01*
Y149173D01*
D02*
G37*
G36*
X152539Y147134D02*
X151374D01*
Y145673D01*
X152539D01*
Y147134D01*
D02*
G37*
G36*
X149374D02*
X148209D01*
Y145673D01*
X149374D01*
Y147134D01*
D02*
G37*
G36*
X152539Y143673D02*
X151374D01*
Y142213D01*
X152539D01*
Y143673D01*
D02*
G37*
G36*
X149374D02*
X148209D01*
Y142213D01*
X149374D01*
Y143673D01*
D02*
G37*
G36*
X152992Y140488D02*
X151335D01*
Y139028D01*
X152992D01*
Y140488D01*
D02*
G37*
G36*
X149335D02*
X147677D01*
Y139028D01*
X149335D01*
Y140488D01*
D02*
G37*
G36*
X157182Y140948D02*
X157095D01*
Y138980D01*
X157980D01*
Y140151D01*
X157919Y140456D01*
X157746Y140715D01*
X157487Y140888D01*
X157182Y140948D01*
D02*
G37*
G36*
X155095D02*
X155007D01*
X154702Y140888D01*
X154443Y140715D01*
X154270Y140456D01*
X154209Y140151D01*
Y138980D01*
X155095D01*
Y140948D01*
D02*
G37*
G36*
X152992Y137028D02*
X151335D01*
Y135567D01*
X152992D01*
Y137028D01*
D02*
G37*
G36*
X149335D02*
X147677D01*
Y135567D01*
X149335D01*
Y137028D01*
D02*
G37*
G36*
X157980Y136980D02*
X157095D01*
Y135012D01*
X157182D01*
X157487Y135073D01*
X157746Y135246D01*
X157919Y135505D01*
X157980Y135810D01*
Y136980D01*
D02*
G37*
G36*
X155095D02*
X154209D01*
Y135810D01*
X154270Y135505D01*
X154443Y135246D01*
X154702Y135073D01*
X155007Y135012D01*
X155095D01*
Y136980D01*
D02*
G37*
G36*
X171598Y135878D02*
X170335D01*
Y134909D01*
X171598D01*
Y135878D01*
D02*
G37*
G36*
X168335D02*
X167071D01*
Y134909D01*
X168335D01*
Y135878D01*
D02*
G37*
G36*
X171598Y132909D02*
X170335D01*
Y131941D01*
X171598D01*
Y132909D01*
D02*
G37*
G36*
X168335D02*
X167071D01*
Y131941D01*
X168335D01*
Y132909D01*
D02*
G37*
G36*
X177874Y148634D02*
X176709D01*
Y147173D01*
X177874D01*
Y148634D01*
D02*
G37*
G36*
X181039Y145173D02*
X179874D01*
Y143713D01*
X181039D01*
Y145173D01*
D02*
G37*
G36*
X177874D02*
X176709D01*
Y143713D01*
X177874D01*
Y145173D01*
D02*
G37*
G36*
X186182Y142448D02*
X186094D01*
Y140480D01*
X186980D01*
Y141651D01*
X186919Y141956D01*
X186746Y142215D01*
X186487Y142388D01*
X186182Y142448D01*
D02*
G37*
G36*
X184095D02*
X184007D01*
X183702Y142388D01*
X183443Y142215D01*
X183270Y141956D01*
X183209Y141651D01*
Y140480D01*
X184095D01*
Y142448D01*
D02*
G37*
G36*
X180992Y141488D02*
X179335D01*
Y140028D01*
X180992D01*
Y141488D01*
D02*
G37*
G36*
X177335D02*
X175677D01*
Y140028D01*
X177335D01*
Y141488D01*
D02*
G37*
G36*
X180992Y138028D02*
X179335D01*
Y136567D01*
X180992D01*
Y138028D01*
D02*
G37*
G36*
X177335D02*
X175677D01*
Y136567D01*
X177335D01*
Y138028D01*
D02*
G37*
G36*
X186980Y138480D02*
X186094D01*
Y136512D01*
X186182D01*
X186487Y136573D01*
X186746Y136746D01*
X186919Y137005D01*
X186980Y137310D01*
Y138480D01*
D02*
G37*
G36*
X184095D02*
X183209D01*
Y137310D01*
X183270Y137005D01*
X183443Y136746D01*
X183702Y136573D01*
X184007Y136512D01*
X184095D01*
Y138480D01*
D02*
G37*
G36*
Y126866D02*
X183209D01*
Y125696D01*
X183270Y125391D01*
X183443Y125132D01*
X183702Y124959D01*
X184007Y124898D01*
X184095D01*
Y126866D01*
D02*
G37*
G36*
X155095Y125366D02*
X154209D01*
Y124196D01*
X154270Y123891D01*
X154443Y123632D01*
X154702Y123459D01*
X155007Y123398D01*
X155095D01*
Y125366D01*
D02*
G37*
G36*
X136457Y121713D02*
X133126D01*
Y120941D01*
X136457D01*
Y121713D01*
D02*
G37*
G36*
X185047Y121535D02*
X183882D01*
Y120173D01*
X185047D01*
Y121535D01*
D02*
G37*
G36*
X181882D02*
X180717D01*
Y120173D01*
X181882D01*
Y121535D01*
D02*
G37*
G36*
X156047D02*
X154882D01*
Y120173D01*
X156047D01*
Y121535D01*
D02*
G37*
G36*
X152882D02*
X151716D01*
Y120173D01*
X152882D01*
Y121535D01*
D02*
G37*
G36*
X142520Y120866D02*
X141157D01*
Y119701D01*
X142520D01*
Y120866D01*
D02*
G37*
G36*
X139157D02*
X137795D01*
Y119701D01*
X139157D01*
Y120866D01*
D02*
G37*
G36*
X136457Y118941D02*
X133126D01*
Y118169D01*
X136457D01*
Y118941D01*
D02*
G37*
G36*
X161862Y121445D02*
X157713D01*
Y116902D01*
X161862D01*
Y121445D01*
D02*
G37*
G36*
X185047Y118173D02*
X183882D01*
Y116811D01*
X185047D01*
Y118173D01*
D02*
G37*
G36*
X181882D02*
X180717D01*
Y116811D01*
X181882D01*
Y118173D01*
D02*
G37*
G36*
X156047D02*
X154882D01*
Y116811D01*
X156047D01*
Y118173D01*
D02*
G37*
G36*
X152882D02*
X151716D01*
Y116811D01*
X152882D01*
Y118173D01*
D02*
G37*
G36*
X142520Y117701D02*
X141157D01*
Y116535D01*
X142520D01*
Y117701D01*
D02*
G37*
G36*
X139157D02*
X137795D01*
Y116535D01*
X139157D01*
Y117701D01*
D02*
G37*
%LPD*%
G36*
X210362Y167031D02*
X210000Y166669D01*
X207606D01*
Y168638D01*
X210362D01*
Y167031D01*
D02*
G37*
D10*
X207669Y175984D02*
G03*
X205244Y173559I0J-2425D01*
G01*
X185433Y180921D02*
G03*
X185236Y181118I-197J0D01*
G01*
X223269Y163315D02*
G03*
X224216Y162598I947J268D01*
G01*
X233071Y170866D02*
G03*
X227953Y175984I-5118J0D01*
G01*
X233071Y161024D02*
G03*
X236221Y157874I3150J0D01*
G01*
X191732Y166921D02*
Y167520D01*
X224629Y167323D02*
X227205D01*
X223865Y168087D02*
X224629Y167323D01*
X223599Y168087D02*
X223865D01*
X240118Y167323D02*
X244094D01*
X179921Y181118D02*
X185236D01*
X192126Y182480D02*
Y182677D01*
X207669Y175984D02*
X227953D01*
X216535Y166535D02*
X217323Y165748D01*
X223269Y163315D02*
X223269Y163315D01*
X224216Y162598D02*
X227205D01*
X217323Y165748D02*
X227205D01*
X236221Y157874D02*
X240118D01*
X233071Y161024D02*
Y170866D01*
X227205Y157874D02*
X230709D01*
X230709Y157874D01*
X233646Y182087D02*
X233842D01*
X234925Y181004D01*
Y180807D02*
Y181004D01*
Y180807D02*
X235433Y180299D01*
Y161024D02*
Y180299D01*
X219291Y144095D02*
Y144291D01*
X142126Y125992D02*
Y126969D01*
X210630Y149409D02*
Y152362D01*
X159843Y125984D02*
Y126358D01*
X188976Y125984D02*
Y127724D01*
X150335Y132319D02*
X150370Y132283D01*
X150394D01*
X169335Y133902D02*
Y133909D01*
X178335Y133319D02*
Y133453D01*
X178347Y133465D01*
X169291Y133858D02*
X169335Y133902D01*
X198819Y134646D02*
X198835Y134630D01*
Y134409D02*
Y134630D01*
X188858Y119173D02*
X188976Y119291D01*
X188787Y119173D02*
X188858D01*
X188835Y127866D02*
X188976Y127724D01*
X159787Y119236D02*
X159843Y119291D01*
X159787Y119173D02*
Y119236D01*
X159835Y126366D02*
X159843Y126358D01*
X141339Y127756D02*
X142126Y126969D01*
X137264Y151437D02*
X137402Y151575D01*
X132126Y151437D02*
X137264D01*
Y163248D02*
X137402Y163386D01*
X132126Y163248D02*
X137264D01*
X132283Y175216D02*
Y177559D01*
X132126Y175059D02*
X132283Y175216D01*
X212822Y173559D02*
X212861Y173599D01*
X208984Y173559D02*
X212822D01*
X198606Y167535D02*
X198685Y167457D01*
X198606Y173244D02*
Y173441D01*
X174409Y191339D02*
X174606D01*
X185039Y167323D02*
Y167520D01*
X179921Y180921D02*
Y181118D01*
X227205Y164173D02*
X230307D01*
X230307Y164173D01*
X224410Y135433D02*
X225984D01*
X226378Y135827D01*
X230413Y125197D02*
X230512Y125098D01*
X230315Y125197D02*
X230413D01*
X242520Y162598D02*
X244094Y161024D01*
X240118Y162598D02*
X242520D01*
X240118Y164173D02*
X244094D01*
X244094Y164173D01*
X178335Y138988D02*
Y139028D01*
Y138988D02*
X178347Y138976D01*
X239173Y123721D02*
X239272D01*
X239370Y123622D01*
X233646Y187992D02*
X233646D01*
X205512Y140551D02*
Y143504D01*
X227205Y151575D02*
X227224Y151594D01*
X228840D01*
X228930Y151685D01*
X229427D01*
X229915Y152174D01*
X230914D01*
X231102Y152362D01*
X132126Y127815D02*
X132195Y127884D01*
X137333D01*
X137402Y127953D01*
X227205Y150000D02*
X228504D01*
X228524Y149980D01*
Y149809D02*
Y149980D01*
Y149809D02*
X229120Y149213D01*
X231102D01*
X132126Y123878D02*
X132195Y123947D01*
X137333D01*
X137402Y124016D01*
X132126Y139626D02*
X132195Y139695D01*
X136939D01*
X137008Y139764D01*
X124854Y127039D02*
X129567Y131752D01*
X124854Y120422D02*
Y127039D01*
Y120422D02*
X126114Y119161D01*
X129567Y131752D02*
X132126D01*
X192575Y139480D02*
X198291D01*
X198835Y138937D01*
X193098Y140004D02*
Y146173D01*
X192575Y139480D02*
X193098Y140004D01*
X187295Y150976D02*
Y151173D01*
Y150976D02*
X188378Y149894D01*
X189378D01*
X191917Y147354D01*
X192213D01*
X193098Y146468D01*
Y146173D02*
Y146468D01*
X183795Y146173D02*
X188571D01*
X219291Y150197D02*
X219488D01*
X220571Y151476D02*
X222244Y153150D01*
X219488Y150197D02*
X220571Y151279D01*
Y151476D01*
X222244Y153150D02*
X227205D01*
X205244Y167457D02*
X208574D01*
X208771Y167654D01*
X208984D01*
X198685Y167457D02*
X205244D01*
X237008Y159449D02*
X240118D01*
X235433Y161024D02*
X237008Y159449D01*
X231496Y135827D02*
Y136024D01*
Y135630D02*
Y135827D01*
Y136024D02*
X232480Y137008D01*
X232874D01*
X234646Y138779D01*
Y151575D01*
X237795Y154724D02*
X240118D01*
X234646Y151575D02*
X237795Y154724D01*
X230512Y130807D02*
Y134646D01*
X231496Y135630D01*
X238976Y134646D02*
Y138189D01*
Y134646D02*
X239173Y134449D01*
X243701Y142913D02*
Y148425D01*
X238976Y138189D02*
X243701Y142913D01*
X240118Y150000D02*
X242126D01*
X243701Y148425D01*
X245276Y134646D02*
X245276Y134646D01*
Y151969D01*
X240118Y153150D02*
X244094D01*
X245276Y151969D01*
X245472Y129035D02*
Y134449D01*
X245276Y134646D02*
X245472Y134449D01*
X239173Y129035D02*
Y134449D01*
X163575Y127403D02*
Y127449D01*
Y126366D02*
Y127403D01*
X132126Y135689D02*
X139114D01*
X145346Y129457D01*
X152813D01*
X153671Y130315D01*
X162787Y128236D02*
X163575Y127449D01*
X162683Y128236D02*
X162787D01*
X162106Y128813D02*
X162683Y128236D01*
X162106Y128813D02*
Y129027D01*
X160818Y130315D02*
X162106Y129027D01*
X153671Y130315D02*
X160818D01*
X192144Y128297D02*
X192575Y127866D01*
X192144Y128297D02*
Y131084D01*
X191339Y131890D02*
X192144Y131084D01*
X182246Y131890D02*
X191339D01*
X180813Y130457D02*
X182246Y131890D01*
X163575Y127403D02*
X164362Y128191D01*
X167665Y130457D02*
X180813D01*
X164362Y128191D02*
X165399D01*
X167665Y130457D01*
X163575Y137980D02*
X168878D01*
X169335Y138437D01*
X164598Y140087D02*
Y144673D01*
X163575Y139063D02*
X164598Y140087D01*
X163575Y137980D02*
Y139063D01*
X160295Y149976D02*
Y150173D01*
Y149976D02*
X161378Y148894D01*
X161575D01*
X163713Y146756D01*
Y145559D02*
Y146756D01*
Y145559D02*
X164598Y144673D01*
X155295D02*
X160071D01*
X137205Y109055D02*
X138189Y108071D01*
X135039Y109055D02*
X137205D01*
X127559Y116535D02*
X135039Y109055D01*
X126435Y119161D02*
X127559Y118037D01*
Y116535D02*
Y118037D01*
X126114Y119161D02*
X126435D01*
X139764Y107874D02*
X139961D01*
X138189Y109449D02*
X139764Y107874D01*
X138189Y107874D02*
Y108071D01*
D13*
X156095Y137980D02*
D03*
X163575D02*
D03*
Y126366D02*
D03*
X159835D02*
D03*
X156095D02*
D03*
X185094Y139480D02*
D03*
X192575D02*
D03*
Y127866D02*
D03*
X188835D02*
D03*
X185094D02*
D03*
D14*
X132126Y175059D02*
D03*
Y171122D02*
D03*
Y167185D02*
D03*
Y163248D02*
D03*
Y159311D02*
D03*
Y155374D02*
D03*
Y151437D02*
D03*
Y147500D02*
D03*
Y143563D02*
D03*
Y139626D02*
D03*
Y135689D02*
D03*
Y131752D02*
D03*
Y127815D02*
D03*
Y123878D02*
D03*
Y119941D02*
D03*
D15*
X122874Y187461D02*
D03*
Y107539D02*
D03*
D16*
X140157Y118701D02*
D03*
Y112795D02*
D03*
X160630Y182496D02*
D03*
X168504Y186236D02*
D03*
Y178756D02*
D03*
X185039Y173425D02*
D03*
Y167520D02*
D03*
X191732Y173425D02*
D03*
Y167520D02*
D03*
X198606Y167535D02*
D03*
Y173441D02*
D03*
X219291Y150197D02*
D03*
Y144291D02*
D03*
X226953Y182087D02*
D03*
Y187992D02*
D03*
X233646Y182087D02*
D03*
Y187992D02*
D03*
X240339Y182087D02*
D03*
Y187992D02*
D03*
D17*
X146653Y107874D02*
D03*
X139961D02*
D03*
D18*
X152362D02*
D03*
X158661D02*
D03*
D19*
X153882Y119173D02*
D03*
X159787D02*
D03*
X182882D02*
D03*
X188787D02*
D03*
X245276Y134646D02*
D03*
X239370D02*
D03*
D20*
X150335Y132319D02*
D03*
Y138028D02*
D03*
X178335Y133319D02*
D03*
Y139028D02*
D03*
X230512Y125098D02*
D03*
Y130807D02*
D03*
D21*
X150374Y144673D02*
D03*
X155295D02*
D03*
X178874Y146173D02*
D03*
X183795D02*
D03*
D22*
X155374Y150173D02*
D03*
X160295D02*
D03*
X182374Y151173D02*
D03*
X187295D02*
D03*
D23*
X164598Y144673D02*
D03*
X160071D02*
D03*
X193098Y146173D02*
D03*
X188571D02*
D03*
D24*
X169335Y138437D02*
D03*
Y133909D02*
D03*
X198835Y138937D02*
D03*
Y134409D02*
D03*
D25*
X179724Y191339D02*
D03*
X174606D02*
D03*
X226378Y135827D02*
D03*
X231496D02*
D03*
D26*
X185433Y180921D02*
D03*
X216535Y166535D02*
D03*
D27*
X192126Y182677D02*
D03*
X200787Y186417D02*
D03*
X192126Y190157D02*
D03*
D28*
X208984Y167654D02*
D03*
D29*
Y173559D02*
D03*
X205244D02*
D03*
Y167457D02*
D03*
D30*
X205512Y143504D02*
D03*
Y148622D02*
D03*
X210630Y149409D02*
D03*
Y144291D02*
D03*
X179921Y186236D02*
D03*
Y181118D02*
D03*
X174409Y186221D02*
D03*
Y181102D02*
D03*
X141339Y132874D02*
D03*
Y127756D02*
D03*
D31*
X239567Y146457D02*
D03*
X227756D02*
D03*
X239567Y170866D02*
D03*
X227756D02*
D03*
D32*
X240118Y150000D02*
D03*
Y151575D02*
D03*
Y153150D02*
D03*
Y154724D02*
D03*
Y156299D02*
D03*
Y157874D02*
D03*
Y159449D02*
D03*
Y161024D02*
D03*
Y162598D02*
D03*
Y164173D02*
D03*
Y165748D02*
D03*
Y167323D02*
D03*
X227205D02*
D03*
Y165748D02*
D03*
Y164173D02*
D03*
Y162598D02*
D03*
Y161024D02*
D03*
Y159449D02*
D03*
Y157874D02*
D03*
Y156299D02*
D03*
Y154724D02*
D03*
Y153150D02*
D03*
Y151575D02*
D03*
Y150000D02*
D03*
D33*
X239173Y129035D02*
D03*
Y123721D02*
D03*
X245472Y129035D02*
D03*
Y123721D02*
D03*
D58*
X192126Y190157D02*
G03*
X190945Y191339I-1181J0D01*
G01*
X179724Y186433D02*
G03*
X179921Y186236I197J0D01*
G01*
X174213D02*
G03*
X174409Y186433I0J197D01*
G01*
X168504Y186236D02*
G03*
X167394Y187346I-1110J0D01*
G01*
X185039Y173425D02*
X191929D01*
X192028Y173721D02*
X199803Y181496D01*
X210236D01*
X191929Y173425D02*
X192028Y173524D01*
Y173721D01*
X173835Y173425D02*
X185039D01*
X168799Y178461D02*
X173835Y173425D01*
X149192Y182079D02*
X154661D01*
X143980Y186067D02*
X145203D01*
X142701Y187346D02*
X143980Y186067D01*
X145203D02*
X149192Y182079D01*
X157984Y178756D02*
X168504D01*
X154661Y182079D02*
X157984Y178756D01*
X168504D02*
X168701D01*
X168799Y178657D01*
Y178461D02*
Y178657D01*
X211189Y181504D02*
X218661Y188976D01*
X210236Y181496D02*
X210244Y181504D01*
X211189D01*
X200787Y186417D02*
X201575D01*
X202067Y186909D01*
Y187247D01*
X203797Y188976D01*
X208661D01*
X179724Y186433D02*
Y191339D01*
X190945D01*
X174409Y186433D02*
X179724D01*
X179724Y186433D02*
Y186433D01*
X168504Y186236D02*
X174213D01*
X152701Y187346D02*
X167394D01*
D59*
X226606Y161272D02*
G03*
X227205Y161024I599J599D01*
G01*
X132126Y171122D02*
G03*
X134169Y170276I2043J2043D01*
G01*
X135874Y170226D02*
G03*
X135756Y170276I-119J-119D01*
G01*
X135874Y170226D02*
G03*
X135993Y170177I119J119D01*
G01*
X141521Y168715D02*
G03*
X137991Y170177I-3530J-3530D01*
G01*
X145811Y164425D02*
G03*
X152882Y161496I7071J7071D01*
G01*
X222838D02*
G03*
X222831Y161496I-4J-669D01*
G01*
X223071Y161461D02*
G03*
X223754Y161272I684J1137D01*
G01*
X134169Y168032D02*
G03*
X132126Y167185I0J-2890D01*
G01*
X135756Y168032D02*
G03*
X135874Y168081I0J168D01*
G01*
X135993Y168130D02*
G03*
X135874Y168081I0J-168D01*
G01*
X140373Y166968D02*
G03*
X137567Y168130I-2806J-2806D01*
G01*
X144366Y162975D02*
G03*
X152879Y159449I8512J8512D01*
G01*
X155328Y156693D02*
G03*
X145560Y152647I0J-13814D01*
G01*
X155523Y154724D02*
G03*
X147004Y151196I0J-12047D01*
G01*
X135993Y146555D02*
G03*
X141926Y149013I0J8390D01*
G01*
X135874Y146604D02*
G03*
X135993Y146555I119J119D01*
G01*
X135874Y146604D02*
G03*
X135756Y146653I-119J-119D01*
G01*
X132126Y147500D02*
G03*
X134169Y146653I2043J2043D01*
G01*
X136001Y144508D02*
G03*
X143368Y147560I0J10420D01*
G01*
X135993Y144508D02*
G03*
X135874Y144459I0J-168D01*
G01*
X135756Y144409D02*
G03*
X135874Y144459I0J168D01*
G01*
X134169Y144409D02*
G03*
X132126Y143563I0J-2890D01*
G01*
X227205Y161024D02*
Y161024D01*
X132126Y171122D02*
X132126Y171122D01*
X134169Y170276D02*
X135756D01*
X135874Y170226D02*
X135874Y170226D01*
X135993Y170177D02*
X137991D01*
X141521Y168715D02*
X145811Y164425D01*
X223013Y161496D02*
X223071Y161461D01*
X152882Y161496D02*
X222831D01*
X223754Y161272D02*
X226606D01*
X134169Y168032D02*
X135756D01*
X135993Y168130D02*
X137567D01*
X140373Y166968D02*
X144366Y162975D01*
X223013Y159449D02*
X227205D01*
X223013Y159449D02*
Y159449D01*
X152879Y159449D02*
X215354D01*
X222838Y161496D02*
X223013Y161496D01*
X215354Y159449D02*
X223013Y159449D01*
X155328Y156693D02*
X224922D01*
X155523Y154724D02*
X227205D01*
X224922Y156693D02*
X225048Y156567D01*
X227067Y156437D02*
X227205Y156299D01*
X225466Y156437D02*
X227067D01*
X225336Y156567D02*
X225466Y156437D01*
X225048Y156567D02*
X225336D01*
X146653Y107874D02*
X152362D01*
X134169Y146653D02*
X135756D01*
X132126Y147500D02*
X132126Y147500D01*
X143368Y147560D02*
X147004Y151196D01*
X135993Y144508D02*
X136001D01*
X134169Y144409D02*
X135756D01*
X141926Y149013D02*
X145560Y152647D01*
D60*
X233842Y182087D02*
X240339D01*
X150335Y138028D02*
X150358Y138004D01*
X226953Y182087D02*
X233646D01*
X156071Y138004D02*
X156095Y137980D01*
X150358Y138004D02*
X156071D01*
D61*
X142701Y177347D02*
D03*
X152701D02*
D03*
X208661Y188976D02*
D03*
D62*
X142701Y187346D02*
D03*
X152701D02*
D03*
D63*
X218661Y188976D02*
D03*
D64*
X244252Y115630D02*
D03*
X234252D02*
D03*
X224252D02*
D03*
X244252Y105630D02*
D03*
X234252D02*
D03*
D65*
X224252D02*
D03*
D66*
X191732Y166921D02*
D03*
X223599Y168087D02*
D03*
X244094Y167323D02*
D03*
X192126Y182480D02*
D03*
X223269Y163315D02*
D03*
X230709Y157874D02*
D03*
X146457Y126772D02*
D03*
X200394Y148425D02*
D03*
X219291Y144095D02*
D03*
X142126Y125992D02*
D03*
X205512Y148622D02*
D03*
X210630Y144291D02*
D03*
Y152362D02*
D03*
X159843Y125984D02*
D03*
X188976D02*
D03*
X150394Y132283D02*
D03*
X169291Y133858D02*
D03*
X178347Y133465D02*
D03*
X217461Y102894D02*
D03*
X104075Y103681D02*
D03*
X103543Y187795D02*
D03*
X160630Y182496D02*
D03*
X140086Y112704D02*
D03*
X150358Y138004D02*
D03*
X198819Y134646D02*
D03*
X188976Y119291D02*
D03*
X158661Y107874D02*
D03*
X159843Y119291D02*
D03*
X137402Y151575D02*
D03*
Y163386D02*
D03*
X132283Y177559D02*
D03*
X212861Y173599D02*
D03*
X198606Y167535D02*
D03*
Y173244D02*
D03*
X174409Y191339D02*
D03*
X185039Y167323D02*
D03*
X179921Y180921D02*
D03*
X174409Y181102D02*
D03*
X230307Y164173D02*
D03*
X224410Y135433D02*
D03*
X230315Y125197D02*
D03*
X244094Y161024D02*
D03*
Y164173D02*
D03*
X178347Y138976D02*
D03*
X239370Y123622D02*
D03*
X245472Y123721D02*
D03*
X219291Y150197D02*
D03*
X240339Y187992D02*
D03*
X233646D02*
D03*
X226953D02*
D03*
X205512Y140551D02*
D03*
X231102Y152362D02*
D03*
X137402Y127953D02*
D03*
X231102Y149213D02*
D03*
X137402Y124016D02*
D03*
X137008Y139764D02*
D03*
M02*
