# Supplementary material for: A Vision-Based Sensing Approach for a Spherical Soft Robotic Arm
Source: Front Robot AI. 2021 Feb 26;8:630935. doi: 10.3389/frobt.2021.630935 (PMC7953419; doi:10.3389/frobt.2021.630935)
Supplement: Supplementary file 1 [file datasheet1.zip › supplementaryFiles/Electronics/ArducamAdapter_CameraBoard_Rev01/PCB/TwoBoards_CameraBoard/TwoBoards_CameraBoard.GTO]

G04*
G04 #@! TF.GenerationSoftware,Altium Limited,Altium Designer,20.1.11 (218)*
G04*
G04 Layer_Color=65535*
%FSLAX25Y25*%
%MOIN*%
G70*
G04*
G04 #@! TF.SameCoordinates,62A8EE54-9606-4695-8FAA-932E785859B6*
G04*
G04*
G04 #@! TF.FilePolarity,Positive*
G04*
G01*
G75*
%ADD10C,0.00984*%
%ADD11C,0.00787*%
%ADD12C,0.01000*%
D10*
X153142Y126366D02*
G03*
X153142Y126366I-492J0D01*
G01*
X138524Y175059D02*
G03*
X138524Y175059I-492J0D01*
G01*
X182142Y127866D02*
G03*
X182142Y127866I-492J0D01*
G01*
X150358Y187346D02*
G03*
X150358Y187346I-492J0D01*
G01*
X160358D02*
G03*
X160358Y187346I-492J0D01*
G01*
X168996Y175016D02*
G03*
X168996Y175016I-492J0D01*
G01*
X192618Y194291D02*
G03*
X192618Y194291I-492J0D01*
G01*
X219153Y181811D02*
G03*
X219153Y181811I-492J0D01*
G01*
X213217Y167358D02*
G03*
X213217Y167358I-492J0D01*
G01*
X217185Y105630D02*
G03*
X217185Y105630I-492J0D01*
G01*
D11*
X153732Y134142D02*
X165937D01*
X153732Y130205D02*
X165937D01*
Y134142D01*
X153732Y130205D02*
Y134142D01*
X110276Y186870D02*
X115787D01*
X110276Y185099D02*
Y186870D01*
X104764Y185099D02*
X110276D01*
X104764D02*
Y190807D01*
X100433D02*
X104764D01*
X110276Y108130D02*
X115787D01*
X110276D02*
Y109901D01*
X104764D02*
X110276D01*
X104764Y104193D02*
Y109901D01*
X100433Y104193D02*
X104764D01*
X126811Y113248D02*
Y181752D01*
X100433Y104193D02*
Y190807D01*
X143504Y112402D02*
Y119095D01*
X136811Y112402D02*
Y119095D01*
X161417Y106693D02*
Y109055D01*
X153488Y122520D02*
X160181D01*
X153488Y115827D02*
X160181D01*
X182732Y135642D02*
X194937D01*
X182732Y131705D02*
X194937D01*
Y135642D01*
X182732Y131705D02*
Y135642D01*
X182488Y122520D02*
X189181D01*
X182488Y115827D02*
X189181D01*
X147307Y173153D02*
Y191539D01*
X138094Y173153D02*
Y191539D01*
X157307Y173153D02*
Y191539D01*
X148094Y173153D02*
Y191539D01*
X162008Y185646D02*
Y188244D01*
X165217D01*
X162008Y176748D02*
Y179347D01*
Y176748D02*
X165217D01*
X199213Y180669D02*
Y182874D01*
X196433Y180669D02*
X199213D01*
X196433Y192165D02*
X199213D01*
Y189961D02*
Y192165D01*
X204468Y184370D02*
X222854D01*
X204468Y193583D02*
X222854D01*
X188386Y167126D02*
Y173819D01*
X181693Y167126D02*
Y173819D01*
X195079Y167126D02*
Y173819D01*
X188386Y167126D02*
Y173819D01*
X195260Y167142D02*
Y173835D01*
X201953Y167142D02*
Y173835D01*
X203866Y169917D02*
Y171098D01*
X210362Y169917D02*
Y171098D01*
X222638Y143898D02*
Y150591D01*
X215945Y143898D02*
Y150591D01*
X223606Y181693D02*
Y188386D01*
X230299Y181693D02*
Y188386D01*
Y181693D02*
Y188386D01*
X236992Y181693D02*
Y188386D01*
X236992Y181693D02*
Y188386D01*
X243685Y181693D02*
Y188386D01*
X238976Y131299D02*
X245669D01*
X238976Y137992D02*
X245669D01*
X219253Y100631D02*
Y120631D01*
Y100631D02*
X249253D01*
Y120631D01*
X219253D02*
X249253D01*
X220080Y164961D02*
X221457D01*
X221916Y165420D01*
Y166797D01*
X220080D01*
X221916Y167716D02*
Y168634D01*
Y168175D01*
X219161D01*
Y167716D01*
X222835Y170011D02*
X220080D01*
Y171389D01*
X220539Y171848D01*
X221457D01*
X221916Y171389D01*
Y170011D01*
Y172766D02*
X220080D01*
Y173226D01*
X220539Y173685D01*
X221916D01*
X220539D01*
X220080Y174144D01*
X220539Y174603D01*
X221916D01*
X186221Y184252D02*
X183465D01*
Y185629D01*
X183925Y186089D01*
X184843D01*
X185302Y185629D01*
Y184252D01*
X183465Y187007D02*
X184843D01*
X185302Y187466D01*
X184843Y187925D01*
X185302Y188384D01*
X184843Y188844D01*
X183465D01*
X185302Y189762D02*
X183465D01*
Y190221D01*
X183925Y190680D01*
X185302D01*
X183925D01*
X183465Y191139D01*
X183925Y191599D01*
X185302D01*
X175197Y168504D02*
Y169881D01*
X174738Y170341D01*
X174278Y169881D01*
Y168963D01*
X173819Y168504D01*
X173360Y168963D01*
Y170341D01*
X172901Y171718D02*
X173360D01*
Y171259D01*
Y172177D01*
Y171718D01*
X174738D01*
X175197Y172177D01*
X173360Y173555D02*
X175197D01*
X174278D01*
X173819Y174014D01*
X173360Y174473D01*
Y174932D01*
X172442Y176310D02*
X175197D01*
Y177687D01*
X174738Y178147D01*
X174278D01*
X173819D01*
X173360Y177687D01*
Y176310D01*
D12*
X223819Y138976D02*
X243504D01*
X223819D02*
Y178347D01*
X243504Y138976D02*
Y178347D01*
X223819D02*
X243504D01*
M02*
