# Supplementary material for: A Vision-Based Sensing Approach for a Spherical Soft Robotic Arm
Source: Front Robot AI. 2021 Feb 26;8:630935. doi: 10.3389/frobt.2021.630935 (PMC7953419; doi:10.3389/frobt.2021.630935)
Supplement: Supplementary file 1 [file datasheet1.zip › supplementaryFiles/Electronics/ArducamAdapter_CameraBoard_Rev01/PCB/TwoBoards_CameraBoard/TwoBoards_CameraBoard.GTS]

G04*
G04 #@! TF.GenerationSoftware,Altium Limited,Altium Designer,20.1.11 (218)*
G04*
G04 Layer_Color=8388736*
%FSLAX25Y25*%
%MOIN*%
G70*
G04*
G04 #@! TF.SameCoordinates,62A8EE54-9606-4695-8FAA-932E785859B6*
G04*
G04*
G04 #@! TF.FilePolarity,Negative*
G04*
G01*
G75*
%ADD16R,0.03543X0.03150*%
%ADD19R,0.03150X0.03543*%
%ADD28C,0.01772*%
%ADD29R,0.02756X0.01575*%
G04:AMPARAMS|DCode=34|XSize=33.59mil|YSize=55.24mil|CornerRadius=5.92mil|HoleSize=0mil|Usage=FLASHONLY|Rotation=180.000|XOffset=0mil|YOffset=0mil|HoleType=Round|Shape=RoundedRectangle|*
%AMROUNDEDRECTD34*
21,1,0.03359,0.04341,0,0,180.0*
21,1,0.02175,0.05524,0,0,180.0*
1,1,0.01184,-0.01088,0.02170*
1,1,0.01184,0.01088,0.02170*
1,1,0.01184,0.01088,-0.02170*
1,1,0.01184,-0.01088,-0.02170*
%
%ADD34ROUNDEDRECTD34*%
%ADD35R,0.08280X0.03162*%
%ADD36R,0.11824X0.09068*%
%ADD37R,0.05328X0.04934*%
%ADD38R,0.03950X0.03950*%
%ADD39R,0.04934X0.04540*%
%ADD40R,0.03950X0.04540*%
%ADD41R,0.03950X0.04343*%
%ADD42R,0.03556X0.04147*%
%ADD43R,0.04147X0.03556*%
%ADD44R,0.04343X0.03950*%
%ADD45R,0.03753X0.04147*%
%ADD46R,0.04737X0.04737*%
%ADD47R,0.06312X0.04737*%
%ADD48R,0.04147X0.03753*%
%ADD49R,0.05524X0.03556*%
%ADD50R,0.04422X0.01745*%
%ADD51R,0.03556X0.03359*%
%ADD52C,0.06312*%
%ADD53R,0.06312X0.06312*%
%ADD54R,0.06312X0.06312*%
%ADD55C,0.06902*%
%ADD56R,0.06902X0.06902*%
%ADD57C,0.02769*%
G36*
X210362Y167031D02*
X210000Y166669D01*
X207606D01*
Y168638D01*
X210362D01*
Y167031D01*
D02*
G37*
D16*
X140157Y118701D02*
D03*
Y112795D02*
D03*
X185039Y173425D02*
D03*
Y167520D02*
D03*
X191732Y173425D02*
D03*
Y167520D02*
D03*
X198606Y167535D02*
D03*
Y173441D02*
D03*
X219291Y150197D02*
D03*
Y144291D02*
D03*
X226953Y182087D02*
D03*
Y187992D02*
D03*
X233646Y182087D02*
D03*
Y187992D02*
D03*
X240339Y182087D02*
D03*
Y187992D02*
D03*
D19*
X153882Y119173D02*
D03*
X159787D02*
D03*
X182882D02*
D03*
X188787D02*
D03*
X245276Y134646D02*
D03*
X239370D02*
D03*
D28*
X208984Y167654D02*
D03*
D29*
Y173559D02*
D03*
X205244D02*
D03*
Y167457D02*
D03*
D34*
X156095Y137980D02*
D03*
X163575D02*
D03*
Y126366D02*
D03*
X159835D02*
D03*
X156095D02*
D03*
X185094Y139480D02*
D03*
X192575D02*
D03*
Y127866D02*
D03*
X188835D02*
D03*
X185094D02*
D03*
D35*
X132126Y175059D02*
D03*
Y171122D02*
D03*
Y167185D02*
D03*
Y163248D02*
D03*
Y159311D02*
D03*
Y155374D02*
D03*
Y151437D02*
D03*
Y147500D02*
D03*
Y143563D02*
D03*
Y139626D02*
D03*
Y135689D02*
D03*
Y131752D02*
D03*
Y127815D02*
D03*
Y123878D02*
D03*
Y119941D02*
D03*
D36*
X122874Y187461D02*
D03*
Y107539D02*
D03*
D37*
X146653Y107874D02*
D03*
X139961D02*
D03*
D38*
X152362D02*
D03*
X158661D02*
D03*
D39*
X150335Y132319D02*
D03*
Y138028D02*
D03*
X178335Y133319D02*
D03*
Y139028D02*
D03*
X230512Y125098D02*
D03*
Y130807D02*
D03*
D40*
X150374Y144673D02*
D03*
X155295D02*
D03*
X178874Y146173D02*
D03*
X183795D02*
D03*
D41*
X155374Y150173D02*
D03*
X160295D02*
D03*
X182374Y151173D02*
D03*
X187295D02*
D03*
D42*
X164598Y144673D02*
D03*
X160071D02*
D03*
X193098Y146173D02*
D03*
X188571D02*
D03*
D43*
X169335Y138437D02*
D03*
Y133909D02*
D03*
X198835Y138937D02*
D03*
Y134409D02*
D03*
D44*
X160630Y182496D02*
D03*
X168504Y186236D02*
D03*
Y178756D02*
D03*
D45*
X179724Y191339D02*
D03*
X174606D02*
D03*
X226378Y135827D02*
D03*
X231496D02*
D03*
D46*
X185433Y180921D02*
D03*
X216535Y166535D02*
D03*
D47*
X192126Y182677D02*
D03*
X200787Y186417D02*
D03*
X192126Y190157D02*
D03*
D48*
X205512Y143504D02*
D03*
Y148622D02*
D03*
X210630Y149409D02*
D03*
Y144291D02*
D03*
X179921Y186236D02*
D03*
Y181118D02*
D03*
X174409Y186221D02*
D03*
Y181102D02*
D03*
X141339Y132874D02*
D03*
Y127756D02*
D03*
D49*
X239567Y146457D02*
D03*
X227756D02*
D03*
X239567Y170866D02*
D03*
X227756D02*
D03*
D50*
X240118Y150000D02*
D03*
Y151575D02*
D03*
Y153150D02*
D03*
Y154724D02*
D03*
Y156299D02*
D03*
Y157874D02*
D03*
Y159449D02*
D03*
Y161024D02*
D03*
Y162598D02*
D03*
Y164173D02*
D03*
Y165748D02*
D03*
Y167323D02*
D03*
X227205D02*
D03*
Y165748D02*
D03*
Y164173D02*
D03*
Y162598D02*
D03*
Y161024D02*
D03*
Y159449D02*
D03*
Y157874D02*
D03*
Y156299D02*
D03*
Y154724D02*
D03*
Y153150D02*
D03*
Y151575D02*
D03*
Y150000D02*
D03*
D51*
X239173Y129035D02*
D03*
Y123721D02*
D03*
X245472Y129035D02*
D03*
Y123721D02*
D03*
D52*
X142701Y177347D02*
D03*
X152701D02*
D03*
X208661Y188976D02*
D03*
D53*
X142701Y187346D02*
D03*
X152701D02*
D03*
D54*
X218661Y188976D02*
D03*
D55*
X244252Y115630D02*
D03*
X234252D02*
D03*
X224252D02*
D03*
X244252Y105630D02*
D03*
X234252D02*
D03*
D56*
X224252D02*
D03*
D57*
X244094Y167323D02*
D03*
M02*
