# Supplementary material for: A Vision-Based Sensing Approach for a Spherical Soft Robotic Arm
Source: Front Robot AI. 2021 Feb 26;8:630935. doi: 10.3389/frobt.2021.630935 (PMC7953419; doi:10.3389/frobt.2021.630935)
Supplement: Supplementary file 1 [file datasheet1.zip › supplementaryFiles/Electronics/ArducamAdapter_CameraBoard_Rev01/PCB/TwoBoards_CameraBoard/TwoBoards_CameraBoard.TXT]

M48
;Layer_Color=9474304
;FILE_FORMAT=2:5
INCH,LZ
;TYPE=PLATED
T1F00S00C0.00984
T2F00S00C0.03504
T3F00S00C0.04016
%
T01
X0104075Y0103681
X0140086Y0112704
X0137402Y0124016
Y0127953
X0142126Y0125992
X0146457Y0126772
X0150394Y0132283
X0150358Y0138004
X0137008Y0139764
X0137402Y0151575
X0159843Y0125984
Y0119291
X0158661Y0107874
X0169291Y0133858
X0178347Y0133465
Y0138976
X0188976Y0125984
Y0119291
X0198819Y0134646
X0205512Y0140551
Y0148622
X0200394Y0148425
X021063Y0152362
Y0144291
X0219291Y0144095
Y0150197
X0231102Y0149213
Y0152362
X022441Y0135433
X0230315Y0125197
X023937Y0123622
X0245472Y0123721
X0217461Y0102894
X0223269Y0163315
X0223599Y0168087
X0230307Y0164173
X0230709Y0157874
X0244094Y0161024
Y0164173
Y0167323
X0240339Y0187992
X0233646
X0226953
X0212861Y0173599
X0198606Y0173244
Y0167535
X0191732Y0166921
X0185039Y0167323
X0179921Y0180921
X0174409Y0181102
Y0191339
X016063Y0182496
X0192126Y018248
X0132283Y0177559
X0137402Y0163386
X0103543Y0187795
T02
X0208661Y0188976
X0218661
X0152701Y0187346
X0142701
Y0177347
X0152701
T03
X0224252Y010563
Y011563
X0234252
X0244252
Y010563
X0234252
M30
