# Supplementary material for: A Vision-Based Sensing Approach for a Spherical Soft Robotic Arm
Source: Front Robot AI. 2021 Feb 26;8:630935. doi: 10.3389/frobt.2021.630935 (PMC7953419; doi:10.3389/frobt.2021.630935)
Supplement: Supplementary file 1 [file datasheet1.zip › supplementaryFiles/Electronics/ArducamAdapter_LEDBoard_Rev01/BOM_TwoBoards_LedBoard_ByValue.xlsx]

## Sheet: Sheet1
Manufacturer Part Number	Manufacturer	Digi-Key Part Number	Reference Designator	Packaging	Part Status	Quantity	Unit Price	Extended Price	Quantity Available	Mfg Std Lead Time	Description	RoHS Status	Lead Free Status	REACH Status
LW TVSG.CB-BXCX-JKPL-Z486-20-R18-Z	OSRAM Opto Semiconductors Inc.	475-3789-1-ND		Cut Tape (CT)	Active	4	0.57	$2.28	D100, D101, D102, D103	14 Weeks	LED WHITE DIFFUSED 2PLCC SMD	ROHS3 Compliant	Lead free	REACH Unaffected
NSI45020T1G	ON Semiconductor	NSI45020T1GOSCT-ND		Cut Tape (CT)	Active	4	0.45	$1.80	D104, D105, D106, D107	8 Weeks	IC CCR/LED DVR 45V 20MA SOD-123	ROHS3 Compliant	Lead free	REACH Unaffected
