# Supplementary material for: A Vision-Based Sensing Approach for a Spherical Soft Robotic Arm
Source: Front Robot AI. 2021 Feb 26;8:630935. doi: 10.3389/frobt.2021.630935 (PMC7953419; doi:10.3389/frobt.2021.630935)
Supplement: Supplementary file 1 [file datasheet1.zip › supplementaryFiles/Electronics/ArducamAdapter_LEDBoard_Rev01/TwoBoards_LedBoard/TwoBoards_LedBoard.GBL]

G04*
G04 #@! TF.GenerationSoftware,Altium Limited,Altium Designer,20.1.11 (218)*
G04*
G04 Layer_Physical_Order=2*
G04 Layer_Color=16711680*
%FSLAX25Y25*%
%MOIN*%
G70*
G04*
G04 #@! TF.SameCoordinates,2714E52A-FE13-4D19-A4EC-1A16D6E2C42F*
G04*
G04*
G04 #@! TF.FilePolarity,Positive*
G04*
G01*
G75*
%ADD16C,0.01500*%
%ADD17C,0.15748*%
%ADD18C,0.02953*%
%ADD19R,0.07874X0.04921*%
%ADD20R,0.03583X0.04803*%
G36*
X111695Y145260D02*
X111857Y144934D01*
X111857Y144867D01*
Y144198D01*
X111553Y143948D01*
X111024Y144053D01*
X110135Y143877D01*
X109382Y143374D01*
X108879Y142621D01*
X108703Y141732D01*
X108879Y140844D01*
X109382Y140091D01*
X110135Y139588D01*
X111024Y139411D01*
X111553Y139517D01*
X111857Y139267D01*
Y138531D01*
X117040D01*
Y144867D01*
X117203Y145260D01*
X126907Y145260D01*
X127248Y145134D01*
X127248Y144867D01*
Y142732D01*
X130039D01*
X132831D01*
Y144867D01*
X133172Y145260D01*
X140159D01*
X140322Y144934D01*
Y138531D01*
X141333D01*
Y135540D01*
X141272Y135500D01*
X140769Y134747D01*
X140592Y133858D01*
X140769Y132970D01*
X141272Y132217D01*
X142025Y131714D01*
X142913Y131537D01*
X143802Y131714D01*
X144473Y132162D01*
X144867Y132029D01*
Y129051D01*
X141551D01*
Y125591D01*
X139551D01*
Y129051D01*
X135614D01*
Y125714D01*
X135221Y125667D01*
X135073Y126280D01*
X134251Y128265D01*
X133128Y130098D01*
X131732Y131732D01*
X130098Y133128D01*
X128265Y134251D01*
X126280Y135073D01*
X124190Y135575D01*
X122047Y135744D01*
X119905Y135575D01*
X117815Y135073D01*
X115829Y134251D01*
X113997Y133128D01*
X112362Y131732D01*
X110967Y130098D01*
X109844Y128265D01*
X109021Y126280D01*
X108519Y124190D01*
X108351Y122047D01*
X108519Y119905D01*
X109021Y117815D01*
X109844Y115829D01*
X110967Y113997D01*
X112362Y112362D01*
X113997Y110967D01*
X115829Y109844D01*
X117815Y109021D01*
X119905Y108519D01*
X122047Y108351D01*
X124190Y108519D01*
X126280Y109021D01*
X128265Y109844D01*
X130098Y110967D01*
X131732Y112362D01*
X133128Y113997D01*
X134251Y115829D01*
X135073Y117815D01*
X135421Y119260D01*
X135814Y119214D01*
Y115243D01*
X144867D01*
Y106158D01*
X143913D01*
Y102756D01*
X142913D01*
Y101756D01*
X140122D01*
Y99622D01*
X139781Y99228D01*
X132793D01*
X132631Y99554D01*
X132631Y99622D01*
Y100291D01*
X132935Y100540D01*
X133465Y100435D01*
X134353Y100612D01*
X135106Y101115D01*
X135609Y101868D01*
X135785Y102756D01*
X135609Y103644D01*
X135106Y104397D01*
X134353Y104900D01*
X133465Y105077D01*
X132935Y104972D01*
X132631Y105221D01*
Y105957D01*
X127448D01*
Y99622D01*
X127286Y99228D01*
X117188Y99228D01*
X116847Y99354D01*
X116847Y99622D01*
Y101756D01*
X111264D01*
Y99622D01*
X110922Y99228D01*
X103935D01*
X103772Y99554D01*
Y105957D01*
X102761D01*
Y109342D01*
X102822Y109382D01*
X103325Y110135D01*
X103502Y111024D01*
X103325Y111912D01*
X102822Y112665D01*
X102069Y113168D01*
X101181Y113345D01*
X100293Y113168D01*
X99622Y112719D01*
X99228Y112853D01*
X99228Y138331D01*
X100575D01*
Y141732D01*
X101575D01*
Y142732D01*
X104366D01*
Y144867D01*
X104708Y145260D01*
X111695D01*
D02*
G37*
%LPC*%
G36*
X132831Y140732D02*
X131039D01*
Y138331D01*
X132831D01*
Y140732D01*
D02*
G37*
G36*
X129039D02*
X127248D01*
Y138331D01*
X129039D01*
Y140732D01*
D02*
G37*
G36*
X104366D02*
X102575D01*
Y138331D01*
X104366D01*
Y140732D01*
D02*
G37*
G36*
X141913Y106158D02*
X140122D01*
Y103756D01*
X141913D01*
Y106158D01*
D02*
G37*
G36*
X116847D02*
X115055D01*
Y103756D01*
X116847D01*
Y106158D01*
D02*
G37*
G36*
X113055D02*
X111264D01*
Y103756D01*
X113055D01*
Y106158D01*
D02*
G37*
%LPD*%
D16*
X111024Y141732D02*
X114449D01*
X101181Y102756D02*
Y111024D01*
X130039Y102756D02*
X133465D01*
X142913Y133858D02*
Y141732D01*
D17*
X122047Y122047D02*
D03*
D18*
X140551Y118504D02*
D03*
X111024Y141732D02*
D03*
X101181Y111024D02*
D03*
X133465Y102756D02*
D03*
X142913Y133858D02*
D03*
D19*
X140551Y118504D02*
D03*
Y125591D02*
D03*
D20*
X130039Y102756D02*
D03*
X142913D02*
D03*
Y141732D02*
D03*
X130039D02*
D03*
X101181Y102756D02*
D03*
X114055D02*
D03*
X114449Y141732D02*
D03*
X101575D02*
D03*
M02*
