# Supplementary material for: A Vision-Based Sensing Approach for a Spherical Soft Robotic Arm
Source: Front Robot AI. 2021 Feb 26;8:630935. doi: 10.3389/frobt.2021.630935 (PMC7953419; doi:10.3389/frobt.2021.630935)
Supplement: Supplementary file 1 [file datasheet1.zip › supplementaryFiles/Electronics/ArducamAdapter_LEDBoard_Rev01/TwoBoards_LedBoard/TwoBoards_LedBoard.GBO]

G04*
G04 #@! TF.GenerationSoftware,Altium Limited,Altium Designer,20.1.11 (218)*
G04*
G04 Layer_Color=32896*
%FSLAX25Y25*%
%MOIN*%
G70*
G04*
G04 #@! TF.SameCoordinates,2714E52A-FE13-4D19-A4EC-1A16D6E2C42F*
G04*
G04*
G04 #@! TF.FilePolarity,Positive*
G04*
G01*
G75*
%ADD10C,0.00984*%
%ADD11C,0.00787*%
D10*
X143405Y107323D02*
G03*
X143405Y107323I-492J0D01*
G01*
X130532Y137165D02*
G03*
X130532Y137165I-492J0D01*
G01*
X114547Y107323D02*
G03*
X114547Y107323I-492J0D01*
G01*
X102067Y137165D02*
G03*
X102067Y137165I-492J0D01*
G01*
D11*
X133405Y99606D02*
Y105905D01*
Y99606D02*
X139547D01*
X133405Y105905D02*
X139547D01*
Y99606D02*
Y105905D01*
Y138583D02*
Y144882D01*
X133405D02*
X139547D01*
X133405Y138583D02*
X139547D01*
X133405D02*
Y144882D01*
X104547Y99606D02*
Y105905D01*
Y99606D02*
X110689D01*
X104547Y105905D02*
X110689D01*
Y99606D02*
Y105905D01*
X111083Y138583D02*
Y144882D01*
X104941D02*
X111083D01*
X104941Y138583D02*
X111083D01*
X104941D02*
Y144882D01*
X102756Y129527D02*
X100001D01*
Y128150D01*
X100460Y127691D01*
X101378D01*
X101838Y128150D01*
Y129527D01*
Y128609D02*
X102756Y127691D01*
Y125395D02*
Y126313D01*
X102297Y126772D01*
X101378D01*
X100919Y126313D01*
Y125395D01*
X101378Y124936D01*
X101838D01*
Y126772D01*
X100919Y124018D02*
X102756Y123099D01*
X100919Y122181D01*
X100460Y121263D02*
X100001Y120803D01*
Y119885D01*
X100460Y119426D01*
X102297D01*
X102756Y119885D01*
Y120803D01*
X102297Y121263D01*
X100460D01*
X102756Y118508D02*
Y117589D01*
Y118048D01*
X100001D01*
X100460Y118508D01*
X104332Y129134D02*
Y128216D01*
Y128675D01*
X107087D01*
Y129134D01*
Y128216D01*
X104332Y126838D02*
X107087D01*
Y125461D01*
X106627Y125001D01*
X104791D01*
X104332Y125461D01*
Y126838D01*
X104791Y122246D02*
X104332Y122705D01*
Y123624D01*
X104791Y124083D01*
X105250D01*
X105709Y123624D01*
Y122705D01*
X106168Y122246D01*
X106627D01*
X107087Y122705D01*
Y123624D01*
X106627Y124083D01*
X104791Y119491D02*
X104332Y119950D01*
Y120869D01*
X104791Y121328D01*
X106627D01*
X107087Y120869D01*
Y119950D01*
X106627Y119491D01*
X139764Y130709D02*
X141601D01*
X139764Y113517D02*
X141601D01*
X140682Y114435D02*
Y112598D01*
M02*
