# Supplementary material for: A Vision-Based Sensing Approach for a Spherical Soft Robotic Arm
Source: Front Robot AI. 2021 Feb 26;8:630935. doi: 10.3389/frobt.2021.630935 (PMC7953419; doi:10.3389/frobt.2021.630935)
Supplement: Supplementary file 1 [file datasheet1.zip › supplementaryFiles/Electronics/ArducamAdapter_LEDBoard_Rev01/TwoBoards_LedBoard/TwoBoards_LedBoard.GTL]

G04*
G04 #@! TF.GenerationSoftware,Altium Limited,Altium Designer,20.1.11 (218)*
G04*
G04 Layer_Physical_Order=1*
G04 Layer_Color=255*
%FSLAX25Y25*%
%MOIN*%
G70*
G04*
G04 #@! TF.SameCoordinates,2714E52A-FE13-4D19-A4EC-1A16D6E2C42F*
G04*
G04*
G04 #@! TF.FilePolarity,Positive*
G04*
G01*
G75*
%ADD12R,0.06299X0.10236*%
%ADD13R,0.10236X0.06299*%
%ADD16C,0.01500*%
%ADD17C,0.15748*%
%ADD18C,0.02953*%
G36*
X126559Y145260D02*
Y141157D01*
X130709D01*
X134858D01*
Y145260D01*
X137783D01*
Y134239D01*
X140358D01*
X140608Y133935D01*
X140592Y133858D01*
X140769Y132970D01*
X141272Y132217D01*
X142025Y131714D01*
X142913Y131537D01*
X143802Y131714D01*
X144473Y132162D01*
X144867Y132029D01*
X144867Y117535D01*
X140764D01*
Y113386D01*
Y109236D01*
X144867D01*
Y106312D01*
X133846D01*
Y105311D01*
X133541Y105062D01*
X133465Y105077D01*
X132576Y104900D01*
X131823Y104397D01*
X131320Y103644D01*
X131144Y102756D01*
X131320Y101868D01*
X131823Y101115D01*
X132576Y100612D01*
X133465Y100435D01*
X133541Y100450D01*
X133846Y100200D01*
Y99228D01*
X117535Y99228D01*
Y103331D01*
X109236D01*
Y99228D01*
X106312D01*
Y110249D01*
X103658D01*
X103409Y110553D01*
X103502Y111024D01*
X103325Y111912D01*
X102822Y112665D01*
X102069Y113168D01*
X101181Y113345D01*
X100293Y113168D01*
X99622Y112719D01*
X99228Y112853D01*
X99228Y126953D01*
X103331D01*
Y131102D01*
Y135252D01*
X99228D01*
Y138176D01*
X110249D01*
Y139255D01*
X110553Y139505D01*
X111024Y139411D01*
X111912Y139588D01*
X112665Y140091D01*
X113168Y140844D01*
X113345Y141732D01*
X113168Y142621D01*
X112665Y143374D01*
X111912Y143877D01*
X111024Y144053D01*
X110553Y143960D01*
X110249Y144209D01*
Y145260D01*
X126559Y145260D01*
D02*
G37*
%LPC*%
G36*
X129709Y139157D02*
X126559D01*
Y135320D01*
X126165Y135101D01*
X124190Y135575D01*
X122047Y135744D01*
X119905Y135575D01*
X117815Y135073D01*
X115829Y134251D01*
X113997Y133128D01*
X112362Y131732D01*
X110967Y130098D01*
X110828Y129871D01*
X110449Y129978D01*
Y130102D01*
X105331D01*
Y126953D01*
X108946D01*
X109164Y126625D01*
X109021Y126280D01*
X108519Y124190D01*
X108351Y122047D01*
X108519Y119905D01*
X109021Y117815D01*
X109844Y115829D01*
X110967Y113997D01*
X112362Y112362D01*
X113997Y110967D01*
X114223Y110828D01*
X114116Y110449D01*
X109236D01*
Y105331D01*
X117535D01*
Y108774D01*
X117929Y108994D01*
X119905Y108519D01*
X122047Y108351D01*
X124190Y108519D01*
X126280Y109021D01*
X128265Y109844D01*
X130098Y110967D01*
X131732Y112362D01*
X133128Y113997D01*
X133267Y114223D01*
X133646Y114116D01*
Y109236D01*
X138764D01*
Y113386D01*
Y117535D01*
X135320D01*
X135101Y117929D01*
X135575Y119905D01*
X135744Y122047D01*
X135575Y124190D01*
X135073Y126280D01*
X134251Y128265D01*
X133128Y130098D01*
X131732Y131732D01*
X130098Y133128D01*
X129229Y133660D01*
X129336Y134039D01*
X129709D01*
Y139157D01*
D02*
G37*
G36*
X134858D02*
X131709D01*
Y134039D01*
X134858D01*
Y139157D01*
D02*
G37*
G36*
X110449Y135252D02*
X105331D01*
Y132102D01*
X110449D01*
Y135252D01*
D02*
G37*
%LPD*%
D12*
X113386Y104331D02*
D03*
X102362D02*
D03*
X130709Y140157D02*
D03*
X141732D02*
D03*
D13*
X104331Y131102D02*
D03*
Y142126D02*
D03*
X139764Y113386D02*
D03*
Y102362D02*
D03*
D16*
Y113386D02*
X140551Y114173D01*
Y118504D01*
X104331Y142126D02*
X104724Y141732D01*
X111024D01*
X101181Y105512D02*
X102362Y104331D01*
X101181Y105512D02*
Y111024D01*
X133465Y102756D02*
X133858Y102362D01*
X139764D01*
X141732Y140157D02*
X142913Y138976D01*
Y133858D02*
Y138976D01*
D17*
X122047Y122047D02*
D03*
D18*
X140551Y118504D02*
D03*
X111024Y141732D02*
D03*
X101181Y111024D02*
D03*
X133465Y102756D02*
D03*
X142913Y133858D02*
D03*
M02*
