# Supplementary material for: A Vision-Based Sensing Approach for a Spherical Soft Robotic Arm
Source: Front Robot AI. 2021 Feb 26;8:630935. doi: 10.3389/frobt.2021.630935 (PMC7953419; doi:10.3389/frobt.2021.630935)
Supplement: Supplementary file 1 [file datasheet1.zip › supplementaryFiles/Electronics/ArducamAdapter_LEDBoard_Rev01/TwoBoards_LedBoard/TwoBoards_LedBoard.GTO]

G04*
G04 #@! TF.GenerationSoftware,Altium Limited,Altium Designer,20.1.11 (218)*
G04*
G04 Layer_Color=65535*
%FSLAX25Y25*%
%MOIN*%
G70*
G04*
G04 #@! TF.SameCoordinates,2714E52A-FE13-4D19-A4EC-1A16D6E2C42F*
G04*
G04*
G04 #@! TF.FilePolarity,Positive*
G04*
G01*
G75*
%ADD10C,0.00984*%
%ADD11C,0.00787*%
D10*
X104429Y111024D02*
G03*
X104429Y111024I-492J0D01*
G01*
X111909Y138976D02*
G03*
X111909Y138976I-492J0D01*
G01*
X140650Y133071D02*
G03*
X140650Y133071I-492J0D01*
G01*
X132776Y105512D02*
G03*
X132776Y105512I-492J0D01*
G01*
D11*
X106988Y98524D02*
X108760D01*
X106988Y110138D02*
X108760D01*
X98524Y135728D02*
Y137500D01*
X110138Y135728D02*
Y137500D01*
X135335Y145965D02*
X137106D01*
X135335Y134350D02*
X137106D01*
X145571Y106988D02*
Y108760D01*
X133957Y106988D02*
Y108760D01*
M02*
