# Supplementary material for: A Vision-Based Sensing Approach for a Spherical Soft Robotic Arm
Source: Front Robot AI. 2021 Feb 26;8:630935. doi: 10.3389/frobt.2021.630935 (PMC7953419; doi:10.3389/frobt.2021.630935)
Supplement: Supplementary file 1 [file datasheet1.zip › supplementaryFiles/Electronics/ArducamAdapter_LEDBoard_Rev01/TwoBoards_LedBoard/TwoBoards_LedBoard.GTS]

G04*
G04 #@! TF.GenerationSoftware,Altium Limited,Altium Designer,20.1.11 (218)*
G04*
G04 Layer_Color=8388736*
%FSLAX25Y25*%
%MOIN*%
G70*
G04*
G04 #@! TF.SameCoordinates,2714E52A-FE13-4D19-A4EC-1A16D6E2C42F*
G04*
G04*
G04 #@! TF.FilePolarity,Negative*
G04*
G01*
G75*
%ADD12R,0.06299X0.10236*%
%ADD13R,0.10236X0.06299*%
%ADD14C,0.16548*%
%ADD15C,0.03753*%
D12*
X113386Y104331D02*
D03*
X102362D02*
D03*
X130709Y140157D02*
D03*
X141732D02*
D03*
D13*
X104331Y131102D02*
D03*
Y142126D02*
D03*
X139764Y113386D02*
D03*
Y102362D02*
D03*
D14*
X122047Y122047D02*
D03*
D15*
X140551Y118504D02*
D03*
X111024Y141732D02*
D03*
X101181Y111024D02*
D03*
X133465Y102756D02*
D03*
X142913Y133858D02*
D03*
M02*
