# Supplementary material for: A Vision-Based Sensing Approach for a Spherical Soft Robotic Arm
Source: Front Robot AI. 2021 Feb 26;8:630935. doi: 10.3389/frobt.2021.630935 (PMC7953419; doi:10.3389/frobt.2021.630935)
Supplement: Supplementary file 1 [file datasheet1.zip › supplementaryFiles/Electronics/ArducamAdapter_LEDBoard_Rev01/TwoBoards_LedBoard/TwoBoards_LedBoard.TXT]

M48
;Layer_Color=9474304
;FILE_FORMAT=2:5
INCH,LZ
;TYPE=PLATED
T1F00S00C0.01575
;TYPE=NON_PLATED
T2F00S00C0.25709
%
T01
X0101181Y0111024
X0111024Y0141732
X0142913Y0133858
X0140551Y0118504
X0133465Y0102756
T02
X0122047Y0122047
M30
