# Supplementary material for: A Vision-Based Sensing Approach for a Spherical Soft Robotic Arm
Source: Front Robot AI. 2021 Feb 26;8:630935. doi: 10.3389/frobt.2021.630935 (PMC7953419; doi:10.3389/frobt.2021.630935)
Supplement: Supplementary file 1 [file datasheet1.zip › supplementaryFiles/Mechanics/Adapter/camera_adapter.STEP]

ISO-10303-21;
HEADER;
FILE_DESCRIPTION (( 'STEP AP203' ),
    '1' );
FILE_NAME ('camera_holder.STEP',
    '2020-10-09T13:57:49',
    ( '' ),
    ( '' ),
    'SwSTEP 2.0',
    'SolidWorks 2019',
    '' );
FILE_SCHEMA (( 'CONFIG_CONTROL_DESIGN' ));
ENDSEC;

DATA;
#1 = VECTOR ( 'NONE', #2282, 1000.000000000000000 ) ;
#2 = DIRECTION ( 'NONE',  ( -0.000000000000000000, 0.4226182617406999409, 0.9063077870366497146 ) ) ;
#3 = DIRECTION ( 'NONE',  ( -0.000000000000000000, 1.000000000000000000, -0.000000000000000000 ) ) ;
#4 = EDGE_CURVE ( 'NONE', #1974, #313, #1260, .T. ) ;
#5 = DIRECTION ( 'NONE',  ( 0.000000000000000000, 0.000000000000000000, 1.000000000000000000 ) ) ;
#6 = ORIENTED_EDGE ( 'NONE', *, *, #482, .F. ) ;
#7 = CONICAL_SURFACE ( 'NONE', #1111, 3.300000000000000711, 0.3490658503988781081 ) ;
#8 = PLANE ( 'NONE',  #1030 ) ;
#9 = AXIS2_PLACEMENT_3D ( 'NONE', #1262, #2023, #325 ) ;
#10 = DIRECTION ( 'NONE',  ( -1.000000000000000000, 1.156482317317871725E-15, 2.312964634635743450E-15 ) ) ;
#11 = ORIENTED_EDGE ( 'NONE', *, *, #2239, .T. ) ;
#12 = ORIENTED_EDGE ( 'NONE', *, *, #1665, .T. ) ;
#13 = VECTOR ( 'NONE', #1295, 1000.000000000000000 ) ;
#14 = PERSON ( 'UNSPECIFIED', 'UNSPECIFIED', 'UNSPECIFIED', ('UNSPECIFIED'), ('UNSPECIFIED'), ('UNSPECIFIED') ) ;
#15 = DIRECTION ( 'NONE',  ( -0.000000000000000000, -0.9063077870366494926, 0.4226182617407002184 ) ) ;
#16 = DIRECTION ( 'NONE',  ( 0.000000000000000000, -0.4226182617406999409, -0.9063077870366497146 ) ) ;
#17 = VERTEX_POINT ( 'NONE', #668 ) ;
#18 = VECTOR ( 'NONE', #167, 1000.000000000000227 ) ;
#19 = EDGE_CURVE ( 'NONE', #1709, #1893, #98, .T. ) ;
#20 = CARTESIAN_POINT ( 'NONE',  ( 12.00000000000000000, 3.587878387081799847, 24.10000000000000142 ) ) ;
#21 = CARTESIAN_POINT ( 'NONE',  ( 1.849999999999998757, -7.856175532832483377, 19.53268749159413886 ) ) ;
#22 = ORIENTED_EDGE ( 'NONE', *, *, #2204, .T. ) ;
#23 = VERTEX_POINT ( 'NONE', #1767 ) ;
#24 = CARTESIAN_POINT ( 'NONE',  ( 19.16066017177982772, 2.000000000000000000, 11.68933982822018258 ) ) ;
#25 = FACE_BOUND ( 'NONE', #109, .T. ) ;
#26 = EDGE_LOOP ( 'NONE', ( #6, #2333 ) ) ;
#27 = DIRECTION ( 'NONE',  ( -1.000000000000000000, -0.000000000000000000, -0.000000000000000000 ) ) ;
#28 = ADVANCED_FACE ( 'NONE', ( #865 ), #853, .T. ) ;
#29 = DIRECTION ( 'NONE',  ( 0.000000000000000000, 1.000000000000000000, 0.000000000000000000 ) ) ;
#30 = VERTEX_POINT ( 'NONE', #2187 ) ;
#31 = ORIENTED_EDGE ( 'NONE', *, *, #215, .F. ) ;
#32 = PERSON_AND_ORGANIZATION ( #14, #1160 ) ;
#33 = CARTESIAN_POINT ( 'NONE',  ( -6.150000000000001243, -5.766536612921869143, 21.64773103355606310 ) ) ;
#34 = CARTESIAN_POINT ( 'NONE',  ( -12.00000000000000000, 4.000000000000000000, 24.10000000000000142 ) ) ;
#35 = ORIENTED_EDGE ( 'NONE', *, *, #699, .F. ) ;
#36 = LINE ( 'NONE', #1551, #2388 ) ;
#37 = AXIS2_PLACEMENT_3D ( 'NONE', #1033, #297, #1776 ) ;
#38 = DIRECTION ( 'NONE',  ( 0.000000000000000000, 0.000000000000000000, 1.000000000000000000 ) ) ;
#39 = ORIENTED_EDGE ( 'NONE', *, *, #1614, .F. ) ;
#40 = VERTEX_POINT ( 'NONE', #1231 ) ;
#41 = CIRCLE ( 'NONE', #362, 1.749999999999994671 ) ;
#42 = EDGE_CURVE ( 'NONE', #2094, #1108, #69, .T. ) ;
#43 = CARTESIAN_POINT ( 'NONE',  ( -18.09999999999999787, 2.000000000000000000, 32.90000000000000568 ) ) ;
#44 = EDGE_CURVE ( 'NONE', #1276, #2141, #1021, .T. ) ;
#45 = DIRECTION ( 'NONE',  ( -0.000000000000000000, 1.000000000000000000, -0.000000000000000000 ) ) ;
#46 = LINE ( 'NONE', #852, #1379 ) ;
#47 = ORIENTED_EDGE ( 'NONE', *, *, #907, .T. ) ;
#48 = CARTESIAN_POINT ( 'NONE',  ( -6.649999999999996803, 1.000000000000000000, 37.90000000000001279 ) ) ;
#49 = VECTOR ( 'NONE', #2454, 1000.000000000000000 ) ;
#50 = DIRECTION ( 'NONE',  ( 0.000000000000000000, 1.000000000000000000, 0.000000000000000000 ) ) ;
#51 = VERTEX_POINT ( 'NONE', #683 ) ;
#52 = AXIS2_PLACEMENT_3D ( 'NONE', #1825, #1064, #727 ) ;
#53 = ORIENTED_EDGE ( 'NONE', *, *, #1502, .T. ) ;
#54 = DIRECTION ( 'NONE',  ( 0.000000000000000000, 0.000000000000000000, 1.000000000000000000 ) ) ;
#55 = PERSON_AND_ORGANIZATION_ROLE ( 'design_supplier' ) ;
#56 = ADVANCED_FACE ( 'NONE', ( #1436 ), #1060, .F. ) ;
#57 = DIRECTION ( 'NONE',  ( -0.000000000000000000, 1.000000000000000000, -0.000000000000000000 ) ) ;
#58 = EDGE_CURVE ( 'NONE', #589, #2009, #2243, .T. ) ;
#59 = DIRECTION ( 'NONE',  ( -0.000000000000000000, -1.000000000000000000, -0.000000000000000000 ) ) ;
#60 = ORIENTED_EDGE ( 'NONE', *, *, #1502, .F. ) ;
#61 = DIRECTION ( 'NONE',  ( -0.000000000000000000, -1.000000000000000000, -0.000000000000000000 ) ) ;
#62 = CARTESIAN_POINT ( 'NONE',  ( -6.150000000000001243, -16.56659983251287827, 21.93935816987077203 ) ) ;
#63 = VERTEX_POINT ( 'NONE', #2445 ) ;
#64 = ORIENTED_EDGE ( 'NONE', *, *, #1693, .T. ) ;
#65 = CARTESIAN_POINT ( 'NONE',  ( 19.16066017177981706, 0.7000000000000009548, 32.51066017177983269 ) ) ;
#66 = APPLICATION_PROTOCOL_DEFINITION ( 'international standard', 'config_control_design', 1994, #758 ) ;
#67 = CARTESIAN_POINT ( 'NONE',  ( -19.16066017177981706, 0.000000000000000000, 35.41066017177983838 ) ) ;
#68 = PLANE ( 'NONE',  #1023 ) ;
#69 = LINE ( 'NONE', #1583, #1976 ) ;
#70 = EDGE_CURVE ( 'NONE', #674, #901, #1669, .T. ) ;
#71 = CIRCLE ( 'NONE', #2304, 1.449999999999999956 ) ;
#72 = FACE_OUTER_BOUND ( 'NONE', #2356, .T. ) ;
#73 = CARTESIAN_POINT ( 'NONE',  ( -0.000000000000000000, -3.291898306032913890, 29.32081159158996186 ) ) ;
#74 = VERTEX_POINT ( 'NONE', #559 ) ;
#75 = ORIENTED_EDGE ( 'NONE', *, *, #1612, .T. ) ;
#76 = VECTOR ( 'NONE', #1969, 1000.000000000000227 ) ;
#77 = CARTESIAN_POINT ( 'NONE',  ( -19.16066017177981706, 2.000000000000000000, 32.51066017177983980 ) ) ;
#78 = MECHANICAL_CONTEXT ( 'NONE', #758, 'mechanical' ) ;
#79 = VECTOR ( 'NONE', #1036, 1000.000000000000000 ) ;
#80 = CARTESIAN_POINT ( 'NONE',  ( 19.16066017177982772, 2.000000000000000000, 11.68933982822018258 ) ) ;
#81 = DIRECTION ( 'NONE',  ( 0.000000000000000000, 0.000000000000000000, 1.000000000000000000 ) ) ;
#82 = ORIENTED_EDGE ( 'NONE', *, *, #632, .F. ) ;
#83 = DIRECTION ( 'NONE',  ( 0.000000000000000000, 0.000000000000000000, -1.000000000000000000 ) ) ;
#84 = EDGE_CURVE ( 'NONE', #1756, #1871, #2033, .T. ) ;
#85 = ORIENTED_EDGE ( 'NONE', *, *, #1255, .F. ) ;
#86 = CARTESIAN_POINT ( 'NONE',  ( 0.000000000000000000, 1.000000000000000000, 0.000000000000000000 ) ) ;
#87 = EDGE_LOOP ( 'NONE', ( #471, #2154, #432, #2234 ) ) ;
#88 = ORIENTED_EDGE ( 'NONE', *, *, #2241, .F. ) ;
#89 = ADVANCED_FACE ( 'NONE', ( #1311 ), #1832, .F. ) ;
#90 = VECTOR ( 'NONE', #2362, 1000.000000000000000 ) ;
#91 = FACE_BOUND ( 'NONE', #1811, .T. ) ;
#92 = AXIS2_PLACEMENT_3D ( 'NONE', #436, #1608, #1587 ) ;
#93 = APPROVAL_PERSON_ORGANIZATION ( #602, #1679, #2159 ) ;
#94 = DIRECTION ( 'NONE',  ( -0.000000000000000000, 1.000000000000000000, -0.000000000000000000 ) ) ;
#95 = LOCAL_TIME ( 15, 57, 49.00000000000000000, #2302 ) ;
#96 = CIRCLE ( 'NONE', #1490, 3.300000000000000711 ) ;
#97 = DIRECTION ( 'NONE',  ( 0.000000000000000000, 0.000000000000000000, 1.000000000000000000 ) ) ;
#98 = LINE ( 'NONE', #271, #669 ) ;
#99 = CARTESIAN_POINT ( 'NONE',  ( -6.649999999999996803, 1.000000000000000000, 37.90000000000001279 ) ) ;
#100 = ORIENTED_EDGE ( 'NONE', *, *, #2064, .F. ) ;
#101 = DIRECTION ( 'NONE',  ( 0.000000000000000000, 0.7071067811865474617, 0.7071067811865474617 ) ) ;
#102 = EDGE_LOOP ( 'NONE', ( #2052, #2348, #1100, #1962 ) ) ;
#103 = ORIENTED_EDGE ( 'NONE', *, *, #1922, .F. ) ;
#104 = EDGE_CURVE ( 'NONE', #1211, #2098, #554, .T. ) ;
#105 = CARTESIAN_POINT ( 'NONE',  ( -7.650000000000000355, -4.336808689942017736E-16, 29.44084108006307687 ) ) ;
#106 = EDGE_CURVE ( 'NONE', #1715, #1270, #1873, .T. ) ;
#107 = LINE ( 'NONE', #841, #1067 ) ;
#108 = LINE ( 'NONE', #1642, #2183 ) ;
#109 = EDGE_LOOP ( 'NONE', ( #905, #485 ) ) ;
#110 = LINE ( 'NONE', #2022, #649 ) ;
#111 = DIRECTION ( 'NONE',  ( -0.000000000000000000, 1.000000000000000000, -0.000000000000000000 ) ) ;
#112 = ORIENTED_EDGE ( 'NONE', *, *, #169, .F. ) ;
#113 = LINE ( 'NONE', #2013, #2323 ) ;
#114 = VERTEX_POINT ( 'NONE', #1273 ) ;
#115 = DIRECTION ( 'NONE',  ( -0.000000000000000000, -1.000000000000000000, -0.000000000000000000 ) ) ;
#116 = VERTEX_POINT ( 'NONE', #148 ) ;
#117 = VECTOR ( 'NONE', #2242, 1000.000000000000000 ) ;
#118 = EDGE_CURVE ( 'NONE', #886, #1217, #1478, .T. ) ;
#119 = DIRECTION ( 'NONE',  ( 0.000000000000000000, 0.000000000000000000, -1.000000000000000000 ) ) ;
#120 = ADVANCED_FACE ( 'NONE', ( #931 ), #1515, .T. ) ;
#121 = VECTOR ( 'NONE', #1163, 999.9999999999998863 ) ;
#122 = DIRECTION ( 'NONE',  ( 0.000000000000000000, 0.000000000000000000, -1.000000000000000000 ) ) ;
#123 = AXIS2_PLACEMENT_3D ( 'NONE', #312, #2247, #1117 ) ;
#124 = ORIENTED_EDGE ( 'NONE', *, *, #603, .T. ) ;
#125 = DIRECTION ( 'NONE',  ( 0.000000000000000000, 0.000000000000000000, -1.000000000000000000 ) ) ;
#126 = VECTOR ( 'NONE', #1920, 1000.000000000000114 ) ;
#127 = DIRECTION ( 'NONE',  ( 0.000000000000000000, 0.000000000000000000, 1.000000000000000000 ) ) ;
#128 = EDGE_LOOP ( 'NONE', ( #336, #1742, #825, #1506, #1674, #449, #2450, #1482 ) ) ;
#129 = DIRECTION ( 'NONE',  ( 0.000000000000000000, -0.9063077870366496036, 0.4226182617407003295 ) ) ;
#130 = ORIENTED_EDGE ( 'NONE', *, *, #681, .F. ) ;
#131 = DIRECTION ( 'NONE',  ( -1.000000000000000000, -0.000000000000000000, 0.000000000000000000 ) ) ;
#132 = CARTESIAN_POINT ( 'NONE',  ( 19.16066017177982772, 2.000000000000000000, 6.189339828220185247 ) ) ;
#133 = ORIENTED_EDGE ( 'NONE', *, *, #2137, .F. ) ;
#134 = CIRCLE ( 'NONE', #808, 5.000000000000004441 ) ;
#135 = CIRCLE ( 'NONE', #1156, 1.449999999999999956 ) ;
#136 = EDGE_CURVE ( 'NONE', #287, #765, #903, .T. ) ;
#137 = CARTESIAN_POINT ( 'NONE',  ( -6.150000000000001243, -6.672844399958519190, 22.07034929529676504 ) ) ;
#138 = CARTESIAN_POINT ( 'NONE',  ( -6.150000000000001243, -11.36839521310226431, 33.08694395042157055 ) ) ;
#139 = DIRECTION ( 'NONE',  ( -0.000000000000000000, 0.4226182617407003295, 0.9063077870366496036 ) ) ;
#140 = EDGE_CURVE ( 'NONE', #1270, #2322, #545, .T. ) ;
#141 = CYLINDRICAL_SURFACE ( 'NONE', #2391, 1.449999999999998179 ) ;
#142 = VERTEX_POINT ( 'NONE', #187 ) ;
#143 = PLANE ( 'NONE',  #2199 ) ;
#144 = CARTESIAN_POINT ( 'NONE',  ( -6.649999999999999467, 1.000000000000000000, 5.000000000000002665 ) ) ;
#145 = CARTESIAN_POINT ( 'NONE',  ( -19.16066017177981706, 2.000000000000000000, 33.96066017177983554 ) ) ;
#146 = EDGE_LOOP ( 'NONE', ( #1123, #445, #1092, #561 ) ) ;
#147 = LINE ( 'NONE', #2032, #433 ) ;
#148 = CARTESIAN_POINT ( 'NONE',  ( -7.650000000000000355, -9.124030318054581201, 16.81376413048419494 ) ) ;
#149 = DIRECTION ( 'NONE',  ( 0.000000000000000000, 0.7071067811865457964, 0.7071067811865492381 ) ) ;
#150 = ORIENTED_EDGE ( 'NONE', *, *, #531, .F. ) ;
#151 = CARTESIAN_POINT ( 'NONE',  ( 12.00000000000000000, 4.000000000000000000, 18.50000000000000000 ) ) ;
#152 = EDGE_CURVE ( 'NONE', #886, #63, #893, .T. ) ;
#153 = ORIENTED_EDGE ( 'NONE', *, *, #907, .F. ) ;
#154 = CARTESIAN_POINT ( 'NONE',  ( -12.00000000000000000, 4.000000000000000000, 20.80000000000000071 ) ) ;
#155 = CARTESIAN_POINT ( 'NONE',  ( 1.649999999999999467, -3.925825698643968131, 27.96134991103498635 ) ) ;
#156 = DIRECTION ( 'NONE',  ( 0.000000000000000000, 0.000000000000000000, 1.000000000000000000 ) ) ;
#157 = AXIS2_PLACEMENT_3D ( 'NONE', #831, #1819, #1503 ) ;
#158 = ORIENTED_EDGE ( 'NONE', *, *, #1120, .T. ) ;
#159 = FACE_OUTER_BOUND ( 'NONE', #220, .T. ) ;
#160 = VECTOR ( 'NONE', #615, 1000.000000000000227 ) ;
#161 = DIRECTION ( 'NONE',  ( 0.000000000000000000, 1.000000000000000000, 0.000000000000000000 ) ) ;
#162 = CARTESIAN_POINT ( 'NONE',  ( 19.16066017177982772, 2.000000000000000000, 8.939339828220184359 ) ) ;
#163 = ORIENTED_EDGE ( 'NONE', *, *, #1909, .F. ) ;
#164 = VECTOR ( 'NONE', #910, 1000.000000000000114 ) ;
#165 = LINE ( 'NONE', #1848, #1384 ) ;
#166 = ORIENTED_EDGE ( 'NONE', *, *, #1884, .T. ) ;
#167 = DIRECTION ( 'NONE',  ( -0.000000000000000000, 0.9063077870366496036, -0.4226182617407003295 ) ) ;
#168 = CARTESIAN_POINT ( 'NONE',  ( 1.849999999999999201, -7.583795138406888903, 17.75060754929846851 ) ) ;
#169 = EDGE_CURVE ( 'NONE', #1680, #1989, #71, .T. ) ;
#170 = CARTESIAN_POINT ( 'NONE',  ( 18.09999999999999787, 2.000000000000000000, 32.90000000000000568 ) ) ;
#171 = EDGE_CURVE ( 'NONE', #516, #1401, #1462, .T. ) ;
#172 = ORIENTED_EDGE ( 'NONE', *, *, #2288, .F. ) ;
#173 = VECTOR ( 'NONE', #1280, 1000.000000000000000 ) ;
#174 = DIRECTION ( 'NONE',  ( 0.000000000000000000, 1.000000000000000000, -0.000000000000000000 ) ) ;
#175 = CARTESIAN_POINT ( 'NONE',  ( -12.00000000000000000, 3.587878387081799847, 17.49999999999999645 ) ) ;
#176 = DIRECTION ( 'NONE',  ( 8.659560562354932858E-17, 0.7071067811865474617, -0.7071067811865474617 ) ) ;
#177 = ORIENTED_EDGE ( 'NONE', *, *, #1560, .F. ) ;
#178 = CARTESIAN_POINT ( 'NONE',  ( 0.000000000000000000, -13.02815948145086367, 6.075130537865205405 ) ) ;
#179 = EDGE_LOOP ( 'NONE', ( #897, #939, #12, #437 ) ) ;
#180 = AXIS2_PLACEMENT_3D ( 'NONE', #1107, #924, #1473 ) ;
#181 = CIRCLE ( 'NONE', #2427, 2.750000000000002665 ) ;
#182 = CARTESIAN_POINT ( 'NONE',  ( 7.649999999999996803, 0.000000000000000000, 32.90000000000000568 ) ) ;
#183 = DIRECTION ( 'NONE',  ( 0.000000000000000000, 0.000000000000000000, -1.000000000000000000 ) ) ;
#184 = VERTEX_POINT ( 'NONE', #748 ) ;
#185 = VERTEX_POINT ( 'NONE', #1098 ) ;
#186 = EDGE_CURVE ( 'NONE', #184, #1301, #1772, .T. ) ;
#187 = CARTESIAN_POINT ( 'NONE',  ( -6.150000000000001243, 1.000000000000000000, 27.31946654346434400 ) ) ;
#188 = DIRECTION ( 'NONE',  ( -0.000000000000000000, 1.000000000000000000, -0.000000000000000000 ) ) ;
#189 = CARTESIAN_POINT ( 'NONE',  ( -23.10000000000000142, 0.000000000000000000, 10.00000000000000355 ) ) ;
#190 = ORIENTED_EDGE ( 'NONE', *, *, #1440, .F. ) ;
#191 = CARTESIAN_POINT ( 'NONE',  ( -7.650000000000000355, 17.39080669529138135, 4.449692576429333357 ) ) ;
#192 = CARTESIAN_POINT ( 'NONE',  ( 0.000000000000000000, 0.7000000000000055067, 34.39999999999999858 ) ) ;
#193 = VERTEX_POINT ( 'NONE', #2459 ) ;
#194 = ORIENTED_EDGE ( 'NONE', *, *, #2289, .F. ) ;
#195 = AXIS2_PLACEMENT_3D ( 'NONE', #963, #45, #1345 ) ;
#196 = EDGE_CURVE ( 'NONE', #2141, #1778, #353, .T. ) ;
#197 = EDGE_CURVE ( 'NONE', #2292, #921, #1410, .T. ) ;
#198 = DIRECTION ( 'NONE',  ( -0.000000000000000000, 1.000000000000000000, -0.000000000000000000 ) ) ;
#199 = CYLINDRICAL_SURFACE ( 'NONE', #1660, 3.300000000000000711 ) ;
#200 = PLANE ( 'NONE',  #565 ) ;
#201 = VECTOR ( 'NONE', #2008, 999.9999999999998863 ) ;
#202 = VERTEX_POINT ( 'NONE', #2418 ) ;
#203 = AXIS2_PLACEMENT_3D ( 'NONE', #1956, #1393, #1045 ) ;
#204 = CARTESIAN_POINT ( 'NONE',  ( 19.16066017177981706, 0.7000000000000009548, 33.96066017177982843 ) ) ;
#205 = AXIS2_PLACEMENT_3D ( 'NONE', #1741, #562, #1727 ) ;
#206 = DIRECTION ( 'NONE',  ( 1.000000000000000000, 0.000000000000000000, 0.000000000000000000 ) ) ;
#207 = ORIENTED_EDGE ( 'NONE', *, *, #303, .F. ) ;
#208 = EDGE_LOOP ( 'NONE', ( #2050, #1416, #671, #989 ) ) ;
#209 = EDGE_CURVE ( 'NONE', #2306, #845, #577, .T. ) ;
#210 = DIRECTION ( 'NONE',  ( 0.000000000000000000, 0.000000000000000000, 1.000000000000000000 ) ) ;
#211 = ADVANCED_FACE ( 'NONE', ( #2316 ), #777, .F. ) ;
#212 = CARTESIAN_POINT ( 'NONE',  ( 19.16066017177981706, 2.000000000000000000, 33.96066017177982843 ) ) ;
#213 = PRODUCT_DEFINITION_SHAPE ( 'NONE', 'NONE',  #393 ) ;
#214 = ORIENTED_EDGE ( 'NONE', *, *, #246, .F. ) ;
#215 = EDGE_CURVE ( 'NONE', #2141, #450, #2087, .T. ) ;
#216 = VECTOR ( 'NONE', #2406, 999.9999999999998863 ) ;
#217 = CIRCLE ( 'NONE', #1398, 2.749999999999999112 ) ;
#218 = DIRECTION ( 'NONE',  ( -2.245990563761521347E-16, 0.000000000000000000, 1.000000000000000000 ) ) ;
#219 = CARTESIAN_POINT ( 'NONE',  ( 1.649999999999999467, -3.291898306032913890, 29.32081159158996186 ) ) ;
#220 = EDGE_LOOP ( 'NONE', ( #881, #459, #564, #1563 ) ) ;
#221 = ORIENTED_EDGE ( 'NONE', *, *, #1341, .F. ) ;
#222 = PERSON_AND_ORGANIZATION ( #14, #1160 ) ;
#223 = LINE ( 'NONE', #419, #2467 ) ;
#224 = LINE ( 'NONE', #1929, #401 ) ;
#225 = EDGE_LOOP ( 'NONE', ( #1321, #1990, #2150, #1760 ) ) ;
#226 = DIRECTION ( 'NONE',  ( 0.000000000000000000, -0.4226182617407003295, -0.9063077870366496036 ) ) ;
#227 = EDGE_CURVE ( 'NONE', #2285, #1540, #96, .T. ) ;
#228 = EDGE_CURVE ( 'NONE', #1050, #40, #583, .T. ) ;
#229 = EDGE_CURVE ( 'NONE', #961, #1445, #1919, .T. ) ;
#230 = FACE_OUTER_BOUND ( 'NONE', #972, .T. ) ;
#231 = ORIENTED_EDGE ( 'NONE', *, *, #1693, .F. ) ;
#232 = EDGE_LOOP ( 'NONE', ( #2448, #1930 ) ) ;
#233 = PERSON_AND_ORGANIZATION ( #14, #1160 ) ;
#234 = CARTESIAN_POINT ( 'NONE',  ( 1.775737858763660930E-16, 0.7000000000000055067, 7.050000000000007816 ) ) ;
#235 = FACE_BOUND ( 'NONE', #781, .T. ) ;
#236 = EDGE_LOOP ( 'NONE', ( #1133, #2342 ) ) ;
#237 = AXIS2_PLACEMENT_3D ( 'NONE', #395, #627, #1366 ) ;
#238 = AXIS2_PLACEMENT_3D ( 'NONE', #480, #1180, #1571 ) ;
#239 = CARTESIAN_POINT ( 'NONE',  ( 12.00000000000000000, 4.000000000000000000, 20.80000000000000071 ) ) ;
#240 = CIRCLE ( 'NONE', #1905, 2.299999999999999822 ) ;
#241 = FACE_OUTER_BOUND ( 'NONE', #650, .T. ) ;
#242 = ORIENTED_EDGE ( 'NONE', *, *, #1073, .F. ) ;
#243 = ORIENTED_EDGE ( 'NONE', *, *, #1283, .T. ) ;
#244 = APPROVAL ( #2146, 'UNSPECIFIED' ) ;
#245 = CARTESIAN_POINT ( 'NONE',  ( 6.149999999999997691, -13.93446726848751105, 6.497748799605906456 ) ) ;
#246 = EDGE_CURVE ( 'NONE', #1445, #886, #1353, .T. ) ;
#247 = AXIS2_PLACEMENT_3D ( 'NONE', #1536, #409, #1137 ) ;
#248 = LINE ( 'NONE', #430, #988 ) ;
#249 = CARTESIAN_POINT ( 'NONE',  ( 23.09999999999999787, 2.000000000000000000, 32.90000000000000568 ) ) ;
#250 = ORIENTED_EDGE ( 'NONE', *, *, #666, .F. ) ;
#251 = DIRECTION ( 'NONE',  ( 2.585008406189489895E-15, 0.4226182617407003295, 0.9063077870366496036 ) ) ;
#252 = AXIS2_PLACEMENT_3D ( 'NONE', #1202, #997, #54 ) ;
#253 = DIRECTION ( 'NONE',  ( -0.000000000000000000, -1.000000000000000000, -0.000000000000000000 ) ) ;
#254 = VERTEX_POINT ( 'NONE', #33 ) ;
#255 = CONICAL_SURFACE ( 'NONE', #1790, 2.749999999999995559, 0.7853981633974482790 ) ;
#256 = ORIENTED_EDGE ( 'NONE', *, *, #1355, .T. ) ;
#257 = CARTESIAN_POINT ( 'NONE',  ( 19.16066017177981706, 2.000000000000000000, 36.71066017177983554 ) ) ;
#258 = EDGE_CURVE ( 'NONE', #845, #2306, #181, .T. ) ;
#259 = CARTESIAN_POINT ( 'NONE',  ( 0.000000000000000000, 1.000000000000000000, 35.85000000000000142 ) ) ;
#260 = PLANE ( 'NONE',  #356 ) ;
#261 = VERTEX_POINT ( 'NONE', #234 ) ;
#262 = DIRECTION ( 'NONE',  ( 0.000000000000000000, -0.9063077870366496036, 0.4226182617407003295 ) ) ;
#263 = CARTESIAN_POINT ( 'NONE',  ( 0.000000000000000000, 1.000000000000000000, 8.500000000000005329 ) ) ;
#264 = EDGE_LOOP ( 'NONE', ( #1152, #1424, #1294, #75 ) ) ;
#265 = VERTEX_POINT ( 'NONE', #999 ) ;
#266 = DIRECTION ( 'NONE',  ( -0.000000000000000000, 1.000000000000000000, -0.000000000000000000 ) ) ;
#267 = PERSON_AND_ORGANIZATION ( #14, #1160 ) ;
#268 = DIRECTION ( 'NONE',  ( -0.000000000000000000, -1.000000000000000000, -0.000000000000000000 ) ) ;
#269 = EDGE_CURVE ( 'NONE', #1374, #114, #1859, .T. ) ;
#270 = CARTESIAN_POINT ( 'NONE',  ( -6.150000000000001243, 1.000000000000000888, 21.93935816987077203 ) ) ;
#271 = CARTESIAN_POINT ( 'NONE',  ( -7.650000000000000355, 0.000000000000000000, 32.90000000000000568 ) ) ;
#272 = EDGE_CURVE ( 'NONE', #387, #1201, #1740, .T. ) ;
#273 = LINE ( 'NONE', #1781, #1666 ) ;
#274 = ORIENTED_EDGE ( 'NONE', *, *, #1370, .F. ) ;
#275 = CARTESIAN_POINT ( 'NONE',  ( -12.00000000000000000, 4.000000000000000000, 23.94999999999999218 ) ) ;
#276 = ORIENTED_EDGE ( 'NONE', *, *, #2045, .T. ) ;
#277 = ORIENTED_EDGE ( 'NONE', *, *, #1649, .F. ) ;
#278 = LINE ( 'NONE', #1761, #1483 ) ;
#279 = AXIS2_PLACEMENT_3D ( 'NONE', #2126, #798, #1931 ) ;
#280 = EDGE_CURVE ( 'NONE', #1028, #1724, #384, .T. ) ;
#281 = CARTESIAN_POINT ( 'NONE',  ( 12.00000000000000000, 4.000000000000000000, 20.80000000000000071 ) ) ;
#282 = PLANE ( 'NONE',  #37 ) ;
#283 = ORIENTED_EDGE ( 'NONE', *, *, #762, .F. ) ;
#284 = CC_DESIGN_DATE_AND_TIME_ASSIGNMENT ( #1343, #429, ( #393 ) ) ;
#285 = PLANE ( 'NONE',  #2190 ) ;
#286 = EDGE_CURVE ( 'NONE', #1161, #2094, #248, .T. ) ;
#287 = VERTEX_POINT ( 'NONE', #1907 ) ;
#288 = CARTESIAN_POINT ( 'NONE',  ( 0.000000000000000000, 1.000000000000000000, 8.500000000000005329 ) ) ;
#289 = EDGE_LOOP ( 'NONE', ( #659, #1917 ) ) ;
#290 = ORIENTED_EDGE ( 'NONE', *, *, #2289, .T. ) ;
#291 = CIRCLE ( 'NONE', #372, 2.749999999999995559 ) ;
#292 = DESIGN_CONTEXT ( 'detailed design', #1380, 'design' ) ;
#293 = CARTESIAN_POINT ( 'NONE',  ( -12.00000000000000000, 0.000000000000000000, 18.50000000000000000 ) ) ;
#294 = CIRCLE ( 'NONE', #331, 2.749999999999995559 ) ;
#295 = DIRECTION ( 'NONE',  ( 0.000000000000000000, 0.000000000000000000, -1.000000000000000000 ) ) ;
#296 = AXIS2_PLACEMENT_3D ( 'NONE', #2195, #1095, #2251 ) ;
#297 = DIRECTION ( 'NONE',  ( 0.000000000000000000, -0.4226182617407003295, -0.9063077870366496036 ) ) ;
#298 = ORIENTED_EDGE ( 'NONE', *, *, #895, .T. ) ;
#299 = CARTESIAN_POINT ( 'NONE',  ( 0.000000000000000000, 0.7000000000000055067, 9.950000000000004619 ) ) ;
#300 = DIRECTION ( 'NONE',  ( 0.000000000000000000, 0.000000000000000000, 1.000000000000000000 ) ) ;
#301 = ORIENTED_EDGE ( 'NONE', *, *, #685, .F. ) ;
#302 = DIRECTION ( 'NONE',  ( 8.659560562354932858E-17, 0.7071067811865474617, -0.7071067811865474617 ) ) ;
#303 = EDGE_CURVE ( 'NONE', #1778, #2141, #2346, .T. ) ;
#304 = ORIENTED_EDGE ( 'NONE', *, *, #2275, .F. ) ;
#305 = EDGE_CURVE ( 'NONE', #2281, #1276, #1059, .T. ) ;
#306 = FACE_OUTER_BOUND ( 'NONE', #1875, .T. ) ;
#307 = ORIENTED_EDGE ( 'NONE', *, *, #422, .F. ) ;
#308 = CARTESIAN_POINT ( 'NONE',  ( -12.00000000000000000, 3.587878387081799847, 20.80000000000000071 ) ) ;
#309 = CARTESIAN_POINT ( 'NONE',  ( -18.09999999999999787, 0.000000000000000000, 37.90000000000001279 ) ) ;
#310 = ORIENTED_EDGE ( 'NONE', *, *, #84, .F. ) ;
#311 = DIRECTION ( 'NONE',  ( -0.000000000000000000, 1.000000000000000000, -0.000000000000000000 ) ) ;
#312 = CARTESIAN_POINT ( 'NONE',  ( 12.00000000000000000, 0.000000000000000000, 20.80000000000000071 ) ) ;
#313 = VERTEX_POINT ( 'NONE', #793 ) ;
#314 = LINE ( 'NONE', #909, #811 ) ;
#315 = ORIENTED_EDGE ( 'NONE', *, *, #2184, .T. ) ;
#316 = CYLINDRICAL_SURFACE ( 'NONE', #887, 1.449999999999999956 ) ;
#317 = EDGE_CURVE ( 'NONE', #1251, #2324, #223, .T. ) ;
#318 = EDGE_LOOP ( 'NONE', ( #1243, #1809, #1461, #1431 ) ) ;
#319 = CIRCLE ( 'NONE', #1470, 1.749999999999994671 ) ;
#320 = ADVANCED_FACE ( 'NONE', ( #2303 ), #1743, .F. ) ;
#321 = VECTOR ( 'NONE', #2438, 1000.000000000000227 ) ;
#322 = CARTESIAN_POINT ( 'NONE',  ( 0.000000000000000000, 0.000000000000000000, 35.85000000000000142 ) ) ;
#323 = DIRECTION ( 'NONE',  ( 1.000000000000000000, 0.000000000000000000, 0.000000000000000000 ) ) ;
#324 = DIRECTION ( 'NONE',  ( -0.000000000000000000, -1.000000000000000000, -0.000000000000000000 ) ) ;
#325 = DIRECTION ( 'NONE',  ( 0.000000000000000000, 0.000000000000000000, -1.000000000000000000 ) ) ;
#326 = ORIENTED_EDGE ( 'NONE', *, *, #2330, .F. ) ;
#327 = CARTESIAN_POINT ( 'NONE',  ( -6.150000000000001243, -8.490102925443531845, 18.17322581103916690 ) ) ;
#328 = CARTESIAN_POINT ( 'NONE',  ( -7.650000000000000355, -2.657970913421865866, 30.68027327214493383 ) ) ;
#329 = CARTESIAN_POINT ( 'NONE',  ( 12.00000000000000000, 4.000000000000000000, 20.80000000000000071 ) ) ;
#330 = VERTEX_POINT ( 'NONE', #406 ) ;
#331 = AXIS2_PLACEMENT_3D ( 'NONE', #1444, #2053, #350 ) ;
#332 =( GEOMETRIC_REPRESENTATION_CONTEXT ( 3 ) GLOBAL_UNCERTAINTY_ASSIGNED_CONTEXT ( ( #1459 ) ) GLOBAL_UNIT_ASSIGNED_CONTEXT ( ( #2230, #2034, #1089 ) ) REPRESENTATION_CONTEXT ( 'NONE', 'WORKASPACE' ) );
#333 = EDGE_CURVE ( 'NONE', #556, #455, #1157, .T. ) ;
#334 = DIRECTION ( 'NONE',  ( -0.000000000000000000, -0.4226182617407008291, -0.9063077870366492705 ) ) ;
#335 = CARTESIAN_POINT ( 'NONE',  ( 6.650000000000001243, 1.000000000000000000, 5.000000000000002665 ) ) ;
#336 = ORIENTED_EDGE ( 'NONE', *, *, #1954, .F. ) ;
#337 = DIRECTION ( 'NONE',  ( -0.000000000000000000, 1.000000000000000000, -0.000000000000000000 ) ) ;
#338 = VERTEX_POINT ( 'NONE', #1726 ) ;
#339 = FACE_OUTER_BOUND ( 'NONE', #1792, .T. ) ;
#340 = DIRECTION ( 'NONE',  ( 0.000000000000000000, 1.000000000000000000, 0.000000000000000000 ) ) ;
#341 = CARTESIAN_POINT ( 'NONE',  ( 12.00000000000000000, 2.000000000000000000, 20.80000000000000071 ) ) ;
#342 = ORIENTED_EDGE ( 'NONE', *, *, #517, .T. ) ;
#343 = DIRECTION ( 'NONE',  ( 0.000000000000000000, 0.9063077870366496036, -0.4226182617407003295 ) ) ;
#344 = DIRECTION ( 'NONE',  ( -1.000000000000000000, -0.000000000000000000, -0.000000000000000000 ) ) ;
#345 = CARTESIAN_POINT ( 'NONE',  ( -18.09999999999999787, 2.000000000000000000, 37.90000000000001279 ) ) ;
#346 = ORIENTED_EDGE ( 'NONE', *, *, #1782, .T. ) ;
#347 = EDGE_CURVE ( 'NONE', #1724, #313, #1977, .T. ) ;
#348 = CARTESIAN_POINT ( 'NONE',  ( -0.000000000000000000, -3.291898306032913890, 29.32081159158996186 ) ) ;
#349 = ORIENTED_EDGE ( 'NONE', *, *, #2255, .F. ) ;
#350 = DIRECTION ( 'NONE',  ( 0.000000000000000000, 0.000000000000000000, 1.000000000000000000 ) ) ;
#351 = FACE_OUTER_BOUND ( 'NONE', #1070, .T. ) ;
#352 = LINE ( 'NONE', #2028, #1193 ) ;
#353 = CIRCLE ( 'NONE', #1127, 1.449999999999999956 ) ;
#354 = EDGE_LOOP ( 'NONE', ( #1728, #1200, #1090, #487 ) ) ;
#355 = ORIENTED_EDGE ( 'NONE', *, *, #1882, .F. ) ;
#356 = AXIS2_PLACEMENT_3D ( 'NONE', #2341, #655, #1766 ) ;
#357 = DIRECTION ( 'NONE',  ( -1.581814719735690032E-16, -0.000000000000000000, -1.000000000000000000 ) ) ;
#358 = AXIS2_PLACEMENT_3D ( 'NONE', #1689, #340, #923 ) ;
#359 = CARTESIAN_POINT ( 'NONE',  ( -18.09999999999999787, 2.000000000000000000, 37.90000000000001279 ) ) ;
#360 = DIRECTION ( 'NONE',  ( 0.000000000000000000, 1.000000000000000000, -0.000000000000000000 ) ) ;
#361 = ORIENTED_EDGE ( 'NONE', *, *, #762, .T. ) ;
#362 = AXIS2_PLACEMENT_3D ( 'NONE', #878, #268, #1816 ) ;
#363 = PLANE ( 'NONE',  #1226 ) ;
#364 = APPROVAL ( #2106, 'UNSPECIFIED' ) ;
#365 = EDGE_LOOP ( 'NONE', ( #274, #1001, #1166, #1240 ) ) ;
#366 = AXIS2_PLACEMENT_3D ( 'NONE', #855, #1049, #83 ) ;
#367 = ADVANCED_FACE ( 'NONE', ( #1928 ), #7, .T. ) ;
#368 = DIRECTION ( 'NONE',  ( 0.000000000000000000, 0.000000000000000000, 1.000000000000000000 ) ) ;
#369 = ADVANCED_FACE ( 'NONE', ( #2402 ), #2007, .F. ) ;
#370 = PLANE ( 'NONE',  #447 ) ;
#371 = ORIENTED_EDGE ( 'NONE', *, *, #2000, .T. ) ;
#372 = AXIS2_PLACEMENT_3D ( 'NONE', #145, #1640, #1068 ) ;
#373 = DIRECTION ( 'NONE',  ( 1.000000000000000000, 0.000000000000000000, 0.000000000000000000 ) ) ;
#374 = CYLINDRICAL_SURFACE ( 'NONE', #1775, 5.000000000000004441 ) ;
#375 = VECTOR ( 'NONE', #129, 999.9999999999998863 ) ;
#376 = DIRECTION ( 'NONE',  ( 0.000000000000000000, -1.000000000000000000, 0.000000000000000000 ) ) ;
#377 = ORIENTED_EDGE ( 'NONE', *, *, #2085, .F. ) ;
#378 = LINE ( 'NONE', #48, #2067 ) ;
#379 = DIRECTION ( 'NONE',  ( 0.000000000000000000, 0.000000000000000000, 1.000000000000000000 ) ) ;
#380 = ADVANCED_FACE ( 'NONE', ( #464 ), #641, .F. ) ;
#381 = EDGE_LOOP ( 'NONE', ( #153, #555, #1801, #912 ) ) ;
#382 = EDGE_LOOP ( 'NONE', ( #656, #507, #872, #1927 ) ) ;
#383 = EDGE_CURVE ( 'NONE', #1889, #1118, #1982, .T. ) ;
#384 = LINE ( 'NONE', #1753, #2267 ) ;
#385 = CARTESIAN_POINT ( 'NONE',  ( 1.775737858763660437E-16, 1.000000000000000000, 32.95000000000000284 ) ) ;
#386 = DIRECTION ( 'NONE',  ( 1.000000000000000000, 0.000000000000000000, -0.000000000000000000 ) ) ;
#387 = VERTEX_POINT ( 'NONE', #654 ) ;
#388 = DIRECTION ( 'NONE',  ( 0.000000000000000000, 0.000000000000000000, -1.000000000000000000 ) ) ;
#389 = FACE_OUTER_BOUND ( 'NONE', #1598, .T. ) ;
#390 = ORIENTED_EDGE ( 'NONE', *, *, #681, .T. ) ;
#391 = ORIENTED_EDGE ( 'NONE', *, *, #1474, .F. ) ;
#392 = AXIS2_PLACEMENT_3D ( 'NONE', #942, #1684, #2257 ) ;
#393 = PRODUCT_DEFINITION ( 'UNKNOWN', '', #2161, #292 ) ;
#394 = EDGE_CURVE ( 'NONE', #417, #261, #2375, .T. ) ;
#395 = CARTESIAN_POINT ( 'NONE',  ( -19.16066017177982417, 0.7000000000000009548, 8.939339828220182582 ) ) ;
#396 = CARTESIAN_POINT ( 'NONE',  ( -19.16066017177981706, 0.7000000000000009548, 35.41066017177983838 ) ) ;
#397 = CIRCLE ( 'NONE', #1818, 1.749999999999994671 ) ;
#398 = ORIENTED_EDGE ( 'NONE', *, *, #1102, .T. ) ;
#399 = AXIS2_PLACEMENT_3D ( 'NONE', #1378, #680, #1229 ) ;
#400 = PLANE ( 'NONE',  #2105 ) ;
#401 = VECTOR ( 'NONE', #16, 1000.000000000000000 ) ;
#402 = CARTESIAN_POINT ( 'NONE',  ( 19.16066017177981706, 2.000000000000000000, 33.96066017177982843 ) ) ;
#403 = ORIENTED_EDGE ( 'NONE', *, *, #685, .T. ) ;
#404 = EDGE_LOOP ( 'NONE', ( #1797, #390, #1523, #2252, #481, #876, #2153, #1456 ) ) ;
#405 = PERSON_AND_ORGANIZATION ( #14, #1160 ) ;
#406 = CARTESIAN_POINT ( 'NONE',  ( -23.09999999999999787, 0.000000000000000000, 32.90000000000000568 ) ) ;
#407 = EDGE_CURVE ( 'NONE', #1871, #1631, #1591, .T. ) ;
#408 = VECTOR ( 'NONE', #691, 999.9999999999998863 ) ;
#409 = DIRECTION ( 'NONE',  ( -0.000000000000000000, -1.000000000000000000, -0.000000000000000000 ) ) ;
#410 = ORIENTED_EDGE ( 'NONE', *, *, #106, .T. ) ;
#411 = VECTOR ( 'NONE', #302, 1000.000000000000114 ) ;
#412 = CARTESIAN_POINT ( 'NONE',  ( -19.16066017177981706, 2.000000000000000000, 31.21066017177983909 ) ) ;
#413 = DIRECTION ( 'NONE',  ( -0.000000000000000000, 1.000000000000000000, -0.000000000000000000 ) ) ;
#414 = VECTOR ( 'NONE', #2088, 999.9999999999998863 ) ;
#415 = ORIENTED_EDGE ( 'NONE', *, *, #1736, .T. ) ;
#416 = VECTOR ( 'NONE', #2096, 1000.000000000000000 ) ;
#417 = VERTEX_POINT ( 'NONE', #665 ) ;
#418 = COORDINATED_UNIVERSAL_TIME_OFFSET ( 1, 0, .AHEAD. ) ;
#419 = CARTESIAN_POINT ( 'NONE',  ( 7.649999999999996803, 17.39080669529138135, 4.449692576429333357 ) ) ;
#420 = PLANE ( 'NONE',  #992 ) ;
#421 = EDGE_LOOP ( 'NONE', ( #934, #1771, #1195, #1274 ) ) ;
#422 = EDGE_CURVE ( 'NONE', #2318, #901, #676, .T. ) ;
#423 = CARTESIAN_POINT ( 'NONE',  ( -1.650000000000001243, -6.949867745795833329, 19.11006922985344048 ) ) ;
#424 = ADVANCED_FACE ( 'NONE', ( #1763 ), #2172, .T. ) ;
#425 = DIRECTION ( 'NONE',  ( 0.000000000000000000, 0.000000000000000000, 1.000000000000000000 ) ) ;
#426 = ORIENTED_EDGE ( 'NONE', *, *, #258, .F. ) ;
#427 = ORIENTED_EDGE ( 'NONE', *, *, #106, .F. ) ;
#428 = LINE ( 'NONE', #1655, #594 ) ;
#429 = DATE_TIME_ROLE ( 'creation_date' ) ;
#430 = CARTESIAN_POINT ( 'NONE',  ( 1.849999999999998757, -8.490102925443533621, 18.17322581103916690 ) ) ;
#431 = CARTESIAN_POINT ( 'NONE',  ( -19.16066017177982417, 2.000000000000000000, 8.939339828220182582 ) ) ;
#432 = ORIENTED_EDGE ( 'NONE', *, *, #246, .T. ) ;
#433 = VECTOR ( 'NONE', #334, 1000.000000000000227 ) ;
#434 = CARTESIAN_POINT ( 'NONE',  ( -19.16066017177981706, 2.000000000000000000, 35.41066017177983838 ) ) ;
#435 = VECTOR ( 'NONE', #2424, 1000.000000000000000 ) ;
#436 = CARTESIAN_POINT ( 'NONE',  ( 12.00000000000000000, 4.000000000000000000, 20.80000000000000071 ) ) ;
#437 = ORIENTED_EDGE ( 'NONE', *, *, #2409, .T. ) ;
#438 = ADVANCED_FACE ( 'NONE', ( #2160 ), #2354, .T. ) ;
#439 = ORIENTED_EDGE ( 'NONE', *, *, #171, .T. ) ;
#440 = VECTOR ( 'NONE', #1101, 1000.000000000000000 ) ;
#441 = DIRECTION ( 'NONE',  ( 0.000000000000000000, 0.000000000000000000, -1.000000000000000000 ) ) ;
#442 = CALENDAR_DATE ( 2020, 9, 10 ) ;
#443 = DIRECTION ( 'NONE',  ( -0.000000000000000000, -1.000000000000000000, -0.000000000000000000 ) ) ;
#444 = FACE_OUTER_BOUND ( 'NONE', #826, .T. ) ;
#445 = ORIENTED_EDGE ( 'NONE', *, *, #1721, .T. ) ;
#446 = CARTESIAN_POINT ( 'NONE',  ( -12.00000000000000000, 0.000000000000000000, 20.80000000000000071 ) ) ;
#447 = AXIS2_PLACEMENT_3D ( 'NONE', #1121, #2290, #2070 ) ;
#448 = DIRECTION ( 'NONE',  ( 0.000000000000000000, 0.000000000000000000, 1.000000000000000000 ) ) ;
#449 = ORIENTED_EDGE ( 'NONE', *, *, #1662, .F. ) ;
#450 = VERTEX_POINT ( 'NONE', #80 ) ;
#451 = CARTESIAN_POINT ( 'NONE',  ( -6.649999999999999467, 1.000000000000000000, 5.000000000000002665 ) ) ;
#452 = ADVANCED_FACE ( 'NONE', ( #1420 ), #2145, .T. ) ;
#453 = CARTESIAN_POINT ( 'NONE',  ( 18.10000000000000142, 2.000000000000000000, 10.00000000000000533 ) ) ;
#454 = CARTESIAN_POINT ( 'NONE',  ( -6.649999999999999467, 1.000000000000000000, 5.000000000000002665 ) ) ;
#455 = VERTEX_POINT ( 'NONE', #1205 ) ;
#456 = CARTESIAN_POINT ( 'NONE',  ( 6.650000000000006573, 1.000000000000000000, 5.000000000000005329 ) ) ;
#457 = ORIENTED_EDGE ( 'NONE', *, *, #186, .F. ) ;
#458 = PLANE ( 'NONE',  #1037 ) ;
#459 = ORIENTED_EDGE ( 'NONE', *, *, #2031, .F. ) ;
#460 = ORIENTED_EDGE ( 'NONE', *, *, #1573, .F. ) ;
#461 = EDGE_CURVE ( 'NONE', #1686, #845, #107, .T. ) ;
#462 = DIRECTION ( 'NONE',  ( 1.410344289412037733E-16, 0.4226182617407002740, 0.9063077870366494926 ) ) ;
#463 = EDGE_CURVE ( 'NONE', #1495, #1715, #1613, .T. ) ;
#464 = FACE_OUTER_BOUND ( 'NONE', #2382, .T. ) ;
#465 = EDGE_CURVE ( 'NONE', #1607, #1212, #41, .T. ) ;
#466 = CARTESIAN_POINT ( 'NONE',  ( 12.00000000000000000, 4.000000000000000000, 24.10000000000000142 ) ) ;
#467 = ORIENTED_EDGE ( 'NONE', *, *, #928, .F. ) ;
#468 = CARTESIAN_POINT ( 'NONE',  ( -6.150000000000001243, -16.56659983251287827, 21.93935816987077203 ) ) ;
#469 = VECTOR ( 'NONE', #2075, 999.9999999999998863 ) ;
#470 = CYLINDRICAL_SURFACE ( 'NONE', #679, 2.299999999999999822 ) ;
#471 = ORIENTED_EDGE ( 'NONE', *, *, #1734, .T. ) ;
#472 = LINE ( 'NONE', #500, #1526 ) ;
#473 = ORIENTED_EDGE ( 'NONE', *, *, #1354, .F. ) ;
#474 = ORIENTED_EDGE ( 'NONE', *, *, #1542, .F. ) ;
#475 = AXIS2_PLACEMENT_3D ( 'NONE', #1695, #2269, #2431 ) ;
#476 = CARTESIAN_POINT ( 'NONE',  ( -19.16066017177982417, 0.000000000000000000, 8.939339828220182582 ) ) ;
#477 = AXIS2_PLACEMENT_3D ( 'NONE', #239, #1890, #946 ) ;
#478 = CIRCLE ( 'NONE', #123, 2.299999999999999822 ) ;
#479 = DIRECTION ( 'NONE',  ( 1.000000000000000000, 0.000000000000000000, -3.030084674195296767E-16 ) ) ;
#480 = CARTESIAN_POINT ( 'NONE',  ( 0.000000000000000000, -13.93446726848751105, 6.497748799605907344 ) ) ;
#481 = ORIENTED_EDGE ( 'NONE', *, *, #1389, .T. ) ;
#482 = EDGE_CURVE ( 'NONE', #1276, #2281, #1382, .T. ) ;
#483 = ADVANCED_FACE ( 'NONE', ( #1056 ), #1434, .F. ) ;
#484 = FACE_OUTER_BOUND ( 'NONE', #2039, .T. ) ;
#485 = ORIENTED_EDGE ( 'NONE', *, *, #2256, .F. ) ;
#486 = CARTESIAN_POINT ( 'NONE',  ( -18.10000000000000142, 0.000000000000000000, 5.000000000000005329 ) ) ;
#487 = ORIENTED_EDGE ( 'NONE', *, *, #2155, .T. ) ;
#488 = VECTOR ( 'NONE', #1487, 1000.000000000000114 ) ;
#489 = DIRECTION ( 'NONE',  ( 1.000000000000000000, 0.000000000000000000, 0.000000000000000000 ) ) ;
#490 = AXIS2_PLACEMENT_3D ( 'NONE', #288, #1040, #2347 ) ;
#491 = ORIENTED_EDGE ( 'NONE', *, *, #2256, .T. ) ;
#492 = DIRECTION ( 'NONE',  ( 0.000000000000000000, 0.000000000000000000, -1.000000000000000000 ) ) ;
#493 = CONICAL_SURFACE ( 'NONE', #926, 2.749999999999999112, 0.7853981633974482790 ) ;
#494 = LINE ( 'NONE', #1653, #117 ) ;
#495 = ORIENTED_EDGE ( 'NONE', *, *, #819, .T. ) ;
#496 = FACE_OUTER_BOUND ( 'NONE', #1103, .T. ) ;
#497 = CARTESIAN_POINT ( 'NONE',  ( -12.00000000000000000, 4.000000000000000000, 18.50000000000000000 ) ) ;
#498 = EDGE_CURVE ( 'NONE', #1401, #516, #596, .T. ) ;
#499 = ORIENTED_EDGE ( 'NONE', *, *, #1394, .F. ) ;
#500 = CARTESIAN_POINT ( 'NONE',  ( -1.850000000000006306, -3.925825698643968131, 27.96134991103498635 ) ) ;
#501 = ORIENTED_EDGE ( 'NONE', *, *, #1317, .T. ) ;
#502 = EDGE_CURVE ( 'NONE', #1401, #1680, #1244, .T. ) ;
#503 = LINE ( 'NONE', #900, #1035 ) ;
#504 = ORIENTED_EDGE ( 'NONE', *, *, #1518, .T. ) ;
#505 = CARTESIAN_POINT ( 'NONE',  ( 1.775737858763658711E-16, 0.000000000000000000, 32.95000000000000284 ) ) ;
#506 = CARTESIAN_POINT ( 'NONE',  ( 19.16066017177981706, 0.000000000000000000, 33.96066017177982843 ) ) ;
#507 = ORIENTED_EDGE ( 'NONE', *, *, #2423, .F. ) ;
#508 = PLANE ( 'NONE',  #2038 ) ;
#509 = DIRECTION ( 'NONE',  ( 0.000000000000000000, 0.000000000000000000, -1.000000000000000000 ) ) ;
#510 = ORIENTED_EDGE ( 'NONE', *, *, #1354, .T. ) ;
#511 = DIRECTION ( 'NONE',  ( -0.000000000000000000, 1.000000000000000000, -0.000000000000000000 ) ) ;
#512 = VERTEX_POINT ( 'NONE', #67 ) ;
#513 = DIRECTION ( 'NONE',  ( -0.000000000000000000, 1.000000000000000000, -0.000000000000000000 ) ) ;
#514 = DIRECTION ( 'NONE',  ( -0.000000000000000000, -1.000000000000000000, -0.000000000000000000 ) ) ;
#515 = ADVANCED_FACE ( 'NONE', ( #2018 ), #1258, .F. ) ;
#516 = VERTEX_POINT ( 'NONE', #505 ) ;
#517 = EDGE_CURVE ( 'NONE', #2298, #1251, #2222, .T. ) ;
#518 = DIRECTION ( 'NONE',  ( -0.000000000000000000, -1.000000000000000000, -0.000000000000000000 ) ) ;
#519 = CIRCLE ( 'NONE', #2025, 5.000000000000004441 ) ;
#520 = DIRECTION ( 'NONE',  ( -1.278206011896800117E-16, 0.000000000000000000, -1.000000000000000000 ) ) ;
#521 = CARTESIAN_POINT ( 'NONE',  ( 0.000000000000000000, 0.000000000000000000, 8.500000000000005329 ) ) ;
#522 = ORIENTED_EDGE ( 'NONE', *, *, #1440, .T. ) ;
#523 = DIRECTION ( 'NONE',  ( 0.000000000000000000, 0.000000000000000000, 1.000000000000000000 ) ) ;
#524 = ORIENTED_EDGE ( 'NONE', *, *, #981, .T. ) ;
#525 = CARTESIAN_POINT ( 'NONE',  ( 19.16066017177982772, 2.000000000000000000, 6.189339828220185247 ) ) ;
#526 = CARTESIAN_POINT ( 'NONE',  ( -6.150000000000001243, -13.93446726848751105, 6.497748799605907344 ) ) ;
#527 = CARTESIAN_POINT ( 'NONE',  ( -6.150000000000001243, -5.766536612921869143, 21.64773103355606310 ) ) ;
#528 = VERTEX_POINT ( 'NONE', #1639 ) ;
#529 = CIRCLE ( 'NONE', #2035, 1.449999999999998179 ) ;
#530 = EDGE_CURVE ( 'NONE', #2177, #2212, #1827, .T. ) ;
#531 = EDGE_CURVE ( 'NONE', #595, #1641, #753, .T. ) ;
#532 = CARTESIAN_POINT ( 'NONE',  ( 6.650000000000006573, 1.000000000000000000, 37.90000000000001279 ) ) ;
#533 = CARTESIAN_POINT ( 'NONE',  ( 6.150000000000000355, 1.000000000000000888, 21.93935816987077203 ) ) ;
#534 = DIRECTION ( 'NONE',  ( 0.000000000000000000, 0.000000000000000000, -1.000000000000000000 ) ) ;
#535 = ORIENTED_EDGE ( 'NONE', *, *, #197, .F. ) ;
#536 = DIRECTION ( 'NONE',  ( 0.000000000000000000, 0.000000000000000000, -1.000000000000000000 ) ) ;
#537 = EDGE_LOOP ( 'NONE', ( #473, #1480, #2361, #582 ) ) ;
#538 = DIRECTION ( 'NONE',  ( 0.000000000000000000, 0.000000000000000000, 1.000000000000000000 ) ) ;
#539 = CARTESIAN_POINT ( 'NONE',  ( 0.000000000000000000, 0.7000000000000055067, 35.85000000000000142 ) ) ;
#540 = DIRECTION ( 'NONE',  ( -0.000000000000000000, 0.4226182617406999409, 0.9063077870366497146 ) ) ;
#541 = EDGE_CURVE ( 'NONE', #23, #1187, #1266, .T. ) ;
#542 = ORIENTED_EDGE ( 'NONE', *, *, #140, .F. ) ;
#543 = EDGE_CURVE ( 'NONE', #74, #193, #1499, .T. ) ;
#544 = DIRECTION ( 'NONE',  ( 0.000000000000000000, 0.000000000000000000, 1.000000000000000000 ) ) ;
#545 = LINE ( 'NONE', #1125, #1932 ) ;
#546 = FACE_OUTER_BOUND ( 'NONE', #2044, .T. ) ;
#547 = EDGE_CURVE ( 'NONE', #2336, #1709, #2081, .T. ) ;
#548 = VERTEX_POINT ( 'NONE', #2041 ) ;
#549 = FACE_OUTER_BOUND ( 'NONE', #2065, .T. ) ;
#550 = EDGE_LOOP ( 'NONE', ( #982, #1109 ) ) ;
#551 = CARTESIAN_POINT ( 'NONE',  ( -6.150000000000001243, 1.000000000000000888, 13.74791814022568204 ) ) ;
#552 = DIRECTION ( 'NONE',  ( -0.000000000000000000, 1.000000000000000000, -0.000000000000000000 ) ) ;
#553 = LINE ( 'NONE', #1460, #1241 ) ;
#554 = CIRCLE ( 'NONE', #1418, 2.299999999999999822 ) ;
#555 = ORIENTED_EDGE ( 'NONE', *, *, #1800, .F. ) ;
#556 = VERTEX_POINT ( 'NONE', #168 ) ;
#557 = AXIS2_PLACEMENT_3D ( 'NONE', #506, #1817, #122 ) ;
#558 = VECTOR ( 'NONE', #786, 1000.000000000000114 ) ;
#559 = CARTESIAN_POINT ( 'NONE',  ( -23.10000000000000142, 2.000000000000000000, 10.00000000000000355 ) ) ;
#560 = LINE ( 'NONE', #345, #673 ) ;
#561 = ORIENTED_EDGE ( 'NONE', *, *, #269, .T. ) ;
#562 = DIRECTION ( 'NONE',  ( 0.000000000000000000, -1.000000000000000000, 0.000000000000000000 ) ) ;
#563 = EDGE_CURVE ( 'NONE', #417, #30, #1546, .T. ) ;
#564 = ORIENTED_EDGE ( 'NONE', *, *, #280, .T. ) ;
#565 = AXIS2_PLACEMENT_3D ( 'NONE', #2294, #376, #1128 ) ;
#566 = ADVANCED_FACE ( 'NONE', ( #351 ), #1703, .F. ) ;
#567 = DIRECTION ( 'NONE',  ( 8.659560562354956277E-17, 0.7071067811865457964, -0.7071067811865492381 ) ) ;
#568 = DIRECTION ( 'NONE',  ( 0.000000000000000000, 0.000000000000000000, 1.000000000000000000 ) ) ;
#569 = ORIENTED_EDGE ( 'NONE', *, *, #1560, .T. ) ;
#570 = EDGE_LOOP ( 'NONE', ( #1647, #788, #1553, #822 ) ) ;
#571 = VECTOR ( 'NONE', #2156, 1000.000000000000000 ) ;
#572 = DIRECTION ( 'NONE',  ( 0.000000000000000000, 0.000000000000000000, 1.000000000000000000 ) ) ;
#573 = LINE ( 'NONE', #2460, #160 ) ;
#574 = CIRCLE ( 'NONE', #2447, 3.300000000000000711 ) ;
#575 = LINE ( 'NONE', #1718, #2073 ) ;
#576 = ORIENTED_EDGE ( 'NONE', *, *, #1752, .T. ) ;
#577 = CIRCLE ( 'NONE', #1324, 2.750000000000002665 ) ;
#578 = DIRECTION ( 'NONE',  ( 0.000000000000000000, 0.9063077870366496036, -0.4226182617407003295 ) ) ;
#579 = ADVANCED_FACE ( 'NONE', ( #1292 ), #2277, .T. ) ;
#580 = DIRECTION ( 'NONE',  ( 0.000000000000000000, 0.000000000000000000, 1.000000000000000000 ) ) ;
#581 = ORIENTED_EDGE ( 'NONE', *, *, #280, .F. ) ;
#582 = ORIENTED_EDGE ( 'NONE', *, *, #2223, .F. ) ;
#583 = LINE ( 'NONE', #974, #416 ) ;
#584 = LINE ( 'NONE', #606, #877 ) ;
#585 = ORIENTED_EDGE ( 'NONE', *, *, #2066, .F. ) ;
#586 = LINE ( 'NONE', #1530, #1870 ) ;
#587 = DIRECTION ( 'NONE',  ( 0.000000000000000000, 1.000000000000000000, -0.000000000000000000 ) ) ;
#588 = ORIENTED_EDGE ( 'NONE', *, *, #2031, .T. ) ;
#589 = VERTEX_POINT ( 'NONE', #155 ) ;
#590 = EDGE_CURVE ( 'NONE', #63, #613, #2453, .T. ) ;
#591 = CALENDAR_DATE ( 2020, 9, 10 ) ;
#592 = CARTESIAN_POINT ( 'NONE',  ( 19.16066017177981706, 2.000000000000000000, 33.96066017177982843 ) ) ;
#593 = DIRECTION ( 'NONE',  ( 0.000000000000000000, -0.000000000000000000, 1.000000000000000000 ) ) ;
#594 = VECTOR ( 'NONE', #2130, 999.9999999999998863 ) ;
#595 = VERTEX_POINT ( 'NONE', #1650 ) ;
#596 = CIRCLE ( 'NONE', #1777, 1.449999999999999956 ) ;
#597 = CARTESIAN_POINT ( 'NONE',  ( -1.850000000000006306, -3.019517911607318528, 27.53873164929428441 ) ) ;
#598 = AXIS2_PLACEMENT_3D ( 'NONE', #1645, #2462, #2206 ) ;
#599 = DIRECTION ( 'NONE',  ( 0.000000000000000000, 0.000000000000000000, -1.000000000000000000 ) ) ;
#600 = ORIENTED_EDGE ( 'NONE', *, *, #1884, .F. ) ;
#601 = ORIENTED_EDGE ( 'NONE', *, *, #1839, .F. ) ;
#602 = PERSON_AND_ORGANIZATION ( #14, #1160 ) ;
#603 = EDGE_CURVE ( 'NONE', #859, #1006, #2414, .T. ) ;
#604 = CARTESIAN_POINT ( 'NONE',  ( 19.16066017177982772, 0.000000000000000000, 8.939339828220184359 ) ) ;
#605 = AXIS2_PLACEMENT_3D ( 'NONE', #402, #413, #580 ) ;
#606 = CARTESIAN_POINT ( 'NONE',  ( -18.10000000000000142, 2.000000000000000000, 5.000000000000005329 ) ) ;
#607 = ORIENTED_EDGE ( 'NONE', *, *, #2271, .F. ) ;
#608 = AXIS2_PLACEMENT_3D ( 'NONE', #1851, #2209, #2412 ) ;
#609 = CC_DESIGN_APPROVAL ( #1679, ( #393 ) ) ;
#610 = DIRECTION ( 'NONE',  ( -0.000000000000000000, 1.000000000000000000, -0.000000000000000000 ) ) ;
#611 = LINE ( 'NONE', #1173, #1236 ) ;
#612 = VECTOR ( 'NONE', #266, 1000.000000000000000 ) ;
#613 = VERTEX_POINT ( 'NONE', #2054 ) ;
#614 = ORIENTED_EDGE ( 'NONE', *, *, #44, .T. ) ;
#615 = DIRECTION ( 'NONE',  ( 0.000000000000000000, 0.9063077870366496036, -0.4226182617407003295 ) ) ;
#616 = COORDINATED_UNIVERSAL_TIME_OFFSET ( 1, 0, .AHEAD. ) ;
#617 = DIRECTION ( 'NONE',  ( -0.000000000000000000, 1.000000000000000000, -0.000000000000000000 ) ) ;
#618 = FACE_OUTER_BOUND ( 'NONE', #1783, .T. ) ;
#619 = EDGE_LOOP ( 'NONE', ( #1362, #585, #1550, #731 ) ) ;
#620 = EDGE_CURVE ( 'NONE', #1680, #185, #703, .T. ) ;
#621 = CARTESIAN_POINT ( 'NONE',  ( 12.00000000000000000, 3.587878387081799847, 17.49999999999999645 ) ) ;
#622 = FACE_BOUND ( 'NONE', #801, .T. ) ;
#623 = ORIENTED_EDGE ( 'NONE', *, *, #1867, .F. ) ;
#624 = ORIENTED_EDGE ( 'NONE', *, *, #653, .T. ) ;
#625 = DIRECTION ( 'NONE',  ( 0.000000000000000000, -0.9063077870366497146, 0.4226182617406999409 ) ) ;
#626 = PERSON_AND_ORGANIZATION_ROLE ( 'creator' ) ;
#627 = DIRECTION ( 'NONE',  ( -0.000000000000000000, 1.000000000000000000, -0.000000000000000000 ) ) ;
#628 = CARTESIAN_POINT ( 'NONE',  ( -19.16066017177982417, 2.000000000000000000, 10.38933982822018010 ) ) ;
#629 = ORIENTED_EDGE ( 'NONE', *, *, #530, .T. ) ;
#630 = AXIS2_PLACEMENT_3D ( 'NONE', #695, #2019, #682 ) ;
#631 = DIRECTION ( 'NONE',  ( 0.000000000000000000, 1.000000000000000000, 0.000000000000000000 ) ) ;
#632 = EDGE_CURVE ( 'NONE', #261, #1212, #1106, .T. ) ;
#633 = EDGE_CURVE ( 'NONE', #1301, #1217, #1458, .T. ) ;
#634 = VECTOR ( 'NONE', #513, 1000.000000000000000 ) ;
#635 = DIRECTION ( 'NONE',  ( 1.000000000000000000, 0.000000000000000000, 0.000000000000000000 ) ) ;
#636 = ORIENTED_EDGE ( 'NONE', *, *, #118, .T. ) ;
#637 = EDGE_LOOP ( 'NONE', ( #1733, #1759 ) ) ;
#638 = AXIS2_PLACEMENT_3D ( 'NONE', #1250, #740, #1687 ) ;
#639 = FACE_BOUND ( 'NONE', #1609, .T. ) ;
#640 = APPROVAL_ROLE ( '' ) ;
#641 = PLANE ( 'NONE',  #399 ) ;
#642 = DIRECTION ( 'NONE',  ( 0.000000000000000000, 0.000000000000000000, 1.000000000000000000 ) ) ;
#643 = ORIENTED_EDGE ( 'NONE', *, *, #2345, .F. ) ;
#644 = CARTESIAN_POINT ( 'NONE',  ( 12.00000000000000000, 4.000000000000000000, 20.80000000000000071 ) ) ;
#645 = VECTOR ( 'NONE', #1151, 999.9999999999998863 ) ;
#646 = ORIENTED_EDGE ( 'NONE', *, *, #1457, .F. ) ;
#647 = FACE_OUTER_BOUND ( 'NONE', #208, .T. ) ;
#648 = EDGE_LOOP ( 'NONE', ( #1899, #460, #1331, #689 ) ) ;
#649 = VECTOR ( 'NONE', #324, 1000.000000000000000 ) ;
#650 = EDGE_LOOP ( 'NONE', ( #2456, #2090, #2398, #103 ) ) ;
#651 = EDGE_CURVE ( 'NONE', #1554, #74, #1026, .T. ) ;
#652 = DIRECTION ( 'NONE',  ( -1.000000000000000000, 0.000000000000000000, 0.000000000000000000 ) ) ;
#653 = EDGE_CURVE ( 'NONE', #1863, #450, #1267, .T. ) ;
#654 = CARTESIAN_POINT ( 'NONE',  ( 18.09999999999999787, 2.000000000000000000, 37.90000000000001279 ) ) ;
#655 = DIRECTION ( 'NONE',  ( 1.000000000000000000, 0.000000000000000000, -0.000000000000000000 ) ) ;
#656 = ORIENTED_EDGE ( 'NONE', *, *, #1847, .T. ) ;
#657 = FACE_OUTER_BOUND ( 'NONE', #1610, .T. ) ;
#658 = FACE_OUTER_BOUND ( 'NONE', #1588, .T. ) ;
#659 = ORIENTED_EDGE ( 'NONE', *, *, #1022, .T. ) ;
#660 = CARTESIAN_POINT ( 'NONE',  ( -18.09999999999999787, 0.000000000000000000, 29.44084108006307687 ) ) ;
#661 = ORIENTED_EDGE ( 'NONE', *, *, #633, .T. ) ;
#662 = VERTEX_POINT ( 'NONE', #1316 ) ;
#663 = CARTESIAN_POINT ( 'NONE',  ( 6.149999999999999467, -5.682012960573733729, 21.82899259096338795 ) ) ;
#664 = EDGE_CURVE ( 'NONE', #1656, #2411, #1471, .T. ) ;
#665 = CARTESIAN_POINT ( 'NONE',  ( 1.775737858763660930E-16, 0.000000000000000000, 7.050000000000007816 ) ) ;
#666 = EDGE_CURVE ( 'NONE', #548, #1129, #240, .T. ) ;
#667 = CARTESIAN_POINT ( 'NONE',  ( 18.10000000000000142, 2.000000000000000000, 5.000000000000002665 ) ) ;
#668 = CARTESIAN_POINT ( 'NONE',  ( -6.150000000000001243, -4.287372696829418572, 24.81980828818434048 ) ) ;
#669 = VECTOR ( 'NONE', #2201, 1000.000000000000000 ) ;
#670 = DIRECTION ( 'NONE',  ( 0.000000000000000000, -0.4226182617407001074, -0.9063077870366496036 ) ) ;
#671 = ORIENTED_EDGE ( 'NONE', *, *, #2343, .T. ) ;
#672 = CARTESIAN_POINT ( 'NONE',  ( 19.16066017177982772, 0.000000000000000000, 7.489339828220185957 ) ) ;
#673 = VECTOR ( 'NONE', #749, 1000.000000000000000 ) ;
#674 = VERTEX_POINT ( 'NONE', #1139 ) ;
#675 = ORIENTED_EDGE ( 'NONE', *, *, #2440, .F. ) ;
#676 = CIRCLE ( 'NONE', #1222, 3.300000000000000711 ) ;
#677 = FACE_OUTER_BOUND ( 'NONE', #128, .T. ) ;
#678 = CIRCLE ( 'NONE', #1309, 3.300000000000000711 ) ;
#679 = AXIS2_PLACEMENT_3D ( 'NONE', #644, #61, #823 ) ;
#680 = DIRECTION ( 'NONE',  ( 0.000000000000000000, 0.4226182617407002740, 0.9063077870366496036 ) ) ;
#681 = EDGE_CURVE ( 'NONE', #961, #2021, #378, .T. ) ;
#682 = DIRECTION ( 'NONE',  ( -0.000000000000000000, 0.000000000000000000, 1.000000000000000000 ) ) ;
#683 = CARTESIAN_POINT ( 'NONE',  ( -19.16066017177982417, 0.000000000000000000, 7.489339828220184181 ) ) ;
#684 = CARTESIAN_POINT ( 'NONE',  ( 6.149999999999999467, -4.202849044481283158, 25.00106984559165824 ) ) ;
#685 = EDGE_CURVE ( 'NONE', #1893, #116, #2296, .T. ) ;
#686 = DIRECTION ( 'NONE',  ( -0.000000000000000000, -1.000000000000000000, -0.000000000000000000 ) ) ;
#687 = VERTEX_POINT ( 'NONE', #412 ) ;
#688 = CARTESIAN_POINT ( 'NONE',  ( -6.150000000000001243, -3.291898306032915666, 29.32081159158996186 ) ) ;
#689 = ORIENTED_EDGE ( 'NONE', *, *, #1237, .T. ) ;
#690 = VECTOR ( 'NONE', #489, 1000.000000000000000 ) ;
#691 = DIRECTION ( 'NONE',  ( 0.000000000000000000, -0.9063077870366496036, 0.4226182617407003295 ) ) ;
#692 = VECTOR ( 'NONE', #882, 1000.000000000000000 ) ;
#693 = ORIENTED_EDGE ( 'NONE', *, *, #1162, .F. ) ;
#694 = CARTESIAN_POINT ( 'NONE',  ( 7.649999999999996803, -2.657970913421865866, 30.68027327214493383 ) ) ;
#695 = CARTESIAN_POINT ( 'NONE',  ( -7.650000000000000355, 23.85686609992409402, 18.31620171809007047 ) ) ;
#696 = ORIENTED_EDGE ( 'NONE', *, *, #2255, .T. ) ;
#697 = DIRECTION ( 'NONE',  ( 0.000000000000000000, 0.000000000000000000, 1.000000000000000000 ) ) ;
#698 = CARTESIAN_POINT ( 'NONE',  ( -12.00000000000000000, 2.000000000000000000, 20.80000000000000071 ) ) ;
#699 = EDGE_CURVE ( 'NONE', #1488, #1225, #1619, .T. ) ;
#700 = ORIENTED_EDGE ( 'NONE', *, *, #928, .T. ) ;
#701 = DIRECTION ( 'NONE',  ( -0.000000000000000000, -1.000000000000000000, -0.000000000000000000 ) ) ;
#702 = VERTEX_POINT ( 'NONE', #20 ) ;
#703 = LINE ( 'NONE', #539, #164 ) ;
#704 = PLANE ( 'NONE',  #180 ) ;
#705 = ORIENTED_EDGE ( 'NONE', *, *, #1602, .T. ) ;
#706 = PLANE ( 'NONE',  #985 ) ;
#707 = CARTESIAN_POINT ( 'NONE',  ( 19.16066017177981706, 2.000000000000000000, 33.96066017177982843 ) ) ;
#708 = LINE ( 'NONE', #1833, #1281 ) ;
#709 = CARTESIAN_POINT ( 'NONE',  ( 7.649999999999996803, 23.85686609992409402, 18.31620171809007047 ) ) ;
#710 = AXIS2_PLACEMENT_3D ( 'NONE', #721, #161, #917 ) ;
#711 = ORIENTED_EDGE ( 'NONE', *, *, #1867, .T. ) ;
#712 = LINE ( 'NONE', #2397, #18 ) ;
#713 = DIRECTION ( 'NONE',  ( 0.000000000000000000, 0.000000000000000000, 1.000000000000000000 ) ) ;
#714 = EDGE_CURVE ( 'NONE', #1466, #921, #813, .T. ) ;
#715 = CARTESIAN_POINT ( 'NONE',  ( 18.10000000000000142, 2.000000000000000000, 5.000000000000002665 ) ) ;
#716 = ADVANCED_FACE ( 'NONE', ( #1729 ), #958, .T. ) ;
#717 = ORIENTED_EDGE ( 'NONE', *, *, #941, .T. ) ;
#718 = VECTOR ( 'NONE', #1279, 1000.000000000000114 ) ;
#719 = CARTESIAN_POINT ( 'NONE',  ( 4.649999999999998579, -4.202849044481283158, 25.00106984559165824 ) ) ;
#720 = VECTOR ( 'NONE', #1900, 1000.000000000000114 ) ;
#721 = CARTESIAN_POINT ( 'NONE',  ( 18.10000000000000142, 2.000000000000000000, 10.00000000000000533 ) ) ;
#722 = CARTESIAN_POINT ( 'NONE',  ( -19.16066017177982417, 2.000000000000000000, 11.68933982822018081 ) ) ;
#723 = EDGE_LOOP ( 'NONE', ( #1339, #377, #908, #1713 ) ) ;
#724 = DIRECTION ( 'NONE',  ( -1.000000000000000000, 0.000000000000000000, 0.000000000000000000 ) ) ;
#725 = EDGE_CURVE ( 'NONE', #1161, #202, #1360, .T. ) ;
#726 = ORIENTED_EDGE ( 'NONE', *, *, #861, .F. ) ;
#727 = DIRECTION ( 'NONE',  ( 0.000000000000000000, 0.000000000000000000, -1.000000000000000000 ) ) ;
#728 = DIRECTION ( 'NONE',  ( -0.000000000000000000, 0.4226182617407001074, 0.9063077870366497146 ) ) ;
#729 = LINE ( 'NONE', #715, #1154 ) ;
#730 = CC_DESIGN_PERSON_AND_ORGANIZATION_ASSIGNMENT ( #805, #2327, ( #1914 ) ) ;
#731 = ORIENTED_EDGE ( 'NONE', *, *, #1438, .T. ) ;
#732 = ORIENTED_EDGE ( 'NONE', *, *, #862, .F. ) ;
#733 = CIRCLE ( 'NONE', #2117, 1.749999999999994671 ) ;
#734 = EDGE_CURVE ( 'NONE', #114, #2337, #36, .T. ) ;
#735 = CARTESIAN_POINT ( 'NONE',  ( 4.649999999999998579, -5.109156831517932318, 25.42368810733236018 ) ) ;
#736 = DIRECTION ( 'NONE',  ( 0.000000000000000000, -0.9396926207859043201, -0.3420201433256802037 ) ) ;
#737 = DIRECTION ( 'NONE',  ( 2.478176394252582620E-16, -0.4226182617407002740, -0.9063077870366494926 ) ) ;
#738 = CONICAL_SURFACE ( 'NONE', #252, 1.449999999999999956, 0.7853981633974508325 ) ;
#739 = ORIENTED_EDGE ( 'NONE', *, *, #666, .T. ) ;
#740 = DIRECTION ( 'NONE',  ( -0.000000000000000000, -1.000000000000000000, -0.000000000000000000 ) ) ;
#741 = ORIENTED_EDGE ( 'NONE', *, *, #19, .T. ) ;
#742 = DIRECTION ( 'NONE',  ( 0.000000000000000000, 0.000000000000000000, 1.000000000000000000 ) ) ;
#743 = DIRECTION ( 'NONE',  ( 0.000000000000000000, 1.000000000000000000, 0.000000000000000000 ) ) ;
#744 = LINE ( 'NONE', #1626, #2079 ) ;
#745 = EDGE_LOOP ( 'NONE', ( #190, #2381, #510, #1007 ) ) ;
#746 = EDGE_CURVE ( 'NONE', #1129, #548, #1308, .T. ) ;
#747 = ADVANCED_FACE ( 'NONE', ( #1371, #1744 ), #400, .F. ) ;
#748 = CARTESIAN_POINT ( 'NONE',  ( 23.10000000000000497, 2.000000000000000000, 10.00000000000000533 ) ) ;
#749 = DIRECTION ( 'NONE',  ( 1.000000000000000000, 0.000000000000000000, 0.000000000000000000 ) ) ;
#750 = ORIENTED_EDGE ( 'NONE', *, *, #215, .T. ) ;
#751 = PLANE ( 'NONE',  #205 ) ;
#752 = VERTEX_POINT ( 'NONE', #621 ) ;
#753 = LINE ( 'NONE', #1677, #718 ) ;
#754 = LINE ( 'NONE', #2083, #1836 ) ;
#755 = VECTOR ( 'NONE', #736, 999.9999999999998863 ) ;
#756 = ORIENTED_EDGE ( 'NONE', *, *, #541, .F. ) ;
#757 = CIRCLE ( 'NONE', #557, 1.449999999999999956 ) ;
#758 = APPLICATION_CONTEXT ( 'configuration controlled 3d designs of mechanical parts and assemblies' ) ;
#759 = AXIS2_PLACEMENT_3D ( 'NONE', #2364, #479, #1019 ) ;
#760 = DIRECTION ( 'NONE',  ( 0.000000000000000000, 0.000000000000000000, 1.000000000000000000 ) ) ;
#761 = CARTESIAN_POINT ( 'NONE',  ( 0.000000000000000000, 0.7000000000000055067, 35.85000000000000142 ) ) ;
#762 = EDGE_CURVE ( 'NONE', #2281, #1778, #2287, .T. ) ;
#763 = CIRCLE ( 'NONE', #955, 1.449999999999999956 ) ;
#764 = CARTESIAN_POINT ( 'NONE',  ( -7.650000000000000355, -2.657970913421865866, 30.68027327214493383 ) ) ;
#765 = VERTEX_POINT ( 'NONE', #1912 ) ;
#766 = EDGE_CURVE ( 'NONE', #30, #528, #586, .T. ) ;
#767 = DIRECTION ( 'NONE',  ( -1.000000000000000000, -1.047322600025862708E-16, -2.245990563761521347E-16 ) ) ;
#768 = CARTESIAN_POINT ( 'NONE',  ( -6.649999999999996803, 2.000000000000000000, 37.90000000000001279 ) ) ;
#769 = ORIENTED_EDGE ( 'NONE', *, *, #2125, .F. ) ;
#770 = ORIENTED_EDGE ( 'NONE', *, *, #1474, .T. ) ;
#771 = AXIS2_PLACEMENT_3D ( 'NONE', #1881, #1690, #2465 ) ;
#772 = DIRECTION ( 'NONE',  ( -0.000000000000000000, -1.000000000000000000, -0.000000000000000000 ) ) ;
#773 = AXIS2_PLACEMENT_3D ( 'NONE', #263, #1988, #448 ) ;
#774 = CARTESIAN_POINT ( 'NONE',  ( 2.143131898507861395E-16, 1.000000000000000000, 6.750000000000011546 ) ) ;
#775 = LOCAL_TIME ( 15, 57, 49.00000000000000000, #2131 ) ;
#776 = EDGE_LOOP ( 'NONE', ( #231, #847, #1096, #307 ) ) ;
#777 = CONICAL_SURFACE ( 'NONE', #2164, 2.749999999999999112, 0.7853981633974482790 ) ;
#778 = DIRECTION ( 'NONE',  ( -0.000000000000000000, 1.000000000000000000, -0.000000000000000000 ) ) ;
#779 = ADVANCED_FACE ( 'NONE', ( #1698 ), #8, .T. ) ;
#780 = FACE_OUTER_BOUND ( 'NONE', #1055, .T. ) ;
#781 = EDGE_LOOP ( 'NONE', ( #2017, #426 ) ) ;
#782 = ORIENTED_EDGE ( 'NONE', *, *, #272, .T. ) ;
#783 = DIRECTION ( 'NONE',  ( -0.000000000000000000, -1.000000000000000000, 0.000000000000000000 ) ) ;
#784 = CARTESIAN_POINT ( 'NONE',  ( 1.849999999999998757, -8.490102925443533621, 18.17322581103916690 ) ) ;
#785 = ORIENTED_EDGE ( 'NONE', *, *, #1734, .F. ) ;
#786 = DIRECTION ( 'NONE',  ( -0.000000000000000000, -0.9063077870366494926, 0.4226182617407002184 ) ) ;
#787 = FACE_OUTER_BOUND ( 'NONE', #1326, .T. ) ;
#788 = ORIENTED_EDGE ( 'NONE', *, *, #1172, .T. ) ;
#789 = ORIENTED_EDGE ( 'NONE', *, *, #140, .T. ) ;
#790 = EDGE_CURVE ( 'NONE', #1989, #936, #1538, .T. ) ;
#791 = EDGE_CURVE ( 'NONE', #455, #2210, #1720, .T. ) ;
#792 = APPROVAL_DATE_TIME ( #1918, #364 ) ;
#793 = CARTESIAN_POINT ( 'NONE',  ( -12.00000000000000000, 0.000000000000000000, 23.09999999999999787 ) ) ;
#794 = LINE ( 'NONE', #764, #126 ) ;
#795 = VECTOR ( 'NONE', #1995, 1000.000000000000000 ) ;
#796 = ORIENTED_EDGE ( 'NONE', *, *, #725, .T. ) ;
#797 = AXIS2_PLACEMENT_3D ( 'NONE', #1303, #743, #713 ) ;
#798 = DIRECTION ( 'NONE',  ( -0.000000000000000000, 1.000000000000000000, -0.000000000000000000 ) ) ;
#799 = AXIS2_PLACEMENT_3D ( 'NONE', #1091, #920, #127 ) ;
#800 = CARTESIAN_POINT ( 'NONE',  ( -19.16066017177981706, 2.000000000000000000, 33.96066017177983554 ) ) ;
#801 = EDGE_LOOP ( 'NONE', ( #1529, #1508 ) ) ;
#802 = EDGE_LOOP ( 'NONE', ( #2192, #836, #2371, #1042 ) ) ;
#803 = DIRECTION ( 'NONE',  ( -0.000000000000000000, -1.000000000000000000, -0.000000000000000000 ) ) ;
#804 = ADVANCED_FACE ( 'NONE', ( #2091 ), #2307, .T. ) ;
#805 = PERSON_AND_ORGANIZATION ( #14, #1160 ) ;
#806 = EDGE_CURVE ( 'NONE', #662, #1785, #1985, .T. ) ;
#807 = DIRECTION ( 'NONE',  ( 0.000000000000000000, 0.000000000000000000, 1.000000000000000000 ) ) ;
#808 = AXIS2_PLACEMENT_3D ( 'NONE', #1305, #1318, #183 ) ;
#809 = CARTESIAN_POINT ( 'NONE',  ( 19.16066017177982772, 0.000000000000000000, 10.38933982822018187 ) ) ;
#810 = ORIENTED_EDGE ( 'NONE', *, *, #1233, .T. ) ;
#811 = VECTOR ( 'NONE', #922, 1000.000000000000000 ) ;
#812 = SECURITY_CLASSIFICATION ( '', '', #1965 ) ;
#813 = LINE ( 'NONE', #1564, #121 ) ;
#814 = DIRECTION ( 'NONE',  ( -1.000000000000000000, 0.000000000000000000, 0.000000000000000000 ) ) ;
#815 = ORIENTED_EDGE ( 'NONE', *, *, #482, .T. ) ;
#816 = ORIENTED_EDGE ( 'NONE', *, *, #734, .T. ) ;
#817 = FACE_OUTER_BOUND ( 'NONE', #1732, .T. ) ;
#818 = CARTESIAN_POINT ( 'NONE',  ( 12.00000000000000000, 3.587878387081799847, 20.80000000000000071 ) ) ;
#819 = EDGE_CURVE ( 'NONE', #976, #1686, #1069, .T. ) ;
#820 = ADVANCED_FACE ( 'NONE', ( #2368 ), #470, .F. ) ;
#821 = LINE ( 'NONE', #628, #1865 ) ;
#822 = ORIENTED_EDGE ( 'NONE', *, *, #1765, .F. ) ;
#823 = DIRECTION ( 'NONE',  ( 0.000000000000000000, 0.000000000000000000, -1.000000000000000000 ) ) ;
#824 = DIRECTION ( 'NONE',  ( 1.000000000000000000, 0.000000000000000000, 0.000000000000000000 ) ) ;
#825 = ORIENTED_EDGE ( 'NONE', *, *, #895, .F. ) ;
#826 = EDGE_LOOP ( 'NONE', ( #1702, #816, #501, #133 ) ) ;
#827 = LINE ( 'NONE', #663, #571 ) ;
#828 = PERSON_AND_ORGANIZATION_ROLE ( 'classification_officer' ) ;
#829 = DIRECTION ( 'NONE',  ( -0.000000000000000000, -1.000000000000000000, 0.000000000000000000 ) ) ;
#830 = CARTESIAN_POINT ( 'NONE',  ( 6.149999999999999467, 1.000000000000000888, 13.74791814022568204 ) ) ;
#831 = CARTESIAN_POINT ( 'NONE',  ( -19.16066017177982417, 2.000000000000000000, 8.939339828220182582 ) ) ;
#832 = ADVANCED_FACE ( 'NONE', ( #658 ), #2357, .T. ) ;
#833 = CIRCLE ( 'NONE', #1072, 2.749999999999999112 ) ;
#834 = LINE ( 'NONE', #2136, #1548 ) ;
#835 = PLANE ( 'NONE',  #1442 ) ;
#836 = ORIENTED_EDGE ( 'NONE', *, *, #1237, .F. ) ;
#837 = ORIENTED_EDGE ( 'NONE', *, *, #1102, .F. ) ;
#838 = AXIS2_PLACEMENT_3D ( 'NONE', #178, #883, #2233 ) ;
#839 = LINE ( 'NONE', #1748, #90 ) ;
#840 = APPROVAL_DATE_TIME ( #1365, #1679 ) ;
#841 = CARTESIAN_POINT ( 'NONE',  ( 19.16066017177981706, 2.000000000000000000, 31.21066017177983198 ) ) ;
#842 = DIRECTION ( 'NONE',  ( 0.000000000000000000, 0.000000000000000000, -1.000000000000000000 ) ) ;
#843 = ORIENTED_EDGE ( 'NONE', *, *, #1215, .T. ) ;
#844 = DIRECTION ( 'NONE',  ( -0.000000000000000000, -1.000000000000000000, -0.000000000000000000 ) ) ;
#845 = VERTEX_POINT ( 'NONE', #1412 ) ;
#846 = CYLINDRICAL_SURFACE ( 'NONE', #773, 1.449999999999998179 ) ;
#847 = ORIENTED_EDGE ( 'NONE', *, *, #1602, .F. ) ;
#848 = ADVANCED_FACE ( 'NONE', ( #72 ), #285, .T. ) ;
#849 = ORIENTED_EDGE ( 'NONE', *, *, #664, .T. ) ;
#850 = FACE_BOUND ( 'NONE', #26, .T. ) ;
#851 = DIRECTION ( 'NONE',  ( -0.000000000000000000, -1.000000000000000000, -0.000000000000000000 ) ) ;
#852 = CARTESIAN_POINT ( 'NONE',  ( 6.149999999999999467, -5.682012960573733729, 21.82899259096338795 ) ) ;
#853 = PLANE ( 'NONE',  #1176 ) ;
#854 = DIRECTION ( 'NONE',  ( 0.000000000000000000, -0.9063077870366496036, 0.4226182617407003295 ) ) ;
#855 = CARTESIAN_POINT ( 'NONE',  ( -18.10000000000000142, 2.000000000000000000, 10.00000000000000533 ) ) ;
#856 = ORIENTED_EDGE ( 'NONE', *, *, #104, .F. ) ;
#857 = DIRECTION ( 'NONE',  ( 0.000000000000000000, 0.000000000000000000, 1.000000000000000000 ) ) ;
#858 = ORIENTED_EDGE ( 'NONE', *, *, #517, .F. ) ;
#859 = VERTEX_POINT ( 'NONE', #1235 ) ;
#860 = LINE ( 'NONE', #1405, #1885 ) ;
#861 = EDGE_CURVE ( 'NONE', #1050, #2009, #2378, .T. ) ;
#862 = EDGE_CURVE ( 'NONE', #184, #1638, #1400, .T. ) ;
#863 = DIRECTION ( 'NONE',  ( 1.000000000000000000, -0.000000000000000000, -0.000000000000000000 ) ) ;
#864 = DIRECTION ( 'NONE',  ( -0.000000000000000000, 0.9063077870366496036, -0.4226182617407003295 ) ) ;
#865 = FACE_OUTER_BOUND ( 'NONE', #745, .T. ) ;
#866 = DIRECTION ( 'NONE',  ( 0.000000000000000000, 0.000000000000000000, 1.000000000000000000 ) ) ;
#867 = VECTOR ( 'NONE', #772, 1000.000000000000000 ) ;
#868 = CYLINDRICAL_SURFACE ( 'NONE', #366, 5.000000000000002665 ) ;
#869 = ORIENTED_EDGE ( 'NONE', *, *, #2423, .T. ) ;
#870 = DIRECTION ( 'NONE',  ( -0.000000000000000000, -1.000000000000000000, -0.000000000000000000 ) ) ;
#871 = VECTOR ( 'NONE', #2060, 1000.000000000000000 ) ;
#872 = ORIENTED_EDGE ( 'NONE', *, *, #543, .F. ) ;
#873 = AXIS2_PLACEMENT_3D ( 'NONE', #1628, #1789, #2387 ) ;
#874 = DIRECTION ( 'NONE',  ( 0.000000000000000000, 0.000000000000000000, -1.000000000000000000 ) ) ;
#875 = AXIS2_PLACEMENT_3D ( 'NONE', #597, #226, #578 ) ;
#876 = ORIENTED_EDGE ( 'NONE', *, *, #272, .F. ) ;
#877 = VECTOR ( 'NONE', #2284, 1000.000000000000000 ) ;
#878 = CARTESIAN_POINT ( 'NONE',  ( 0.000000000000000000, 1.000000000000000000, 8.500000000000005329 ) ) ;
#879 = EDGE_CURVE ( 'NONE', #313, #1724, #1739, .T. ) ;
#880 = FACE_OUTER_BOUND ( 'NONE', #537, .T. ) ;
#881 = ORIENTED_EDGE ( 'NONE', *, *, #4, .F. ) ;
#882 = DIRECTION ( 'NONE',  ( -1.000000000000000000, 0.000000000000000000, 0.000000000000000000 ) ) ;
#883 = DIRECTION ( 'NONE',  ( 0.000000000000000000, -0.9063077870366497146, 0.4226182617407001629 ) ) ;
#884 = ORIENTED_EDGE ( 'NONE', *, *, #1370, .T. ) ;
#885 = CARTESIAN_POINT ( 'NONE',  ( -1.650000000000001243, -6.949867745795833329, 19.11006922985344048 ) ) ;
#886 = VERTEX_POINT ( 'NONE', #456 ) ;
#887 = AXIS2_PLACEMENT_3D ( 'NONE', #1651, #1663, #156 ) ;
#888 = DIRECTION ( 'NONE',  ( 3.030084674195296274E-16, 0.000000000000000000, 1.000000000000000000 ) ) ;
#889 = DIRECTION ( 'NONE',  ( -0.000000000000000000, 1.000000000000000000, -0.000000000000000000 ) ) ;
#890 = AXIS2_PLACEMENT_3D ( 'NONE', #1373, #2358, #857 ) ;
#891 = ORIENTED_EDGE ( 'NONE', *, *, #1542, .T. ) ;
#892 = PLANE ( 'NONE',  #1342 ) ;
#893 = LINE ( 'NONE', #2047, #2266 ) ;
#894 = CARTESIAN_POINT ( 'NONE',  ( -6.150000000000001243, -4.287372696829418572, 24.81980828818434048 ) ) ;
#895 = EDGE_CURVE ( 'NONE', #2310, #1182, #916, .T. ) ;
#896 = DIRECTION ( 'NONE',  ( -1.000000000000000000, 0.000000000000000000, -0.000000000000000000 ) ) ;
#897 = ORIENTED_EDGE ( 'NONE', *, *, #664, .F. ) ;
#898 = LINE ( 'NONE', #1079, #1751 ) ;
#899 = CARTESIAN_POINT ( 'NONE',  ( 1.775737858763660437E-16, 0.7000000000000055067, 7.050000000000007816 ) ) ;
#900 = CARTESIAN_POINT ( 'NONE',  ( -6.150000000000001243, 1.000000000000000888, 27.31946654346434045 ) ) ;
#901 = VERTEX_POINT ( 'NONE', #1013 ) ;
#902 = CARTESIAN_POINT ( 'NONE',  ( 0.000000000000000000, -13.02815948145086367, 6.075130537865208957 ) ) ;
#903 = LINE ( 'NONE', #359, #1 ) ;
#904 = DIRECTION ( 'NONE',  ( 0.000000000000000000, 0.000000000000000000, -1.000000000000000000 ) ) ;
#905 = ORIENTED_EDGE ( 'NONE', *, *, #1924, .F. ) ;
#906 = DIRECTION ( 'NONE',  ( 0.000000000000000000, 0.000000000000000000, -1.000000000000000000 ) ) ;
#907 = EDGE_CURVE ( 'NONE', #17, #254, #834, .T. ) ;
#908 = ORIENTED_EDGE ( 'NONE', *, *, #791, .T. ) ;
#909 = CARTESIAN_POINT ( 'NONE',  ( -6.649999999999999467, 2.000000000000000000, 5.000000000000002665 ) ) ;
#910 = DIRECTION ( 'NONE',  ( 0.000000000000000000, 0.7071067811865457964, 0.7071067811865492381 ) ) ;
#911 = DIRECTION ( 'NONE',  ( 0.000000000000000000, 0.000000000000000000, -1.000000000000000000 ) ) ;
#912 = ORIENTED_EDGE ( 'NONE', *, *, #1936, .F. ) ;
#913 = AXIS2_PLACEMENT_3D ( 'NONE', #932, #360, #1874 ) ;
#914 = VECTOR ( 'NONE', #1866, 1000.000000000000000 ) ;
#915 = DIRECTION ( 'NONE',  ( 0.000000000000000000, -0.9063077870366496036, 0.4226182617407003295 ) ) ;
#916 = CIRCLE ( 'NONE', #2436, 5.000000000000002665 ) ;
#917 = DIRECTION ( 'NONE',  ( 0.000000000000000000, 0.000000000000000000, 1.000000000000000000 ) ) ;
#918 = CARTESIAN_POINT ( 'NONE',  ( -4.650000000000001243, -4.287372696829420349, 24.81980828818433693 ) ) ;
#919 = ORIENTED_EDGE ( 'NONE', *, *, #862, .T. ) ;
#920 = DIRECTION ( 'NONE',  ( -0.000000000000000000, 1.000000000000000000, -0.000000000000000000 ) ) ;
#921 = VERTEX_POINT ( 'NONE', #1971 ) ;
#922 = DIRECTION ( 'NONE',  ( 7.909073598678450161E-17, 0.000000000000000000, 1.000000000000000000 ) ) ;
#923 = DIRECTION ( 'NONE',  ( 0.000000000000000000, 0.000000000000000000, 1.000000000000000000 ) ) ;
#924 = DIRECTION ( 'NONE',  ( -1.000000000000000000, 0.000000000000000000, -3.030084674195296767E-16 ) ) ;
#925 = ADVANCED_FACE ( 'NONE', ( #1960 ), #1620, .F. ) ;
#926 = AXIS2_PLACEMENT_3D ( 'NONE', #1731, #938, #2092 ) ;
#927 = EDGE_LOOP ( 'NONE', ( #1963, #349 ) ) ;
#928 = EDGE_CURVE ( 'NONE', #1129, #2098, #1427, .T. ) ;
#929 = AXIS2_PLACEMENT_3D ( 'NONE', #2219, #2380, #1659 ) ;
#930 = DIRECTION ( 'NONE',  ( 0.000000000000000000, 0.9063077870366493816, -0.4226182617407008846 ) ) ;
#931 = FACE_OUTER_BOUND ( 'NONE', #179, .T. ) ;
#932 = CARTESIAN_POINT ( 'NONE',  ( -12.00000000000000000, 4.000000000000000000, 20.80000000000000071 ) ) ;
#933 = VECTOR ( 'NONE', #462, 1000.000000000000114 ) ;
#934 = ORIENTED_EDGE ( 'NONE', *, *, #1520, .T. ) ;
#935 = CARTESIAN_POINT ( 'NONE',  ( 7.649999999999996803, -2.657970913421865866, 30.68027327214493383 ) ) ;
#936 = VERTEX_POINT ( 'NONE', #2165 ) ;
#937 = CARTESIAN_POINT ( 'NONE',  ( 12.00000000000000000, 4.000000000000000000, 20.80000000000000071 ) ) ;
#938 = DIRECTION ( 'NONE',  ( -0.000000000000000000, 1.000000000000000000, -0.000000000000000000 ) ) ;
#939 = ORIENTED_EDGE ( 'NONE', *, *, #1438, .F. ) ;
#940 = EDGE_LOOP ( 'NONE', ( #1747, #242, #1975, #2359 ) ) ;
#941 = EDGE_CURVE ( 'NONE', #512, #1225, #1999, .T. ) ;
#942 = CARTESIAN_POINT ( 'NONE',  ( 0.000000000000000000, 0.000000000000000000, 34.39999999999999858 ) ) ;
#943 = CARTESIAN_POINT ( 'NONE',  ( 0.000000000000000000, 1.000000000000000000, 10.25000000000000000 ) ) ;
#944 = FACE_BOUND ( 'NONE', #1224, .T. ) ;
#945 = ORIENTED_EDGE ( 'NONE', *, *, #407, .T. ) ;
#946 = DIRECTION ( 'NONE',  ( 0.000000000000000000, 0.000000000000000000, -1.000000000000000000 ) ) ;
#947 = LINE ( 'NONE', #1350, #1992 ) ;
#948 = ORIENTED_EDGE ( 'NONE', *, *, #196, .T. ) ;
#949 = EDGE_LOOP ( 'NONE', ( #2461, #1221, #1972, #1403 ) ) ;
#950 = AXIS2_PLACEMENT_3D ( 'NONE', #1435, #1449, #1246 ) ;
#951 = AXIS2_PLACEMENT_3D ( 'NONE', #694, #1448, #2213 ) ;
#952 = CARTESIAN_POINT ( 'NONE',  ( 12.00000000000000000, 2.000000000000000000, 20.80000000000000071 ) ) ;
#953 = CARTESIAN_POINT ( 'NONE',  ( -4.650000000000001243, -6.672844399958519190, 22.07034929529676504 ) ) ;
#954 = EDGE_CURVE ( 'NONE', #1225, #995, #273, .T. ) ;
#955 = AXIS2_PLACEMENT_3D ( 'NONE', #1275, #2217, #509 ) ;
#956 = DIRECTION ( 'NONE',  ( -1.000000000000000000, 0.000000000000000000, -0.000000000000000000 ) ) ;
#957 = ORIENTED_EDGE ( 'NONE', *, *, #1830, .F. ) ;
#958 = CYLINDRICAL_SURFACE ( 'NONE', #477, 3.300000000000000711 ) ;
#959 = DIRECTION ( 'NONE',  ( 0.000000000000000000, 0.000000000000000000, 1.000000000000000000 ) ) ;
#960 = VERTEX_POINT ( 'NONE', #1757 ) ;
#961 = VERTEX_POINT ( 'NONE', #99 ) ;
#962 = CIRCLE ( 'NONE', #1278, 1.449999999999998179 ) ;
#963 = CARTESIAN_POINT ( 'NONE',  ( 19.16066017177982772, 0.7000000000000009548, 8.939339828220184359 ) ) ;
#964 = AXIS2_PLACEMENT_3D ( 'NONE', #468, #139, #1644 ) ;
#965 = CYLINDRICAL_SURFACE ( 'NONE', #2394, 1.449999999999999956 ) ;
#966 = CC_DESIGN_APPROVAL ( #364, ( #812 ) ) ;
#967 = ORIENTED_EDGE ( 'NONE', *, *, #1406, .F. ) ;
#968 = ADVANCED_FACE ( 'NONE', ( #484 ), #868, .T. ) ;
#969 = CARTESIAN_POINT ( 'NONE',  ( 1.775737858763660437E-16, 0.7000000000000055067, 32.95000000000000284 ) ) ;
#970 = CYLINDRICAL_SURFACE ( 'NONE', #605, 1.449999999999999956 ) ;
#971 = ORIENTED_EDGE ( 'NONE', *, *, #1105, .T. ) ;
#972 = EDGE_LOOP ( 'NONE', ( #35, #1770, #491, #1450 ) ) ;
#973 = DATE_AND_TIME ( #1725, #1399 ) ;
#974 = CARTESIAN_POINT ( 'NONE',  ( -1.850000000000006306, -2.385590518996267839, 28.89819332984925992 ) ) ;
#975 = FACE_BOUND ( 'NONE', #289, .T. ) ;
#976 = VERTEX_POINT ( 'NONE', #1595 ) ;
#977 = CARTESIAN_POINT ( 'NONE',  ( -12.00000000000000000, 2.000000000000000000, 20.80000000000000071 ) ) ;
#978 = ADVANCED_FACE ( 'NONE', ( #2191 ), #990, .T. ) ;
#979 = DIRECTION ( 'NONE',  ( -0.000000000000000000, 1.000000000000000000, -0.000000000000000000 ) ) ;
#980 = ORIENTED_EDGE ( 'NONE', *, *, #543, .T. ) ;
#981 = EDGE_CURVE ( 'NONE', #960, #2336, #1947, .T. ) ;
#982 = ORIENTED_EDGE ( 'NONE', *, *, #2082, .F. ) ;
#983 = DATE_TIME_ROLE ( 'classification_date' ) ;
#984 = DIRECTION ( 'NONE',  ( -0.000000000000000000, -1.000000000000000000, 0.000000000000000000 ) ) ;
#985 = AXIS2_PLACEMENT_3D ( 'NONE', #902, #343, #2428 ) ;
#986 = FACE_OUTER_BOUND ( 'NONE', #1476, .T. ) ;
#987 = VECTOR ( 'NONE', #1130, 1000.000000000000000 ) ;
#988 = VECTOR ( 'NONE', #1535, 1000.000000000000227 ) ;
#989 = ORIENTED_EDGE ( 'NONE', *, *, #766, .F. ) ;
#990 = CONICAL_SURFACE ( 'NONE', #1942, 3.300000000000000711, 0.3490658503988781081 ) ;
#991 = CARTESIAN_POINT ( 'NONE',  ( 12.00000000000000000, 4.000000000000000000, 20.80000000000000071 ) ) ;
#992 = AXIS2_PLACEMENT_3D ( 'NONE', #1168, #1325, #956 ) ;
#993 = LINE ( 'NONE', #73, #2080 ) ;
#994 = VERTEX_POINT ( 'NONE', #2062 ) ;
#995 = VERTEX_POINT ( 'NONE', #2260 ) ;
#996 = ADVANCED_FACE ( 'NONE', ( #2410 ), #2147, .F. ) ;
#997 = DIRECTION ( 'NONE',  ( 0.000000000000000000, 1.000000000000000000, 0.000000000000000000 ) ) ;
#998 = ADVANCED_FACE ( 'NONE', ( #549 ), #141, .F. ) ;
#999 = CARTESIAN_POINT ( 'NONE',  ( -1.850000000000006306, -3.291898306032917443, 29.32081159158996186 ) ) ;
#1000 = DIRECTION ( 'NONE',  ( 0.000000000000000000, 0.000000000000000000, 1.000000000000000000 ) ) ;
#1001 = ORIENTED_EDGE ( 'NONE', *, *, #2220, .F. ) ;
#1002 = CC_DESIGN_APPROVAL ( #244, ( #2161 ) ) ;
#1003 = DIRECTION ( 'NONE',  ( 0.000000000000000000, 1.000000000000000000, 0.000000000000000000 ) ) ;
#1004 = ADVANCED_FACE ( 'NONE', ( #1300 ), #1441, .F. ) ;
#1005 = FACE_OUTER_BOUND ( 'NONE', #802, .T. ) ;
#1006 = VERTEX_POINT ( 'NONE', #1672 ) ;
#1007 = ORIENTED_EDGE ( 'NONE', *, *, #714, .T. ) ;
#1008 = CARTESIAN_POINT ( 'NONE',  ( 6.150000000000001243, 1.000000000000000888, 27.31946654346434045 ) ) ;
#1009 = ADVANCED_FACE ( 'NONE', ( #1634 ), #363, .F. ) ;
#1010 = DIRECTION ( 'NONE',  ( -0.000000000000000000, 1.000000000000000000, -0.000000000000000000 ) ) ;
#1011 = FACE_OUTER_BOUND ( 'NONE', #1447, .T. ) ;
#1012 = CARTESIAN_POINT ( 'NONE',  ( -12.00000000000000000, 4.000000000000000000, 23.09999999999999787 ) ) ;
#1013 = CARTESIAN_POINT ( 'NONE',  ( -12.00000000000000000, 3.587878387081799847, 17.49999999999999645 ) ) ;
#1014 = DIRECTION ( 'NONE',  ( 0.000000000000000000, 0.000000000000000000, -1.000000000000000000 ) ) ;
#1015 = ORIENTED_EDGE ( 'NONE', *, *, #725, .F. ) ;
#1016 = ORIENTED_EDGE ( 'NONE', *, *, #347, .T. ) ;
#1017 = LINE ( 'NONE', #1568, #1122 ) ;
#1018 = COORDINATED_UNIVERSAL_TIME_OFFSET ( 1, 0, .AHEAD. ) ;
#1019 = DIRECTION ( 'NONE',  ( -3.030084674195296767E-16, 0.000000000000000000, -1.000000000000000000 ) ) ;
#1020 = CARTESIAN_POINT ( 'NONE',  ( -4.650000000000001243, -5.766536612921869143, 21.64773103355606310 ) ) ;
#1021 = LINE ( 'NONE', #1996, #2383 ) ;
#1022 = EDGE_CURVE ( 'NONE', #1785, #662, #678, .T. ) ;
#1023 = AXIS2_PLACEMENT_3D ( 'NONE', #454, #1581, #2355 ) ;
#1024 = DIRECTION ( 'NONE',  ( 0.000000000000000000, 0.000000000000000000, 1.000000000000000000 ) ) ;
#1025 = ORIENTED_EDGE ( 'NONE', *, *, #1355, .F. ) ;
#1026 = CIRCLE ( 'NONE', #797, 5.000000000000002665 ) ;
#1027 = LINE ( 'NONE', #1784, #2403 ) ;
#1028 = VERTEX_POINT ( 'NONE', #497 ) ;
#1029 = ORIENTED_EDGE ( 'NONE', *, *, #1491, .F. ) ;
#1030 = AXIS2_PLACEMENT_3D ( 'NONE', #1150, #767, #218 ) ;
#1031 = DIRECTION ( 'NONE',  ( -1.000000000000000000, 1.156482317317871725E-15, 2.312964634635743450E-15 ) ) ;
#1032 = DIRECTION ( 'NONE',  ( -0.000000000000000000, 0.9063077870366496036, -0.4226182617407003295 ) ) ;
#1033 = CARTESIAN_POINT ( 'NONE',  ( 6.149999999999999467, -5.682012960573733729, 21.82899259096338795 ) ) ;
#1034 = ORIENTED_EDGE ( 'NONE', *, *, #2389, .T. ) ;
#1035 = VECTOR ( 'NONE', #1841, 1000.000000000000000 ) ;
#1036 = DIRECTION ( 'NONE',  ( -0.000000000000000000, 1.000000000000000000, -0.000000000000000000 ) ) ;
#1037 = AXIS2_PLACEMENT_3D ( 'NONE', #86, #50, #1973 ) ;
#1038 = ADVANCED_FACE ( 'NONE', ( #1496 ), #2011, .F. ) ;
#1039 = EDGE_LOOP ( 'NONE', ( #705, #1658 ) ) ;
#1040 = DIRECTION ( 'NONE',  ( -0.000000000000000000, 1.000000000000000000, -0.000000000000000000 ) ) ;
#1041 = EDGE_LOOP ( 'NONE', ( #2078, #524, #843, #326 ) ) ;
#1042 = ORIENTED_EDGE ( 'NONE', *, *, #861, .T. ) ;
#1043 = VECTOR ( 'NONE', #1213, 1000.000000000000114 ) ;
#1044 = FACE_BOUND ( 'NONE', #2012, .T. ) ;
#1045 = DIRECTION ( 'NONE',  ( 0.000000000000000000, 0.9063077870366496036, -0.4226182617407003295 ) ) ;
#1046 = LINE ( 'NONE', #249, #2143 ) ;
#1047 = ORIENTED_EDGE ( 'NONE', *, *, #1145, .F. ) ;
#1048 = DIRECTION ( 'NONE',  ( -0.000000000000000000, 0.4226182617407003295, 0.9063077870366496036 ) ) ;
#1049 = DIRECTION ( 'NONE',  ( -0.000000000000000000, -1.000000000000000000, -0.000000000000000000 ) ) ;
#1050 = VERTEX_POINT ( 'NONE', #1467 ) ;
#1051 = CARTESIAN_POINT ( 'NONE',  ( -1.850000000000006306, -3.019517911607318528, 27.53873164929428441 ) ) ;
#1052 = EDGE_LOOP ( 'NONE', ( #150, #2129, #39, #2413 ) ) ;
#1053 = LINE ( 'NONE', #1256, #2286 ) ;
#1054 = EDGE_CURVE ( 'NONE', #2098, #1211, #478, .T. ) ;
#1055 = EDGE_LOOP ( 'NONE', ( #1025, #355, #1946, #1854, #47, #1950, #600, #53 ) ) ;
#1056 = FACE_OUTER_BOUND ( 'NONE', #1837, .T. ) ;
#1057 = AXIS2_PLACEMENT_3D ( 'NONE', #604, #783, #1135 ) ;
#1058 = DIRECTION ( 'NONE',  ( -0.000000000000000000, 1.000000000000000000, -0.000000000000000000 ) ) ;
#1059 = CIRCLE ( 'NONE', #1057, 1.449999999999998179 ) ;
#1060 = CYLINDRICAL_SURFACE ( 'NONE', #157, 1.449999999999998179 ) ;
#1061 = AXIS2_PLACEMENT_3D ( 'NONE', #2430, #373, #2268 ) ;
#1062 = DIRECTION ( 'NONE',  ( 0.000000000000000000, 1.000000000000000000, -0.000000000000000000 ) ) ;
#1063 = ORIENTED_EDGE ( 'NONE', *, *, #2220, .T. ) ;
#1064 = DIRECTION ( 'NONE',  ( -0.000000000000000000, -1.000000000000000000, -0.000000000000000000 ) ) ;
#1065 = ORIENTED_EDGE ( 'NONE', *, *, #2155, .F. ) ;
#1066 = DIRECTION ( 'NONE',  ( 0.000000000000000000, 0.000000000000000000, -1.000000000000000000 ) ) ;
#1067 = VECTOR ( 'NONE', #1967, 1000.000000000000114 ) ;
#1068 = DIRECTION ( 'NONE',  ( 0.000000000000000000, 0.000000000000000000, 1.000000000000000000 ) ) ;
#1069 = CIRCLE ( 'NONE', #2278, 1.449999999999999956 ) ;
#1070 = EDGE_LOOP ( 'NONE', ( #82, #1065, #1034, #1624 ) ) ;
#1071 = EDGE_CURVE ( 'NONE', #1201, #1006, #519, .T. ) ;
#1072 = AXIS2_PLACEMENT_3D ( 'NONE', #1423, #2134, #81 ) ;
#1073 = EDGE_CURVE ( 'NONE', #1225, #1488, #1622, .T. ) ;
#1074 = DIRECTION ( 'NONE',  ( -1.000000000000000000, 0.000000000000000000, 0.000000000000000000 ) ) ;
#1075 = DIRECTION ( 'NONE',  ( 0.000000000000000000, -0.9063077870366494926, 0.4226182617407002740 ) ) ;
#1076 = DIRECTION ( 'NONE',  ( -0.000000000000000000, 1.000000000000000000, -0.000000000000000000 ) ) ;
#1077 = DIRECTION ( 'NONE',  ( -0.000000000000000000, 1.000000000000000000, -0.000000000000000000 ) ) ;
#1078 = ORIENTED_EDGE ( 'NONE', *, *, #1909, .T. ) ;
#1079 = CARTESIAN_POINT ( 'NONE',  ( -1.650000000000001243, -7.583795138406883574, 17.75060754929846496 ) ) ;
#1080 = CIRCLE ( 'NONE', #1635, 1.449999999999999956 ) ;
#1081 = DIRECTION ( 'NONE',  ( -0.000000000000000000, -1.000000000000000000, 0.000000000000000000 ) ) ;
#1082 = FACE_OUTER_BOUND ( 'NONE', #2196, .T. ) ;
#1083 = ORIENTED_EDGE ( 'NONE', *, *, #531, .T. ) ;
#1084 = LOCAL_TIME ( 15, 57, 49.00000000000000000, #1018 ) ;
#1085 = VECTOR ( 'NONE', #1896, 1000.000000000000114 ) ;
#1086 = ADVANCED_FACE ( 'NONE', ( #1822 ), #1861, .F. ) ;
#1087 = CYLINDRICAL_SURFACE ( 'NONE', #1179, 2.299999999999999822 ) ;
#1088 = DIRECTION ( 'NONE',  ( 0.000000000000000000, 1.000000000000000000, 0.000000000000000000 ) ) ;
#1089 =( NAMED_UNIT ( * ) SI_UNIT ( $, .STERADIAN. ) SOLID_ANGLE_UNIT ( ) );
#1090 = ORIENTED_EDGE ( 'NONE', *, *, #766, .T. ) ;
#1091 = CARTESIAN_POINT ( 'NONE',  ( -19.16066017177982417, 2.000000000000000000, 8.939339828220182582 ) ) ;
#1092 = ORIENTED_EDGE ( 'NONE', *, *, #1285, .T. ) ;
#1093 = CARTESIAN_POINT ( 'NONE',  ( 19.16066017177981706, 2.000000000000000000, 33.96066017177982843 ) ) ;
#1094 = CARTESIAN_POINT ( 'NONE',  ( 23.10000000000000142, 2.000000000000000000, 32.90000000000000568 ) ) ;
#1095 = DIRECTION ( 'NONE',  ( 0.000000000000000000, -1.000000000000000000, 0.000000000000000000 ) ) ;
#1096 = ORIENTED_EDGE ( 'NONE', *, *, #70, .T. ) ;
#1097 = LINE ( 'NONE', #719, #1219 ) ;
#1098 = CARTESIAN_POINT ( 'NONE',  ( 0.000000000000000000, 1.000000000000000000, 36.14999999999999147 ) ) ;
#1099 = CARTESIAN_POINT ( 'NONE',  ( 6.150000000000000355, -6.588320747610381112, 22.25161085270408634 ) ) ;
#1100 = ORIENTED_EDGE ( 'NONE', *, *, #227, .F. ) ;
#1101 = DIRECTION ( 'NONE',  ( 1.000000000000000000, 0.000000000000000000, 0.000000000000000000 ) ) ;
#1102 = EDGE_CURVE ( 'NONE', #1188, #994, #763, .T. ) ;
#1103 = EDGE_LOOP ( 'NONE', ( #971, #576, #1697, #1313 ) ) ;
#1104 = FACE_OUTER_BOUND ( 'NONE', #570, .T. ) ;
#1105 = EDGE_CURVE ( 'NONE', #512, #2123, #1147, .T. ) ;
#1106 = LINE ( 'NONE', #899, #1737 ) ;
#1107 = CARTESIAN_POINT ( 'NONE',  ( 23.09999999999999787, 2.000000000000000000, 32.90000000000000568 ) ) ;
#1108 = VERTEX_POINT ( 'NONE', #1657 ) ;
#1109 = ORIENTED_EDGE ( 'NONE', *, *, #1721, .F. ) ;
#1110 = CONICAL_SURFACE ( 'NONE', #1265, 2.749999999999999112, 0.7853981633974482790 ) ;
#1111 = AXIS2_PLACEMENT_3D ( 'NONE', #818, #1570, #2340 ) ;
#1112 = CARTESIAN_POINT ( 'NONE',  ( 18.09999999999999787, 2.000000000000000000, 32.90000000000000568 ) ) ;
#1113 = AXIS2_PLACEMENT_3D ( 'NONE', #446, #1003, #1024 ) ;
#1114 = CARTESIAN_POINT ( 'NONE',  ( 4.649999999999999467, -5.682012960573733729, 21.82899259096338795 ) ) ;
#1115 = FACE_OUTER_BOUND ( 'NONE', #1375, .T. ) ;
#1116 = EDGE_LOOP ( 'NONE', ( #693, #1319, #957, #2265 ) ) ;
#1117 = DIRECTION ( 'NONE',  ( 0.000000000000000000, 0.000000000000000000, 1.000000000000000000 ) ) ;
#1118 = VERTEX_POINT ( 'NONE', #2051 ) ;
#1119 = DIRECTION ( 'NONE',  ( -1.000000000000000000, 0.000000000000000000, 0.000000000000000000 ) ) ;
#1120 = EDGE_CURVE ( 'NONE', #994, #976, #165, .T. ) ;
#1121 = CARTESIAN_POINT ( 'NONE',  ( -12.00000000000000000, 4.000000000000000000, 20.80000000000000071 ) ) ;
#1122 = VECTOR ( 'NONE', #1601, 999.9999999999998863 ) ;
#1123 = ORIENTED_EDGE ( 'NONE', *, *, #2204, .F. ) ;
#1124 = CONICAL_SURFACE ( 'NONE', #1714, 2.750000000000002665, 0.7853981633974482790 ) ;
#1125 = CARTESIAN_POINT ( 'NONE',  ( -6.150000000000001243, 1.000000000000000888, 13.74791814022568204 ) ) ;
#1126 = CARTESIAN_POINT ( 'NONE',  ( 23.09999999999999787, 0.000000000000000000, 32.90000000000000568 ) ) ;
#1127 = AXIS2_PLACEMENT_3D ( 'NONE', #1694, #1643, #572 ) ;
#1128 = DIRECTION ( 'NONE',  ( 0.000000000000000000, -0.000000000000000000, -1.000000000000000000 ) ) ;
#1129 = VERTEX_POINT ( 'NONE', #151 ) ;
#1130 = DIRECTION ( 'NONE',  ( 1.000000000000000000, 0.000000000000000000, 0.000000000000000000 ) ) ;
#1131 = DIRECTION ( 'NONE',  ( -0.000000000000000000, -1.000000000000000000, 0.000000000000000000 ) ) ;
#1132 = VERTEX_POINT ( 'NONE', #2037 ) ;
#1133 = ORIENTED_EDGE ( 'NONE', *, *, #1491, .T. ) ;
#1134 = EDGE_CURVE ( 'NONE', #2009, #1495, #2434, .T. ) ;
#1135 = DIRECTION ( 'NONE',  ( 0.000000000000000000, 0.000000000000000000, -1.000000000000000000 ) ) ;
#1136 = DIRECTION ( 'NONE',  ( 0.000000000000000000, 0.000000000000000000, 1.000000000000000000 ) ) ;
#1137 = DIRECTION ( 'NONE',  ( 0.000000000000000000, 0.000000000000000000, -1.000000000000000000 ) ) ;
#1138 = ORIENTED_EDGE ( 'NONE', *, *, #1707, .T. ) ;
#1139 = CARTESIAN_POINT ( 'NONE',  ( -12.00000000000000000, 4.000000000000000000, 17.65000000000000568 ) ) ;
#1140 = VECTOR ( 'NONE', #2059, 1000.000000000000000 ) ;
#1141 = LINE ( 'NONE', #1913, #1489 ) ;
#1142 = EDGE_LOOP ( 'NONE', ( #661, #391, #1288, #891, #243, #1937 ) ) ;
#1143 = ORIENTED_EDGE ( 'NONE', *, *, #1317, .F. ) ;
#1144 = VECTOR ( 'NONE', #357, 1000.000000000000000 ) ;
#1145 = EDGE_CURVE ( 'NONE', #1118, #702, #2317, .T. ) ;
#1146 = CARTESIAN_POINT ( 'NONE',  ( 18.09999999999999787, 2.000000000000000000, 37.90000000000001279 ) ) ;
#1147 = CIRCLE ( 'NONE', #9, 1.449999999999999956 ) ;
#1148 = CARTESIAN_POINT ( 'NONE',  ( 7.649999999999996803, 0.000000000000000000, 12.55915891993694622 ) ) ;
#1149 = EDGE_LOOP ( 'NONE', ( #1388, #2116 ) ) ;
#1150 = CARTESIAN_POINT ( 'NONE',  ( 4.649999999999998579, -4.202849044481283158, 25.00106984559165824 ) ) ;
#1151 = DIRECTION ( 'NONE',  ( 0.000000000000000000, -0.9063077870366496036, 0.4226182617407003295 ) ) ;
#1152 = ORIENTED_EDGE ( 'NONE', *, *, #2184, .F. ) ;
#1153 = ORIENTED_EDGE ( 'NONE', *, *, #58, .T. ) ;
#1154 = VECTOR ( 'NONE', #1812, 1000.000000000000000 ) ;
#1155 = CALENDAR_DATE ( 2020, 9, 10 ) ;
#1156 = AXIS2_PLACEMENT_3D ( 'NONE', #1745, #2140, #1575 ) ;
#1157 = LINE ( 'NONE', #1559, #1367 ) ;
#1158 = ADVANCED_FACE ( 'NONE', ( #975, #944, #25, #1159 ), #751, .F. ) ;
#1159 = FACE_OUTER_BOUND ( 'NONE', #2466, .T. ) ;
#1160 = ORGANIZATION ( 'UNSPECIFIED', 'UNSPECIFIED', '' ) ;
#1161 = VERTEX_POINT ( 'NONE', #784 ) ;
#1162 = EDGE_CURVE ( 'NONE', #40, #2299, #224, .T. ) ;
#1163 = DIRECTION ( 'NONE',  ( 0.000000000000000000, -0.9063077870366496036, 0.4226182617407003295 ) ) ;
#1164 = FACE_OUTER_BOUND ( 'NONE', #1039, .T. ) ;
#1165 = ORIENTED_EDGE ( 'NONE', *, *, #620, .T. ) ;
#1166 = ORIENTED_EDGE ( 'NONE', *, *, #1162, .T. ) ;
#1167 = DIRECTION ( 'NONE',  ( 0.000000000000000000, 1.000000000000000000, 0.000000000000000000 ) ) ;
#1168 = CARTESIAN_POINT ( 'NONE',  ( -18.09999999999999787, 2.000000000000000000, 37.90000000000001279 ) ) ;
#1169 = EDGE_LOOP ( 'NONE', ( #588, #504 ) ) ;
#1170 = CARTESIAN_POINT ( 'NONE',  ( 12.00000000000000000, 4.000000000000000000, 20.80000000000000071 ) ) ;
#1171 = ADVANCED_FACE ( 'NONE', ( #986 ), #1906, .T. ) ;
#1172 = EDGE_CURVE ( 'NONE', #2318, #662, #1898, .T. ) ;
#1173 = CARTESIAN_POINT ( 'NONE',  ( -19.16066017177982417, 2.000000000000000000, 11.68933982822018081 ) ) ;
#1174 = ORIENTED_EDGE ( 'NONE', *, *, #2239, .F. ) ;
#1175 = ORIENTED_EDGE ( 'NONE', *, *, #746, .T. ) ;
#1176 = AXIS2_PLACEMENT_3D ( 'NONE', #1397, #2163, #1605 ) ;
#1177 = DIRECTION ( 'NONE',  ( 0.000000000000000000, -0.9396926207859043201, -0.3420201433256802037 ) ) ;
#1178 = DIRECTION ( 'NONE',  ( 0.000000000000000000, 0.000000000000000000, -1.000000000000000000 ) ) ;
#1179 = AXIS2_PLACEMENT_3D ( 'NONE', #2254, #518, #2417 ) ;
#1180 = DIRECTION ( 'NONE',  ( 0.000000000000000000, 0.9063077870366496036, -0.4226182617407003295 ) ) ;
#1181 = VECTOR ( 'NONE', #1032, 1000.000000000000227 ) ;
#1182 = VERTEX_POINT ( 'NONE', #189 ) ;
#1183 = AXIS2_PLACEMENT_3D ( 'NONE', #977, #1349, #388 ) ;
#1184 = DIRECTION ( 'NONE',  ( 0.000000000000000000, 0.000000000000000000, -1.000000000000000000 ) ) ;
#1185 = VECTOR ( 'NONE', #2149, 1000.000000000000000 ) ;
#1186 = CARTESIAN_POINT ( 'NONE',  ( -6.150000000000001243, -5.193680483866065956, 25.24242654992504242 ) ) ;
#1187 = VERTEX_POINT ( 'NONE', #2305 ) ;
#1188 = VERTEX_POINT ( 'NONE', #2089 ) ;
#1189 = EDGE_CURVE ( 'NONE', #1989, #1680, #1625, .T. ) ;
#1190 = LINE ( 'NONE', #1578, #2443 ) ;
#1191 = APPROVAL_ROLE ( '' ) ;
#1192 = DIRECTION ( 'NONE',  ( 0.000000000000000000, 0.000000000000000000, -1.000000000000000000 ) ) ;
#1193 = VECTOR ( 'NONE', #115, 1000.000000000000000 ) ;
#1194 = PLANE ( 'NONE',  #238 ) ;
#1195 = ORIENTED_EDGE ( 'NONE', *, *, #2125, .T. ) ;
#1196 = CIRCLE ( 'NONE', #929, 1.449999999999999956 ) ;
#1197 = APPROVAL_PERSON_ORGANIZATION ( #32, #364, #1191 ) ;
#1198 = CARTESIAN_POINT ( 'NONE',  ( -18.10000000000000142, 0.000000000000000000, 10.00000000000000533 ) ) ;
#1199 = CYLINDRICAL_SURFACE ( 'NONE', #92, 3.300000000000000711 ) ;
#1200 = ORIENTED_EDGE ( 'NONE', *, *, #563, .T. ) ;
#1201 = VERTEX_POINT ( 'NONE', #1528 ) ;
#1202 = CARTESIAN_POINT ( 'NONE',  ( 0.000000000000000000, 0.7000000000000055067, 34.39999999999999858 ) ) ;
#1203 = APPROVAL_DATE_TIME ( #973, #244 ) ;
#1204 = ADVANCED_FACE ( 'NONE', ( #1314 ), #1356, .F. ) ;
#1205 = CARTESIAN_POINT ( 'NONE',  ( 1.849999999999998757, -6.949867745795833329, 19.11006922985344048 ) ) ;
#1206 = DIRECTION ( 'NONE',  ( -0.000000000000000000, 1.000000000000000000, -0.000000000000000000 ) ) ;
#1207 = ORIENTED_EDGE ( 'NONE', *, *, #1269, .F. ) ;
#1208 = CARTESIAN_POINT ( 'NONE',  ( 23.10000000000000497, 2.000000000000000000, 10.00000000000000533 ) ) ;
#1209 = ORIENTED_EDGE ( 'NONE', *, *, #383, .F. ) ;
#1210 = FACE_BOUND ( 'NONE', #236, .T. ) ;
#1211 = VERTEX_POINT ( 'NONE', #1347 ) ;
#1212 = VERTEX_POINT ( 'NONE', #774 ) ;
#1213 = DIRECTION ( 'NONE',  ( 0.000000000000000000, 0.7071067811865474617, 0.7071067811865474617 ) ) ;
#1214 = DIRECTION ( 'NONE',  ( 0.000000000000000000, 1.000000000000000000, -0.000000000000000000 ) ) ;
#1215 = EDGE_CURVE ( 'NONE', #2336, #116, #794, .T. ) ;
#1216 = DIRECTION ( 'NONE',  ( -0.000000000000000000, -1.000000000000000000, -0.000000000000000000 ) ) ;
#1217 = VERTEX_POINT ( 'NONE', #2077 ) ;
#1218 = DIRECTION ( 'NONE',  ( -0.000000000000000000, -1.000000000000000000, 0.000000000000000000 ) ) ;
#1219 = VECTOR ( 'NONE', #915, 999.9999999999998863 ) ;
#1220 = CARTESIAN_POINT ( 'NONE',  ( 6.149999999999999467, -4.202849044481283158, 25.00106984559165824 ) ) ;
#1221 = ORIENTED_EDGE ( 'NONE', *, *, #819, .F. ) ;
#1222 = AXIS2_PLACEMENT_3D ( 'NONE', #1408, #443, #1192 ) ;
#1223 = FACE_OUTER_BOUND ( 'NONE', #354, .T. ) ;
#1224 = EDGE_LOOP ( 'NONE', ( #675, #1143 ) ) ;
#1225 = VERTEX_POINT ( 'NONE', #396 ) ;
#1226 = AXIS2_PLACEMENT_3D ( 'NONE', #709, #896, #2419 ) ;
#1227 = CARTESIAN_POINT ( 'NONE',  ( 19.16066017177982772, 0.7000000000000009548, 7.489339828220184181 ) ) ;
#1228 = ADVANCED_FACE ( 'NONE', ( #1517, #235, #2110, #1549 ), #200, .F. ) ;
#1229 = DIRECTION ( 'NONE',  ( 0.000000000000000000, -0.9063077870366494926, 0.4226182617407002184 ) ) ;
#1230 = LINE ( 'NONE', #1791, #76 ) ;
#1231 = CARTESIAN_POINT ( 'NONE',  ( -1.850000000000006306, -2.385590518996267839, 28.89819332984925992 ) ) ;
#1232 = DIRECTION ( 'NONE',  ( -0.000000000000000000, 1.000000000000000000, -0.000000000000000000 ) ) ;
#1233 = EDGE_CURVE ( 'NONE', #1554, #2310, #584, .T. ) ;
#1234 = CIRCLE ( 'NONE', #1953, 3.149999999999993250 ) ;
#1235 = CARTESIAN_POINT ( 'NONE',  ( 23.10000000000000142, 2.000000000000000000, 32.90000000000000568 ) ) ;
#1236 = VECTOR ( 'NONE', #101, 1000.000000000000114 ) ;
#1237 = EDGE_CURVE ( 'NONE', #1132, #589, #575, .T. ) ;
#1238 = ORIENTED_EDGE ( 'NONE', *, *, #2137, .T. ) ;
#1239 = FACE_OUTER_BOUND ( 'NONE', #2166, .T. ) ;
#1240 = ORIENTED_EDGE ( 'NONE', *, *, #1573, .T. ) ;
#1241 = VECTOR ( 'NONE', #540, 1000.000000000000000 ) ;
#1242 = CARTESIAN_POINT ( 'NONE',  ( 4.649999999999999467, -5.682012960573733729, 21.82899259096338795 ) ) ;
#1243 = ORIENTED_EDGE ( 'NONE', *, *, #286, .F. ) ;
#1244 = LINE ( 'NONE', #259, #1344 ) ;
#1245 = ADVANCED_BREP_SHAPE_REPRESENTATION ( 'camera_holder', ( #1664, #1754 ), #332 ) ;
#1246 = DIRECTION ( 'NONE',  ( 0.000000000000000000, 0.000000000000000000, -1.000000000000000000 ) ) ;
#1247 = ORIENTED_EDGE ( 'NONE', *, *, #653, .F. ) ;
#1248 = CARTESIAN_POINT ( 'NONE',  ( 0.000000000000000000, 0.7000000000000055067, 8.500000000000005329 ) ) ;
#1249 = ADVANCED_FACE ( 'NONE', ( #1888 ), #420, .F. ) ;
#1250 = CARTESIAN_POINT ( 'NONE',  ( 12.00000000000000000, 4.000000000000000000, 20.80000000000000071 ) ) ;
#1251 = VERTEX_POINT ( 'NONE', #1148 ) ;
#1252 = CARTESIAN_POINT ( 'NONE',  ( 12.00000000000000000, 2.000000000000000000, 17.49999999999999645 ) ) ;
#1253 = ADVANCED_FACE ( 'NONE', ( #1910 ), #965, .F. ) ;
#1254 = ORIENTED_EDGE ( 'NONE', *, *, #2389, .F. ) ;
#1255 = EDGE_CURVE ( 'NONE', #74, #1182, #2332, .T. ) ;
#1256 = CARTESIAN_POINT ( 'NONE',  ( -6.150000000000001243, -11.36839521310226431, 33.08694395042157055 ) ) ;
#1257 = ORIENTED_EDGE ( 'NONE', *, *, #104, .T. ) ;
#1258 = PLANE ( 'NONE',  #951 ) ;
#1259 = CARTESIAN_POINT ( 'NONE',  ( 19.16066017177982772, 2.000000000000000000, 8.939339828220184359 ) ) ;
#1260 = LINE ( 'NONE', #1012, #2057 ) ;
#1261 = DIRECTION ( 'NONE',  ( 0.000000000000000000, 1.000000000000000000, 0.000000000000000000 ) ) ;
#1262 = CARTESIAN_POINT ( 'NONE',  ( -19.16066017177981706, 0.000000000000000000, 33.96066017177983554 ) ) ;
#1263 = ORIENTED_EDGE ( 'NONE', *, *, #1612, .F. ) ;
#1264 = DIRECTION ( 'NONE',  ( 0.000000000000000000, 0.000000000000000000, -1.000000000000000000 ) ) ;
#1265 = AXIS2_PLACEMENT_3D ( 'NONE', #431, #2162, #97 ) ;
#1266 = LINE ( 'NONE', #1486, #914 ) ;
#1267 = CIRCLE ( 'NONE', #2433, 2.749999999999999112 ) ;
#1268 = LINE ( 'NONE', #2238, #1998 ) ;
#1269 = EDGE_CURVE ( 'NONE', #595, #1631, #46, .T. ) ;
#1270 = VERTEX_POINT ( 'NONE', #830 ) ;
#1271 = ADVANCED_FACE ( 'NONE', ( #1755 ), #260, .T. ) ;
#1272 = CARTESIAN_POINT ( 'NONE',  ( -19.16066017177982417, 0.7000000000000009548, 10.38933982822018187 ) ) ;
#1273 = CARTESIAN_POINT ( 'NONE',  ( -19.16066017177982417, 0.7000000000000009548, 7.489339828220182405 ) ) ;
#1274 = ORIENTED_EDGE ( 'NONE', *, *, #1120, .F. ) ;
#1275 = CARTESIAN_POINT ( 'NONE',  ( 19.16066017177981706, 0.000000000000000000, 33.96066017177982843 ) ) ;
#1276 = VERTEX_POINT ( 'NONE', #809 ) ;
#1277 = DIRECTION ( 'NONE',  ( 1.278206011896800117E-16, 0.000000000000000000, 1.000000000000000000 ) ) ;
#1278 = AXIS2_PLACEMENT_3D ( 'NONE', #521, #1218, #125 ) ;
#1279 = DIRECTION ( 'NONE',  ( -0.000000000000000000, 0.4226182617407002740, 0.9063077870366494926 ) ) ;
#1280 = DIRECTION ( 'NONE',  ( 3.030084674195296274E-16, 0.000000000000000000, 1.000000000000000000 ) ) ;
#1281 = VECTOR ( 'NONE', #1807, 999.9999999999998863 ) ;
#1282 = VERTEX_POINT ( 'NONE', #1020 ) ;
#1283 = EDGE_CURVE ( 'NONE', #859, #184, #1046, .T. ) ;
#1284 = FACE_OUTER_BOUND ( 'NONE', #1052, .T. ) ;
#1285 = EDGE_CURVE ( 'NONE', #2349, #1374, #821, .T. ) ;
#1286 = DIRECTION ( 'NONE',  ( -0.000000000000000000, 0.4226182617407003295, 0.9063077870366496036 ) ) ;
#1287 = FACE_OUTER_BOUND ( 'NONE', #225, .T. ) ;
#1288 = ORIENTED_EDGE ( 'NONE', *, *, #1682, .T. ) ;
#1289 = DIRECTION ( 'NONE',  ( 0.000000000000000000, 0.000000000000000000, 1.000000000000000000 ) ) ;
#1290 = ORIENTED_EDGE ( 'NONE', *, *, #502, .F. ) ;
#1291 = LINE ( 'NONE', #2437, #1834 ) ;
#1292 = FACE_OUTER_BOUND ( 'NONE', #365, .T. ) ;
#1293 = DIRECTION ( 'NONE',  ( 0.000000000000000000, 1.000000000000000000, -0.000000000000000000 ) ) ;
#1294 = ORIENTED_EDGE ( 'NONE', *, *, #981, .F. ) ;
#1295 = DIRECTION ( 'NONE',  ( 1.000000000000000000, 0.000000000000000000, 0.000000000000000000 ) ) ;
#1296 = CARTESIAN_POINT ( 'NONE',  ( 0.000000000000000000, 0.7000000000000055067, 34.39999999999999858 ) ) ;
#1297 = CARTESIAN_POINT ( 'NONE',  ( 23.10000000000000497, 0.000000000000000000, 10.00000000000000533 ) ) ;
#1298 = ORIENTED_EDGE ( 'NONE', *, *, #590, .T. ) ;
#1299 = ADVANCED_FACE ( 'NONE', ( #444 ), #1110, .F. ) ;
#1300 = FACE_OUTER_BOUND ( 'NONE', #2168, .T. ) ;
#1301 = VERTEX_POINT ( 'NONE', #667 ) ;
#1302 = ADVANCED_FACE ( 'NONE', ( #1011 ), #282, .T. ) ;
#1303 = CARTESIAN_POINT ( 'NONE',  ( -18.10000000000000142, 2.000000000000000000, 10.00000000000000533 ) ) ;
#1304 = AXIS2_PLACEMENT_3D ( 'NONE', #162, #3, #1136 ) ;
#1305 = CARTESIAN_POINT ( 'NONE',  ( -18.09999999999999787, 0.000000000000000000, 32.90000000000000568 ) ) ;
#1306 = ORIENTED_EDGE ( 'NONE', *, *, #651, .T. ) ;
#1307 = ORIENTED_EDGE ( 'NONE', *, *, #317, .T. ) ;
#1308 = CIRCLE ( 'NONE', #2232, 2.299999999999999822 ) ;
#1309 = AXIS2_PLACEMENT_3D ( 'NONE', #698, #1481, #906 ) ;
#1310 = AXIS2_PLACEMENT_3D ( 'NONE', #1708, #593, #386 ) ;
#1311 = FACE_OUTER_BOUND ( 'NONE', #1566, .T. ) ;
#1312 = DIRECTION ( 'NONE',  ( -0.000000000000000000, 0.4226182617407001074, 0.9063077870366497146 ) ) ;
#1313 = ORIENTED_EDGE ( 'NONE', *, *, #941, .F. ) ;
#1314 = FACE_OUTER_BOUND ( 'NONE', #1636, .T. ) ;
#1315 = ORIENTED_EDGE ( 'NONE', *, *, #228, .T. ) ;
#1316 = CARTESIAN_POINT ( 'NONE',  ( -12.00000000000000000, 2.000000000000000000, 24.10000000000000142 ) ) ;
#1317 = EDGE_CURVE ( 'NONE', #2337, #1599, #833, .T. ) ;
#1318 = DIRECTION ( 'NONE',  ( 0.000000000000000000, 1.000000000000000000, -0.000000000000000000 ) ) ;
#1319 = ORIENTED_EDGE ( 'NONE', *, *, #228, .F. ) ;
#1320 = VECTOR ( 'NONE', #2338, 1000.000000000000000 ) ;
#1321 = ORIENTED_EDGE ( 'NONE', *, *, #1172, .F. ) ;
#1322 = CARTESIAN_POINT ( 'NONE',  ( -0.000000000000000000, -8.490102925443531845, 18.17322581103916690 ) ) ;
#1323 = CARTESIAN_POINT ( 'NONE',  ( -12.00000000000000000, 4.000000000000000000, 20.80000000000000071 ) ) ;
#1324 = AXIS2_PLACEMENT_3D ( 'NONE', #707, #1464, #2229 ) ;
#1325 = DIRECTION ( 'NONE',  ( 0.000000000000000000, 0.000000000000000000, -1.000000000000000000 ) ) ;
#1326 = EDGE_LOOP ( 'NONE', ( #1519, #112, #1165, #1576 ) ) ;
#1327 = DIRECTION ( 'NONE',  ( 0.000000000000000000, -1.000000000000000000, 0.000000000000000000 ) ) ;
#1328 = DIRECTION ( 'NONE',  ( 0.000000000000000000, 1.000000000000000000, 0.000000000000000000 ) ) ;
#1329 = ADVANCED_FACE ( 'NONE', ( #1561, #1604 ), #1194, .F. ) ;
#1330 = ORIENTED_EDGE ( 'NONE', *, *, #1707, .F. ) ;
#1331 = ORIENTED_EDGE ( 'NONE', *, *, #1951, .T. ) ;
#1332 = ADVANCED_FACE ( 'NONE', ( #618 ), #68, .F. ) ;
#1333 = CARTESIAN_POINT ( 'NONE',  ( -19.16066017177982417, 2.000000000000000000, 8.939339828220182582 ) ) ;
#1334 = CARTESIAN_POINT ( 'NONE',  ( 12.00000000000000000, 3.587878387081799847, 24.10000000000000142 ) ) ;
#1335 = ORIENTED_EDGE ( 'NONE', *, *, #1457, .T. ) ;
#1336 = DIRECTION ( 'NONE',  ( 0.000000000000000000, -0.000000000000000000, -1.000000000000000000 ) ) ;
#1337 = EDGE_CURVE ( 'NONE', #936, #185, #319, .T. ) ;
#1338 = PLANE ( 'NONE',  #2245 ) ;
#1339 = ORIENTED_EDGE ( 'NONE', *, *, #42, .F. ) ;
#1340 = ORIENTED_EDGE ( 'NONE', *, *, #1134, .F. ) ;
#1341 = EDGE_CURVE ( 'NONE', #1188, #1686, #1592, .T. ) ;
#1342 = AXIS2_PLACEMENT_3D ( 'NONE', #1872, #930, #1683 ) ;
#1343 = DATE_AND_TIME ( #591, #95 ) ;
#1344 = VECTOR ( 'NONE', #94, 1000.000000000000000 ) ;
#1345 = DIRECTION ( 'NONE',  ( 0.000000000000000000, 0.000000000000000000, 1.000000000000000000 ) ) ;
#1346 = VECTOR ( 'NONE', #2151, 1000.000000000000000 ) ;
#1347 = CARTESIAN_POINT ( 'NONE',  ( 12.00000000000000000, 0.000000000000000000, 23.09999999999999787 ) ) ;
#1348 = ORIENTED_EDGE ( 'NONE', *, *, #2189, .T. ) ;
#1349 = DIRECTION ( 'NONE',  ( -0.000000000000000000, -1.000000000000000000, 0.000000000000000000 ) ) ;
#1350 = CARTESIAN_POINT ( 'NONE',  ( 7.649999999999996803, -2.657970913421865866, 30.68027327214493383 ) ) ;
#1351 = ORIENTED_EDGE ( 'NONE', *, *, #70, .F. ) ;
#1352 = ORIENTED_EDGE ( 'NONE', *, *, #2440, .T. ) ;
#1353 = LINE ( 'NONE', #1943, #1359 ) ;
#1354 = EDGE_CURVE ( 'NONE', #2210, #1466, #1230, .T. ) ;
#1355 = EDGE_CURVE ( 'NONE', #142, #2322, #2185, .T. ) ;
#1356 = PLANE ( 'NONE',  #1310 ) ;
#1357 = AXIS2_PLACEMENT_3D ( 'NONE', #800, #979, #568 ) ;
#1358 = ORIENTED_EDGE ( 'NONE', *, *, #2082, .T. ) ;
#1359 = VECTOR ( 'NONE', #2120, 1000.000000000000000 ) ;
#1360 = LINE ( 'NONE', #2334, #987 ) ;
#1361 = CARTESIAN_POINT ( 'NONE',  ( -19.16066017177981706, 0.000000000000000000, 32.51066017177983980 ) ) ;
#1362 = ORIENTED_EDGE ( 'NONE', *, *, #1779, .F. ) ;
#1363 = ORIENTED_EDGE ( 'NONE', *, *, #1908, .T. ) ;
#1364 = CARTESIAN_POINT ( 'NONE',  ( -18.10000000000000142, 2.000000000000000000, 5.000000000000005329 ) ) ;
#1365 = DATE_AND_TIME ( #442, #1957 ) ;
#1366 = DIRECTION ( 'NONE',  ( 0.000000000000000000, 0.000000000000000000, 1.000000000000000000 ) ) ;
#1367 = VECTOR ( 'NONE', #1527, 1000.000000000000227 ) ;
#1368 = CARTESIAN_POINT ( 'NONE',  ( 19.16066017177981706, 2.000000000000000000, 32.51066017177983269 ) ) ;
#1369 = EDGE_LOOP ( 'NONE', ( #1719, #439, #1814, #1688 ) ) ;
#1370 = EDGE_CURVE ( 'NONE', #265, #1842, #2365, .T. ) ;
#1371 = FACE_OUTER_BOUND ( 'NONE', #637, .T. ) ;
#1372 = EDGE_CURVE ( 'NONE', #702, #1540, #2173, .T. ) ;
#1373 = CARTESIAN_POINT ( 'NONE',  ( 0.000000000000000000, 0.7000000000000055067, 8.500000000000005329 ) ) ;
#1374 = VERTEX_POINT ( 'NONE', #1272 ) ;
#1375 = EDGE_LOOP ( 'NONE', ( #2006, #1983, #304, #869 ) ) ;
#1376 = CARTESIAN_POINT ( 'NONE',  ( -12.00000000000000000, 2.000000000000000000, 17.49999999999999645 ) ) ;
#1377 = APPROVAL_STATUS ( 'not_yet_approved' ) ;
#1378 = CARTESIAN_POINT ( 'NONE',  ( 7.649999999999996803, 17.39080669529138135, 4.449692576429333357 ) ) ;
#1379 = VECTOR ( 'NONE', #1981, 999.9999999999998863 ) ;
#1380 = APPLICATION_CONTEXT ( 'configuration controlled 3d designs of mechanical parts and assemblies' ) ;
#1381 = DIRECTION ( 'NONE',  ( -0.000000000000000000, 1.000000000000000000, -0.000000000000000000 ) ) ;
#1382 = CIRCLE ( 'NONE', #873, 1.449999999999998179 ) ;
#1383 = EDGE_LOOP ( 'NONE', ( #1175, #739 ) ) ;
#1384 = VECTOR ( 'NONE', #1835, 1000.000000000000000 ) ;
#1385 = CARTESIAN_POINT ( 'NONE',  ( -6.150000000000001243, -4.287372696829418572, 24.81980828818434048 ) ) ;
#1386 = CIRCLE ( 'NONE', #1735, 3.300000000000000711 ) ;
#1387 = CARTESIAN_POINT ( 'NONE',  ( 19.16066017177981706, 0.7000000000000009548, 33.96066017177982843 ) ) ;
#1388 = ORIENTED_EDGE ( 'NONE', *, *, #227, .T. ) ;
#1389 = EDGE_CURVE ( 'NONE', #765, #1201, #1843, .T. ) ;
#1390 = ORIENTED_EDGE ( 'NONE', *, *, #1145, .T. ) ;
#1391 = CARTESIAN_POINT ( 'NONE',  ( -18.09999999999999787, 2.000000000000000000, 37.90000000000001279 ) ) ;
#1392 = CARTESIAN_POINT ( 'NONE',  ( 0.000000000000000000, 0.000000000000000000, 0.000000000000000000 ) ) ;
#1393 = DIRECTION ( 'NONE',  ( 0.000000000000000000, -0.4226182617407003295, -0.9063077870366496036 ) ) ;
#1394 = EDGE_CURVE ( 'NONE', #1187, #1871, #2200, .T. ) ;
#1395 = VECTOR ( 'NONE', #1414, 1000.000000000000000 ) ;
#1396 = DIRECTION ( 'NONE',  ( 3.030084674195296274E-16, 0.000000000000000000, -1.000000000000000000 ) ) ;
#1397 = CARTESIAN_POINT ( 'NONE',  ( -1.650000000000001243, -7.583795138406883574, 17.75060754929846496 ) ) ;
#1398 = AXIS2_PLACEMENT_3D ( 'NONE', #2393, #1076, #2202 ) ;
#1399 = LOCAL_TIME ( 15, 57, 49.00000000000000000, #616 ) ;
#1400 = LINE ( 'NONE', #1208, #1346 ) ;
#1401 = VERTEX_POINT ( 'NONE', #322 ) ;
#1402 = CARTESIAN_POINT ( 'NONE',  ( -12.00000000000000000, 4.000000000000000000, 20.80000000000000071 ) ) ;
#1403 = ORIENTED_EDGE ( 'NONE', *, *, #209, .T. ) ;
#1404 = ORIENTED_EDGE ( 'NONE', *, *, #258, .T. ) ;
#1405 = CARTESIAN_POINT ( 'NONE',  ( -6.150000000000001243, -4.287372696829418572, 24.81980828818434048 ) ) ;
#1406 = EDGE_CURVE ( 'NONE', #613, #1554, #1492, .T. ) ;
#1407 = ADVANCED_FACE ( 'NONE', ( #1615 ), #1616, .F. ) ;
#1408 = CARTESIAN_POINT ( 'NONE',  ( -12.00000000000000000, 3.587878387081799847, 20.80000000000000071 ) ) ;
#1409 = CARTESIAN_POINT ( 'NONE',  ( -1.850000000000006306, -3.291898306032917443, 29.32081159158996186 ) ) ;
#1410 = LINE ( 'NONE', #1322, #2328 ) ;
#1411 = CARTESIAN_POINT ( 'NONE',  ( -19.16066017177982417, 0.000000000000000000, 10.38933982822018010 ) ) ;
#1412 = CARTESIAN_POINT ( 'NONE',  ( 19.16066017177981706, 2.000000000000000000, 31.21066017177983198 ) ) ;
#1413 = ORIENTED_EDGE ( 'NONE', *, *, #2241, .T. ) ;
#1414 = DIRECTION ( 'NONE',  ( 1.000000000000000000, 0.000000000000000000, 0.000000000000000000 ) ) ;
#1415 = ORIENTED_EDGE ( 'NONE', *, *, #1134, .T. ) ;
#1416 = ORIENTED_EDGE ( 'NONE', *, *, #394, .T. ) ;
#1417 = FACE_OUTER_BOUND ( 'NONE', #1116, .T. ) ;
#1418 = AXIS2_PLACEMENT_3D ( 'NONE', #1844, #1088, #760 ) ;
#1419 = CC_DESIGN_DATE_AND_TIME_ASSIGNMENT ( #2339, #983, ( #812 ) ) ;
#1420 = FACE_OUTER_BOUND ( 'NONE', #776, .T. ) ;
#1421 = ADVANCED_FACE ( 'NONE', ( #159 ), #1087, .F. ) ;
#1422 = EDGE_CURVE ( 'NONE', #752, #2285, #494, .T. ) ;
#1423 = CARTESIAN_POINT ( 'NONE',  ( -19.16066017177982417, 2.000000000000000000, 8.939339828220182582 ) ) ;
#1424 = ORIENTED_EDGE ( 'NONE', *, *, #547, .F. ) ;
#1425 = CARTESIAN_POINT ( 'NONE',  ( -4.650000000000001243, -5.193680483866069508, 25.24242654992503887 ) ) ;
#1426 = AXIS2_PLACEMENT_3D ( 'NONE', #1661, #1081, #1066 ) ;
#1427 = LINE ( 'NONE', #1585, #2235 ) ;
#1428 = ORIENTED_EDGE ( 'NONE', *, *, #2030, .T. ) ;
#1429 = AXIS2_PLACEMENT_3D ( 'NONE', #308, #1979, #1993 ) ;
#1430 = DIRECTION ( 'NONE',  ( 1.000000000000000000, 0.000000000000000000, 0.000000000000000000 ) ) ;
#1431 = ORIENTED_EDGE ( 'NONE', *, *, #2085, .T. ) ;
#1432 = VECTOR ( 'NONE', #27, 1000.000000000000000 ) ;
#1433 = PLANE ( 'NONE',  #296 ) ;
#1434 = CYLINDRICAL_SURFACE ( 'NONE', #2186, 1.449999999999998179 ) ;
#1435 = CARTESIAN_POINT ( 'NONE',  ( -12.00000000000000000, 4.000000000000000000, 20.80000000000000071 ) ) ;
#1436 = FACE_OUTER_BOUND ( 'NONE', #2218, .T. ) ;
#1437 = FACE_OUTER_BOUND ( 'NONE', #723, .T. ) ;
#1438 = EDGE_CURVE ( 'NONE', #1282, #1656, #1630, .T. ) ;
#1439 = CIRCLE ( 'NONE', #2119, 2.299999999999999822 ) ;
#1440 = EDGE_CURVE ( 'NONE', #1108, #921, #147, .T. ) ;
#1441 = CYLINDRICAL_SURFACE ( 'NONE', #638, 2.299999999999999822 ) ;
#1442 = AXIS2_PLACEMENT_3D ( 'NONE', #2152, #635, #1758 ) ;
#1443 = ORIENTED_EDGE ( 'NONE', *, *, #152, .F. ) ;
#1444 = CARTESIAN_POINT ( 'NONE',  ( -19.16066017177981706, 2.000000000000000000, 33.96066017177983554 ) ) ;
#1445 = VERTEX_POINT ( 'NONE', #532 ) ;
#1446 = DIRECTION ( 'NONE',  ( -0.000000000000000000, -1.000000000000000000, 0.000000000000000000 ) ) ;
#1447 = EDGE_LOOP ( 'NONE', ( #2061, #310, #415, #2291 ) ) ;
#1448 = DIRECTION ( 'NONE',  ( 0.000000000000000000, -0.4226182617407003295, -0.9063077870366496036 ) ) ;
#1449 = DIRECTION ( 'NONE',  ( -0.000000000000000000, -1.000000000000000000, 0.000000000000000000 ) ) ;
#1450 = ORIENTED_EDGE ( 'NONE', *, *, #954, .F. ) ;
#1451 = DIRECTION ( 'NONE',  ( 0.000000000000000000, 0.000000000000000000, 1.000000000000000000 ) ) ;
#1452 = CARTESIAN_POINT ( 'NONE',  ( -19.16066017177981706, 0.7000000000000009548, 33.96066017177983554 ) ) ;
#1453 = ADVANCED_FACE ( 'NONE', ( #1284 ), #706, .T. ) ;
#1454 = ORIENTED_EDGE ( 'NONE', *, *, #197, .T. ) ;
#1455 = DIRECTION ( 'NONE',  ( 1.000000000000000000, 0.000000000000000000, 0.000000000000000000 ) ) ;
#1456 = ORIENTED_EDGE ( 'NONE', *, *, #1895, .F. ) ;
#1457 = EDGE_CURVE ( 'NONE', #338, #1187, #1097, .T. ) ;
#1458 = LINE ( 'NONE', #2464, #2352 ) ;
#1459 = UNCERTAINTY_MEASURE_WITH_UNIT (LENGTH_MEASURE( 1.000000000000000082E-05 ), #2230, 'distance_accuracy_value', 'NONE');
#1460 = CARTESIAN_POINT ( 'NONE',  ( 1.649999999999999467, -2.385590518996267839, 28.89819332984925992 ) ) ;
#1461 = ORIENTED_EDGE ( 'NONE', *, *, #333, .T. ) ;
#1462 = CIRCLE ( 'NONE', #392, 1.449999999999999956 ) ;
#1463 = DIRECTION ( 'NONE',  ( 0.000000000000000000, 0.000000000000000000, 1.000000000000000000 ) ) ;
#1464 = DIRECTION ( 'NONE',  ( -0.000000000000000000, 1.000000000000000000, -0.000000000000000000 ) ) ;
#1465 = PLANE ( 'NONE',  #964 ) ;
#1466 = VERTEX_POINT ( 'NONE', #1477 ) ;
#1467 = CARTESIAN_POINT ( 'NONE',  ( 1.649999999999999467, -2.385590518996267839, 28.89819332984925992 ) ) ;
#1468 = ORIENTED_EDGE ( 'NONE', *, *, #1283, .F. ) ;
#1469 = CARTESIAN_POINT ( 'NONE',  ( 6.149999999999999467, -16.56659983251287827, 21.93935816987077203 ) ) ;
#1470 = AXIS2_PLACEMENT_3D ( 'NONE', #2376, #59, #642 ) ;
#1471 = LINE ( 'NONE', #1880, #1582 ) ;
#1472 = VECTOR ( 'NONE', #1852, 1000.000000000000000 ) ;
#1473 = DIRECTION ( 'NONE',  ( -3.030084674195296767E-16, 0.000000000000000000, 1.000000000000000000 ) ) ;
#1474 = EDGE_CURVE ( 'NONE', #1786, #1217, #2214, .T. ) ;
#1475 = VECTOR ( 'NONE', #724, 1000.000000000000000 ) ;
#1476 = EDGE_LOOP ( 'NONE', ( #100, #64, #607, #1351 ) ) ;
#1477 = CARTESIAN_POINT ( 'NONE',  ( -1.650000000000001243, -7.583795138406888903, 17.75060754929846851 ) ) ;
#1478 = LINE ( 'NONE', #335, #1140 ) ;
#1479 = LINE ( 'NONE', #1897, #1980 ) ;
#1480 = ORIENTED_EDGE ( 'NONE', *, *, #791, .F. ) ;
#1481 = DIRECTION ( 'NONE',  ( -0.000000000000000000, -1.000000000000000000, 0.000000000000000000 ) ) ;
#1482 = ORIENTED_EDGE ( 'NONE', *, *, #1389, .F. ) ;
#1483 = VECTOR ( 'NONE', #1773, 1000.000000000000000 ) ;
#1484 = CARTESIAN_POINT ( 'NONE',  ( 12.00000000000000000, 3.587878387081799847, 20.80000000000000071 ) ) ;
#1485 = AXIS2_PLACEMENT_3D ( 'NONE', #1810, #2262, #742 ) ;
#1486 = CARTESIAN_POINT ( 'NONE',  ( 6.149999999999999467, -5.109156831517932318, 25.42368810733236018 ) ) ;
#1487 = DIRECTION ( 'NONE',  ( 0.000000000000000000, 0.4226182617407002740, 0.9063077870366494926 ) ) ;
#1488 = VERTEX_POINT ( 'NONE', #2227 ) ;
#1489 = VECTOR ( 'NONE', #10, 1000.000000000000000 ) ;
#1490 = AXIS2_PLACEMENT_3D ( 'NONE', #952, #984, #1178 ) ;
#1491 = EDGE_CURVE ( 'NONE', #185, #936, #397, .T. ) ;
#1492 = LINE ( 'NONE', #2046, #2228 ) ;
#1493 = DIRECTION ( 'NONE',  ( -1.000000000000000000, 0.000000000000000000, -0.000000000000000000 ) ) ;
#1494 = CARTESIAN_POINT ( 'NONE',  ( 6.150000000000000355, -4.202849044481282270, 25.00106984559165824 ) ) ;
#1495 = VERTEX_POINT ( 'NONE', #1805 ) ;
#1496 = FACE_OUTER_BOUND ( 'NONE', #146, .T. ) ;
#1497 = ORIENTED_EDGE ( 'NONE', *, *, #1071, .T. ) ;
#1498 = CARTESIAN_POINT ( 'NONE',  ( -12.00000000000000000, 3.587878387081799847, 24.10000000000000142 ) ) ;
#1499 = LINE ( 'NONE', #2250, #2104 ) ;
#1500 = CARTESIAN_POINT ( 'NONE',  ( -23.10000000000000497, 0.000000000000000000, 10.00000000000000533 ) ) ;
#1501 = ORIENTED_EDGE ( 'NONE', *, *, #2030, .F. ) ;
#1502 = EDGE_CURVE ( 'NONE', #2292, #2322, #108, .T. ) ;
#1503 = DIRECTION ( 'NONE',  ( 0.000000000000000000, 0.000000000000000000, 1.000000000000000000 ) ) ;
#1504 = DIRECTION ( 'NONE',  ( 0.000000000000000000, 0.000000000000000000, -1.000000000000000000 ) ) ;
#1505 = ADVANCED_FACE ( 'NONE', ( #2404 ), #2390, .T. ) ;
#1506 = ORIENTED_EDGE ( 'NONE', *, *, #2171, .F. ) ;
#1507 = DIRECTION ( 'NONE',  ( -0.000000000000000000, -1.000000000000000000, -0.000000000000000000 ) ) ;
#1508 = ORIENTED_EDGE ( 'NONE', *, *, #2071, .T. ) ;
#1509 = DIRECTION ( 'NONE',  ( 0.000000000000000000, 0.000000000000000000, -1.000000000000000000 ) ) ;
#1510 = AXIS2_PLACEMENT_3D ( 'NONE', #1259, #1058, #544 ) ;
#1511 = DIRECTION ( 'NONE',  ( 1.000000000000000000, 0.000000000000000000, 0.000000000000000000 ) ) ;
#1512 = ORIENTED_EDGE ( 'NONE', *, *, #734, .F. ) ;
#1513 = VECTOR ( 'NONE', #2027, 1000.000000000000114 ) ;
#1514 = AXIS2_PLACEMENT_3D ( 'NONE', #1452, #1077, #1289 ) ;
#1515 = PLANE ( 'NONE',  #1061 ) ;
#1516 = LINE ( 'NONE', #2048, #2385 ) ;
#1517 = FACE_BOUND ( 'NONE', #1149, .T. ) ;
#1518 = EDGE_CURVE ( 'NONE', #1974, #1028, #2429, .T. ) ;
#1519 = ORIENTED_EDGE ( 'NONE', *, *, #790, .F. ) ;
#1520 = EDGE_CURVE ( 'NONE', #994, #1188, #757, .T. ) ;
#1521 = CARTESIAN_POINT ( 'NONE',  ( 19.16066017177982772, 2.000000000000000000, 7.489339828220185957 ) ) ;
#1522 = CARTESIAN_POINT ( 'NONE',  ( -12.00000000000000000, 4.000000000000000000, 20.80000000000000071 ) ) ;
#1523 = ORIENTED_EDGE ( 'NONE', *, *, #1646, .F. ) ;
#1524 = AXIS2_PLACEMENT_3D ( 'NONE', #170, #514, #1853 ) ;
#1525 = VERTEX_POINT ( 'NONE', #137 ) ;
#1526 = VECTOR ( 'NONE', #1430, 1000.000000000000000 ) ;
#1527 = DIRECTION ( 'NONE',  ( 0.000000000000000000, 0.4226182617407008291, 0.9063077870366492705 ) ) ;
#1528 = CARTESIAN_POINT ( 'NONE',  ( 18.09999999999999787, 0.000000000000000000, 37.90000000000001279 ) ) ;
#1529 = ORIENTED_EDGE ( 'NONE', *, *, #465, .T. ) ;
#1530 = CARTESIAN_POINT ( 'NONE',  ( 0.000000000000000000, 1.000000000000000000, 9.950000000000004619 ) ) ;
#1531 = CARTESIAN_POINT ( 'NONE',  ( -6.150000000000001243, -5.766536612921869143, 21.64773103355606310 ) ) ;
#1533 = ORIENTED_EDGE ( 'NONE', *, *, #1662, .T. ) ;
#1532 = ADVANCED_FACE ( 'NONE', ( #880 ), #892, .T. ) ;
#1534 = EDGE_LOOP ( 'NONE', ( #427, #711, #256, #542 ) ) ;
#1535 = DIRECTION ( 'NONE',  ( 0.000000000000000000, 0.4226182617407008291, 0.9063077870366492705 ) ) ;
#1536 = CARTESIAN_POINT ( 'NONE',  ( -12.00000000000000000, 3.587878387081799847, 20.80000000000000071 ) ) ;
#1537 = ORIENTED_EDGE ( 'NONE', *, *, #1800, .T. ) ;
#1538 = LINE ( 'NONE', #969, #720 ) ;
#1539 = LINE ( 'NONE', #2297, #1788 ) ;
#1540 = VERTEX_POINT ( 'NONE', #2458 ) ;
#1541 = ORIENTED_EDGE ( 'NONE', *, *, #633, .F. ) ;
#1542 = EDGE_CURVE ( 'NONE', #387, #859, #1580, .T. ) ;
#1543 = ADVANCED_FACE ( 'NONE', ( #1115 ), #374, .T. ) ;
#1544 = VECTOR ( 'NONE', #188, 1000.000000000000000 ) ;
#1545 = CALENDAR_DATE ( 2020, 9, 10 ) ;
#1546 = CIRCLE ( 'NONE', #1426, 1.449999999999998179 ) ;
#1547 = DIRECTION ( 'NONE',  ( 0.000000000000000000, 0.000000000000000000, 1.000000000000000000 ) ) ;
#1548 = VECTOR ( 'NONE', #670, 1000.000000000000114 ) ;
#1549 = FACE_OUTER_BOUND ( 'NONE', #1142, .T. ) ;
#1550 = ORIENTED_EDGE ( 'NONE', *, *, #1936, .T. ) ;
#1551 = CARTESIAN_POINT ( 'NONE',  ( -19.16066017177982417, 2.000000000000000000, 6.189339828220183470 ) ) ;
#1552 = CARTESIAN_POINT ( 'NONE',  ( 1.775737858763658711E-16, 0.7000000000000055067, 32.95000000000000284 ) ) ;
#1553 = ORIENTED_EDGE ( 'NONE', *, *, #1022, .F. ) ;
#1554 = VERTEX_POINT ( 'NONE', #1364 ) ;
#1555 = LINE ( 'NONE', #1670, #2100 ) ;
#1556 = DIRECTION ( 'NONE',  ( 0.000000000000000000, 0.000000000000000000, 1.000000000000000000 ) ) ;
#1557 = AXIS2_PLACEMENT_3D ( 'NONE', #1402, #253, #1014 ) ;
#1558 = ADVANCED_FACE ( 'NONE', ( #1287 ), #199, .T. ) ;
#1559 = CARTESIAN_POINT ( 'NONE',  ( 1.849999999999998757, -7.583795138406883574, 17.75060754929846496 ) ) ;
#1560 = EDGE_CURVE ( 'NONE', #1889, #752, #1555, .T. ) ;
#1561 = FACE_OUTER_BOUND ( 'NONE', #1041, .T. ) ;
#1562 = CIRCLE ( 'NONE', #1681, 3.300000000000000711 ) ;
#1563 = ORIENTED_EDGE ( 'NONE', *, *, #879, .F. ) ;
#1564 = CARTESIAN_POINT ( 'NONE',  ( -1.650000000000001243, -7.583795138406883574, 17.75060754929846496 ) ) ;
#1565 = DIRECTION ( 'NONE',  ( -1.000000000000000000, 0.000000000000000000, 0.000000000000000000 ) ) ;
#1566 = EDGE_LOOP ( 'NONE', ( #623, #2432, #1340, #726, #1315, #1063, #2366, #1903 ) ) ;
#1567 = ORIENTED_EDGE ( 'NONE', *, *, #603, .F. ) ;
#1568 = CARTESIAN_POINT ( 'NONE',  ( -12.00000000000000000, 3.587878387081799847, 24.10000000000000142 ) ) ;
#1569 = PERSON_AND_ORGANIZATION_ROLE ( 'creator' ) ;
#1570 = DIRECTION ( 'NONE',  ( -0.000000000000000000, -1.000000000000000000, -0.000000000000000000 ) ) ;
#1571 = DIRECTION ( 'NONE',  ( 0.000000000000000000, 0.4226182617407002740, 0.9063077870366494926 ) ) ;
#1572 = EDGE_LOOP ( 'NONE', ( #207, #11, #624, #31 ) ) ;
#1573 = EDGE_CURVE ( 'NONE', #2299, #1842, #428, .T. ) ;
#1574 = DIRECTION ( 'NONE',  ( 0.000000000000000000, -0.9063077870366496036, 0.4226182617407003295 ) ) ;
#1575 = DIRECTION ( 'NONE',  ( 0.000000000000000000, 0.000000000000000000, 1.000000000000000000 ) ) ;
#1576 = ORIENTED_EDGE ( 'NONE', *, *, #1337, .F. ) ;
#1577 = ORIENTED_EDGE ( 'NONE', *, *, #4, .T. ) ;
#1578 = CARTESIAN_POINT ( 'NONE',  ( 6.149999999999999467, -4.202849044481283158, 25.00106984559165824 ) ) ;
#1579 = DIRECTION ( 'NONE',  ( 0.000000000000000000, 0.000000000000000000, 1.000000000000000000 ) ) ;
#1580 = CIRCLE ( 'NONE', #1938, 5.000000000000004441 ) ;
#1581 = DIRECTION ( 'NONE',  ( -1.000000000000000000, 0.000000000000000000, 7.909073598678450161E-17 ) ) ;
#1582 = VECTOR ( 'NONE', #728, 1000.000000000000227 ) ;
#1583 = CARTESIAN_POINT ( 'NONE',  ( -1.650000000000001243, -7.856175532832483377, 19.53268749159413886 ) ) ;
#1584 = VECTOR ( 'NONE', #778, 1000.000000000000000 ) ;
#1585 = CARTESIAN_POINT ( 'NONE',  ( 12.00000000000000000, 4.000000000000000000, 18.50000000000000000 ) ) ;
#1586 = EDGE_CURVE ( 'NONE', #1488, #687, #1479, .T. ) ;
#1587 = DIRECTION ( 'NONE',  ( 0.000000000000000000, 0.000000000000000000, -1.000000000000000000 ) ) ;
#1588 = EDGE_LOOP ( 'NONE', ( #1501, #1627, #1537, #2421 ) ) ;
#1589 = ORIENTED_EDGE ( 'NONE', *, *, #84, .T. ) ;
#1590 = LINE ( 'NONE', #245, #933 ) ;
#1591 = LINE ( 'NONE', #2182, #1868 ) ;
#1592 = LINE ( 'NONE', #1368, #2350 ) ;
#1593 = ORIENTED_EDGE ( 'NONE', *, *, #547, .T. ) ;
#1594 = FACE_OUTER_BOUND ( 'NONE', #940, .T. ) ;
#1595 = CARTESIAN_POINT ( 'NONE',  ( 19.16066017177981706, 0.7000000000000009548, 35.41066017177983127 ) ) ;
#1596 = EDGE_LOOP ( 'NONE', ( #2270, #1671, #2215, #1254 ) ) ;
#1597 = FACE_BOUND ( 'NONE', #1534, .T. ) ;
#1598 = EDGE_LOOP ( 'NONE', ( #221, #398, #158, #495 ) ) ;
#1599 = VERTEX_POINT ( 'NONE', #722 ) ;
#1600 = EDGE_CURVE ( 'NONE', #702, #752, #1386, .T. ) ;
#1601 = DIRECTION ( 'NONE',  ( 4.188538737677132897E-17, -0.9396926207859043201, 0.3420201433256802037 ) ) ;
#1602 = EDGE_CURVE ( 'NONE', #674, #2169, #2308, .T. ) ;
#1603 = DIRECTION ( 'NONE',  ( -0.000000000000000000, 1.000000000000000000, -0.000000000000000000 ) ) ;
#1604 = FACE_BOUND ( 'NONE', #2295, .T. ) ;
#1605 = DIRECTION ( 'NONE',  ( 0.000000000000000000, 0.000000000000000000, 1.000000000000000000 ) ) ;
#1606 = DIRECTION ( 'NONE',  ( 0.000000000000000000, 0.000000000000000000, 1.000000000000000000 ) ) ;
#1607 = VERTEX_POINT ( 'NONE', #943 ) ;
#1608 = DIRECTION ( 'NONE',  ( -0.000000000000000000, -1.000000000000000000, -0.000000000000000000 ) ) ;
#1609 = EDGE_LOOP ( 'NONE', ( #2416, #837 ) ) ;
#1610 = EDGE_LOOP ( 'NONE', ( #2280, #789, #60, #1454, #1691, #1806, #2056, #796 ) ) ;
#1611 = LINE ( 'NONE', #257, #1043 ) ;
#1612 = EDGE_CURVE ( 'NONE', #960, #2298, #573, .T. ) ;
#1613 = LINE ( 'NONE', #1804, #1181 ) ;
#1614 = EDGE_CURVE ( 'NONE', #338, #1756, #1516, .T. ) ;
#1615 = FACE_OUTER_BOUND ( 'NONE', #2311, .T. ) ;
#1616 = CONICAL_SURFACE ( 'NONE', #1510, 2.749999999999999112, 0.7853981633974482790 ) ;
#1617 = DIRECTION ( 'NONE',  ( -1.000000000000000000, -0.000000000000000000, -0.000000000000000000 ) ) ;
#1618 = LINE ( 'NONE', #684, #1955 ) ;
#1619 = CIRCLE ( 'NONE', #279, 1.449999999999999956 ) ;
#1620 = CYLINDRICAL_SURFACE ( 'NONE', #2069, 1.449999999999999956 ) ;
#1621 = ORIENTED_EDGE ( 'NONE', *, *, #305, .T. ) ;
#1622 = CIRCLE ( 'NONE', #1514, 1.449999999999999956 ) ;
#1623 = LINE ( 'NONE', #525, #411 ) ;
#1624 = ORIENTED_EDGE ( 'NONE', *, *, #2071, .F. ) ;
#1625 = CIRCLE ( 'NONE', #1944, 1.449999999999999956 ) ;
#1626 = CARTESIAN_POINT ( 'NONE',  ( -1.850000000000006306, -3.019517911607318528, 27.53873164929428441 ) ) ;
#1627 = ORIENTED_EDGE ( 'NONE', *, *, #2409, .F. ) ;
#1628 = CARTESIAN_POINT ( 'NONE',  ( 19.16066017177982772, 0.000000000000000000, 8.939339828220184359 ) ) ;
#1629 = EDGE_CURVE ( 'NONE', #516, #1989, #1858, .T. ) ;
#1630 = LINE ( 'NONE', #1831, #201 ) ;
#1631 = VERTEX_POINT ( 'NONE', #1099 ) ;
#1632 = CARTESIAN_POINT ( 'NONE',  ( -19.16066017177982417, 2.000000000000000000, 6.189339828220183470 ) ) ;
#1633 = ADVANCED_FACE ( 'NONE', ( #546 ), #1939, .F. ) ;
#1634 = FACE_OUTER_BOUND ( 'NONE', #2377, .T. ) ;
#1635 = AXIS2_PLACEMENT_3D ( 'NONE', #1387, #2127, #425 ) ;
#1636 = EDGE_LOOP ( 'NONE', ( #967, #2128, #1443, #636, #1541, #1078, #1746, #2426 ) ) ;
#1637 = CARTESIAN_POINT ( 'NONE',  ( -1.850000000000006306, -2.385590518996267839, 28.89819332984925992 ) ) ;
#1638 = VERTEX_POINT ( 'NONE', #1297 ) ;
#1639 = CARTESIAN_POINT ( 'NONE',  ( 0.000000000000000000, 0.7000000000000055067, 9.950000000000004619 ) ) ;
#1640 = DIRECTION ( 'NONE',  ( -0.000000000000000000, 1.000000000000000000, -0.000000000000000000 ) ) ;
#1641 = VERTEX_POINT ( 'NONE', #1494 ) ;
#1642 = CARTESIAN_POINT ( 'NONE',  ( -6.150000000000001243, -16.56659983251287827, 21.93935816987077203 ) ) ;
#1643 = DIRECTION ( 'NONE',  ( -0.000000000000000000, 1.000000000000000000, -0.000000000000000000 ) ) ;
#1644 = DIRECTION ( 'NONE',  ( 0.000000000000000000, -0.9063077870366496036, 0.4226182617407003295 ) ) ;
#1645 = CARTESIAN_POINT ( 'NONE',  ( 0.000000000000000000, 0.7000000000000055067, 8.500000000000005329 ) ) ;
#1646 = EDGE_CURVE ( 'NONE', #287, #2021, #560, .T. ) ;
#1647 = ORIENTED_EDGE ( 'NONE', *, *, #2271, .T. ) ;
#1648 = DIRECTION ( 'NONE',  ( 0.000000000000000000, 0.000000000000000000, -1.000000000000000000 ) ) ;
#1649 = EDGE_CURVE ( 'NONE', #450, #1863, #2063, .T. ) ;
#1650 = CARTESIAN_POINT ( 'NONE',  ( 6.150000000000000355, -5.682012960573733729, 21.82899259096338795 ) ) ;
#1651 = CARTESIAN_POINT ( 'NONE',  ( -19.16066017177981706, 2.000000000000000000, 33.96066017177983554 ) ) ;
#1652 = ORIENTED_EDGE ( 'NONE', *, *, #44, .F. ) ;
#1653 = CARTESIAN_POINT ( 'NONE',  ( 12.00000000000000000, 4.000000000000000000, 17.49999999999999645 ) ) ;
#1654 = DIRECTION ( 'NONE',  ( 0.000000000000000000, 0.000000000000000000, 1.000000000000000000 ) ) ;
#1655 = CARTESIAN_POINT ( 'NONE',  ( -1.850000000000006306, -3.019517911607318528, 27.53873164929428441 ) ) ;
#1656 = VERTEX_POINT ( 'NONE', #953 ) ;
#1657 = CARTESIAN_POINT ( 'NONE',  ( -1.650000000000001243, -7.856175532832483377, 19.53268749159413886 ) ) ;
#1658 = ORIENTED_EDGE ( 'NONE', *, *, #2064, .T. ) ;
#1659 = DIRECTION ( 'NONE',  ( 0.000000000000000000, 0.000000000000000000, -1.000000000000000000 ) ) ;
#1660 = AXIS2_PLACEMENT_3D ( 'NONE', #1323, #803, #904 ) ;
#1661 = CARTESIAN_POINT ( 'NONE',  ( 0.000000000000000000, 0.000000000000000000, 8.500000000000005329 ) ) ;
#1662 = EDGE_CURVE ( 'NONE', #1006, #1638, #2076, .T. ) ;
#1663 = DIRECTION ( 'NONE',  ( -0.000000000000000000, 1.000000000000000000, -0.000000000000000000 ) ) ;
#1664 = MANIFOLD_SOLID_BREP ( 'Chamfer2', #1730 ) ;
#1665 = EDGE_CURVE ( 'NONE', #1282, #1904, #1685, .T. ) ;
#1666 = VECTOR ( 'NONE', #1795, 1000.000000000000114 ) ;
#1667 = ORIENTED_EDGE ( 'NONE', *, *, #1908, .F. ) ;
#1668 = CARTESIAN_POINT ( 'NONE',  ( 6.650000000000001243, 2.000000000000000000, 5.000000000000002665 ) ) ;
#1669 = LINE ( 'NONE', #175, #755 ) ;
#1670 = CARTESIAN_POINT ( 'NONE',  ( 12.00000000000000000, 3.587878387081799847, 17.49999999999999645 ) ) ;
#1671 = ORIENTED_EDGE ( 'NONE', *, *, #632, .T. ) ;
#1672 = CARTESIAN_POINT ( 'NONE',  ( 23.10000000000000142, 0.000000000000000000, 32.90000000000000568 ) ) ;
#1673 = EDGE_CURVE ( 'NONE', #2210, #1108, #2446, .T. ) ;
#1674 = ORIENTED_EDGE ( 'NONE', *, *, #2043, .F. ) ;
#1675 = LINE ( 'NONE', #1793, #692 ) ;
#1676 = CIRCLE ( 'NONE', #52, 3.300000000000000711 ) ;
#1677 = CARTESIAN_POINT ( 'NONE',  ( 6.149999999999999467, -4.202849044481283158, 25.00106984559165824 ) ) ;
#1678 = LINE ( 'NONE', #527, #49 ) ;
#1679 = APPROVAL ( #1377, 'UNSPECIFIED' ) ;
#1680 = VERTEX_POINT ( 'NONE', #761 ) ;
#1681 = AXIS2_PLACEMENT_3D ( 'NONE', #341, #1446, #874 ) ;
#1682 = EDGE_CURVE ( 'NONE', #1786, #387, #2258, .T. ) ;
#1683 = DIRECTION ( 'NONE',  ( 0.000000000000000000, 0.4226182617407008291, 0.9063077870366492705 ) ) ;
#1684 = DIRECTION ( 'NONE',  ( -0.000000000000000000, -1.000000000000000000, 0.000000000000000000 ) ) ;
#1685 = LINE ( 'NONE', #918, #2273 ) ;
#1686 = VERTEX_POINT ( 'NONE', #65 ) ;
#1687 = DIRECTION ( 'NONE',  ( 0.000000000000000000, 0.000000000000000000, -1.000000000000000000 ) ) ;
#1688 = ORIENTED_EDGE ( 'NONE', *, *, #169, .T. ) ;
#1689 = CARTESIAN_POINT ( 'NONE',  ( 0.000000000000000000, 0.7000000000000055067, 8.500000000000005329 ) ) ;
#1690 = DIRECTION ( 'NONE',  ( -0.000000000000000000, -1.000000000000000000, 0.000000000000000000 ) ) ;
#1691 = ORIENTED_EDGE ( 'NONE', *, *, #714, .F. ) ;
#1692 = EDGE_CURVE ( 'NONE', #976, #2306, #1611, .T. ) ;
#1693 = EDGE_CURVE ( 'NONE', #2169, #2318, #1017, .T. ) ;
#1694 = CARTESIAN_POINT ( 'NONE',  ( 19.16066017177982772, 0.7000000000000009548, 8.939339828220184359 ) ) ;
#1695 = CARTESIAN_POINT ( 'NONE',  ( 6.650000000000001243, 1.000000000000000000, 5.000000000000002665 ) ) ;
#1696 = CARTESIAN_POINT ( 'NONE',  ( 0.000000000000000000, 0.7000000000000055067, 34.39999999999999858 ) ) ;
#1697 = ORIENTED_EDGE ( 'NONE', *, *, #699, .T. ) ;
#1698 = FACE_OUTER_BOUND ( 'NONE', #1701, .T. ) ;
#1699 = VECTOR ( 'NONE', #842, 1000.000000000000000 ) ;
#1700 = DIRECTION ( 'NONE',  ( 0.000000000000000000, 0.000000000000000000, -1.000000000000000000 ) ) ;
#1701 = EDGE_LOOP ( 'NONE', ( #499, #646, #2226, #1589 ) ) ;
#1702 = ORIENTED_EDGE ( 'NONE', *, *, #2109, .F. ) ;
#1703 = CONICAL_SURFACE ( 'NONE', #358, 1.449999999999998179, 0.7853981633974508325 ) ;
#1704 = AXIS2_PLACEMENT_3D ( 'NONE', #1385, #251, #262 ) ;
#1705 = DIRECTION ( 'NONE',  ( -0.000000000000000000, -1.000000000000000000, -0.000000000000000000 ) ) ;
#1706 = CARTESIAN_POINT ( 'NONE',  ( -1.650000000000001243, -6.949867745795833329, 19.11006922985344048 ) ) ;
#1707 = EDGE_CURVE ( 'NONE', #202, #1631, #1590, .T. ) ;
#1708 = CARTESIAN_POINT ( 'NONE',  ( 18.10000000000000142, 2.000000000000000000, 5.000000000000005329 ) ) ;
#1709 = VERTEX_POINT ( 'NONE', #105 ) ;
#1710 = ADVANCED_FACE ( 'NONE', ( #817 ), #738, .F. ) ;
#1711 = DIRECTION ( 'NONE',  ( 0.000000000000000000, 0.000000000000000000, -1.000000000000000000 ) ) ;
#1712 = DIRECTION ( 'NONE',  ( 0.000000000000000000, -0.9063077870366496036, 0.4226182617407003295 ) ) ;
#1713 = ORIENTED_EDGE ( 'NONE', *, *, #1673, .T. ) ;
#1714 = AXIS2_PLACEMENT_3D ( 'NONE', #1093, #2249, #538 ) ;
#1715 = VERTEX_POINT ( 'NONE', #1008 ) ;
#1716 = AXIS2_PLACEMENT_3D ( 'NONE', #2188, #311, #1451 ) ;
#1717 = CARTESIAN_POINT ( 'NONE',  ( 19.16066017177981706, 2.000000000000000000, 33.96066017177982843 ) ) ;
#1718 = CARTESIAN_POINT ( 'NONE',  ( 1.649999999999999467, -3.019517911607318528, 27.53873164929428441 ) ) ;
#1719 = ORIENTED_EDGE ( 'NONE', *, *, #1629, .F. ) ;
#1720 = LINE ( 'NONE', #423, #1432 ) ;
#1721 = EDGE_CURVE ( 'NONE', #51, #2349, #1878, .T. ) ;
#1722 = CARTESIAN_POINT ( 'NONE',  ( 0.000000000000000000, 1.000000000000000000, 8.500000000000005329 ) ) ;
#1723 = EDGE_LOOP ( 'NONE', ( #1047, #1209, #569, #2435 ) ) ;
#1724 = VERTEX_POINT ( 'NONE', #293 ) ;
#1725 = CALENDAR_DATE ( 2020, 9, 10 ) ;
#1726 = CARTESIAN_POINT ( 'NONE',  ( 4.649999999999998579, -4.202849044481283158, 25.00106984559165824 ) ) ;
#1727 = DIRECTION ( 'NONE',  ( 0.000000000000000000, -0.000000000000000000, -1.000000000000000000 ) ) ;
#1728 = ORIENTED_EDGE ( 'NONE', *, *, #394, .F. ) ;
#1729 = FACE_OUTER_BOUND ( 'NONE', #102, .T. ) ;
#1730 = CLOSED_SHELL ( 'NONE', ( #1171, #367, #1004, #716, #2139, #2207, #996, #1710, #2112, #2314, #1299, #56, #2049, #2386, #2301, #1253, #1968, #483, #1158, #2457, #2300, #89, #2095, #1228, #1329, #1543, #1249, #1850, #1933, #424, #1204, #968, #369, #1802, #1505, #380, #1009, #515, #28, #2408, #1271, #1532, #832, #120, #438, #1086, #579, #2124, #804, #1764, #1302, #779, #848, #1453, #1332, #1633, #2157, #998, #1407, #2004, #320, #1855, #2331, #1038, #211, #925, #2121, #1984, #566, #1558, #2016, #1421, #2133, #747, #820, #978, #452 ) ) ;
#1731 = CARTESIAN_POINT ( 'NONE',  ( 19.16066017177982772, 2.000000000000000000, 8.939339828220184359 ) ) ;
#1732 = EDGE_LOOP ( 'NONE', ( #1799, #1829, #1029, #2261 ) ) ;
#1733 = ORIENTED_EDGE ( 'NONE', *, *, #383, .T. ) ;
#1734 = EDGE_CURVE ( 'NONE', #63, #961, #2181, .T. ) ;
#1735 = AXIS2_PLACEMENT_3D ( 'NONE', #1887, #2325, #534 ) ;
#1736 = EDGE_CURVE ( 'NONE', #1756, #595, #827, .T. ) ;
#1737 = VECTOR ( 'NONE', #567, 1000.000000000000114 ) ;
#1738 = DIRECTION ( 'NONE',  ( 1.000000000000000000, 0.000000000000000000, 0.000000000000000000 ) ) ;
#1739 = CIRCLE ( 'NONE', #1113, 2.299999999999999822 ) ;
#1740 = LINE ( 'NONE', #1146, #867 ) ;
#1741 = CARTESIAN_POINT ( 'NONE',  ( -18.09999999999999787, 2.000000000000000000, 32.90000000000000568 ) ) ;
#1742 = ORIENTED_EDGE ( 'NONE', *, *, #1847, .F. ) ;
#1743 = CONICAL_SURFACE ( 'NONE', #2315, 2.750000000000002665, 0.7853981633974482790 ) ;
#1744 = FACE_BOUND ( 'NONE', #1383, .T. ) ;
#1745 = CARTESIAN_POINT ( 'NONE',  ( -19.16066017177982417, 0.7000000000000009548, 8.939339828220182582 ) ) ;
#1746 = ORIENTED_EDGE ( 'NONE', *, *, #2171, .T. ) ;
#1747 = ORIENTED_EDGE ( 'NONE', *, *, #1586, .F. ) ;
#1748 = CARTESIAN_POINT ( 'NONE',  ( -6.150000000000001243, -6.672844399958519190, 22.07034929529676504 ) ) ;
#1749 = CIRCLE ( 'NONE', #1794, 5.000000000000002665 ) ;
#1750 = PERSON_AND_ORGANIZATION ( #14, #1160 ) ;
#1751 = VECTOR ( 'NONE', #1455, 1000.000000000000000 ) ;
#1752 = EDGE_CURVE ( 'NONE', #2123, #1488, #1964, .T. ) ;
#1753 = CARTESIAN_POINT ( 'NONE',  ( -12.00000000000000000, 4.000000000000000000, 18.50000000000000000 ) ) ;
#1754 = AXIS2_PLACEMENT_3D ( 'NONE', #1392, #1556, #1738 ) ;
#1755 = FACE_OUTER_BOUND ( 'NONE', #318, .T. ) ;
#1756 = VERTEX_POINT ( 'NONE', #1242 ) ;
#1757 = CARTESIAN_POINT ( 'NONE',  ( 7.649999999999996803, -2.657970913421865866, 30.68027327214493383 ) ) ;
#1758 = DIRECTION ( 'NONE',  ( 0.000000000000000000, 0.000000000000000000, -1.000000000000000000 ) ) ;
#1759 = ORIENTED_EDGE ( 'NONE', *, *, #1839, .T. ) ;
#1760 = ORIENTED_EDGE ( 'NONE', *, *, #806, .F. ) ;
#1761 = CARTESIAN_POINT ( 'NONE',  ( -12.00000000000000000, 4.000000000000000000, 17.49999999999999645 ) ) ;
#1762 = SHAPE_DEFINITION_REPRESENTATION ( #213, #1245 ) ;
#1763 = FACE_OUTER_BOUND ( 'NONE', #2441, .T. ) ;
#1764 = ADVANCED_FACE ( 'NONE', ( #1417 ), #2170, .F. ) ;
#1765 = EDGE_CURVE ( 'NONE', #901, #1785, #278, .T. ) ;
#1766 = DIRECTION ( 'NONE',  ( -0.000000000000000000, 0.000000000000000000, -1.000000000000000000 ) ) ;
#1767 = CARTESIAN_POINT ( 'NONE',  ( 6.149999999999999467, -5.109156831517932318, 25.42368810733236018 ) ) ;
#1768 = CARTESIAN_POINT ( 'NONE',  ( 0.000000000000000000, 1.000000000000000000, 34.39999999999999858 ) ) ;
#1769 = CARTESIAN_POINT ( 'NONE',  ( 18.10000000000000142, 0.000000000000000000, 5.000000000000002665 ) ) ;
#1770 = ORIENTED_EDGE ( 'NONE', *, *, #1586, .T. ) ;
#1771 = ORIENTED_EDGE ( 'NONE', *, *, #1341, .T. ) ;
#1772 = CIRCLE ( 'NONE', #710, 5.000000000000002665 ) ;
#1773 = DIRECTION ( 'NONE',  ( -0.000000000000000000, -1.000000000000000000, -0.000000000000000000 ) ) ;
#1774 = CARTESIAN_POINT ( 'NONE',  ( 0.000000000000000000, 0.000000000000000000, 34.39999999999999858 ) ) ;
#1775 = AXIS2_PLACEMENT_3D ( 'NONE', #43, #2244, #2283 ) ;
#1776 = DIRECTION ( 'NONE',  ( 0.000000000000000000, 0.9063077870366496036, -0.4226182617407003295 ) ) ;
#1777 = AXIS2_PLACEMENT_3D ( 'NONE', #1774, #829, #119 ) ;
#1778 = VERTEX_POINT ( 'NONE', #1227 ) ;
#1779 = EDGE_CURVE ( 'NONE', #1525, #1656, #839, .T. ) ;
#1780 = VECTOR ( 'NONE', #1507, 1000.000000000000000 ) ;
#1781 = CARTESIAN_POINT ( 'NONE',  ( -19.16066017177981706, 2.000000000000000000, 36.71066017177983554 ) ) ;
#1782 = EDGE_CURVE ( 'NONE', #1641, #338, #1190, .T. ) ;
#1783 = EDGE_LOOP ( 'NONE', ( #1413, #130, #785, #1298 ) ) ;
#1784 = CARTESIAN_POINT ( 'NONE',  ( 18.10000000000000142, 0.000000000000000000, 5.000000000000005329 ) ) ;
#1785 = VERTEX_POINT ( 'NONE', #1376 ) ;
#1786 = VERTEX_POINT ( 'NONE', #2351 ) ;
#1787 = FACE_BOUND ( 'NONE', #232, .T. ) ;
#1788 = VECTOR ( 'NONE', #206, 1000.000000000000000 ) ;
#1789 = DIRECTION ( 'NONE',  ( -0.000000000000000000, -1.000000000000000000, 0.000000000000000000 ) ) ;
#1790 = AXIS2_PLACEMENT_3D ( 'NONE', #1845, #1232, #866 ) ;
#1791 = CARTESIAN_POINT ( 'NONE',  ( -1.650000000000001243, -7.583795138406883574, 17.75060754929846496 ) ) ;
#1792 = EDGE_LOOP ( 'NONE', ( #769, #2180, #1404, #2369 ) ) ;
#1793 = CARTESIAN_POINT ( 'NONE',  ( 7.649999999999996803, -9.124030318054581201, 16.81376413048419494 ) ) ;
#1794 = AXIS2_PLACEMENT_3D ( 'NONE', #1891, #1328, #379 ) ;
#1795 = DIRECTION ( 'NONE',  ( 0.000000000000000000, 0.7071067811865474617, 0.7071067811865474617 ) ) ;
#1796 = VECTOR ( 'NONE', #2329, 1000.000000000000000 ) ;
#1797 = ORIENTED_EDGE ( 'NONE', *, *, #229, .F. ) ;
#1798 = DIRECTION ( 'NONE',  ( 0.000000000000000000, 0.000000000000000000, 1.000000000000000000 ) ) ;
#1799 = ORIENTED_EDGE ( 'NONE', *, *, #1189, .F. ) ;
#1800 = EDGE_CURVE ( 'NONE', #1904, #17, #860, .T. ) ;
#1801 = ORIENTED_EDGE ( 'NONE', *, *, #1665, .F. ) ;
#1802 = ADVANCED_FACE ( 'NONE', ( #1991, #1952, #1787, #1044, #2144, #2384, #639, #850, #91, #677 ), #1433, .T. ) ;
#1803 = CARTESIAN_POINT ( 'NONE',  ( 0.000000000000000000, -13.02815948145085656, 6.075130537865198299 ) ) ;
#1804 = CARTESIAN_POINT ( 'NONE',  ( 6.150000000000001243, -11.36839521310226431, 33.08694395042157055 ) ) ;
#1805 = CARTESIAN_POINT ( 'NONE',  ( 6.150000000000001243, -3.291898306032915666, 29.32081159158996186 ) ) ;
#1806 = ORIENTED_EDGE ( 'NONE', *, *, #2223, .T. ) ;
#1807 = DIRECTION ( 'NONE',  ( 0.000000000000000000, -0.9063077870366496036, 0.4226182617407003295 ) ) ;
#1808 = DIRECTION ( 'NONE',  ( 0.000000000000000000, 0.000000000000000000, 1.000000000000000000 ) ) ;
#1809 = ORIENTED_EDGE ( 'NONE', *, *, #1894, .F. ) ;
#1810 = CARTESIAN_POINT ( 'NONE',  ( 0.000000000000000000, 1.000000000000000000, 34.39999999999999858 ) ) ;
#1811 = EDGE_LOOP ( 'NONE', ( #2029, #1959, #315, #342 ) ) ;
#1812 = DIRECTION ( 'NONE',  ( -0.000000000000000000, -1.000000000000000000, -0.000000000000000000 ) ) ;
#1813 = PRODUCT_RELATED_PRODUCT_CATEGORY ( 'detail', '', ( #1914 ) ) ;
#1814 = ORIENTED_EDGE ( 'NONE', *, *, #502, .T. ) ;
#1815 = VECTOR ( 'NONE', #2, 1000.000000000000000 ) ;
#1816 = DIRECTION ( 'NONE',  ( 0.000000000000000000, 0.000000000000000000, 1.000000000000000000 ) ) ;
#1817 = DIRECTION ( 'NONE',  ( -0.000000000000000000, -1.000000000000000000, 0.000000000000000000 ) ) ;
#1818 = AXIS2_PLACEMENT_3D ( 'NONE', #2058, #2444, #1463 ) ;
#1819 = DIRECTION ( 'NONE',  ( -0.000000000000000000, 1.000000000000000000, -0.000000000000000000 ) ) ;
#1820 = CARTESIAN_POINT ( 'NONE',  ( -7.650000000000000355, -2.657970913421865866, 30.68027327214493383 ) ) ;
#1821 = AXIS2_PLACEMENT_3D ( 'NONE', #453, #851, #492 ) ;
#1822 = FACE_OUTER_BOUND ( 'NONE', #381, .T. ) ;
#1823 = ORIENTED_EDGE ( 'NONE', *, *, #1189, .T. ) ;
#1824 = VECTOR ( 'NONE', #1574, 999.9999999999998863 ) ;
#1825 = CARTESIAN_POINT ( 'NONE',  ( -12.00000000000000000, 3.587878387081799847, 20.80000000000000071 ) ) ;
#1826 = ORIENTED_EDGE ( 'NONE', *, *, #2345, .T. ) ;
#1827 = LINE ( 'NONE', #526, #1513 ) ;
#1828 = CARTESIAN_POINT ( 'NONE',  ( 4.649999999999999467, -6.588320747610382888, 22.25161085270408989 ) ) ;
#1829 = ORIENTED_EDGE ( 'NONE', *, *, #790, .T. ) ;
#1830 = EDGE_CURVE ( 'NONE', #1132, #1050, #553, .T. ) ;
#1831 = CARTESIAN_POINT ( 'NONE',  ( -4.650000000000001243, -5.766536612921869143, 21.64773103355606310 ) ) ;
#1832 = PLANE ( 'NONE',  #2138 ) ;
#1833 = CARTESIAN_POINT ( 'NONE',  ( -4.650000000000001243, -4.287372696829420349, 24.81980828818433693 ) ) ;
#1834 = VECTOR ( 'NONE', #511, 1000.000000000000000 ) ;
#1835 = DIRECTION ( 'NONE',  ( -0.000000000000000000, 1.000000000000000000, -0.000000000000000000 ) ) ;
#1836 = VECTOR ( 'NONE', #1712, 999.9999999999998863 ) ;
#1837 = EDGE_LOOP ( 'NONE', ( #815, #361, #1926, #1652 ) ) ;
#1838 = FACE_OUTER_BOUND ( 'NONE', #2396, .T. ) ;
#1839 = EDGE_CURVE ( 'NONE', #1118, #1889, #1234, .T. ) ;
#1840 = CARTESIAN_POINT ( 'NONE',  ( -1.850000000000006306, -2.385590518996267839, 28.89819332984925992 ) ) ;
#1841 = DIRECTION ( 'NONE',  ( -1.000000000000000000, 0.000000000000000000, -0.000000000000000000 ) ) ;
#1842 = VERTEX_POINT ( 'NONE', #2224 ) ;
#1843 = LINE ( 'NONE', #309, #13 ) ;
#1844 = CARTESIAN_POINT ( 'NONE',  ( 12.00000000000000000, 0.000000000000000000, 20.80000000000000071 ) ) ;
#1845 = CARTESIAN_POINT ( 'NONE',  ( -19.16066017177981706, 2.000000000000000000, 33.96066017177983554 ) ) ;
#1846 = ORIENTED_EDGE ( 'NONE', *, *, #2253, .F. ) ;
#1847 = EDGE_CURVE ( 'NONE', #1182, #330, #2005, .T. ) ;
#1848 = CARTESIAN_POINT ( 'NONE',  ( 19.16066017177981706, 2.000000000000000000, 35.41066017177983127 ) ) ;
#1849 = ORIENTED_EDGE ( 'NONE', *, *, #746, .F. ) ;
#1850 = ADVANCED_FACE ( 'NONE', ( #1082 ), #2415, .T. ) ;
#1851 = CARTESIAN_POINT ( 'NONE',  ( -18.09999999999999787, 2.000000000000000000, 32.90000000000000568 ) ) ;
#1852 = DIRECTION ( 'NONE',  ( -0.000000000000000000, -1.000000000000000000, -0.000000000000000000 ) ) ;
#1853 = DIRECTION ( 'NONE',  ( 0.000000000000000000, 0.000000000000000000, -1.000000000000000000 ) ) ;
#1854 = ORIENTED_EDGE ( 'NONE', *, *, #2374, .F. ) ;
#1855 = ADVANCED_FACE ( 'NONE', ( #306 ), #316, .F. ) ;
#1856 = DIRECTION ( 'NONE',  ( 2.478176394252582620E-16, -0.4226182617407002740, -0.9063077870366494926 ) ) ;
#1857 = DIRECTION ( 'NONE',  ( 0.000000000000000000, 1.000000000000000000, 0.000000000000000000 ) ) ;
#1858 = LINE ( 'NONE', #385, #1544 ) ;
#1859 = CIRCLE ( 'NONE', #237, 1.449999999999999956 ) ;
#1860 = ORIENTED_EDGE ( 'NONE', *, *, #1518, .F. ) ;
#1861 = PLANE ( 'NONE',  #838 ) ;
#1862 = CC_DESIGN_PERSON_AND_ORGANIZATION_ASSIGNMENT ( #1750, #55, ( #2161 ) ) ;
#1863 = VERTEX_POINT ( 'NONE', #132 ) ;
#1864 = CYLINDRICAL_SURFACE ( 'NONE', #2158, 3.300000000000000711 ) ;
#1865 = VECTOR ( 'NONE', #1381, 1000.000000000000000 ) ;
#1866 = DIRECTION ( 'NONE',  ( -1.000000000000000000, 0.000000000000000000, 0.000000000000000000 ) ) ;
#1867 = EDGE_CURVE ( 'NONE', #1715, #142, #503, .T. ) ;
#1868 = VECTOR ( 'NONE', #863, 1000.000000000000000 ) ;
#1869 = CARTESIAN_POINT ( 'NONE',  ( -7.650000000000000355, 0.000000000000000000, 12.55915891993694622 ) ) ;
#1870 = VECTOR ( 'NONE', #610, 1000.000000000000000 ) ;
#1871 = VERTEX_POINT ( 'NONE', #1828 ) ;
#1872 = CARTESIAN_POINT ( 'NONE',  ( 0.000000000000000000, -13.02815948145087077, 6.075130537865222280 ) ) ;
#1873 = LINE ( 'NONE', #533, #2225 ) ;
#1874 = DIRECTION ( 'NONE',  ( 0.000000000000000000, 0.000000000000000000, -1.000000000000000000 ) ) ;
#1875 = EDGE_LOOP ( 'NONE', ( #2084, #696, #717, #2246 ) ) ;
#1876 = CARTESIAN_POINT ( 'NONE',  ( 18.09999999999999787, 0.000000000000000000, 32.90000000000000568 ) ) ;
#1877 = ORIENTED_EDGE ( 'NONE', *, *, #1629, .T. ) ;
#1878 = CIRCLE ( 'NONE', #2205, 1.449999999999998179 ) ;
#1879 = CIRCLE ( 'NONE', #890, 1.449999999999998179 ) ;
#1880 = CARTESIAN_POINT ( 'NONE',  ( -4.650000000000001243, -5.193680483866069508, 25.24242654992503887 ) ) ;
#1881 = CARTESIAN_POINT ( 'NONE',  ( -19.16066017177982417, 0.000000000000000000, 8.939339828220182582 ) ) ;
#1882 = EDGE_CURVE ( 'NONE', #2212, #142, #1053, .T. ) ;
#1883 = ORIENTED_EDGE ( 'NONE', *, *, #269, .F. ) ;
#1884 = EDGE_CURVE ( 'NONE', #2292, #1525, #2425, .T. ) ;
#1885 = VECTOR ( 'NONE', #1031, 1000.000000000000000 ) ;
#1886 = CARTESIAN_POINT ( 'NONE',  ( 1.649999999999999467, -3.291898306032917443, 29.32081159158996186 ) ) ;
#1887 = CARTESIAN_POINT ( 'NONE',  ( 12.00000000000000000, 3.587878387081799847, 20.80000000000000071 ) ) ;
#1888 = FACE_OUTER_BOUND ( 'NONE', #404, .T. ) ;
#1889 = VERTEX_POINT ( 'NONE', #2264 ) ;
#1890 = DIRECTION ( 'NONE',  ( -0.000000000000000000, -1.000000000000000000, -0.000000000000000000 ) ) ;
#1891 = CARTESIAN_POINT ( 'NONE',  ( 18.10000000000000142, 0.000000000000000000, 10.00000000000000533 ) ) ;
#1892 = ORIENTED_EDGE ( 'NONE', *, *, #2043, .T. ) ;
#1893 = VERTEX_POINT ( 'NONE', #1869 ) ;
#1894 = EDGE_CURVE ( 'NONE', #556, #1161, #2015, .T. ) ;
#1895 = EDGE_CURVE ( 'NONE', #1445, #1786, #1268, .T. ) ;
#1896 = DIRECTION ( 'NONE',  ( 0.000000000000000000, 0.7071067811865474617, 0.7071067811865474617 ) ) ;
#1897 = CARTESIAN_POINT ( 'NONE',  ( -19.16066017177981706, 2.000000000000000000, 31.21066017177983909 ) ) ;
#1898 = LINE ( 'NONE', #34, #1780 ) ;
#1899 = ORIENTED_EDGE ( 'NONE', *, *, #2189, .F. ) ;
#1900 = DIRECTION ( 'NONE',  ( 8.659560562354956277E-17, 0.7071067811865457964, -0.7071067811865492381 ) ) ;
#1901 = VECTOR ( 'NONE', #1216, 1000.000000000000000 ) ;
#1902 = DIRECTION ( 'NONE',  ( -0.000000000000000000, -1.000000000000000000, -0.000000000000000000 ) ) ;
#1903 = ORIENTED_EDGE ( 'NONE', *, *, #1882, .T. ) ;
#1904 = VERTEX_POINT ( 'NONE', #2211 ) ;
#1905 = AXIS2_PLACEMENT_3D ( 'NONE', #937, #2237, #1509 ) ;
#1906 = CONICAL_SURFACE ( 'NONE', #247, 3.300000000000000711, 0.3490658503988781081 ) ;
#1907 = CARTESIAN_POINT ( 'NONE',  ( -18.09999999999999787, 2.000000000000000000, 37.90000000000001279 ) ) ;
#1908 = EDGE_CURVE ( 'NONE', #548, #1211, #352, .T. ) ;
#1909 = EDGE_CURVE ( 'NONE', #1301, #2102, #729, .T. ) ;
#1910 = FACE_OUTER_BOUND ( 'NONE', #421, .T. ) ;
#1911 = ORIENTED_EDGE ( 'NONE', *, *, #1779, .T. ) ;
#1912 = CARTESIAN_POINT ( 'NONE',  ( -18.09999999999999787, 0.000000000000000000, 37.90000000000001279 ) ) ;
#1913 = CARTESIAN_POINT ( 'NONE',  ( -6.150000000000001243, -5.193680483866067732, 25.24242654992504242 ) ) ;
#1914 = PRODUCT ( 'camera_holder', 'camera_holder', '', ( #78 ) ) ;
#1915 = ORIENTED_EDGE ( 'NONE', *, *, #118, .F. ) ;
#1916 = CIRCLE ( 'NONE', #608, 5.000000000000004441 ) ;
#1917 = ORIENTED_EDGE ( 'NONE', *, *, #806, .T. ) ;
#1918 = DATE_AND_TIME ( #1155, #1084 ) ;
#1919 = LINE ( 'NONE', #2132, #1796 ) ;
#1920 = DIRECTION ( 'NONE',  ( 0.000000000000000000, -0.4226182617407002740, -0.9063077870366494926 ) ) ;
#1921 = EDGE_LOOP ( 'NONE', ( #277, #1247 ) ) ;
#1922 = EDGE_CURVE ( 'NONE', #1540, #2285, #1562, .T. ) ;
#1923 = DIRECTION ( 'NONE',  ( -0.000000000000000000, 1.000000000000000000, -0.000000000000000000 ) ) ;
#1924 = EDGE_CURVE ( 'NONE', #995, #687, #291, .T. ) ;
#1925 = DIRECTION ( 'NONE',  ( 0.000000000000000000, -0.4226182617407002740, -0.9063077870366494926 ) ) ;
#1926 = ORIENTED_EDGE ( 'NONE', *, *, #303, .T. ) ;
#1927 = ORIENTED_EDGE ( 'NONE', *, *, #1255, .T. ) ;
#1928 = FACE_OUTER_BOUND ( 'NONE', #2111, .T. ) ;
#1929 = CARTESIAN_POINT ( 'NONE',  ( -1.850000000000006306, -2.385590518996267839, 28.89819332984925992 ) ) ;
#1930 = ORIENTED_EDGE ( 'NONE', *, *, #563, .F. ) ;
#1931 = DIRECTION ( 'NONE',  ( 0.000000000000000000, 0.000000000000000000, 1.000000000000000000 ) ) ;
#1932 = VECTOR ( 'NONE', #1493, 1000.000000000000000 ) ;
#1933 = ADVANCED_FACE ( 'NONE', ( #2042 ), #704, .F. ) ;
#1934 = CARTESIAN_POINT ( 'NONE',  ( 19.16066017177982772, 0.7000000000000009548, 10.38933982822018365 ) ) ;
#1935 = ORIENTED_EDGE ( 'NONE', *, *, #171, .F. ) ;
#1936 = EDGE_CURVE ( 'NONE', #254, #1282, #1678, .T. ) ;
#1937 = ORIENTED_EDGE ( 'NONE', *, *, #186, .T. ) ;
#1938 = AXIS2_PLACEMENT_3D ( 'NONE', #1112, #174, #1504 ) ;
#1939 = PLANE ( 'NONE',  #475 ) ;
#1940 = AXIS2_PLACEMENT_3D ( 'NONE', #281, #1214, #295 ) ;
#1941 = APPLICATION_PROTOCOL_DEFINITION ( 'international standard', 'config_control_design', 1994, #1380 ) ;
#1942 = AXIS2_PLACEMENT_3D ( 'NONE', #2395, #686, #1184 ) ;
#1943 = CARTESIAN_POINT ( 'NONE',  ( 6.650000000000001243, 1.000000000000000000, 5.000000000000002665 ) ) ;
#1944 = AXIS2_PLACEMENT_3D ( 'NONE', #1696, #2272, #5 ) ;
#1945 = CARTESIAN_POINT ( 'NONE',  ( -23.10000000000000142, 2.000000000000000000, 10.00000000000000355 ) ) ;
#1946 = ORIENTED_EDGE ( 'NONE', *, *, #530, .F. ) ;
#1947 = LINE ( 'NONE', #935, #1475 ) ;
#1948 = FACE_OUTER_BOUND ( 'NONE', #2240, .T. ) ;
#1949 = ORIENTED_EDGE ( 'NONE', *, *, #498, .F. ) ;
#1950 = ORIENTED_EDGE ( 'NONE', *, *, #2066, .T. ) ;
#1951 = EDGE_CURVE ( 'NONE', #2299, #1132, #744, .T. ) ;
#1952 = FACE_BOUND ( 'NONE', #2142, .T. ) ;
#1953 = AXIS2_PLACEMENT_3D ( 'NONE', #329, #1293, #911 ) ;
#1954 = EDGE_CURVE ( 'NONE', #330, #765, #134, .T. ) ;
#1955 = VECTOR ( 'NONE', #854, 999.9999999999998863 ) ;
#1956 = CARTESIAN_POINT ( 'NONE',  ( -6.150000000000001243, -5.766536612921869143, 21.64773103355606310 ) ) ;
#1957 = LOCAL_TIME ( 15, 57, 49.00000000000000000, #418 ) ;
#1958 = DIRECTION ( 'NONE',  ( -0.000000000000000000, 1.000000000000000000, -0.000000000000000000 ) ) ;
#1959 = ORIENTED_EDGE ( 'NONE', *, *, #19, .F. ) ;
#1960 = FACE_OUTER_BOUND ( 'NONE', #1369, .T. ) ;
#1961 = CYLINDRICAL_SURFACE ( 'NONE', #1557, 2.299999999999999822 ) ;
#1962 = ORIENTED_EDGE ( 'NONE', *, *, #1422, .F. ) ;
#1963 = ORIENTED_EDGE ( 'NONE', *, *, #1105, .F. ) ;
#1964 = LINE ( 'NONE', #77, #612 ) ;
#1965 = SECURITY_CLASSIFICATION_LEVEL ( 'unclassified' ) ;
#1966 = CC_DESIGN_PERSON_AND_ORGANIZATION_ASSIGNMENT ( #405, #828, ( #812 ) ) ;
#1967 = DIRECTION ( 'NONE',  ( 8.659560562354932858E-17, 0.7071067811865474617, -0.7071067811865474617 ) ) ;
#1968 = ADVANCED_FACE ( 'NONE', ( #2115 ), #493, .F. ) ;
#1969 = DIRECTION ( 'NONE',  ( -0.000000000000000000, -0.4226182617407008291, -0.9063077870366492705 ) ) ;
#1970 = DIRECTION ( 'NONE',  ( -0.000000000000000000, -1.000000000000000000, -0.000000000000000000 ) ) ;
#1971 = CARTESIAN_POINT ( 'NONE',  ( -1.650000000000001243, -8.490102925443531845, 18.17322581103916690 ) ) ;
#1972 = ORIENTED_EDGE ( 'NONE', *, *, #1692, .T. ) ;
#1973 = DIRECTION ( 'NONE',  ( 0.000000000000000000, -0.000000000000000000, 1.000000000000000000 ) ) ;
#1974 = VERTEX_POINT ( 'NONE', #2279 ) ;
#1975 = ORIENTED_EDGE ( 'NONE', *, *, #954, .T. ) ;
#1976 = VECTOR ( 'NONE', #1617, 1000.000000000000000 ) ;
#1977 = CIRCLE ( 'NONE', #2455, 2.299999999999999822 ) ;
#1978 = DIRECTION ( 'NONE',  ( -0.000000000000000000, -1.000000000000000000, 0.000000000000000000 ) ) ;
#1979 = DIRECTION ( 'NONE',  ( -0.000000000000000000, -1.000000000000000000, -0.000000000000000000 ) ) ;
#1980 = VECTOR ( 'NONE', #176, 1000.000000000000114 ) ;
#1981 = DIRECTION ( 'NONE',  ( 0.000000000000000000, -0.9063077870366496036, 0.4226182617407003295 ) ) ;
#1982 = CIRCLE ( 'NONE', #1940, 3.149999999999993250 ) ;
#1983 = ORIENTED_EDGE ( 'NONE', *, *, #136, .F. ) ;
#1984 = ADVANCED_FACE ( 'NONE', ( #787 ), #2114, .F. ) ;
#1985 = CIRCLE ( 'NONE', #1183, 3.300000000000000711 ) ;
#1986 = CARTESIAN_POINT ( 'NONE',  ( 1.649999999999999467, -2.385590518996267839, 28.89819332984925992 ) ) ;
#1987 = ORIENTED_EDGE ( 'NONE', *, *, #2107, .T. ) ;
#1988 = DIRECTION ( 'NONE',  ( -0.000000000000000000, 1.000000000000000000, -0.000000000000000000 ) ) ;
#1989 = VERTEX_POINT ( 'NONE', #1552 ) ;
#1990 = ORIENTED_EDGE ( 'NONE', *, *, #422, .T. ) ;
#1991 = FACE_BOUND ( 'NONE', #2194, .T. ) ;
#1992 = VECTOR ( 'NONE', #1925, 1000.000000000000114 ) ;
#1993 = DIRECTION ( 'NONE',  ( 0.000000000000000000, 0.000000000000000000, -1.000000000000000000 ) ) ;
#1994 = CIRCLE ( 'NONE', #771, 1.449999999999998179 ) ;
#1995 = DIRECTION ( 'NONE',  ( 0.000000000000000000, -0.4226182617406999409, -0.9063077870366497146 ) ) ;
#1996 = CARTESIAN_POINT ( 'NONE',  ( 19.16066017177982772, 2.000000000000000000, 10.38933982822018187 ) ) ;
#1997 = CARTESIAN_POINT ( 'NONE',  ( -1.650000000000001243, -6.949867745795833329, 19.11006922985344048 ) ) ;
#1998 = VECTOR ( 'NONE', #889, 1000.000000000000000 ) ;
#1999 = LINE ( 'NONE', #434, #79 ) ;
#2000 = EDGE_CURVE ( 'NONE', #1893, #1251, #1539, .T. ) ;
#2001 = ORIENTED_EDGE ( 'NONE', *, *, #1054, .F. ) ;
#2002 = CYLINDRICAL_SURFACE ( 'NONE', #1485, 1.449999999999999956 ) ;
#2003 = ORIENTED_EDGE ( 'NONE', *, *, #2275, .T. ) ;
#2004 = ADVANCED_FACE ( 'NONE', ( #389 ), #970, .F. ) ;
#2005 = LINE ( 'NONE', #1500, #173 ) ;
#2006 = ORIENTED_EDGE ( 'NONE', *, *, #1954, .T. ) ;
#2007 = PLANE ( 'NONE',  #759 ) ;
#2008 = DIRECTION ( 'NONE',  ( 0.000000000000000000, -0.9063077870366496036, 0.4226182617407003295 ) ) ;
#2009 = VERTEX_POINT ( 'NONE', #219 ) ;
#2010 = CYLINDRICAL_SURFACE ( 'NONE', #1716, 1.449999999999999956 ) ;
#2011 = CYLINDRICAL_SURFACE ( 'NONE', #799, 1.449999999999998179 ) ;
#2012 = EDGE_LOOP ( 'NONE', ( #1949, #1935 ) ) ;
#2013 = CARTESIAN_POINT ( 'NONE',  ( 6.149999999999997691, -13.93446726848751105, 6.497748799605906456 ) ) ;
#2014 = ORIENTED_EDGE ( 'NONE', *, *, #651, .F. ) ;
#2015 = LINE ( 'NONE', #2439, #408 ) ;
#2016 = ADVANCED_FACE ( 'NONE', ( #1164, #2309 ), #370, .F. ) ;
#2017 = ORIENTED_EDGE ( 'NONE', *, *, #209, .F. ) ;
#2018 = FACE_OUTER_BOUND ( 'NONE', #264, .T. ) ;
#2019 = DIRECTION ( 'NONE',  ( -1.000000000000000000, 0.000000000000000000, -0.000000000000000000 ) ) ;
#2020 = VECTOR ( 'NONE', #1856, 1000.000000000000114 ) ;
#2021 = VERTEX_POINT ( 'NONE', #768 ) ;
#2022 = CARTESIAN_POINT ( 'NONE',  ( -23.09999999999999787, 2.000000000000000000, 32.90000000000000568 ) ) ;
#2023 = DIRECTION ( 'NONE',  ( -0.000000000000000000, -1.000000000000000000, 0.000000000000000000 ) ) ;
#2024 = ORIENTED_EDGE ( 'NONE', *, *, #463, .T. ) ;
#2025 = AXIS2_PLACEMENT_3D ( 'NONE', #1876, #1062, #536 ) ;
#2026 = DIRECTION ( 'NONE',  ( 1.410344289412037733E-16, 0.4226182617407002740, 0.9063077870366494926 ) ) ;
#2027 = DIRECTION ( 'NONE',  ( 0.000000000000000000, 0.4226182617407002740, 0.9063077870366494926 ) ) ;
#2028 = CARTESIAN_POINT ( 'NONE',  ( 12.00000000000000000, 4.000000000000000000, 23.09999999999999787 ) ) ;
#2029 = ORIENTED_EDGE ( 'NONE', *, *, #2000, .F. ) ;
#2030 = EDGE_CURVE ( 'NONE', #2411, #2177, #1141, .T. ) ;
#2031 = EDGE_CURVE ( 'NONE', #1028, #1974, #1439, .T. ) ;
#2032 = CARTESIAN_POINT ( 'NONE',  ( -1.650000000000001243, -8.490102925443533621, 18.17322581103916690 ) ) ;
#2033 = LINE ( 'NONE', #1114, #469 ) ;
#2034 =( NAMED_UNIT ( * ) PLANE_ANGLE_UNIT ( ) SI_UNIT ( $, .RADIAN. ) );
#2035 = AXIS2_PLACEMENT_3D ( 'NONE', #1248, #1261, #697 ) ;
#2036 = ORIENTED_EDGE ( 'NONE', *, *, #196, .F. ) ;
#2037 = CARTESIAN_POINT ( 'NONE',  ( 1.649999999999999467, -3.019517911607318528, 27.53873164929428441 ) ) ;
#2038 = AXIS2_PLACEMENT_3D ( 'NONE', #1997, #1048, #2367 ) ;
#2039 = EDGE_LOOP ( 'NONE', ( #298, #85, #2014, #810 ) ) ;
#2040 = CARTESIAN_POINT ( 'NONE',  ( 7.649999999999996803, 0.000000000000000000, 29.44084108006307687 ) ) ;
#2041 = CARTESIAN_POINT ( 'NONE',  ( 12.00000000000000000, 4.000000000000000000, 23.09999999999999787 ) ) ;
#2042 = FACE_OUTER_BOUND ( 'NONE', #2135, .T. ) ;
#2043 = EDGE_CURVE ( 'NONE', #1638, #2102, #1749, .T. ) ;
#2044 = EDGE_LOOP ( 'NONE', ( #770, #1915, #214, #2259 ) ) ;
#2045 = EDGE_CURVE ( 'NONE', #960, #2324, #947, .T. ) ;
#2046 = CARTESIAN_POINT ( 'NONE',  ( 18.10000000000000142, 2.000000000000000000, 5.000000000000005329 ) ) ;
#2047 = CARTESIAN_POINT ( 'NONE',  ( -6.649999999999999467, 1.000000000000000000, 5.000000000000002665 ) ) ;
#2048 = CARTESIAN_POINT ( 'NONE',  ( 4.649999999999998579, -4.202849044481283158, 25.00106984559165824 ) ) ;
#2049 = ADVANCED_FACE ( 'NONE', ( #230 ), #2452, .F. ) ;
#2050 = ORIENTED_EDGE ( 'NONE', *, *, #2360, .T. ) ;
#2051 = CARTESIAN_POINT ( 'NONE',  ( 12.00000000000000000, 4.000000000000000000, 23.94999999999999218 ) ) ;
#2052 = ORIENTED_EDGE ( 'NONE', *, *, #2288, .T. ) ;
#2053 = DIRECTION ( 'NONE',  ( -0.000000000000000000, 1.000000000000000000, -0.000000000000000000 ) ) ;
#2054 = CARTESIAN_POINT ( 'NONE',  ( -6.649999999999999467, 2.000000000000000000, 5.000000000000002665 ) ) ;
#2055 = DIRECTION ( 'NONE',  ( -0.000000000000000000, 0.9063077870366496036, -0.4226182617407003295 ) ) ;
#2056 = ORIENTED_EDGE ( 'NONE', *, *, #1894, .T. ) ;
#2057 = VECTOR ( 'NONE', #1970, 1000.000000000000000 ) ;
#2058 = CARTESIAN_POINT ( 'NONE',  ( 0.000000000000000000, 1.000000000000000000, 34.39999999999999858 ) ) ;
#2059 = DIRECTION ( 'NONE',  ( -0.000000000000000000, 1.000000000000000000, -0.000000000000000000 ) ) ;
#2060 = DIRECTION ( 'NONE',  ( 3.030084674195296274E-16, 0.000000000000000000, -1.000000000000000000 ) ) ;
#2061 = ORIENTED_EDGE ( 'NONE', *, *, #407, .F. ) ;
#2062 = CARTESIAN_POINT ( 'NONE',  ( 19.16066017177981706, 0.000000000000000000, 35.41066017177983127 ) ) ;
#2063 = CIRCLE ( 'NONE', #1304, 2.749999999999999112 ) ;
#2064 = EDGE_CURVE ( 'NONE', #2169, #674, #2401, .T. ) ;
#2065 = EDGE_LOOP ( 'NONE', ( #283, #1621, #614, #948 ) ) ;
#2066 = EDGE_CURVE ( 'NONE', #254, #1525, #2101, .T. ) ;
#2067 = VECTOR ( 'NONE', #1923, 1000.000000000000000 ) ;
#2068 = DIRECTION ( 'NONE',  ( 0.000000000000000000, 0.000000000000000000, 1.000000000000000000 ) ) ;
#2069 = AXIS2_PLACEMENT_3D ( 'NONE', #1768, #111, #1606 ) ;
#2070 = DIRECTION ( 'NONE',  ( 0.000000000000000000, -0.000000000000000000, -1.000000000000000000 ) ) ;
#2071 = EDGE_CURVE ( 'NONE', #1212, #1607, #733, .T. ) ;
#2072 = EDGE_LOOP ( 'NONE', ( #1512, #1883, #1238, #1352 ) ) ;
#2073 = VECTOR ( 'NONE', #2122, 999.9999999999998863 ) ;
#2074 = EDGE_LOOP ( 'NONE', ( #1667, #1849, #700, #856 ) ) ;
#2075 = DIRECTION ( 'NONE',  ( 0.000000000000000000, -0.9063077870366496036, 0.4226182617407003295 ) ) ;
#2076 = LINE ( 'NONE', #1126, #871 ) ;
#2077 = CARTESIAN_POINT ( 'NONE',  ( 6.650000000000001243, 2.000000000000000000, 5.000000000000002665 ) ) ;
#2078 = ORIENTED_EDGE ( 'NONE', *, *, #2045, .F. ) ;
#2079 = VECTOR ( 'NONE', #1511, 1000.000000000000000 ) ;
#2080 = VECTOR ( 'NONE', #824, 1000.000000000000000 ) ;
#2081 = LINE ( 'NONE', #328, #321 ) ;
#2082 = EDGE_CURVE ( 'NONE', #2349, #51, #1994, .T. ) ;
#2083 = CARTESIAN_POINT ( 'NONE',  ( 1.849999999999998757, -6.949867745795833329, 19.11006922985344048 ) ) ;
#2085 = EDGE_CURVE ( 'NONE', #455, #2094, #754, .T. ) ;
#2084 = ORIENTED_EDGE ( 'NONE', *, *, #1752, .F. ) ;
#2086 = ORIENTED_EDGE ( 'NONE', *, *, #317, .F. ) ;
#2087 = LINE ( 'NONE', #24, #1085 ) ;
#2088 = DIRECTION ( 'NONE',  ( 0.000000000000000000, -0.9063077870366496036, 0.4226182617407003295 ) ) ;
#2089 = CARTESIAN_POINT ( 'NONE',  ( 19.16066017177981706, 0.000000000000000000, 32.51066017177983269 ) ) ;
#2090 = ORIENTED_EDGE ( 'NONE', *, *, #1600, .T. ) ;
#2091 = FACE_OUTER_BOUND ( 'NONE', #648, .T. ) ;
#2092 = DIRECTION ( 'NONE',  ( 0.000000000000000000, 0.000000000000000000, 1.000000000000000000 ) ) ;
#2093 = ORIENTED_EDGE ( 'NONE', *, *, #286, .T. ) ;
#2094 = VERTEX_POINT ( 'NONE', #21 ) ;
#2095 = ADVANCED_FACE ( 'NONE', ( #780 ), #1338, .F. ) ;
#2096 = DIRECTION ( 'NONE',  ( -1.000000000000000000, -0.000000000000000000, -0.000000000000000000 ) ) ;
#2097 = DIRECTION ( 'NONE',  ( 4.188538737677132897E-17, -0.9396926207859043201, 0.3420201433256802037 ) ) ;
#2098 = VERTEX_POINT ( 'NONE', #2178 ) ;
#2099 = DIRECTION ( 'NONE',  ( 8.659560562354932858E-17, 0.7071067811865474617, -0.7071067811865474617 ) ) ;
#2100 = VECTOR ( 'NONE', #1177, 999.9999999999998863 ) ;
#2101 = LINE ( 'NONE', #1531, #645 ) ;
#2102 = VERTEX_POINT ( 'NONE', #1769 ) ;
#2103 = ORIENTED_EDGE ( 'NONE', *, *, #2330, .T. ) ;
#2104 = VECTOR ( 'NONE', #888, 1000.000000000000000 ) ;
#2105 = AXIS2_PLACEMENT_3D ( 'NONE', #1170, #1327, #1336 ) ;
#2106 = APPROVAL_STATUS ( 'not_yet_approved' ) ;
#2107 = EDGE_CURVE ( 'NONE', #2212, #265, #993, .T. ) ;
#2108 = DIRECTION ( 'NONE',  ( 0.000000000000000000, 0.000000000000000000, 1.000000000000000000 ) ) ;
#2109 = EDGE_CURVE ( 'NONE', #114, #1374, #135, .T. ) ;
#2110 = FACE_BOUND ( 'NONE', #1921, .T. ) ;
#2111 = EDGE_LOOP ( 'NONE', ( #601, #1390, #172, #177 ) ) ;
#2112 = ADVANCED_FACE ( 'NONE', ( #647 ), #846, .F. ) ;
#2113 = DIRECTION ( 'NONE',  ( -0.000000000000000000, 1.000000000000000000, -0.000000000000000000 ) ) ;
#2114 = CONICAL_SURFACE ( 'NONE', #2197, 1.449999999999999956, 0.7853981633974508325 ) ;
#2115 = FACE_OUTER_BOUND ( 'NONE', #1572, .T. ) ;
#2116 = ORIENTED_EDGE ( 'NONE', *, *, #1922, .T. ) ;
#2117 = AXIS2_PLACEMENT_3D ( 'NONE', #1722, #1902, #959 ) ;
#2118 = ORIENTED_EDGE ( 'NONE', *, *, #347, .F. ) ;
#2119 = AXIS2_PLACEMENT_3D ( 'NONE', #1522, #1131, #599 ) ;
#2120 = DIRECTION ( 'NONE',  ( -1.581814719735690032E-16, -0.000000000000000000, -1.000000000000000000 ) ) ;
#2121 = ADVANCED_FACE ( 'NONE', ( #1223 ), #2335, .F. ) ;
#2122 = DIRECTION ( 'NONE',  ( 0.000000000000000000, -0.9063077870366496036, 0.4226182617407003295 ) ) ;
#2123 = VERTEX_POINT ( 'NONE', #1361 ) ;
#2124 = ADVANCED_FACE ( 'NONE', ( #1005 ), #835, .T. ) ;
#2125 = EDGE_CURVE ( 'NONE', #1686, #976, #1080, .T. ) ;
#2126 = CARTESIAN_POINT ( 'NONE',  ( -19.16066017177981706, 0.7000000000000009548, 33.96066017177983554 ) ) ;
#2127 = DIRECTION ( 'NONE',  ( -0.000000000000000000, 1.000000000000000000, -0.000000000000000000 ) ) ;
#2128 = ORIENTED_EDGE ( 'NONE', *, *, #590, .F. ) ;
#2129 = ORIENTED_EDGE ( 'NONE', *, *, #1736, .F. ) ;
#2130 = DIRECTION ( 'NONE',  ( 0.000000000000000000, -0.9063077870366496036, 0.4226182617407003295 ) ) ;
#2131 = COORDINATED_UNIVERSAL_TIME_OFFSET ( 1, 0, .AHEAD. ) ;
#2132 = CARTESIAN_POINT ( 'NONE',  ( -6.649999999999996803, 1.000000000000000000, 37.90000000000001279 ) ) ;
#2133 = ADVANCED_FACE ( 'NONE', ( #241 ), #1199, .T. ) ;
#2134 = DIRECTION ( 'NONE',  ( -0.000000000000000000, 1.000000000000000000, -0.000000000000000000 ) ) ;
#2135 = EDGE_LOOP ( 'NONE', ( #1533, #732, #1468, #124 ) ) ;
#2136 = CARTESIAN_POINT ( 'NONE',  ( -6.150000000000001243, -4.287372696829418572, 24.81980828818434048 ) ) ;
#2137 = EDGE_CURVE ( 'NONE', #1374, #1599, #611, .T. ) ;
#2138 = AXIS2_PLACEMENT_3D ( 'NONE', #138, #1286, #1075 ) ;
#2139 = ADVANCED_FACE ( 'NONE', ( #1948 ), #1961, .F. ) ;
#2140 = DIRECTION ( 'NONE',  ( -0.000000000000000000, 1.000000000000000000, -0.000000000000000000 ) ) ;
#2141 = VERTEX_POINT ( 'NONE', #1934 ) ;
#2142 = EDGE_LOOP ( 'NONE', ( #2248, #1257 ) ) ;
#2143 = VECTOR ( 'NONE', #1396, 1000.000000000000000 ) ;
#2144 = FACE_BOUND ( 'NONE', #550, .T. ) ;
#2145 = CONICAL_SURFACE ( 'NONE', #1429, 3.300000000000000711, 0.3490658503988781081 ) ;
#2146 = APPROVAL_STATUS ( 'not_yet_approved' ) ;
#2147 = CONICAL_SURFACE ( 'NONE', #598, 1.449999999999998179, 0.7853981633974508325 ) ;
#2148 = CARTESIAN_POINT ( 'NONE',  ( 1.775737858763660437E-16, 1.000000000000000000, 7.050000000000007816 ) ) ;
#2149 = DIRECTION ( 'NONE',  ( -0.000000000000000000, -1.000000000000000000, -0.000000000000000000 ) ) ;
#2150 = ORIENTED_EDGE ( 'NONE', *, *, #1765, .T. ) ;
#2151 = DIRECTION ( 'NONE',  ( -0.000000000000000000, -1.000000000000000000, -0.000000000000000000 ) ) ;
#2152 = CARTESIAN_POINT ( 'NONE',  ( 1.649999999999999467, -2.385590518996267839, 28.89819332984925992 ) ) ;
#2153 = ORIENTED_EDGE ( 'NONE', *, *, #1682, .F. ) ;
#2154 = ORIENTED_EDGE ( 'NONE', *, *, #229, .T. ) ;
#2155 = EDGE_CURVE ( 'NONE', #528, #261, #1879, .T. ) ;
#2156 = DIRECTION ( 'NONE',  ( 1.000000000000000000, -0.000000000000000000, -0.000000000000000000 ) ) ;
#2157 = ADVANCED_FACE ( 'NONE', ( #1210, #622, #1597, #2167 ), #458, .T. ) ;
#2158 = AXIS2_PLACEMENT_3D ( 'NONE', #154, #870, #1648 ) ;
#2159 = APPROVAL_ROLE ( '' ) ;
#2160 = FACE_OUTER_BOUND ( 'NONE', #619, .T. ) ;
#2161 = PRODUCT_DEFINITION_FORMATION_WITH_SPECIFIED_SOURCE ( 'ANY', '', #1914, .NOT_KNOWN. ) ;
#2162 = DIRECTION ( 'NONE',  ( -0.000000000000000000, 1.000000000000000000, -0.000000000000000000 ) ) ;
#2163 = DIRECTION ( 'NONE',  ( -1.000000000000000000, 0.000000000000000000, 0.000000000000000000 ) ) ;
#2164 = AXIS2_PLACEMENT_3D ( 'NONE', #1333, #198, #210 ) ;
#2165 = CARTESIAN_POINT ( 'NONE',  ( 2.143131898507861395E-16, 1.000000000000000000, 32.65000000000000568 ) ) ;
#2166 = EDGE_LOOP ( 'NONE', ( #2463, #1877, #1823, #1290 ) ) ;
#2167 = FACE_OUTER_BOUND ( 'NONE', #87, .T. ) ;
#2168 = EDGE_LOOP ( 'NONE', ( #250, #1363, #2001, #467 ) ) ;
#2169 = VERTEX_POINT ( 'NONE', #275 ) ;
#2170 = PLANE ( 'NONE',  #2320 ) ;
#2171 = EDGE_CURVE ( 'NONE', #2102, #2310, #1027, .T. ) ;
#2172 = CYLINDRICAL_SURFACE ( 'NONE', #1821, 5.000000000000002665 ) ;
#2173 = LINE ( 'NONE', #466, #1901 ) ;
#2174 = EDGE_LOOP ( 'NONE', ( #1593, #741, #403, #2442 ) ) ;
#2175 = LINE ( 'NONE', #894, #216 ) ;
#2176 = DIRECTION ( 'NONE',  ( 0.000000000000000000, 0.4226182617407003295, 0.9063077870366496036 ) ) ;
#2177 = VERTEX_POINT ( 'NONE', #1186 ) ;
#2178 = CARTESIAN_POINT ( 'NONE',  ( 12.00000000000000000, 0.000000000000000000, 18.50000000000000000 ) ) ;
#2179 = ORIENTED_EDGE ( 'NONE', *, *, #1394, .T. ) ;
#2180 = ORIENTED_EDGE ( 'NONE', *, *, #461, .T. ) ;
#2181 = LINE ( 'NONE', #451, #1320 ) ;
#2182 = CARTESIAN_POINT ( 'NONE',  ( 6.149999999999999467, -6.588320747610382888, 22.25161085270408989 ) ) ;
#2183 = VECTOR ( 'NONE', #864, 1000.000000000000227 ) ;
#2184 = EDGE_CURVE ( 'NONE', #1709, #2298, #2370, .T. ) ;
#2185 = LINE ( 'NONE', #270, #1699 ) ;
#2186 = AXIS2_PLACEMENT_3D ( 'NONE', #2198, #1603, #1579 ) ;
#2187 = CARTESIAN_POINT ( 'NONE',  ( 0.000000000000000000, 0.000000000000000000, 9.950000000000004619 ) ) ;
#2188 = CARTESIAN_POINT ( 'NONE',  ( -19.16066017177981706, 2.000000000000000000, 33.96066017177983554 ) ) ;
#2189 = EDGE_CURVE ( 'NONE', #1842, #589, #472, .T. ) ;
#2190 = AXIS2_PLACEMENT_3D ( 'NONE', #1220, #2176, #2344 ) ;
#2191 = FACE_OUTER_BOUND ( 'NONE', #1723, .T. ) ;
#2192 = ORIENTED_EDGE ( 'NONE', *, *, #58, .F. ) ;
#2193 = CARTESIAN_POINT ( 'NONE',  ( 19.16066017177981706, 2.000000000000000000, 36.71066017177983554 ) ) ;
#2194 = EDGE_LOOP ( 'NONE', ( #1016, #2231 ) ) ;
#2195 = CARTESIAN_POINT ( 'NONE',  ( -18.09999999999999787, 0.000000000000000000, 32.90000000000000568 ) ) ;
#2196 = EDGE_LOOP ( 'NONE', ( #1497, #1567, #474, #782 ) ) ;
#2197 = AXIS2_PLACEMENT_3D ( 'NONE', #192, #29, #38 ) ;
#2198 = CARTESIAN_POINT ( 'NONE',  ( 19.16066017177982772, 2.000000000000000000, 8.939339828220184359 ) ) ;
#2199 = AXIS2_PLACEMENT_3D ( 'NONE', #1469, #2236, #1277 ) ;
#2200 = LINE ( 'NONE', #735, #2020 ) ;
#2201 = DIRECTION ( 'NONE',  ( 0.000000000000000000, 0.000000000000000000, -1.000000000000000000 ) ) ;
#2202 = DIRECTION ( 'NONE',  ( 0.000000000000000000, 0.000000000000000000, 1.000000000000000000 ) ) ;
#2203 = CC_DESIGN_SECURITY_CLASSIFICATION ( #812, ( #2161 ) ) ;
#2204 = EDGE_CURVE ( 'NONE', #51, #114, #1291, .T. ) ;
#2205 = AXIS2_PLACEMENT_3D ( 'NONE', #476, #1978, #441 ) ;
#2206 = DIRECTION ( 'NONE',  ( 0.000000000000000000, 0.000000000000000000, 1.000000000000000000 ) ) ;
#2207 = ADVANCED_FACE ( 'NONE', ( #1104 ), #1864, .T. ) ;
#2208 = ORIENTED_EDGE ( 'NONE', *, *, #1649, .T. ) ;
#2209 = DIRECTION ( 'NONE',  ( 0.000000000000000000, 1.000000000000000000, -0.000000000000000000 ) ) ;
#2210 = VERTEX_POINT ( 'NONE', #885 ) ;
#2211 = CARTESIAN_POINT ( 'NONE',  ( -4.650000000000001243, -4.287372696829420349, 24.81980828818433693 ) ) ;
#2212 = VERTEX_POINT ( 'NONE', #688 ) ;
#2213 = DIRECTION ( 'NONE',  ( 0.000000000000000000, 0.9063077870366496036, -0.4226182617407003295 ) ) ;
#2214 = LINE ( 'NONE', #1668, #1144 ) ;
#2215 = ORIENTED_EDGE ( 'NONE', *, *, #465, .F. ) ;
#2216 = LINE ( 'NONE', #299, #2363 ) ;
#2217 = DIRECTION ( 'NONE',  ( -0.000000000000000000, -1.000000000000000000, 0.000000000000000000 ) ) ;
#2218 = EDGE_LOOP ( 'NONE', ( #1358, #22, #2274, #2405 ) ) ;
#2219 = CARTESIAN_POINT ( 'NONE',  ( -19.16066017177981706, 0.000000000000000000, 33.96066017177983554 ) ) ;
#2220 = EDGE_CURVE ( 'NONE', #40, #265, #2422, .T. ) ;
#2221 = ORIENTED_EDGE ( 'NONE', *, *, #42, .T. ) ;
#2222 = LINE ( 'NONE', #182, #435 ) ;
#2223 = EDGE_CURVE ( 'NONE', #1466, #556, #898, .T. ) ;
#2224 = CARTESIAN_POINT ( 'NONE',  ( -1.850000000000006306, -3.925825698643968131, 27.96134991103498635 ) ) ;
#2225 = VECTOR ( 'NONE', #520, 1000.000000000000000 ) ;
#2226 = ORIENTED_EDGE ( 'NONE', *, *, #1614, .T. ) ;
#2227 = CARTESIAN_POINT ( 'NONE',  ( -19.16066017177981706, 0.7000000000000009548, 32.51066017177983980 ) ) ;
#2228 = VECTOR ( 'NONE', #1074, 1000.000000000000000 ) ;
#2229 = DIRECTION ( 'NONE',  ( 0.000000000000000000, 0.000000000000000000, 1.000000000000000000 ) ) ;
#2230 =( LENGTH_UNIT ( ) NAMED_UNIT ( * ) SI_UNIT ( .MILLI., .METRE. ) );
#2231 = ORIENTED_EDGE ( 'NONE', *, *, #879, .T. ) ;
#2232 = AXIS2_PLACEMENT_3D ( 'NONE', #991, #2319, #1711 ) ;
#2233 = DIRECTION ( 'NONE',  ( 0.000000000000000000, -0.4226182617407001074, -0.9063077870366496036 ) ) ;
#2234 = ORIENTED_EDGE ( 'NONE', *, *, #152, .T. ) ;
#2235 = VECTOR ( 'NONE', #844, 1000.000000000000000 ) ;
#2236 = DIRECTION ( 'NONE',  ( -1.000000000000000000, 5.960372520472385537E-17, 1.278206011896800117E-16 ) ) ;
#2237 = DIRECTION ( 'NONE',  ( -0.000000000000000000, -1.000000000000000000, 0.000000000000000000 ) ) ;
#2238 = CARTESIAN_POINT ( 'NONE',  ( 6.650000000000006573, 1.000000000000000000, 37.90000000000001279 ) ) ;
#2239 = EDGE_CURVE ( 'NONE', #1778, #1863, #1623, .T. ) ;
#2240 = EDGE_LOOP ( 'NONE', ( #1860, #1577, #2118, #581 ) ) ;
#2241 = EDGE_CURVE ( 'NONE', #613, #2021, #314, .T. ) ;
#2242 = DIRECTION ( 'NONE',  ( -0.000000000000000000, -1.000000000000000000, -0.000000000000000000 ) ) ;
#2243 = LINE ( 'NONE', #1886, #1815 ) ;
#2244 = DIRECTION ( 'NONE',  ( -0.000000000000000000, -1.000000000000000000, -0.000000000000000000 ) ) ;
#2245 = AXIS2_PLACEMENT_3D ( 'NONE', #62, #1565, #1798 ) ;
#2246 = ORIENTED_EDGE ( 'NONE', *, *, #1073, .T. ) ;
#2247 = DIRECTION ( 'NONE',  ( 0.000000000000000000, 1.000000000000000000, 0.000000000000000000 ) ) ;
#2248 = ORIENTED_EDGE ( 'NONE', *, *, #1054, .T. ) ;
#2249 = DIRECTION ( 'NONE',  ( -0.000000000000000000, 1.000000000000000000, -0.000000000000000000 ) ) ;
#2250 = CARTESIAN_POINT ( 'NONE',  ( -23.10000000000000497, 2.000000000000000000, 10.00000000000000533 ) ) ;
#2251 = DIRECTION ( 'NONE',  ( 0.000000000000000000, -0.000000000000000000, -1.000000000000000000 ) ) ;
#2252 = ORIENTED_EDGE ( 'NONE', *, *, #136, .T. ) ;
#2253 = EDGE_CURVE ( 'NONE', #202, #1270, #712, .T. ) ;
#2254 = CARTESIAN_POINT ( 'NONE',  ( -12.00000000000000000, 4.000000000000000000, 20.80000000000000071 ) ) ;
#2255 = EDGE_CURVE ( 'NONE', #2123, #512, #1196, .T. ) ;
#2256 = EDGE_CURVE ( 'NONE', #687, #995, #294, .T. ) ;
#2257 = DIRECTION ( 'NONE',  ( 0.000000000000000000, 0.000000000000000000, -1.000000000000000000 ) ) ;
#2258 = LINE ( 'NONE', #1391, #690 ) ;
#2259 = ORIENTED_EDGE ( 'NONE', *, *, #1895, .T. ) ;
#2260 = CARTESIAN_POINT ( 'NONE',  ( -19.16066017177981706, 2.000000000000000000, 36.71066017177983554 ) ) ;
#2261 = ORIENTED_EDGE ( 'NONE', *, *, #620, .F. ) ;
#2262 = DIRECTION ( 'NONE',  ( -0.000000000000000000, 1.000000000000000000, -0.000000000000000000 ) ) ;
#2263 = CARTESIAN_POINT ( 'NONE',  ( 19.16066017177982772, 2.000000000000000000, 8.939339828220184359 ) ) ;
#2264 = CARTESIAN_POINT ( 'NONE',  ( 12.00000000000000000, 4.000000000000000000, 17.65000000000000568 ) ) ;
#2265 = ORIENTED_EDGE ( 'NONE', *, *, #1951, .F. ) ;
#2266 = VECTOR ( 'NONE', #344, 1000.000000000000000 ) ;
#2267 = VECTOR ( 'NONE', #1705, 1000.000000000000000 ) ;
#2268 = DIRECTION ( 'NONE',  ( 0.000000000000000000, 0.000000000000000000, -1.000000000000000000 ) ) ;
#2269 = DIRECTION ( 'NONE',  ( 1.000000000000000000, 0.000000000000000000, -1.581814719735690032E-16 ) ) ;
#2270 = ORIENTED_EDGE ( 'NONE', *, *, #2343, .F. ) ;
#2271 = EDGE_CURVE ( 'NONE', #901, #2318, #1676, .T. ) ;
#2272 = DIRECTION ( 'NONE',  ( 0.000000000000000000, 1.000000000000000000, 0.000000000000000000 ) ) ;
#2273 = VECTOR ( 'NONE', #1312, 1000.000000000000227 ) ;
#2274 = ORIENTED_EDGE ( 'NONE', *, *, #2109, .T. ) ;
#2275 = EDGE_CURVE ( 'NONE', #193, #287, #1916, .T. ) ;
#2276 = VECTOR ( 'NONE', #1010, 1000.000000000000000 ) ;
#2277 = PLANE ( 'NONE',  #2312 ) ;
#2278 = AXIS2_PLACEMENT_3D ( 'NONE', #204, #2113, #300 ) ;
#2279 = CARTESIAN_POINT ( 'NONE',  ( -12.00000000000000000, 4.000000000000000000, 23.09999999999999787 ) ) ;
#2280 = ORIENTED_EDGE ( 'NONE', *, *, #2253, .T. ) ;
#2281 = VERTEX_POINT ( 'NONE', #672 ) ;
#2282 = DIRECTION ( 'NONE',  ( -0.000000000000000000, -1.000000000000000000, -0.000000000000000000 ) ) ;
#2283 = DIRECTION ( 'NONE',  ( 0.000000000000000000, 0.000000000000000000, -1.000000000000000000 ) ) ;
#2284 = DIRECTION ( 'NONE',  ( -0.000000000000000000, -1.000000000000000000, -0.000000000000000000 ) ) ;
#2285 = VERTEX_POINT ( 'NONE', #1252 ) ;
#2286 = VECTOR ( 'NONE', #2055, 1000.000000000000227 ) ;
#2287 = LINE ( 'NONE', #1521, #1584 ) ;
#2288 = EDGE_CURVE ( 'NONE', #752, #702, #574, .T. ) ;
#2289 = EDGE_CURVE ( 'NONE', #23, #1495, #113, .T. ) ;
#2290 = DIRECTION ( 'NONE',  ( 0.000000000000000000, -1.000000000000000000, 0.000000000000000000 ) ) ;
#2291 = ORIENTED_EDGE ( 'NONE', *, *, #1269, .T. ) ;
#2292 = VERTEX_POINT ( 'NONE', #327 ) ;
#2293 = CARTESIAN_POINT ( 'NONE',  ( -12.00000000000000000, 0.000000000000000000, 20.80000000000000071 ) ) ;
#2294 = CARTESIAN_POINT ( 'NONE',  ( -18.09999999999999787, 2.000000000000000000, 32.90000000000000568 ) ) ;
#2295 = EDGE_LOOP ( 'NONE', ( #535, #166, #1911, #849, #1428, #629, #1987, #884, #1348, #1153, #1415, #194, #2372, #2179, #945, #1330, #1015, #2093, #2221, #522 ) ) ;
#2296 = LINE ( 'NONE', #191, #558 ) ;
#2297 = CARTESIAN_POINT ( 'NONE',  ( 7.649999999999996803, 0.000000000000000000, 12.55915891993694622 ) ) ;
#2298 = VERTEX_POINT ( 'NONE', #2040 ) ;
#2299 = VERTEX_POINT ( 'NONE', #1051 ) ;
#2300 = ADVANCED_FACE ( 'NONE', ( #1838 ), #143, .T. ) ;
#2301 = ADVANCED_FACE ( 'NONE', ( #339 ), #1124, .F. ) ;
#2302 = COORDINATED_UNIVERSAL_TIME_OFFSET ( 1, 0, .AHEAD. ) ;
#2303 = FACE_OUTER_BOUND ( 'NONE', #949, .T. ) ;
#2304 = AXIS2_PLACEMENT_3D ( 'NONE', #1296, #1857, #1654 ) ;
#2305 = CARTESIAN_POINT ( 'NONE',  ( 4.649999999999998579, -5.109156831517932318, 25.42368810733236018 ) ) ;
#2306 = VERTEX_POINT ( 'NONE', #2193 ) ;
#2307 = PLANE ( 'NONE',  #875 ) ;
#2308 = CIRCLE ( 'NONE', #913, 3.149999999999993250 ) ;
#2309 = FACE_BOUND ( 'NONE', #1169, .T. ) ;
#2310 = VERTEX_POINT ( 'NONE', #486 ) ;
#2311 = EDGE_LOOP ( 'NONE', ( #1174, #2036, #750, #2208 ) ) ;
#2312 = AXIS2_PLACEMENT_3D ( 'NONE', #1840, #131, #368 ) ;
#2313 = CC_DESIGN_PERSON_AND_ORGANIZATION_ASSIGNMENT ( #222, #626, ( #2161 ) ) ;
#2314 = ADVANCED_FACE ( 'NONE', ( #1239 ), #2002, .F. ) ;
#2315 = AXIS2_PLACEMENT_3D ( 'NONE', #592, #57, #2108 ) ;
#2316 = FACE_OUTER_BOUND ( 'NONE', #2072, .T. ) ;
#2317 = LINE ( 'NONE', #1334, #2353 ) ;
#2318 = VERTEX_POINT ( 'NONE', #1498 ) ;
#2319 = DIRECTION ( 'NONE',  ( -0.000000000000000000, -1.000000000000000000, 0.000000000000000000 ) ) ;
#2320 = AXIS2_PLACEMENT_3D ( 'NONE', #1803, #625, #2373 ) ;
#2321 = CARTESIAN_POINT ( 'NONE',  ( -12.00000000000000000, 4.000000000000000000, 20.80000000000000071 ) ) ;
#2322 = VERTEX_POINT ( 'NONE', #551 ) ;
#2323 = VECTOR ( 'NONE', #2026, 1000.000000000000114 ) ;
#2324 = VERTEX_POINT ( 'NONE', #2451 ) ;
#2325 = DIRECTION ( 'NONE',  ( -0.000000000000000000, -1.000000000000000000, -0.000000000000000000 ) ) ;
#2326 = AXIS2_PLACEMENT_3D ( 'NONE', #2321, #587, #1700 ) ;
#2327 = PERSON_AND_ORGANIZATION_ROLE ( 'design_owner' ) ;
#2328 = VECTOR ( 'NONE', #323, 1000.000000000000000 ) ;
#2329 = DIRECTION ( 'NONE',  ( 1.000000000000000000, 0.000000000000000000, 0.000000000000000000 ) ) ;
#2330 = EDGE_CURVE ( 'NONE', #2324, #116, #1675, .T. ) ;
#2331 = ADVANCED_FACE ( 'NONE', ( #1594 ), #255, .F. ) ;
#2332 = LINE ( 'NONE', #1945, #1185 ) ;
#2333 = ORIENTED_EDGE ( 'NONE', *, *, #305, .F. ) ;
#2334 = CARTESIAN_POINT ( 'NONE',  ( -0.000000000000000000, -8.490102925443531845, 18.17322581103916690 ) ) ;
#2335 = CYLINDRICAL_SURFACE ( 'NONE', #490, 1.449999999999998179 ) ;
#2336 = VERTEX_POINT ( 'NONE', #1820 ) ;
#2337 = VERTEX_POINT ( 'NONE', #1632 ) ;
#2338 = DIRECTION ( 'NONE',  ( 7.909073598678450161E-17, 0.000000000000000000, 1.000000000000000000 ) ) ;
#2339 = DATE_AND_TIME ( #1545, #775 ) ;
#2340 = DIRECTION ( 'NONE',  ( 0.000000000000000000, 0.000000000000000000, -1.000000000000000000 ) ) ;
#2341 = CARTESIAN_POINT ( 'NONE',  ( 1.849999999999998757, -7.583795138406883574, 17.75060754929846496 ) ) ;
#2342 = ORIENTED_EDGE ( 'NONE', *, *, #1337, .T. ) ;
#2343 = EDGE_CURVE ( 'NONE', #261, #528, #529, .T. ) ;
#2344 = DIRECTION ( 'NONE',  ( 0.000000000000000000, -0.9063077870366496036, 0.4226182617407003295 ) ) ;
#2345 = EDGE_CURVE ( 'NONE', #1641, #23, #1618, .T. ) ;
#2346 = CIRCLE ( 'NONE', #195, 1.449999999999999956 ) ;
#2347 = DIRECTION ( 'NONE',  ( 0.000000000000000000, 0.000000000000000000, 1.000000000000000000 ) ) ;
#2348 = ORIENTED_EDGE ( 'NONE', *, *, #1372, .T. ) ;
#2349 = VERTEX_POINT ( 'NONE', #1411 ) ;
#2350 = VECTOR ( 'NONE', #1206, 1000.000000000000000 ) ;
#2351 = CARTESIAN_POINT ( 'NONE',  ( 6.650000000000006573, 2.000000000000000000, 37.90000000000001279 ) ) ;
#2352 = VECTOR ( 'NONE', #1119, 1000.000000000000000 ) ;
#2353 = VECTOR ( 'NONE', #2097, 999.9999999999998863 ) ;
#2354 = PLANE ( 'NONE',  #203 ) ;
#2355 = DIRECTION ( 'NONE',  ( 7.909073598678450161E-17, 0.000000000000000000, 1.000000000000000000 ) ) ;
#2356 = EDGE_LOOP ( 'NONE', ( #756, #643, #346, #1335 ) ) ;
#2357 = PLANE ( 'NONE',  #1704 ) ;
#2358 = DIRECTION ( 'NONE',  ( 0.000000000000000000, 1.000000000000000000, 0.000000000000000000 ) ) ;
#2359 = ORIENTED_EDGE ( 'NONE', *, *, #1924, .T. ) ;
#2360 = EDGE_CURVE ( 'NONE', #30, #417, #962, .T. ) ;
#2361 = ORIENTED_EDGE ( 'NONE', *, *, #333, .F. ) ;
#2362 = DIRECTION ( 'NONE',  ( 1.000000000000000000, 0.000000000000000000, 0.000000000000000000 ) ) ;
#2363 = VECTOR ( 'NONE', #149, 1000.000000000000114 ) ;
#2364 = CARTESIAN_POINT ( 'NONE',  ( -23.10000000000000497, 2.000000000000000000, 10.00000000000000533 ) ) ;
#2365 = LINE ( 'NONE', #1409, #795 ) ;
#2366 = ORIENTED_EDGE ( 'NONE', *, *, #2107, .F. ) ;
#2367 = DIRECTION ( 'NONE',  ( 0.000000000000000000, -0.9063077870366496036, 0.4226182617407003295 ) ) ;
#2368 = FACE_OUTER_BOUND ( 'NONE', #2074, .T. ) ;
#2369 = ORIENTED_EDGE ( 'NONE', *, *, #1692, .F. ) ;
#2370 = LINE ( 'NONE', #660, #1395 ) ;
#2371 = ORIENTED_EDGE ( 'NONE', *, *, #1830, .T. ) ;
#2372 = ORIENTED_EDGE ( 'NONE', *, *, #541, .T. ) ;
#2373 = DIRECTION ( 'NONE',  ( 0.000000000000000000, -0.4226182617406999409, -0.9063077870366497146 ) ) ;
#2374 = EDGE_CURVE ( 'NONE', #17, #2177, #2175, .T. ) ;
#2375 = LINE ( 'NONE', #2148, #2276 ) ;
#2376 = CARTESIAN_POINT ( 'NONE',  ( 0.000000000000000000, 1.000000000000000000, 34.39999999999999858 ) ) ;
#2377 = EDGE_LOOP ( 'NONE', ( #858, #1263, #276, #2086 ) ) ;
#2378 = LINE ( 'NONE', #1986, #1824 ) ;
#2379 = ORIENTED_EDGE ( 'NONE', *, *, #1646, .T. ) ;
#2380 = DIRECTION ( 'NONE',  ( -0.000000000000000000, -1.000000000000000000, 0.000000000000000000 ) ) ;
#2381 = ORIENTED_EDGE ( 'NONE', *, *, #1673, .F. ) ;
#2382 = EDGE_LOOP ( 'NONE', ( #301, #371, #1307, #2103 ) ) ;
#2383 = VECTOR ( 'NONE', #2392, 1000.000000000000000 ) ;
#2384 = FACE_BOUND ( 'NONE', #927, .T. ) ;
#2385 = VECTOR ( 'NONE', #737, 1000.000000000000114 ) ;
#2386 = ADVANCED_FACE ( 'NONE', ( #496 ), #2010, .F. ) ;
#2387 = DIRECTION ( 'NONE',  ( 0.000000000000000000, 0.000000000000000000, -1.000000000000000000 ) ) ;
#2388 = VECTOR ( 'NONE', #2099, 1000.000000000000114 ) ;
#2389 = EDGE_CURVE ( 'NONE', #528, #1607, #2216, .T. ) ;
#2390 = PLANE ( 'NONE',  #630 ) ;
#2391 = AXIS2_PLACEMENT_3D ( 'NONE', #2449, #337, #523 ) ;
#2392 = DIRECTION ( 'NONE',  ( -0.000000000000000000, 1.000000000000000000, -0.000000000000000000 ) ) ;
#2393 = CARTESIAN_POINT ( 'NONE',  ( -19.16066017177982417, 2.000000000000000000, 8.939339828220182582 ) ) ;
#2394 = AXIS2_PLACEMENT_3D ( 'NONE', #212, #1958, #1000 ) ;
#2395 = CARTESIAN_POINT ( 'NONE',  ( 12.00000000000000000, 3.587878387081799847, 20.80000000000000071 ) ) ;
#2396 = EDGE_LOOP ( 'NONE', ( #2024, #410, #1846, #1138, #1207, #1083, #1826, #290 ) ) ;
#2397 = CARTESIAN_POINT ( 'NONE',  ( 6.149999999999999467, -16.56659983251287827, 21.93935816987077203 ) ) ;
#2398 = ORIENTED_EDGE ( 'NONE', *, *, #1422, .T. ) ;
#2399 = CARTESIAN_POINT ( 'NONE',  ( -6.150000000000001243, -13.93446726848751105, 6.497748799605907344 ) ) ;
#2400 = ORIENTED_EDGE ( 'NONE', *, *, #1406, .T. ) ;
#2401 = CIRCLE ( 'NONE', #2326, 3.149999999999993250 ) ;
#2402 = FACE_OUTER_BOUND ( 'NONE', #382, .T. ) ;
#2403 = VECTOR ( 'NONE', #814, 1000.000000000000000 ) ;
#2404 = FACE_OUTER_BOUND ( 'NONE', #2174, .T. ) ;
#2405 = ORIENTED_EDGE ( 'NONE', *, *, #1285, .F. ) ;
#2406 = DIRECTION ( 'NONE',  ( 0.000000000000000000, -0.9063077870366496036, 0.4226182617407003295 ) ) ;
#2407 = APPROVAL_PERSON_ORGANIZATION ( #233, #244, #640 ) ;
#2408 = ADVANCED_FACE ( 'NONE', ( #1437 ), #508, .T. ) ;
#2409 = EDGE_CURVE ( 'NONE', #1904, #2411, #708, .T. ) ;
#2410 = FACE_OUTER_BOUND ( 'NONE', #1596, .T. ) ;
#2411 = VERTEX_POINT ( 'NONE', #1425 ) ;
#2412 = DIRECTION ( 'NONE',  ( 0.000000000000000000, 0.000000000000000000, -1.000000000000000000 ) ) ;
#2413 = ORIENTED_EDGE ( 'NONE', *, *, #1782, .F. ) ;
#2414 = LINE ( 'NONE', #1094, #1472 ) ;
#2415 = CYLINDRICAL_SURFACE ( 'NONE', #1524, 5.000000000000004441 ) ;
#2416 = ORIENTED_EDGE ( 'NONE', *, *, #1520, .F. ) ;
#2417 = DIRECTION ( 'NONE',  ( 0.000000000000000000, 0.000000000000000000, -1.000000000000000000 ) ) ;
#2418 = CARTESIAN_POINT ( 'NONE',  ( 6.149999999999999467, -8.490102925443531845, 18.17322581103916690 ) ) ;
#2419 = DIRECTION ( 'NONE',  ( -0.000000000000000000, 0.000000000000000000, 1.000000000000000000 ) ) ;
#2420 = CC_DESIGN_PERSON_AND_ORGANIZATION_ASSIGNMENT ( #267, #1569, ( #393 ) ) ;
#2421 = ORIENTED_EDGE ( 'NONE', *, *, #2374, .T. ) ;
#2422 = LINE ( 'NONE', #1637, #375 ) ;
#2423 = EDGE_CURVE ( 'NONE', #193, #330, #110, .T. ) ;
#2424 = DIRECTION ( 'NONE',  ( 0.000000000000000000, 0.000000000000000000, -1.000000000000000000 ) ) ;
#2425 = LINE ( 'NONE', #2399, #488 ) ;
#2426 = ORIENTED_EDGE ( 'NONE', *, *, #1233, .F. ) ;
#2427 = AXIS2_PLACEMENT_3D ( 'NONE', #1717, #617, #807 ) ;
#2428 = DIRECTION ( 'NONE',  ( 0.000000000000000000, 0.4226182617407002740, 0.9063077870366494926 ) ) ;
#2429 = CIRCLE ( 'NONE', #950, 2.299999999999999822 ) ;
#2430 = CARTESIAN_POINT ( 'NONE',  ( -4.650000000000001243, -4.287372696829420349, 24.81980828818433693 ) ) ;
#2431 = DIRECTION ( 'NONE',  ( -1.581814719735690032E-16, 0.000000000000000000, -1.000000000000000000 ) ) ;
#2432 = ORIENTED_EDGE ( 'NONE', *, *, #463, .F. ) ;
#2433 = AXIS2_PLACEMENT_3D ( 'NONE', #2263, #552, #2068 ) ;
#2434 = LINE ( 'NONE', #348, #440 ) ;
#2435 = ORIENTED_EDGE ( 'NONE', *, *, #1600, .F. ) ;
#2436 = AXIS2_PLACEMENT_3D ( 'NONE', #1198, #631, #1808 ) ;
#2437 = CARTESIAN_POINT ( 'NONE',  ( -19.16066017177982417, 2.000000000000000000, 7.489339828220184181 ) ) ;
#2438 = DIRECTION ( 'NONE',  ( 0.000000000000000000, 0.9063077870366496036, -0.4226182617407003295 ) ) ;
#2439 = CARTESIAN_POINT ( 'NONE',  ( 1.849999999999998757, -7.583795138406883574, 17.75060754929846496 ) ) ;
#2440 = EDGE_CURVE ( 'NONE', #1599, #2337, #217, .T. ) ;
#2441 = EDGE_LOOP ( 'NONE', ( #1892, #163, #457, #919 ) ) ;
#2442 = ORIENTED_EDGE ( 'NONE', *, *, #1215, .F. ) ;
#2443 = VECTOR ( 'NONE', #652, 1000.000000000000000 ) ;
#2444 = DIRECTION ( 'NONE',  ( -0.000000000000000000, -1.000000000000000000, -0.000000000000000000 ) ) ;
#2445 = CARTESIAN_POINT ( 'NONE',  ( -6.649999999999999467, 1.000000000000000000, 5.000000000000002665 ) ) ;
#2446 = LINE ( 'NONE', #1706, #414 ) ;
#2447 = AXIS2_PLACEMENT_3D ( 'NONE', #1484, #701, #1264 ) ;
#2448 = ORIENTED_EDGE ( 'NONE', *, *, #2360, .F. ) ;
#2449 = CARTESIAN_POINT ( 'NONE',  ( 19.16066017177982772, 2.000000000000000000, 8.939339828220184359 ) ) ;
#2450 = ORIENTED_EDGE ( 'NONE', *, *, #1071, .F. ) ;
#2451 = CARTESIAN_POINT ( 'NONE',  ( 7.649999999999996803, -9.124030318054581201, 16.81376413048419494 ) ) ;
#2452 = CONICAL_SURFACE ( 'NONE', #1357, 2.749999999999995559, 0.7853981633974482790 ) ;
#2453 = LINE ( 'NONE', #144, #634 ) ;
#2454 = DIRECTION ( 'NONE',  ( 1.000000000000000000, 0.000000000000000000, 0.000000000000000000 ) ) ;
#2455 = AXIS2_PLACEMENT_3D ( 'NONE', #2293, #1167, #1547 ) ;
#2456 = ORIENTED_EDGE ( 'NONE', *, *, #1372, .F. ) ;
#2457 = ADVANCED_FACE ( 'NONE', ( #657 ), #1465, .T. ) ;
#2458 = CARTESIAN_POINT ( 'NONE',  ( 12.00000000000000000, 2.000000000000000000, 24.10000000000000142 ) ) ;
#2459 = CARTESIAN_POINT ( 'NONE',  ( -23.09999999999999787, 2.000000000000000000, 32.90000000000000568 ) ) ;
#2460 = CARTESIAN_POINT ( 'NONE',  ( 7.649999999999996803, -2.657970913421865866, 30.68027327214493383 ) ) ;
#2461 = ORIENTED_EDGE ( 'NONE', *, *, #461, .F. ) ;
#2462 = DIRECTION ( 'NONE',  ( 0.000000000000000000, 1.000000000000000000, 0.000000000000000000 ) ) ;
#2463 = ORIENTED_EDGE ( 'NONE', *, *, #498, .T. ) ;
#2464 = CARTESIAN_POINT ( 'NONE',  ( 18.10000000000000142, 2.000000000000000000, 5.000000000000005329 ) ) ;
#2465 = DIRECTION ( 'NONE',  ( 0.000000000000000000, 0.000000000000000000, -1.000000000000000000 ) ) ;
#2466 = EDGE_LOOP ( 'NONE', ( #2379, #88, #2400, #1306, #980, #2003 ) ) ;
#2467 = VECTOR ( 'NONE', #15, 1000.000000000000114 ) ;
ENDSEC;
END-ISO-10303-21;
