# Supplementary material for: A Vision-Based Sensing Approach for a Spherical Soft Robotic Arm
Source: Front Robot AI. 2021 Feb 26;8:630935. doi: 10.3389/frobt.2021.630935 (PMC7953419; doi:10.3389/frobt.2021.630935)
Supplement: Supplementary file 1 [file datasheet1.zip › supplementaryFiles/Mechanics/Adapter/cap.STEP]

ISO-10303-21;
HEADER;
FILE_DESCRIPTION (( 'STEP AP203' ),
    '1' );
FILE_NAME ('cap_attachment.STEP',
    '2020-10-09T13:58:08',
    ( '' ),
    ( '' ),
    'SwSTEP 2.0',
    'SolidWorks 2019',
    '' );
FILE_SCHEMA (( 'CONFIG_CONTROL_DESIGN' ));
ENDSEC;

DATA;
#1 = CARTESIAN_POINT ( 'NONE',  ( 6.500000000000000888, 0.000000000000000000, -7.400000000000000355 ) ) ;
#2 = EDGE_CURVE ( 'NONE', #685, #410, #201, .T. ) ;
#3 = CARTESIAN_POINT ( 'NONE',  ( 6.399833292643553051, 0.3400666829425775806, -5.807273488542993078 ) ) ;
#4 = FACE_OUTER_BOUND ( 'NONE', #13, .T. ) ;
#5 = CONICAL_SURFACE ( 'NONE', #188, 2.749999999999999112, 0.7853981633974482790 ) ;
#6 = VERTEX_POINT ( 'NONE', #363 ) ;
#7 = VECTOR ( 'NONE', #106, 1000.000000000000000 ) ;
#8 = DIRECTION ( 'NONE',  ( 0.000000000000000000, 0.000000000000000000, 1.000000000000000000 ) ) ;
#9 = CARTESIAN_POINT ( 'NONE',  ( 6.130874078107135361, 0.4476503687571418699, -5.986986282031145024 ) ) ;
#10 = EDGE_CURVE ( 'NONE', #410, #571, #283, .T. ) ;
#11 = LINE ( 'NONE', #103, #501 ) ;
#12 = ORIENTED_EDGE ( 'NONE', *, *, #271, .T. ) ;
#13 = EDGE_LOOP ( 'NONE', ( #509, #589, #529, #662, #419, #836 ) ) ;
#14 = PERSON ( 'UNSPECIFIED', 'UNSPECIFIED', 'UNSPECIFIED', ('UNSPECIFIED'), ('UNSPECIFIED'), ('UNSPECIFIED') ) ;
#15 = DIRECTION ( 'NONE',  ( 0.000000000000000000, 0.000000000000000000, 1.000000000000000000 ) ) ;
#16 = LINE ( 'NONE', #357, #462 ) ;
#17 = FACE_OUTER_BOUND ( 'NONE', #657, .T. ) ;
#18 = ORIENTED_EDGE ( 'NONE', *, *, #202, .T. ) ;
#19 = CARTESIAN_POINT ( 'NONE',  ( -6.499999999999998224, 1.500000000000000000, -3.499999999999999556 ) ) ;
#20 = LINE ( 'NONE', #290, #366 ) ;
#21 = DIRECTION ( 'NONE',  ( -1.000000000000000000, 0.000000000000000000, 0.000000000000000000 ) ) ;
#22 = DIRECTION ( 'NONE',  ( -0.000000000000000000, -1.000000000000000000, -0.000000000000000000 ) ) ;
#23 = ORIENTED_EDGE ( 'NONE', *, *, #72, .F. ) ;
#24 = APPROVAL ( #636, 'UNSPECIFIED' ) ;
#25 = ORIENTED_EDGE ( 'NONE', *, *, #788, .T. ) ;
#26 = CONICAL_SURFACE ( 'NONE', #199, 2.749999999999999112, 0.7853981633974482790 ) ;
#27 = LINE ( 'NONE', #596, #672 ) ;
#28 = ORIENTED_EDGE ( 'NONE', *, *, #181, .T. ) ;
#29 = APPROVAL_ROLE ( '' ) ;
#30 = DIRECTION ( 'NONE',  ( 1.000000000000000000, -0.000000000000000000, -0.000000000000000000 ) ) ;
#31 = CARTESIAN_POINT ( 'NONE',  ( 6.000000000000000000, 0.000000000000000000, -6.000000000000000000 ) ) ;
#32 = ORIENTED_EDGE ( 'NONE', *, *, #832, .F. ) ;
#33 = ADVANCED_FACE ( 'NONE', ( #4 ), #252, .T. ) ;
#34 = LINE ( 'NONE', #746, #412 ) ;
#35 = LINE ( 'NONE', #31, #889 ) ;
#36 = ORIENTED_EDGE ( 'NONE', *, *, #749, .F. ) ;
#37 = LINE ( 'NONE', #871, #41 ) ;
#38 = EDGE_CURVE ( 'NONE', #769, #410, #246, .T. ) ;
#39 = CARTESIAN_POINT ( 'NONE',  ( -1.734723475976807094E-15, 0.000000000000000000, -12.94999999999999929 ) ) ;
#40 = EDGE_LOOP ( 'NONE', ( #627, #907, #775, #411, #247, #631 ) ) ;
#41 = VECTOR ( 'NONE', #861, 1000.000000000000000 ) ;
#42 = AXIS2_PLACEMENT_3D ( 'NONE', #74, #362, #664 ) ;
#43 = DIRECTION ( 'NONE',  ( -0.000000000000000000, 1.000000000000000000, -0.000000000000000000 ) ) ;
#44 = DIRECTION ( 'NONE',  ( -0.000000000000000000, -1.000000000000000000, -0.000000000000000000 ) ) ;
#45 = ADVANCED_FACE ( 'NONE', ( #90 ), #732, .F. ) ;
#46 = PERSON_AND_ORGANIZATION ( #14, #859 ) ;
#47 = DIRECTION ( 'NONE',  ( 0.000000000000000000, 0.000000000000000000, -1.000000000000000000 ) ) ;
#48 = CARTESIAN_POINT ( 'NONE',  ( -6.499999999999999112, 1.500000000000000000, -9.899999999999998579 ) ) ;
#49 = APPROVAL ( #379, 'UNSPECIFIED' ) ;
#50 = CARTESIAN_POINT ( 'NONE',  ( -1.397945606211285043E-15, 1.000000000000001776, 10.20000000000000107 ) ) ;
#51 = EDGE_LOOP ( 'NONE', ( #600, #584 ) ) ;
#52 = CLOSED_SHELL ( 'NONE', ( #235, #655, #773, #193, #784, #45, #119, #155, #221, #620, #880, #111, #324, #78, #265, #667, #549, #872, #818, #335, #682, #481, #132, #398, #91, #33, #275 ) ) ;
#53 = CARTESIAN_POINT ( 'NONE',  ( -6.199999999999999289, 0.000000000000000000, 16.14999999999999858 ) ) ;
#54 = AXIS2_PLACEMENT_3D ( 'NONE', #306, #511, #786 ) ;
#55 = VERTEX_POINT ( 'NONE', #791 ) ;
#56 = EDGE_CURVE ( 'NONE', #915, #149, #556, .T. ) ;
#57 = CARTESIAN_POINT ( 'NONE',  ( 0.000000000000000000, 1.500000000000000000, 0.000000000000000000 ) ) ;
#58 = EDGE_LOOP ( 'NONE', ( #300, #507, #347, #97 ) ) ;
#59 = DIRECTION ( 'NONE',  ( 0.000000000000000000, 0.000000000000000000, -1.000000000000000000 ) ) ;
#60 = EDGE_CURVE ( 'NONE', #748, #410, #35, .T. ) ;
#61 = ORIENTED_EDGE ( 'NONE', *, *, #808, .T. ) ;
#62 = EDGE_LOOP ( 'NONE', ( #649, #240, #328, #870, #284, #512, #772 ) ) ;
#63 = LINE ( 'NONE', #581, #624 ) ;
#64 = VECTOR ( 'NONE', #68, 1000.000000000000000 ) ;
#65 = ORIENTED_EDGE ( 'NONE', *, *, #515, .F. ) ;
#66 = VERTEX_POINT ( 'NONE', #854 ) ;
#67 = EDGE_CURVE ( 'NONE', #761, #55, #238, .T. ) ;
#68 = DIRECTION ( 'NONE',  ( -0.000000000000000000, -0.000000000000000000, 1.000000000000000000 ) ) ;
#69 = DIRECTION ( 'NONE',  ( -1.000000000000000000, 0.000000000000000000, 0.000000000000000000 ) ) ;
#70 = ORIENTED_EDGE ( 'NONE', *, *, #813, .T. ) ;
#71 = ORIENTED_EDGE ( 'NONE', *, *, #84, .F. ) ;
#72 = EDGE_CURVE ( 'NONE', #536, #55, #382, .T. ) ;
#73 = CARTESIAN_POINT ( 'NONE',  ( -2.500000000000000000, 1.000000000000000000, -6.000000000000000000 ) ) ;
#74 = CARTESIAN_POINT ( 'NONE',  ( -1.734723475976807094E-15, 1.000000000000001776, -12.94999999999999929 ) ) ;
#75 = ORIENTED_EDGE ( 'NONE', *, *, #299, .F. ) ;
#76 = ORIENTED_EDGE ( 'NONE', *, *, #392, .F. ) ;
#77 = CARTESIAN_POINT ( 'NONE',  ( 6.500000000000000888, 0.000000000000000000, -7.400000000000000355 ) ) ;
#78 = ADVANCED_FACE ( 'NONE', ( #604 ), #534, .T. ) ;
#79 = LINE ( 'NONE', #236, #779 ) ;
#80 = CARTESIAN_POINT ( 'NONE',  ( 0.000000000000000000, 0.000000000000000000, -16.14999999999999858 ) ) ;
#81 = CONICAL_SURFACE ( 'NONE', #142, 2.749999999999999112, 0.7853981633974482790 ) ;
#82 = CARTESIAN_POINT ( 'NONE',  ( -1.734723475976807094E-15, 1.000000000000001776, 12.94999999999999929 ) ) ;
#83 = CARTESIAN_POINT ( 'NONE',  ( 6.436893285206754634, 0.3252426859172999341, -5.751809270420491949 ) ) ;
#84 = EDGE_CURVE ( 'NONE', #914, #543, #873, .T. ) ;
#85 = DIRECTION ( 'NONE',  ( -1.000000000000000000, 0.000000000000000000, -0.000000000000000000 ) ) ;
#86 = ORIENTED_EDGE ( 'NONE', *, *, #38, .T. ) ;
#87 = DIRECTION ( 'NONE',  ( -0.000000000000000000, 0.000000000000000000, 1.000000000000000000 ) ) ;
#88 = CARTESIAN_POINT ( 'NONE',  ( 6.385544959156002065, 0.1144550408439835298, -5.845359227752524589 ) ) ;
#89 = CARTESIAN_POINT ( 'NONE',  ( -2.500000000000000000, 1.000000000000000000, -10.40000000000000036 ) ) ;
#90 = FACE_OUTER_BOUND ( 'NONE', #689, .T. ) ;
#91 = ADVANCED_FACE ( 'NONE', ( #172 ), #729, .T. ) ;
#92 = PLANE ( 'NONE',  #143 ) ;
#93 = PERSON_AND_ORGANIZATION_ROLE ( 'design_owner' ) ;
#94 = PLANE ( 'NONE',  #174 ) ;
#95 = CARTESIAN_POINT ( 'NONE',  ( -2.499999999999999556, 1.000000000000000000, -7.900000000000000355 ) ) ;
#96 = AXIS2_PLACEMENT_3D ( 'NONE', #850, #230, #518 ) ;
#97 = ORIENTED_EDGE ( 'NONE', *, *, #227, .T. ) ;
#98 = VECTOR ( 'NONE', #789, 1000.000000000000000 ) ;
#99 = EDGE_LOOP ( 'NONE', ( #895, #565, #562, #634 ) ) ;
#100 = VECTOR ( 'NONE', #476, 1000.000000000000000 ) ;
#101 = DATE_AND_TIME ( #531, #843 ) ;
#102 = CARTESIAN_POINT ( 'NONE',  ( -6.499999999999999112, 1.500000000000000000, -10.40000000000000036 ) ) ;
#103 = CARTESIAN_POINT ( 'NONE',  ( 6.500000000000000888, 1.000000000000000000, -5.499999999999998224 ) ) ;
#104 = ORIENTED_EDGE ( 'NONE', *, *, #608, .F. ) ;
#105 = EDGE_CURVE ( 'NONE', #685, #279, #11, .T. ) ;
#106 = DIRECTION ( 'NONE',  ( -1.000000000000000000, 0.000000000000000000, -0.000000000000000000 ) ) ;
#107 = CARTESIAN_POINT ( 'NONE',  ( 6.500000000000001776, 0.1242640687119284104, 16.44999999999999929 ) ) ;
#108 = DIRECTION ( 'NONE',  ( 0.000000000000000000, 0.000000000000000000, 1.000000000000000000 ) ) ;
#109 = ORIENTED_EDGE ( 'NONE', *, *, #788, .F. ) ;
#110 = CARTESIAN_POINT ( 'NONE',  ( -6.199999999999999289, 0.000000000000000000, -16.14999999999999858 ) ) ;
#111 = ADVANCED_FACE ( 'NONE', ( #298 ), #587, .F. ) ;
#112 = CARTESIAN_POINT ( 'NONE',  ( 6.500000000000000888, 0.2999999999999999334, 16.44999999999999929 ) ) ;
#113 = CARTESIAN_POINT ( 'NONE',  ( -2.500000000000000000, 0.5000000000000000000, -5.500000000000000000 ) ) ;
#114 = VECTOR ( 'NONE', #692, 1000.000000000000000 ) ;
#115 = AXIS2_PLACEMENT_3D ( 'NONE', #364, #204, #835 ) ;
#116 = DIRECTION ( 'NONE',  ( 0.000000000000000000, -1.000000000000000000, 0.000000000000000000 ) ) ;
#117 = LOCAL_TIME ( 15, 58, 8.000000000000000000, #802 ) ;
#118 = DIRECTION ( 'NONE',  ( 0.000000000000000000, 0.000000000000000000, 1.000000000000000000 ) ) ;
#119 = ADVANCED_FACE ( 'NONE', ( #795 ), #158, .F. ) ;
#120 = ORIENTED_EDGE ( 'NONE', *, *, #823, .T. ) ;
#121 = EDGE_LOOP ( 'NONE', ( #881, #71, #421, #903 ) ) ;
#122 = CARTESIAN_POINT ( 'NONE',  ( -2.500000000000000000, 0.5000000000000000000, -7.400000000000000355 ) ) ;
#123 = PERSON_AND_ORGANIZATION ( #14, #859 ) ;
#124 = CARTESIAN_POINT ( 'NONE',  ( -2.500000000000000000, 0.000000000000000000, -7.400000000000000355 ) ) ;
#125 = VERTEX_POINT ( 'NONE', #660 ) ;
#126 = EDGE_CURVE ( 'NONE', #769, #685, #891, .T. ) ;
#127 = AXIS2_PLACEMENT_3D ( 'NONE', #371, #167, #736 ) ;
#128 = APPROVAL_DATE_TIME ( #491, #377 ) ;
#129 = DIRECTION ( 'NONE',  ( -1.000000000000000000, -0.000000000000000000, -0.000000000000000000 ) ) ;
#130 = VECTOR ( 'NONE', #418, 1000.000000000000000 ) ;
#131 = ORIENTED_EDGE ( 'NONE', *, *, #2, .F. ) ;
#132 = ADVANCED_FACE ( 'NONE', ( #17 ), #81, .F. ) ;
#133 = CALENDAR_DATE ( 2020, 9, 10 ) ;
#134 = DIRECTION ( 'NONE',  ( 0.000000000000000000, 0.000000000000000000, -1.000000000000000000 ) ) ;
#135 = ORIENTED_EDGE ( 'NONE', *, *, #847, .T. ) ;
#136 = DESIGN_CONTEXT ( 'detailed design', #248, 'design' ) ;
#137 = LINE ( 'NONE', #73, #401 ) ;
#138 = EDGE_LOOP ( 'NONE', ( #195, #28 ) ) ;
#139 = CARTESIAN_POINT ( 'NONE',  ( -2.500000000000000000, 0.5000000000000000000, -6.000000000000000000 ) ) ;
#140 = PRODUCT_DEFINITION_SHAPE ( 'NONE', 'NONE',  #448 ) ;
#141 = CARTESIAN_POINT ( 'NONE',  ( 6.251809354257956919, 0.3992762582968218954, -5.936893250480138384 ) ) ;
#142 = AXIS2_PLACEMENT_3D ( 'NONE', #592, #303, #523 ) ;
#143 = AXIS2_PLACEMENT_3D ( 'NONE', #519, #733, #793 ) ;
#144 = ORIENTED_EDGE ( 'NONE', *, *, #181, .F. ) ;
#145 = ORIENTED_EDGE ( 'NONE', *, *, #105, .F. ) ;
#146 = CARTESIAN_POINT ( 'NONE',  ( -2.500000000000000000, 0.000000000000000000, -5.500000000000000000 ) ) ;
#147 = VERTEX_POINT ( 'NONE', #163 ) ;
#148 = CARTESIAN_POINT ( 'NONE',  ( 6.235541350995401189, 0.2644586490046031413, -5.953827887724284729 ) ) ;
#149 = VERTEX_POINT ( 'NONE', #95 ) ;
#150 = EDGE_CURVE ( 'NONE', #543, #761, #478, .T. ) ;
#151 = LINE ( 'NONE', #510, #98 ) ;
#152 = CARTESIAN_POINT ( 'NONE',  ( 6.500000000000000000, 0.3000000000000000444, -5.500000000000000888 ) ) ;
#153 = EDGE_LOOP ( 'NONE', ( #869, #706, #154, #885, #65, #909 ) ) ;
#154 = ORIENTED_EDGE ( 'NONE', *, *, #721, .F. ) ;
#155 = ADVANCED_FACE ( 'NONE', ( #552 ), #184, .F. ) ;
#156 = LINE ( 'NONE', #289, #502 ) ;
#157 = CARTESIAN_POINT ( 'NONE',  ( -6.199999999999999289, 0.000000000000000000, 16.14999999999999858 ) ) ;
#158 = PLANE ( 'NONE',  #383 ) ;
#159 = CIRCLE ( 'NONE', #651, 0.5000000000000000000 ) ;
#160 = CARTESIAN_POINT ( 'NONE',  ( 6.500000000000000888, 1.000000000000000000, -7.900000000000000355 ) ) ;
#161 = CARTESIAN_POINT ( 'NONE',  ( 6.045810838234790374, 0.4541891617651295232, -6.000000001041161823 ) ) ;
#162 = CARTESIAN_POINT ( 'NONE',  ( 6.500000000000000888, 1.000000000000000000, 16.44999999999999929 ) ) ;
#163 = CARTESIAN_POINT ( 'NONE',  ( -2.500000000000000000, 1.000000000000000000, -6.000000000000000000 ) ) ;
#164 = CARTESIAN_POINT ( 'NONE',  ( -1.459177946168653011E-15, 0.000000000000000000, -14.69999999999999751 ) ) ;
#165 = DIRECTION ( 'NONE',  ( -1.000000000000000000, 0.000000000000000000, -0.000000000000000000 ) ) ;
#166 = EDGE_CURVE ( 'NONE', #571, #674, #579, .T. ) ;
#167 = DIRECTION ( 'NONE',  ( -5.782411586589359611E-15, 0.000000000000000000, 1.000000000000000000 ) ) ;
#168 = EDGE_LOOP ( 'NONE', ( #144, #294, #135, #76 ) ) ;
#169 = DIRECTION ( 'NONE',  ( 0.000000000000000000, 1.000000000000000000, 0.000000000000000000 ) ) ;
#170 = DIRECTION ( 'NONE',  ( 1.000000000000000000, 0.000000000000000000, 0.000000000000000000 ) ) ;
#171 = DIRECTION ( 'NONE',  ( 1.000000000000000000, 0.000000000000000000, -0.000000000000000000 ) ) ;
#172 = FACE_OUTER_BOUND ( 'NONE', #272, .T. ) ;
#173 = EDGE_CURVE ( 'NONE', #874, #222, #351, .T. ) ;
#174 = AXIS2_PLACEMENT_3D ( 'NONE', #323, #375, #171 ) ;
#175 = AXIS2_PLACEMENT_3D ( 'NONE', #57, #116, #824 ) ;
#176 = EDGE_LOOP ( 'NONE', ( #120, #261, #578, #654 ) ) ;
#177 = PERSON_AND_ORGANIZATION ( #14, #859 ) ;
#178 = DIRECTION ( 'NONE',  ( -2.168404344971012812E-16, 0.000000000000000000, -1.000000000000000000 ) ) ;
#179 = FACE_OUTER_BOUND ( 'NONE', #62, .T. ) ;
#180 = VERTEX_POINT ( 'NONE', #395 ) ;
#181 = EDGE_CURVE ( 'NONE', #743, #495, #650, .T. ) ;
#182 = DIRECTION ( 'NONE',  ( -0.000000000000000000, -0.000000000000000000, -1.000000000000000000 ) ) ;
#183 = CARTESIAN_POINT ( 'NONE',  ( -7.589415207398535968E-16, 1.000000000000000000, -3.500000000000000444 ) ) ;
#184 = PLANE ( 'NONE',  #400 ) ;
#185 = ORIENTED_EDGE ( 'NONE', *, *, #897, .T. ) ;
#186 = CARTESIAN_POINT ( 'NONE',  ( -3.000000000000000000, 1.500000000000000000, 0.000000000000000000 ) ) ;
#187 = CARTESIAN_POINT ( 'NONE',  ( 0.000000000000000000, 1.000000000000000000, 0.000000000000000000 ) ) ;
#188 = AXIS2_PLACEMENT_3D ( 'NONE', #677, #43, #532 ) ;
#189 = VECTOR ( 'NONE', #524, 1000.000000000000000 ) ;
#190 = CARTESIAN_POINT ( 'NONE',  ( -2.499999999999999112, 1.000000000000000000, -3.000000000000000000 ) ) ;
#191 = LOCAL_TIME ( 15, 58, 8.000000000000000000, #343 ) ;
#192 = LINE ( 'NONE', #122, #130 ) ;
#193 = ADVANCED_FACE ( 'NONE', ( #811, #179 ), #325, .T. ) ;
#194 = DIRECTION ( 'NONE',  ( 1.000000000000000000, -0.000000000000000000, -2.168404344971009854E-16 ) ) ;
#195 = ORIENTED_EDGE ( 'NONE', *, *, #608, .T. ) ;
#196 = CIRCLE ( 'NONE', #841, 0.5000000000000004441 ) ;
#197 = DATE_AND_TIME ( #554, #490 ) ;
#198 = LINE ( 'NONE', #899, #100 ) ;
#199 = AXIS2_PLACEMENT_3D ( 'NONE', #82, #503, #8 ) ;
#200 = ORIENTED_EDGE ( 'NONE', *, *, #588, .F. ) ;
#201 =( BOUNDED_CURVE ( )  B_SPLINE_CURVE ( 3, ( #719, #574, #500, #429 ),
 .UNSPECIFIED., .F., .F. ) 
 B_SPLINE_CURVE_WITH_KNOTS ( ( 4, 4 ),
 ( 0.000000000000000000, 1.570796326794896558 ),
 .UNSPECIFIED. ) 
 CURVE ( )  GEOMETRIC_REPRESENTATION_ITEM ( )  RATIONAL_B_SPLINE_CURVE ( ( 1.000000000000000000, 0.8047378541243649375, 0.8047378541243649375, 1.000000000000000000 ) ) 
 REPRESENTATION_ITEM ( '' )  );
#202 = EDGE_CURVE ( 'NONE', #222, #874, #381, .T. ) ;
#203 = PERSON_AND_ORGANIZATION ( #14, #859 ) ;
#204 = DIRECTION ( 'NONE',  ( 0.000000000000000000, 1.000000000000000000, 0.000000000000000000 ) ) ;
#205 = PRODUCT ( 'cap_attachment', 'cap_attachment', '', ( #458 ) ) ;
#206 = ORIENTED_EDGE ( 'NONE', *, *, #675, .F. ) ;
#207 = LINE ( 'NONE', #305, #739 ) ;
#208 = EDGE_CURVE ( 'NONE', #350, #66, #472, .T. ) ;
#209 = ORIENTED_EDGE ( 'NONE', *, *, #202, .F. ) ;
#210 = DIRECTION ( 'NONE',  ( 0.000000000000000000, 1.000000000000000000, 0.000000000000000000 ) ) ;
#211 =( BOUNDED_CURVE ( )  B_SPLINE_CURVE ( 3, ( #659, #577, #446, #225 ),
 .UNSPECIFIED., .F., .F. ) 
 B_SPLINE_CURVE_WITH_KNOTS ( ( 4, 4 ),
 ( 0.000000000000000000, 1.570796326794896558 ),
 .UNSPECIFIED. ) 
 CURVE ( )  GEOMETRIC_REPRESENTATION_ITEM ( )  RATIONAL_B_SPLINE_CURVE ( ( 1.000000000000000000, 0.8047378541243649375, 0.8047378541243649375, 1.000000000000000000 ) ) 
 REPRESENTATION_ITEM ( '' )  );
#212 = CARTESIAN_POINT ( 'NONE',  ( 6.486986247304533215, 0.3052055010781851707, -5.630874161944595890 ) ) ;
#213 = AXIS2_PLACEMENT_3D ( 'NONE', #776, #210, #223 ) ;
#214 = EDGE_CURVE ( 'NONE', #66, #583, #399, .T. ) ;
#215 = CC_DESIGN_APPROVAL ( #377, ( #329 ) ) ;
#216 = VERTEX_POINT ( 'NONE', #48 ) ;
#217 = ORIENTED_EDGE ( 'NONE', *, *, #515, .T. ) ;
#218 = LINE ( 'NONE', #785, #64 ) ;
#219 = FACE_OUTER_BOUND ( 'NONE', #737, .T. ) ;
#220 = EDGE_LOOP ( 'NONE', ( #385, #75, #864, #432, #25, #70 ) ) ;
#221 = ADVANCED_FACE ( 'NONE', ( #251 ), #94, .F. ) ;
#222 = VERTEX_POINT ( 'NONE', #751 ) ;
#223 = DIRECTION ( 'NONE',  ( 0.000000000000000000, 0.000000000000000000, 1.000000000000000000 ) ) ;
#224 = VERTEX_POINT ( 'NONE', #883 ) ;
#225 = CARTESIAN_POINT ( 'NONE',  ( -6.199999999999999289, 0.000000000000000000, -16.14999999999999858 ) ) ;
#226 = DIRECTION ( 'NONE',  ( -1.000000000000000000, 0.000000000000000000, 0.000000000000000000 ) ) ;
#227 = EDGE_CURVE ( 'NONE', #368, #216, #34, .T. ) ;
#228 = CARTESIAN_POINT ( 'NONE',  ( 6.000000000000000000, 1.000000000000000000, -6.000000000000000000 ) ) ;
#229 = CARTESIAN_POINT ( 'NONE',  ( 6.100723741703185432, 0.2481906457420602619, -5.936893250480144602 ) ) ;
#230 = DIRECTION ( 'NONE',  ( -1.000000000000000000, 0.000000000000000000, -0.000000000000000000 ) ) ;
#231 = AXIS2_PLACEMENT_3D ( 'NONE', #459, #263, #665 ) ;
#232 = VECTOR ( 'NONE', #404, 1000.000000000000000 ) ;
#233 = ORIENTED_EDGE ( 'NONE', *, *, #166, .F. ) ;
#234 = CARTESIAN_POINT ( 'NONE',  ( -1.734723475976807094E-15, 1.000000000000001776, -10.20000000000000107 ) ) ;
#235 = ADVANCED_FACE ( 'NONE', ( #545 ), #5, .F. ) ;
#236 = CARTESIAN_POINT ( 'NONE',  ( -2.500000000000000000, 1.000000000000000000, -6.000000000000000000 ) ) ;
#237 = DIRECTION ( 'NONE',  ( -1.000000000000000000, 0.000000000000000000, 0.000000000000000000 ) ) ;
#238 = LINE ( 'NONE', #862, #326 ) ;
#239 = ORIENTED_EDGE ( 'NONE', *, *, #857, .F. ) ;
#240 = ORIENTED_EDGE ( 'NONE', *, *, #625, .F. ) ;
#241 = LINE ( 'NONE', #594, #189 ) ;
#242 = PERSON_AND_ORGANIZATION_ROLE ( 'creator' ) ;
#243 = DIRECTION ( 'NONE',  ( 0.000000000000000000, 1.000000000000000000, 0.000000000000000000 ) ) ;
#244 = EDGE_CURVE ( 'NONE', #908, #583, #309, .T. ) ;
#245 = DIRECTION ( 'NONE',  ( -0.000000000000000000, -1.000000000000000000, -0.000000000000000000 ) ) ;
#246 =( BOUNDED_CURVE ( )  B_SPLINE_CURVE ( 3, ( #599, #443, #868, #678 ),
 .UNSPECIFIED., .F., .F. ) 
 B_SPLINE_CURVE_WITH_KNOTS ( ( 4, 4 ),
 ( 0.000000000000000000, 1.570796326794896780 ),
 .UNSPECIFIED. ) 
 CURVE ( )  GEOMETRIC_REPRESENTATION_ITEM ( )  RATIONAL_B_SPLINE_CURVE ( ( 1.000000000000000000, 0.8047378541243649375, 0.8047378541243649375, 1.000000000000000000 ) ) 
 REPRESENTATION_ITEM ( '' )  );
#247 = ORIENTED_EDGE ( 'NONE', *, *, #150, .T. ) ;
#248 = APPLICATION_CONTEXT ( 'configuration controlled 3d designs of mechanical parts and assemblies' ) ;
#249 = ORIENTED_EDGE ( 'NONE', *, *, #227, .F. ) ;
#250 = CARTESIAN_POINT ( 'NONE',  ( 0.000000000000000000, 0.000000000000000000, 0.000000000000000000 ) ) ;
#251 = FACE_OUTER_BOUND ( 'NONE', #318, .T. ) ;
#252 = CYLINDRICAL_SURFACE ( 'NONE', #778, 0.5000000000000000000 ) ;
#253 = EDGE_CURVE ( 'NONE', #782, #610, #196, .T. ) ;
#254 = AXIS2_PLACEMENT_3D ( 'NONE', #546, #477, #258 ) ;
#255 = ORIENTED_EDGE ( 'NONE', *, *, #10, .F. ) ;
#256 = CARTESIAN_POINT ( 'NONE',  ( -2.500000000000000000, 0.5000000000000000000, -7.400000000000000355 ) ) ;
#257 = CARTESIAN_POINT ( 'NONE',  ( -2.500000000000000000, 1.000000000000000000, -10.40000000000000036 ) ) ;
#258 = DIRECTION ( 'NONE',  ( 0.000000000000000000, 0.000000000000000000, 1.000000000000000000 ) ) ;
#259 = ORIENTED_EDGE ( 'NONE', *, *, #281, .F. ) ;
#260 = EDGE_CURVE ( 'NONE', #358, #125, #380, .T. ) ;
#261 = ORIENTED_EDGE ( 'NONE', *, *, #897, .F. ) ;
#262 = CARTESIAN_POINT ( 'NONE',  ( -2.499999999999999112, 1.000000000000000000, -3.000000000000000000 ) ) ;
#263 = DIRECTION ( 'NONE',  ( -0.000000000000000000, 0.000000000000000000, 1.000000000000000000 ) ) ;
#264 = DIRECTION ( 'NONE',  ( 0.000000000000000000, 0.000000000000000000, 1.000000000000000000 ) ) ;
#265 = ADVANCED_FACE ( 'NONE', ( #810 ), #538, .T. ) ;
#266 = CARTESIAN_POINT ( 'NONE',  ( -1.734723475976807094E-15, 0.000000000000000000, 14.69999999999999751 ) ) ;
#267 = CIRCLE ( 'NONE', #765, 2.749999999999999112 ) ;
#268 = LINE ( 'NONE', #822, #615 ) ;
#269 = VERTEX_POINT ( 'NONE', #807 ) ;
#270 = FACE_OUTER_BOUND ( 'NONE', #58, .T. ) ;
#271 = EDGE_CURVE ( 'NONE', #180, #455, #875, .T. ) ;
#272 = EDGE_LOOP ( 'NONE', ( #680, #249, #32, #386 ) ) ;
#273 = LINE ( 'NONE', #186, #522 ) ;
#274 = ORIENTED_EDGE ( 'NONE', *, *, #105, .T. ) ;
#275 = ADVANCED_FACE ( 'NONE', ( #447 ), #671, .T. ) ;
#276 = VECTOR ( 'NONE', #486, 1000.000000000000114 ) ;
#277 = CARTESIAN_POINT ( 'NONE',  ( -6.375735931288069480, 1.076072228735579209E-17, 16.32573593128806877 ) ) ;
#278 = AXIS2_PLACEMENT_3D ( 'NONE', #378, #796, #668 ) ;
#279 = VERTEX_POINT ( 'NONE', #603 ) ;
#280 = ORIENTED_EDGE ( 'NONE', *, *, #910, .T. ) ;
#281 = EDGE_CURVE ( 'NONE', #269, #350, #316, .T. ) ;
#282 = CARTESIAN_POINT ( 'NONE',  ( 6.500000000000000888, 1.000000000000000000, -16.44999999999999929 ) ) ;
#283 = LINE ( 'NONE', #648, #488 ) ;
#284 = ORIENTED_EDGE ( 'NONE', *, *, #208, .T. ) ;
#285 = ORIENTED_EDGE ( 'NONE', *, *, #10, .T. ) ;
#286 = DIRECTION ( 'NONE',  ( -0.000000000000000000, 1.000000000000000000, -0.000000000000000000 ) ) ;
#287 = ORIENTED_EDGE ( 'NONE', *, *, #576, .T. ) ;
#288 = ORIENTED_EDGE ( 'NONE', *, *, #711, .T. ) ;
#289 = CARTESIAN_POINT ( 'NONE',  ( 6.500000000000000888, 1.000000000000000000, -7.900000000000000355 ) ) ;
#290 = CARTESIAN_POINT ( 'NONE',  ( -1.397945606211285043E-15, 1.000000000000001776, -15.69999999999999929 ) ) ;
#291 = EDGE_CURVE ( 'NONE', #66, #279, #618, .T. ) ;
#292 = VECTOR ( 'NONE', #601, 1000.000000000000000 ) ;
#293 = LOCAL_TIME ( 15, 58, 8.000000000000000000, #482 ) ;
#294 = ORIENTED_EDGE ( 'NONE', *, *, #857, .T. ) ;
#295 = EDGE_LOOP ( 'NONE', ( #217, #548, #396, #280, #185, #633, #777, #321 ) ) ;
#296 = LINE ( 'NONE', #494, #842 ) ;
#297 = CARTESIAN_POINT ( 'NONE',  ( 6.307273488542995743, 0.3770906045828026354, -5.899833292643551275 ) ) ;
#298 = FACE_OUTER_BOUND ( 'NONE', #153, .T. ) ;
#299 = EDGE_CURVE ( 'NONE', #149, #358, #597, .T. ) ;
#300 = ORIENTED_EDGE ( 'NONE', *, *, #340, .T. ) ;
#301 = CARTESIAN_POINT ( 'NONE',  ( -2.500000000000000000, 0.000000000000000000, -6.000000000000000000 ) ) ;
#302 = CARTESIAN_POINT ( 'NONE',  ( 6.159933317057421753, 0.1001667073564449090, -5.807273488542990414 ) ) ;
#303 = DIRECTION ( 'NONE',  ( -0.000000000000000000, 1.000000000000000000, -0.000000000000000000 ) ) ;
#304 = CC_DESIGN_PERSON_AND_ORGANIZATION_ASSIGNMENT ( #203, #336, ( #329 ) ) ;
#305 = CARTESIAN_POINT ( 'NONE',  ( -6.499999999999999112, 0.2999999999999999334, 16.44999999999999929 ) ) ;
#306 = CARTESIAN_POINT ( 'NONE',  ( 0.000000000000000000, 0.5000000000000000000, -5.500000000000000000 ) ) ;
#307 = DIRECTION ( 'NONE',  ( 1.000000000000000000, 0.000000000000000000, -2.168404344971009854E-16 ) ) ;
#308 = DIRECTION ( 'NONE',  ( 0.000000000000000000, 1.000000000000000000, 0.000000000000000000 ) ) ;
#309 =( BOUNDED_CURVE ( )  B_SPLINE_CURVE ( 3, ( #803, #877, #107, #112 ),
 .UNSPECIFIED., .F., .T. ) 
 B_SPLINE_CURVE_WITH_KNOTS ( ( 4, 4 ),
 ( 1.570796326794896558, 3.141592653589793116 ),
 .UNSPECIFIED. ) 
 CURVE ( )  GEOMETRIC_REPRESENTATION_ITEM ( )  RATIONAL_B_SPLINE_CURVE ( ( 1.000000000000000000, 0.8047378541243649375, 0.8047378541243649375, 1.000000000000000000 ) ) 
 REPRESENTATION_ITEM ( '' )  );
#310 = VECTOR ( 'NONE', #471, 1000.000000000000000 ) ;
#311 = VECTOR ( 'NONE', #573, 1000.000000000000000 ) ;
#312 = ORIENTED_EDGE ( 'NONE', *, *, #417, .T. ) ;
#313 = EDGE_CURVE ( 'NONE', #782, #6, #37, .T. ) ;
#314 = CARTESIAN_POINT ( 'NONE',  ( -6.499999999999999112, 0.2999999999999999334, 16.44999999999999929 ) ) ;
#315 = LINE ( 'NONE', #606, #413 ) ;
#316 = LINE ( 'NONE', #388, #900 ) ;
#317 = DIRECTION ( 'NONE',  ( 0.000000000000000000, 0.000000000000000000, 1.000000000000000000 ) ) ;
#318 = EDGE_LOOP ( 'NONE', ( #559, #829, #23, #109 ) ) ;
#319 = PLANE ( 'NONE',  #566 ) ;
#320 = DIRECTION ( 'NONE',  ( -1.000000000000000000, 0.000000000000000000, 0.000000000000000000 ) ) ;
#321 = ORIENTED_EDGE ( 'NONE', *, *, #434, .T. ) ;
#322 = ORIENTED_EDGE ( 'NONE', *, *, #2, .T. ) ;
#323 = CARTESIAN_POINT ( 'NONE',  ( 6.500000000000000888, 1.000000000000000000, -16.44999999999999929 ) ) ;
#324 = ADVANCED_FACE ( 'NONE', ( #867 ), #319, .F. ) ;
#325 = PLANE ( 'NONE',  #827 ) ;
#326 = VECTOR ( 'NONE', #320, 1000.000000000000000 ) ;
#327 = VECTOR ( 'NONE', #361, 1000.000000000000000 ) ;
#328 = ORIENTED_EDGE ( 'NONE', *, *, #464, .F. ) ;
#329 = PRODUCT_DEFINITION_FORMATION_WITH_SPECIFIED_SOURCE ( 'ANY', '', #205, .NOT_KNOWN. ) ;
#330 = DIRECTION ( 'NONE',  ( -0.000000000000000000, -0.000000000000000000, 1.000000000000000000 ) ) ;
#331 = DIRECTION ( 'NONE',  ( -1.000000000000000000, -0.000000000000000000, -0.000000000000000000 ) ) ;
#332 = APPLICATION_PROTOCOL_DEFINITION ( 'international standard', 'config_control_design', 1994, #248 ) ;
#333 = DIRECTION ( 'NONE',  ( -1.000000000000000000, 0.000000000000000000, -0.000000000000000000 ) ) ;
#334 = CARTESIAN_POINT ( 'NONE',  ( -1.734723475976807094E-15, 1.000000000000001776, 12.94999999999999929 ) ) ;
#335 = ADVANCED_FACE ( 'NONE', ( #607 ), #453, .T. ) ;
#336 = PERSON_AND_ORGANIZATION_ROLE ( 'creator' ) ;
#337 = CARTESIAN_POINT ( 'NONE',  ( -1.734723475976807094E-15, 1.000000000000001776, -10.20000000000000107 ) ) ;
#338 = AXIS2_PLACEMENT_3D ( 'NONE', #113, #331, #619 ) ;
#339 = VECTOR ( 'NONE', #652, 1000.000000000000000 ) ;
#340 = EDGE_CURVE ( 'NONE', #216, #770, #741, .T. ) ;
#341 = CARTESIAN_POINT ( 'NONE',  ( -6.499999999999999112, 1.000000000000000000, -9.899999999999998579 ) ) ;
#342 = EDGE_LOOP ( 'NONE', ( #638, #766, #840, #416 ) ) ;
#343 = COORDINATED_UNIVERSAL_TIME_OFFSET ( 1, 0, .AHEAD. ) ;
#344 = CARTESIAN_POINT ( 'NONE',  ( -1.397945606211285043E-15, 1.000000000000001776, -15.69999999999999929 ) ) ;
#345 = CC_DESIGN_DATE_AND_TIME_ASSIGNMENT ( #414, #758, ( #831 ) ) ;
#346 = EDGE_CURVE ( 'NONE', #180, #222, #626, .T. ) ;
#347 = ORIENTED_EDGE ( 'NONE', *, *, #542, .T. ) ;
#348 = CARTESIAN_POINT ( 'NONE',  ( 6.000000000000000000, 0.5000000000000000000, -6.000000000000000000 ) ) ;
#349 = VERTEX_POINT ( 'NONE', #415 ) ;
#350 = VERTEX_POINT ( 'NONE', #893 ) ;
#351 = CIRCLE ( 'NONE', #764, 2.749999999999999112 ) ;
#352 = PERSON_AND_ORGANIZATION_ROLE ( 'design_supplier' ) ;
#353 = DIRECTION ( 'NONE',  ( -0.000000000000000000, -1.000000000000000000, -0.000000000000000000 ) ) ;
#354 = ORIENTED_EDGE ( 'NONE', *, *, #126, .F. ) ;
#355 = EDGE_LOOP ( 'NONE', ( #825, #312, #812, #809 ) ) ;
#356 = CARTESIAN_POINT ( 'NONE',  ( 6.500000000000000888, 0.2999999999999999334, -5.499999999999998224 ) ) ;
#357 = CARTESIAN_POINT ( 'NONE',  ( -6.499999999999999112, 1.000000000000000000, 16.44999999999999929 ) ) ;
#358 = VERTEX_POINT ( 'NONE', #555 ) ;
#359 = EDGE_LOOP ( 'NONE', ( #354, #86, #131 ) ) ;
#360 = EDGE_CURVE ( 'NONE', #787, #851, #406, .T. ) ;
#361 = DIRECTION ( 'NONE',  ( -0.000000000000000000, -1.000000000000000000, -0.000000000000000000 ) ) ;
#362 = DIRECTION ( 'NONE',  ( -0.000000000000000000, 1.000000000000000000, -0.000000000000000000 ) ) ;
#363 = CARTESIAN_POINT ( 'NONE',  ( 6.500000000000000888, 1.000000000000000000, -16.44999999999999929 ) ) ;
#364 = CARTESIAN_POINT ( 'NONE',  ( 0.000000000000000000, 0.000000000000000000, 0.000000000000000000 ) ) ;
#365 = DIRECTION ( 'NONE',  ( -0.000000000000000000, -0.000000000000000000, 1.000000000000000000 ) ) ;
#366 = VECTOR ( 'NONE', #845, 1000.000000000000114 ) ;
#367 = DIRECTION ( 'NONE',  ( -1.000000000000000000, 0.000000000000000000, 0.000000000000000000 ) ) ;
#368 = VERTEX_POINT ( 'NONE', #558 ) ;
#369 = DIRECTION ( 'NONE',  ( 0.000000000000000000, 0.000000000000000000, -1.000000000000000000 ) ) ;
#370 = CARTESIAN_POINT ( 'NONE',  ( 6.174757314082698123, 0.06310671479323945454, -5.751809270420478626 ) ) ;
#371 = CARTESIAN_POINT ( 'NONE',  ( 6.200000000000001066, 0.2999999999999999889, -5.500000000000000000 ) ) ;
#372 = ORIENTED_EDGE ( 'NONE', *, *, #392, .T. ) ;
#373 = CARTESIAN_POINT ( 'NONE',  ( 6.200000000000001066, 0.000000000000000000, -5.500000000000000000 ) ) ;
#374 = CARTESIAN_POINT ( 'NONE',  ( 6.186527971093902956, 0.3134720289061334042, -5.972248842557192461 ) ) ;
#375 = DIRECTION ( 'NONE',  ( 0.000000000000000000, -0.000000000000000000, 1.000000000000000000 ) ) ;
#376 = DIRECTION ( 'NONE',  ( 0.000000000000000000, 0.000000000000000000, -1.000000000000000000 ) ) ;
#377 = APPROVAL ( #676, 'UNSPECIFIED' ) ;
#378 = CARTESIAN_POINT ( 'NONE',  ( 6.500000000000000888, 1.000000000000000000, 16.44999999999999929 ) ) ;
#379 = APPROVAL_STATUS ( 'not_yet_approved' ) ;
#380 = LINE ( 'NONE', #257, #635 ) ;
#381 = CIRCLE ( 'NONE', #254, 2.749999999999999112 ) ;
#382 = LINE ( 'NONE', #454, #595 ) ;
#383 = AXIS2_PLACEMENT_3D ( 'NONE', #528, #799, #85 ) ;
#384 = CIRCLE ( 'NONE', #42, 2.749999999999999112 ) ;
#385 = ORIENTED_EDGE ( 'NONE', *, *, #260, .F. ) ;
#386 = ORIENTED_EDGE ( 'NONE', *, *, #260, .T. ) ;
#387 = DATE_TIME_ROLE ( 'creation_date' ) ;
#388 = CARTESIAN_POINT ( 'NONE',  ( -6.499999999999999112, 1.000000000000000000, 16.44999999999999929 ) ) ;
#389 = CARTESIAN_POINT ( 'NONE',  ( -3.000000000000000000, 1.000000000000000000, 0.000000000000000000 ) ) ;
#390 = ORIENTED_EDGE ( 'NONE', *, *, #214, .F. ) ;
#391 = VERTEX_POINT ( 'NONE', #819 ) ;
#392 = EDGE_CURVE ( 'NONE', #495, #716, #760, .T. ) ;
#393 =( LENGTH_UNIT ( ) NAMED_UNIT ( * ) SI_UNIT ( .MILLI., .METRE. ) );
#394 = CARTESIAN_POINT ( 'NONE',  ( 6.500000000000000888, 0.5000000000000000000, -7.900000000000000355 ) ) ;
#395 = CARTESIAN_POINT ( 'NONE',  ( -1.459177946168653011E-15, 0.000000000000000000, 11.20000000000000107 ) ) ;
#396 = ORIENTED_EDGE ( 'NONE', *, *, #588, .T. ) ;
#397 = DIRECTION ( 'NONE',  ( 0.000000000000000000, 1.000000000000000000, 0.000000000000000000 ) ) ;
#398 = ADVANCED_FACE ( 'NONE', ( #270 ), #759, .F. ) ;
#399 = LINE ( 'NONE', #687, #738 ) ;
#400 = AXIS2_PLACEMENT_3D ( 'NONE', #815, #884, #756 ) ;
#401 = VECTOR ( 'NONE', #642, 1000.000000000000000 ) ;
#402 = APPROVAL_PERSON_ORGANIZATION ( #892, #24, #408 ) ;
#403 = LINE ( 'NONE', #544, #580 ) ;
#404 = DIRECTION ( 'NONE',  ( 1.000000000000000000, 0.000000000000000000, -2.168404344971009854E-16 ) ) ;
#405 = DIRECTION ( 'NONE',  ( 0.000000000000000000, 1.000000000000000000, 0.000000000000000000 ) ) ;
#406 =( BOUNDED_CURVE ( )  B_SPLINE_CURVE ( 3, ( #763, #704, #277, #53 ),
 .UNSPECIFIED., .F., .F. ) 
 B_SPLINE_CURVE_WITH_KNOTS ( ( 4, 4 ),
 ( 0.000000000000000000, 1.570796326794896558 ),
 .UNSPECIFIED. ) 
 CURVE ( )  GEOMETRIC_REPRESENTATION_ITEM ( )  RATIONAL_B_SPLINE_CURVE ( ( 1.000000000000000000, 0.8047378541243649375, 0.8047378541243649375, 1.000000000000000000 ) ) 
 REPRESENTATION_ITEM ( '' )  );
#407 = CC_DESIGN_DATE_AND_TIME_ASSIGNMENT ( #101, #387, ( #448 ) ) ;
#408 = APPROVAL_ROLE ( '' ) ;
#409 = LINE ( 'NONE', #190, #901 ) ;
#410 = VERTEX_POINT ( 'NONE', #348 ) ;
#411 = ORIENTED_EDGE ( 'NONE', *, *, #661, .T. ) ;
#412 = VECTOR ( 'NONE', #237, 1000.000000000000000 ) ;
#413 = VECTOR ( 'NONE', #611, 1000.000000000000000 ) ;
#414 = DATE_AND_TIME ( #703, #293 ) ;
#415 = CARTESIAN_POINT ( 'NONE',  ( -3.000000000000000000, 1.500000000000000000, -3.500000000000000000 ) ) ;
#416 = ORIENTED_EDGE ( 'NONE', *, *, #417, .F. ) ;
#417 = EDGE_CURVE ( 'NONE', #610, #915, #192, .T. ) ;
#418 = DIRECTION ( 'NONE',  ( -1.000000000000000000, 0.000000000000000000, 0.000000000000000000 ) ) ;
#419 = ORIENTED_EDGE ( 'NONE', *, *, #694, .F. ) ;
#420 = ORIENTED_EDGE ( 'NONE', *, *, #700, .F. ) ;
#421 = ORIENTED_EDGE ( 'NONE', *, *, #823, .F. ) ;
#422 = CARTESIAN_POINT ( 'NONE',  ( 6.000000000000000000, 1.000000000000000000, -5.499999999999998224 ) ) ;
#423 = EDGE_LOOP ( 'NONE', ( #287, #274, #709, #774 ) ) ;
#424 = ORIENTED_EDGE ( 'NONE', *, *, #489, .T. ) ;
#425 = AXIS2_PLACEMENT_3D ( 'NONE', #609, #666, #317 ) ;
#426 = DIRECTION ( 'NONE',  ( 0.000000000000000000, 0.000000000000000000, 1.000000000000000000 ) ) ;
#427 = VECTOR ( 'NONE', #730, 1000.000000000000114 ) ;
#428 = CARTESIAN_POINT ( 'NONE',  ( 6.000000000000000000, 0.5000000000000006661, -5.999999999999998224 ) ) ;
#429 = CARTESIAN_POINT ( 'NONE',  ( 6.000000000000000000, 0.5000000000000000000, -6.000000000000000000 ) ) ;
#430 = DIRECTION ( 'NONE',  ( 0.000000000000000000, 1.000000000000000000, 0.000000000000000000 ) ) ;
#431 = DIRECTION ( 'NONE',  ( 1.000000000000000000, 0.000000000000000000, 0.000000000000000000 ) ) ;
#432 = ORIENTED_EDGE ( 'NONE', *, *, #313, .T. ) ;
#433 = EDGE_LOOP ( 'NONE', ( #720, #913, #834, #830 ) ) ;
#434 = EDGE_CURVE ( 'NONE', #710, #224, #693, .T. ) ;
#435 = FACE_BOUND ( 'NONE', #697, .T. ) ;
#436 = CARTESIAN_POINT ( 'NONE',  ( 6.052349631242851302, 0.3691259218928477637, -5.986986282031137030 ) ) ;
#437 = CARTESIAN_POINT ( 'NONE',  ( -6.499999999999999112, 1.000000000000000000, 16.44999999999999929 ) ) ;
#438 = PRODUCT_RELATED_PRODUCT_CATEGORY ( 'detail', '', ( #205 ) ) ;
#439 = FACE_OUTER_BOUND ( 'NONE', #564, .T. ) ;
#440 = AXIS2_PLACEMENT_3D ( 'NONE', #183, #307, #178 ) ;
#441 = CARTESIAN_POINT ( 'NONE',  ( 6.499999999999999112, 1.084202172485504434E-16, -5.500000000000000000 ) ) ;
#442 = AXIS2_PLACEMENT_3D ( 'NONE', #801, #169, #457 ) ;
#443 = CARTESIAN_POINT ( 'NONE',  ( 6.200000000000000178, 0.000000000000000000, -5.792893218813451206 ) ) ;
#444 = FACE_OUTER_BOUND ( 'NONE', #423, .T. ) ;
#445 = ORIENTED_EDGE ( 'NONE', *, *, #905, .F. ) ;
#446 = CARTESIAN_POINT ( 'NONE',  ( -6.375735931288069480, 1.076072228735579209E-17, -16.32573593128806877 ) ) ;
#447 = FACE_OUTER_BOUND ( 'NONE', #433, .T. ) ;
#448 = PRODUCT_DEFINITION ( 'UNKNOWN', '', #329, #136 ) ;
#449 = DIRECTION ( 'NONE',  ( -1.000000000000000000, 0.000000000000000000, 0.000000000000000000 ) ) ;
#450 = ADVANCED_BREP_SHAPE_REPRESENTATION ( 'cap_attachment', ( #497, #653 ), #567 ) ;
#451 = FACE_OUTER_BOUND ( 'NONE', #220, .T. ) ;
#452 = CALENDAR_DATE ( 2020, 9, 10 ) ;
#453 = CYLINDRICAL_SURFACE ( 'NONE', #520, 0.5000000000000004441 ) ;
#454 = CARTESIAN_POINT ( 'NONE',  ( -6.499999999999999112, 1.000000000000000000, -16.44999999999999929 ) ) ;
#455 = VERTEX_POINT ( 'NONE', #266 ) ;
#456 = ORIENTED_EDGE ( 'NONE', *, *, #700, .T. ) ;
#457 = DIRECTION ( 'NONE',  ( 0.000000000000000000, 0.000000000000000000, 1.000000000000000000 ) ) ;
#458 = MECHANICAL_CONTEXT ( 'NONE', #679, 'mechanical' ) ;
#459 = CARTESIAN_POINT ( 'NONE',  ( -6.199999999999999289, 0.2999999999999999334, 16.44999999999999929 ) ) ;
#460 = AXIS2_PLACEMENT_3D ( 'NONE', #39, #684, #118 ) ;
#461 = DIRECTION ( 'NONE',  ( 0.000000000000000000, 0.000000000000000000, 1.000000000000000000 ) ) ;
#462 = VECTOR ( 'NONE', #365, 1000.000000000000000 ) ;
#463 = CC_DESIGN_APPROVAL ( #24, ( #831 ) ) ;
#464 = EDGE_CURVE ( 'NONE', #269, #391, #409, .T. ) ;
#465 = ORIENTED_EDGE ( 'NONE', *, *, #762, .T. ) ;
#466 = APPROVAL_ROLE ( '' ) ;
#467 = DIRECTION ( 'NONE',  ( 0.000000000000000000, 0.000000000000000000, 1.000000000000000000 ) ) ;
#468 = DIRECTION ( 'NONE',  ( 1.000000000000000000, -0.000000000000000000, -0.000000000000000000 ) ) ;
#469 = EDGE_LOOP ( 'NONE', ( #322, #493, #206, #145 ) ) ;
#470 =( NAMED_UNIT ( * ) SI_UNIT ( $, .STERADIAN. ) SOLID_ANGLE_UNIT ( ) );
#471 = DIRECTION ( 'NONE',  ( -1.172110456741086074E-16, -0.000000000000000000, -1.000000000000000000 ) ) ;
#472 = LINE ( 'NONE', #752, #114 ) ;
#473 = ORIENTED_EDGE ( 'NONE', *, *, #38, .F. ) ;
#474 =( BOUNDED_SURFACE ( )  B_SPLINE_SURFACE ( 3, 2, ( 
 ( #591, #441, #152 ),
 ( #643, #853, #860 ),
 ( #521, #728, #212 ),
 ( #370, #88, #83 ),
 ( #302, #526, #3 ),
 ( #790, #148, #297 ),
 ( #229, #374, #141 ),
 ( #436, #582, #9 ),
 ( #794, #161, #505 ),
 ( #714, #428, #912 ) ),
 .UNSPECIFIED., .F., .F., .F. ) 
 B_SPLINE_SURFACE_WITH_KNOTS ( ( 4, 2, 2, 2, 4 ),
 ( 3, 3 ),
 ( 6.283185307179586232, 6.675884388878310816, 7.068583470577034511, 7.461282552275758206, 7.853981633974482790 ),
 ( 0.000000000000000000, 1.000000000000000000 ),
 .UNSPECIFIED. ) 
 GEOMETRIC_REPRESENTATION_ITEM ( )  RATIONAL_B_SPLINE_SURFACE ( (
 ( 1.000000000000000000, 0.7071067811865475727, 1.000000000000000000),
 ( 1.000000000000000000, 0.7066753101504246182, 1.000000000000000000),
 ( 1.000000000000000000, 0.7265523339799980773, 1.000000000000000000),
 ( 1.000000000000000000, 0.7876779057172050846, 1.000000000000000000),
 ( 1.000000000000000000, 0.8282383019017468540, 1.000000000000000000),
 ( 1.000000000000000000, 0.9038125056671290070, 1.000000000000000000),
 ( 1.000000000000000000, 0.9386557992894085656, 1.000000000000000000),
 ( 1.000000000000000000, 0.9867290404729033293, 1.000000000000000000),
 ( 1.000000000000000000, 1.000158692512681968, 1.000000000000000000),
 ( 1.000000000000000000, 1.000000000000000000, 1.000000000000000000) ) ) 
 REPRESENTATION_ITEM ( '' )  SURFACE ( )  );
#475 = DIRECTION ( 'NONE',  ( -0.000000000000000000, 0.000000000000000000, 1.000000000000000000 ) ) ;
#476 = DIRECTION ( 'NONE',  ( 1.000000000000000000, -0.000000000000000000, 0.000000000000000000 ) ) ;
#477 = DIRECTION ( 'NONE',  ( -0.000000000000000000, 1.000000000000000000, -0.000000000000000000 ) ) ;
#478 = CIRCLE ( 'NONE', #669, 0.3000000000000016542 ) ;
#479 = CIRCLE ( 'NONE', #598, 0.5000000000000004441 ) ;
#480 = CARTESIAN_POINT ( 'NONE',  ( 6.500000000000000888, 0.000000000000000000, -16.14999999999999858 ) ) ;
#481 = ADVANCED_FACE ( 'NONE', ( #632 ), #821, .F. ) ;
#482 = COORDINATED_UNIVERSAL_TIME_OFFSET ( 1, 0, .AHEAD. ) ;
#483 = CARTESIAN_POINT ( 'NONE',  ( -1.734723475976807094E-15, 0.000000000000000000, -11.20000000000000107 ) ) ;
#484 = ORIENTED_EDGE ( 'NONE', *, *, #173, .F. ) ;
#485 = PERSON_AND_ORGANIZATION_ROLE ( 'classification_officer' ) ;
#486 = DIRECTION ( 'NONE',  ( 8.659560562354932858E-17, 0.7071067811865474617, -0.7071067811865474617 ) ) ;
#487 = VERTEX_POINT ( 'NONE', #344 ) ;
#488 = VECTOR ( 'NONE', #846, 1000.000000000000000 ) ;
#489 = EDGE_CURVE ( 'NONE', #269, #770, #159, .T. ) ;
#490 = LOCAL_TIME ( 15, 58, 8.000000000000000000, #695 ) ;
#491 = DATE_AND_TIME ( #133, #191 ) ;
#492 = FACE_OUTER_BOUND ( 'NONE', #99, .T. ) ;
#493 = ORIENTED_EDGE ( 'NONE', *, *, #60, .F. ) ;
#494 = CARTESIAN_POINT ( 'NONE',  ( 6.500000000000000888, 0.000000000000000000, 16.44999999999999929 ) ) ;
#495 = VERTEX_POINT ( 'NONE', #483 ) ;
#496 = ORIENTED_EDGE ( 'NONE', *, *, #126, .T. ) ;
#497 = MANIFOLD_SOLID_BREP ( 'Fillet3', #52 ) ;
#498 = ORIENTED_EDGE ( 'NONE', *, *, #271, .F. ) ;
#499 = CARTESIAN_POINT ( 'NONE',  ( -2.500000000000000000, 0.5000000000000000000, -7.900000000000000355 ) ) ;
#500 = CARTESIAN_POINT ( 'NONE',  ( 6.292893218813452982, 0.3828427124746189292, -5.999999999999997335 ) ) ;
#501 = VECTOR ( 'NONE', #308, 1000.000000000000000 ) ;
#502 = VECTOR ( 'NONE', #844, 1000.000000000000000 ) ;
#503 = DIRECTION ( 'NONE',  ( -0.000000000000000000, 1.000000000000000000, -0.000000000000000000 ) ) ;
#504 = AXIS2_PLACEMENT_3D ( 'NONE', #681, #475, #170 ) ;
#505 = CARTESIAN_POINT ( 'NONE',  ( 6.065461545290300016, 0.4738153818838481413, -5.999999999999998224 ) ) ;
#506 = APPROVAL_PERSON_ORGANIZATION ( #177, #377, #466 ) ;
#507 = ORIENTED_EDGE ( 'NONE', *, *, #508, .T. ) ;
#508 = EDGE_CURVE ( 'NONE', #770, #349, #890, .T. ) ;
#509 = ORIENTED_EDGE ( 'NONE', *, *, #832, .T. ) ;
#510 = CARTESIAN_POINT ( 'NONE',  ( 6.500000000000000888, 0.2999999999999999334, 16.44999999999999929 ) ) ;
#511 = DIRECTION ( 'NONE',  ( 1.000000000000000000, -0.000000000000000000, 0.000000000000000000 ) ) ;
#512 = ORIENTED_EDGE ( 'NONE', *, *, #291, .T. ) ;
#513 = ORIENTED_EDGE ( 'NONE', *, *, #72, .T. ) ;
#514 = ORIENTED_EDGE ( 'NONE', *, *, #340, .F. ) ;
#515 = EDGE_CURVE ( 'NONE', #224, #674, #268, .T. ) ;
#516 = CARTESIAN_POINT ( 'NONE',  ( -2.500000000000000000, 1.000000000000000000, -10.40000000000000036 ) ) ;
#517 = FACE_OUTER_BOUND ( 'NONE', #715, .T. ) ;
#518 = DIRECTION ( 'NONE',  ( -0.000000000000000000, 0.000000000000000000, 1.000000000000000000 ) ) ;
#519 = CARTESIAN_POINT ( 'NONE',  ( 0.000000000000000000, 1.000000000000000000, 0.000000000000000000 ) ) ;
#520 = AXIS2_PLACEMENT_3D ( 'NONE', #735, #243, #467 ) ;
#521 = CARTESIAN_POINT ( 'NONE',  ( 6.194794498921817549, 0.01301375269547223705, -5.630874161944605660 ) ) ;
#522 = VECTOR ( 'NONE', #887, 1000.000000000000000 ) ;
#523 = DIRECTION ( 'NONE',  ( 0.000000000000000000, 0.000000000000000000, 1.000000000000000000 ) ) ;
#524 = DIRECTION ( 'NONE',  ( -0.000000000000000000, 1.000000000000000000, -0.000000000000000000 ) ) ;
#525 = EDGE_CURVE ( 'NONE', #216, #125, #806, .T. ) ;
#526 = CARTESIAN_POINT ( 'NONE',  ( 6.334460178054078128, 0.1655398219459204845, -5.892002641925341955 ) ) ;
#527 = CARTESIAN_POINT ( 'NONE',  ( -2.500000000000000000, 0.000000000000000000, -7.400000000000000355 ) ) ;
#528 = CARTESIAN_POINT ( 'NONE',  ( 6.500000000000000888, 1.000000000000000000, 16.44999999999999929 ) ) ;
#529 = ORIENTED_EDGE ( 'NONE', *, *, #888, .F. ) ;
#530 = CARTESIAN_POINT ( 'NONE',  ( -1.734723475976807094E-15, 1.000000000000001776, 15.69999999999999929 ) ) ;
#531 = CALENDAR_DATE ( 2020, 9, 10 ) ;
#532 = DIRECTION ( 'NONE',  ( 0.000000000000000000, 0.000000000000000000, 1.000000000000000000 ) ) ;
#533 = EDGE_CURVE ( 'NONE', #787, #583, #198, .T. ) ;
#534 = CYLINDRICAL_SURFACE ( 'NONE', #623, 0.3000000000000016542 ) ;
#535 =( BOUNDED_CURVE ( )  B_SPLINE_CURVE ( 3, ( #839, #781, #723, #718 ),
 .UNSPECIFIED., .F., .F. ) 
 B_SPLINE_CURVE_WITH_KNOTS ( ( 4, 4 ),
 ( 3.141592653589793116, 4.712388980384689674 ),
 .UNSPECIFIED. ) 
 CURVE ( )  GEOMETRIC_REPRESENTATION_ITEM ( )  RATIONAL_B_SPLINE_CURVE ( ( 1.000000000000000000, 0.8047378541243649375, 0.8047378541243649375, 1.000000000000000000 ) ) 
 REPRESENTATION_ITEM ( '' )  );
#536 = VERTEX_POINT ( 'NONE', #621 ) ;
#537 = DIRECTION ( 'NONE',  ( 1.000000000000000000, 0.000000000000000000, 0.000000000000000000 ) ) ;
#538 = CYLINDRICAL_SURFACE ( 'NONE', #231, 0.2999999999999999334 ) ;
#539 = AXIS2_PLACEMENT_3D ( 'NONE', #742, #367, #461 ) ;
#540 = DIRECTION ( 'NONE',  ( 0.000000000000000000, 0.000000000000000000, -1.000000000000000000 ) ) ;
#541 = CIRCLE ( 'NONE', #213, 1.749999999999998002 ) ;
#542 = EDGE_CURVE ( 'NONE', #349, #368, #273, .T. ) ;
#543 = VERTEX_POINT ( 'NONE', #480 ) ;
#544 = CARTESIAN_POINT ( 'NONE',  ( -6.199999999999999289, 0.000000000000000000, 0.000000000000000000 ) ) ;
#545 = FACE_OUTER_BOUND ( 'NONE', #168, .T. ) ;
#546 = CARTESIAN_POINT ( 'NONE',  ( -1.734723475976807094E-15, 1.000000000000001776, 12.94999999999999929 ) ) ;
#547 = ORIENTED_EDGE ( 'NONE', *, *, #721, .T. ) ;
#548 = ORIENTED_EDGE ( 'NONE', *, *, #905, .T. ) ;
#549 = ADVANCED_FACE ( 'NONE', ( #492 ), #563, .T. ) ;
#550 = APPLICATION_PROTOCOL_DEFINITION ( 'international standard', 'config_control_design', 1994, #679 ) ;
#551 = CARTESIAN_POINT ( 'NONE',  ( -1.734723475976807094E-15, 0.000000000000000000, 12.94999999999999929 ) ) ;
#552 = FACE_OUTER_BOUND ( 'NONE', #40, .T. ) ;
#553 = CC_DESIGN_PERSON_AND_ORGANIZATION_ASSIGNMENT ( #866, #242, ( #448 ) ) ;
#554 = CALENDAR_DATE ( 2020, 9, 10 ) ;
#555 = CARTESIAN_POINT ( 'NONE',  ( -2.500000000000000000, 1.000000000000000000, -10.40000000000000036 ) ) ;
#556 = CIRCLE ( 'NONE', #425, 0.5000000000000004441 ) ;
#557 = CIRCLE ( 'NONE', #442, 1.749999999999998002 ) ;
#558 = CARTESIAN_POINT ( 'NONE',  ( -3.000000000000000000, 1.500000000000000000, -9.899999999999998579 ) ) ;
#559 = ORIENTED_EDGE ( 'NONE', *, *, #705, .T. ) ;
#560 = CARTESIAN_POINT ( 'NONE',  ( -1.734723475976807094E-15, 1.000000000000001776, 12.94999999999999929 ) ) ;
#561 = EDGE_CURVE ( 'NONE', #149, #782, #156, .T. ) ;
#562 = ORIENTED_EDGE ( 'NONE', *, *, #244, .T. ) ;
#563 = CYLINDRICAL_SURFACE ( 'NONE', #856, 0.3000000000000016542 ) ;
#564 = EDGE_LOOP ( 'NONE', ( #498, #639, #18, #36 ) ) ;
#565 = ORIENTED_EDGE ( 'NONE', *, *, #910, .F. ) ;
#566 = AXIS2_PLACEMENT_3D ( 'NONE', #527, #798, #165 ) ;
#567 =( GEOMETRIC_REPRESENTATION_CONTEXT ( 3 ) GLOBAL_UNCERTAINTY_ASSIGNED_CONTEXT ( ( #641 ) ) GLOBAL_UNIT_ASSIGNED_CONTEXT ( ( #393, #797, #470 ) ) REPRESENTATION_CONTEXT ( 'NONE', 'WORKASPACE' ) );
#568 = APPROVAL_PERSON_ORGANIZATION ( #886, #49, #29 ) ;
#569 = PERSON_AND_ORGANIZATION ( #14, #859 ) ;
#570 = LINE ( 'NONE', #77, #339 ) ;
#571 = VERTEX_POINT ( 'NONE', #139 ) ;
#572 = ORIENTED_EDGE ( 'NONE', *, *, #244, .F. ) ;
#573 = DIRECTION ( 'NONE',  ( -1.172110456741086074E-16, -0.000000000000000000, -1.000000000000000000 ) ) ;
#574 = CARTESIAN_POINT ( 'NONE',  ( 6.500000000000001776, 0.3000000000000000444, -5.792893218813451206 ) ) ;
#575 = FACE_BOUND ( 'NONE', #138, .T. ) ;
#576 = EDGE_CURVE ( 'NONE', #583, #685, #151, .T. ) ;
#577 = CARTESIAN_POINT ( 'NONE',  ( -6.499999999999999112, 0.1242640687119284659, -16.44999999999999929 ) ) ;
#578 = ORIENTED_EDGE ( 'NONE', *, *, #360, .F. ) ;
#579 = CIRCLE ( 'NONE', #338, 0.5000000000000004441 ) ;
#580 = VECTOR ( 'NONE', #182, 1000.000000000000000 ) ;
#581 = CARTESIAN_POINT ( 'NONE',  ( -6.499999999999999112, 1.000000000000000000, 16.44999999999999929 ) ) ;
#582 = CARTESIAN_POINT ( 'NONE',  ( 6.092762169064422473, 0.4072378309355471626, -5.994862706666808094 ) ) ;
#583 = VERTEX_POINT ( 'NONE', #637 ) ;
#584 = ORIENTED_EDGE ( 'NONE', *, *, #847, .F. ) ;
#585 = DIRECTION ( 'NONE',  ( 0.000000000000000000, 0.000000000000000000, -1.000000000000000000 ) ) ;
#586 = CYLINDRICAL_SURFACE ( 'NONE', #54, 0.5000000000000004441 ) ;
#587 = PLANE ( 'NONE',  #96 ) ;
#588 = EDGE_CURVE ( 'NONE', #769, #908, #218, .T. ) ;
#589 = ORIENTED_EDGE ( 'NONE', *, *, #542, .F. ) ;
#590 = FACE_BOUND ( 'NONE', #51, .T. ) ;
#591 = CARTESIAN_POINT ( 'NONE',  ( 6.200000000000000178, 1.084202172485504434E-16, -5.499999999999998224 ) ) ;
#592 = CARTESIAN_POINT ( 'NONE',  ( -1.734723475976807094E-15, 1.000000000000001776, -12.94999999999999929 ) ) ;
#593 = EDGE_CURVE ( 'NONE', #716, #487, #267, .T. ) ;
#594 = CARTESIAN_POINT ( 'NONE',  ( -2.500000000000000000, 0.000000000000000000, -7.400000000000000355 ) ) ;
#595 = VECTOR ( 'NONE', #245, 1000.000000000000000 ) ;
#596 = CARTESIAN_POINT ( 'NONE',  ( 6.500000000000000888, 1.000000000000000000, -16.44999999999999929 ) ) ;
#597 = LINE ( 'NONE', #89, #310 ) ;
#598 = AXIS2_PLACEMENT_3D ( 'NONE', #422, #430, #15 ) ;
#599 = CARTESIAN_POINT ( 'NONE',  ( 6.200000000000001066, 0.000000000000000000, -5.500000000000000000 ) ) ;
#600 = ORIENTED_EDGE ( 'NONE', *, *, #593, .F. ) ;
#601 = DIRECTION ( 'NONE',  ( -0.000000000000000000, 1.000000000000000000, -0.000000000000000000 ) ) ;
#602 = CARTESIAN_POINT ( 'NONE',  ( -3.000000000000000000, 1.500000000000000000, -3.500000000000000000 ) ) ;
#603 = CARTESIAN_POINT ( 'NONE',  ( 6.500000000000000888, 1.000000000000000000, -5.499999999999998224 ) ) ;
#604 = FACE_OUTER_BOUND ( 'NONE', #121, .T. ) ;
#605 = ORIENTED_EDGE ( 'NONE', *, *, #749, .T. ) ;
#606 = CARTESIAN_POINT ( 'NONE',  ( 0.000000000000000000, 0.000000000000000000, -5.500000000000000000 ) ) ;
#607 = FACE_OUTER_BOUND ( 'NONE', #469, .T. ) ;
#608 = EDGE_CURVE ( 'NONE', #495, #743, #541, .T. ) ;
#609 = CARTESIAN_POINT ( 'NONE',  ( -2.500000000000000000, 0.5000000000000000000, -7.900000000000000355 ) ) ;
#610 = VERTEX_POINT ( 'NONE', #713 ) ;
#611 = DIRECTION ( 'NONE',  ( 1.000000000000000000, -0.000000000000000000, 0.000000000000000000 ) ) ;
#612 = AXIS2_PLACEMENT_3D ( 'NONE', #551, #397, #686 ) ;
#613 = DIRECTION ( 'NONE',  ( 0.000000000000000000, -0.000000000000000000, 1.000000000000000000 ) ) ;
#614 = CC_DESIGN_PERSON_AND_ORGANIZATION_ASSIGNMENT ( #569, #485, ( #831 ) ) ;
#615 = VECTOR ( 'NONE', #896, 1000.000000000000000 ) ;
#616 = EDGE_LOOP ( 'NONE', ( #200, #496, #707, #572 ) ) ;
#617 = DIRECTION ( 'NONE',  ( 0.000000000000000000, 0.000000000000000000, 1.000000000000000000 ) ) ;
#618 = LINE ( 'NONE', #162, #726 ) ;
#619 = DIRECTION ( 'NONE',  ( 0.000000000000000000, 0.000000000000000000, 1.000000000000000000 ) ) ;
#620 = ADVANCED_FACE ( 'NONE', ( #575, #435, #722 ), #838, .F. ) ;
#621 = CARTESIAN_POINT ( 'NONE',  ( -6.499999999999999112, 1.000000000000000000, -16.44999999999999929 ) ) ;
#622 = DIRECTION ( 'NONE',  ( 0.000000000000000000, 0.000000000000000000, 1.000000000000000000 ) ) ;
#623 = AXIS2_PLACEMENT_3D ( 'NONE', #673, #226, #724 ) ;
#624 = VECTOR ( 'NONE', #353, 1000.000000000000000 ) ;
#625 = EDGE_CURVE ( 'NONE', #391, #147, #646, .T. ) ;
#626 = LINE ( 'NONE', #50, #276 ) ;
#627 = ORIENTED_EDGE ( 'NONE', *, *, #313, .F. ) ;
#628 = SHAPE_DEFINITION_REPRESENTATION ( #140, #450 ) ;
#629 = DIRECTION ( 'NONE',  ( -1.000000000000000000, 0.000000000000000000, -0.000000000000000000 ) ) ;
#630 = EDGE_CURVE ( 'NONE', #710, #610, #570, .T. ) ;
#631 = ORIENTED_EDGE ( 'NONE', *, *, #705, .F. ) ;
#632 = FACE_OUTER_BOUND ( 'NONE', #863, .T. ) ;
#633 = ORIENTED_EDGE ( 'NONE', *, *, #84, .T. ) ;
#634 = ORIENTED_EDGE ( 'NONE', *, *, #533, .F. ) ;
#635 = VECTOR ( 'NONE', #21, 1000.000000000000000 ) ;
#636 = APPROVAL_STATUS ( 'not_yet_approved' ) ;
#637 = CARTESIAN_POINT ( 'NONE',  ( 6.500000000000000888, 0.2999999999999999334, 16.44999999999999929 ) ) ;
#638 = ORIENTED_EDGE ( 'NONE', *, *, #253, .F. ) ;
#639 = ORIENTED_EDGE ( 'NONE', *, *, #346, .T. ) ;
#640 = CC_DESIGN_PERSON_AND_ORGANIZATION_ASSIGNMENT ( #46, #93, ( #205 ) ) ;
#641 = UNCERTAINTY_MEASURE_WITH_UNIT (LENGTH_MEASURE( 1.000000000000000082E-05 ), #393, 'distance_accuracy_value', 'NONE');
#642 = DIRECTION ( 'NONE',  ( -0.000000000000000000, -0.000000000000000000, 1.000000000000000000 ) ) ;
#643 = CARTESIAN_POINT ( 'NONE',  ( 6.199999999181767585, -1.754737079986957196E-16, -5.565461482323678766 ) ) ;
#644 = EDGE_LOOP ( 'NONE', ( #484, #209 ) ) ;
#645 = ORIENTED_EDGE ( 'NONE', *, *, #593, .T. ) ;
#646 = LINE ( 'NONE', #516, #311 ) ;
#647 = FACE_OUTER_BOUND ( 'NONE', #359, .T. ) ;
#648 = CARTESIAN_POINT ( 'NONE',  ( -2.500000000000000000, 0.5000000000000000000, -6.000000000000000000 ) ) ;
#649 = ORIENTED_EDGE ( 'NONE', *, *, #808, .F. ) ;
#650 = CIRCLE ( 'NONE', #460, 1.749999999999998002 ) ;
#651 = AXIS2_PLACEMENT_3D ( 'NONE', #696, #629, #47 ) ;
#652 = DIRECTION ( 'NONE',  ( -0.000000000000000000, 1.000000000000000000, -0.000000000000000000 ) ) ;
#653 = AXIS2_PLACEMENT_3D ( 'NONE', #250, #617, #537 ) ;
#654 = ORIENTED_EDGE ( 'NONE', *, *, #711, .F. ) ;
#655 = ADVANCED_FACE ( 'NONE', ( #439 ), #26, .F. ) ;
#656 = DIRECTION ( 'NONE',  ( 1.000000000000000000, -0.000000000000000000, 0.000000000000000000 ) ) ;
#657 = EDGE_LOOP ( 'NONE', ( #239, #104, #372, #645 ) ) ;
#658 = DIRECTION ( 'NONE',  ( -1.000000000000000000, 0.000000000000000000, 0.000000000000000000 ) ) ;
#659 = CARTESIAN_POINT ( 'NONE',  ( -6.499999999999999112, 0.2999999999999999334, -16.44999999999999929 ) ) ;
#660 = CARTESIAN_POINT ( 'NONE',  ( -6.499999999999999112, 1.000000000000000000, -10.40000000000000036 ) ) ;
#661 = EDGE_CURVE ( 'NONE', #710, #543, #296, .T. ) ;
#662 = ORIENTED_EDGE ( 'NONE', *, *, #625, .T. ) ;
#663 = CARTESIAN_POINT ( 'NONE',  ( 6.500000000000000888, 0.2999999999999999334, -16.44999999999999929 ) ) ;
#664 = DIRECTION ( 'NONE',  ( 0.000000000000000000, 0.000000000000000000, 1.000000000000000000 ) ) ;
#665 = DIRECTION ( 'NONE',  ( 1.000000000000000000, 0.000000000000000000, 0.000000000000000000 ) ) ;
#666 = DIRECTION ( 'NONE',  ( -1.000000000000000000, -0.000000000000000000, -0.000000000000000000 ) ) ;
#667 = ADVANCED_FACE ( 'NONE', ( #848 ), #780, .T. ) ;
#668 = DIRECTION ( 'NONE',  ( 0.000000000000000000, 0.000000000000000000, 1.000000000000000000 ) ) ;
#669 = AXIS2_PLACEMENT_3D ( 'NONE', #879, #468, #108 ) ;
#670 = APPROVAL_DATE_TIME ( #734, #49 ) ;
#671 = CYLINDRICAL_SURFACE ( 'NONE', #440, 0.4999999999999995559 ) ;
#672 = VECTOR ( 'NONE', #69, 1000.000000000000000 ) ;
#673 = CARTESIAN_POINT ( 'NONE',  ( 6.500000000000000888, 0.2999999999999999334, -16.14999999999999858 ) ) ;
#674 = VERTEX_POINT ( 'NONE', #146 ) ;
#675 = EDGE_CURVE ( 'NONE', #279, #748, #479, .T. ) ;
#676 = APPROVAL_STATUS ( 'not_yet_approved' ) ;
#677 = CARTESIAN_POINT ( 'NONE',  ( -1.734723475976807094E-15, 1.000000000000001776, -12.94999999999999929 ) ) ;
#678 = CARTESIAN_POINT ( 'NONE',  ( 6.000000000000000000, 0.5000000000000000000, -6.000000000000000000 ) ) ;
#679 = APPLICATION_CONTEXT ( 'configuration controlled 3d designs of mechanical parts and assemblies' ) ;
#680 = ORIENTED_EDGE ( 'NONE', *, *, #525, .F. ) ;
#681 = CARTESIAN_POINT ( 'NONE',  ( -2.500000000000000000, 0.000000000000000000, -6.000000000000000000 ) ) ;
#682 = ADVANCED_FACE ( 'NONE', ( #717 ), #708, .T. ) ;
#683 = DIRECTION ( 'NONE',  ( 0.000000000000000000, 0.000000000000000000, 1.000000000000000000 ) ) ;
#684 = DIRECTION ( 'NONE',  ( 0.000000000000000000, 1.000000000000000000, 0.000000000000000000 ) ) ;
#685 = VERTEX_POINT ( 'NONE', #356 ) ;
#686 = DIRECTION ( 'NONE',  ( 0.000000000000000000, 0.000000000000000000, 1.000000000000000000 ) ) ;
#687 = CARTESIAN_POINT ( 'NONE',  ( 6.500000000000000888, 1.000000000000000000, 16.44999999999999929 ) ) ;
#688 = AXIS2_PLACEMENT_3D ( 'NONE', #341, #333, #59 ) ;
#689 = EDGE_LOOP ( 'NONE', ( #259, #424, #514, #800, #837, #513, #288, #420 ) ) ;
#690 = LINE ( 'NONE', #753, #7 ) ;
#691 = DIRECTION ( 'NONE',  ( 1.172110456741085828E-16, 0.000000000000000000, 1.000000000000000000 ) ) ;
#692 = DIRECTION ( 'NONE',  ( 1.000000000000000000, -0.000000000000000000, -0.000000000000000000 ) ) ;
#693 = LINE ( 'NONE', #124, #698 ) ;
#694 = EDGE_CURVE ( 'NONE', #149, #147, #137, .T. ) ;
#695 = COORDINATED_UNIVERSAL_TIME_OFFSET ( 1, 0, .AHEAD. ) ;
#696 = CARTESIAN_POINT ( 'NONE',  ( -6.499999999999999112, 1.000000000000000000, -3.499999999999999112 ) ) ;
#697 = EDGE_LOOP ( 'NONE', ( #465, #12 ) ) ;
#698 = VECTOR ( 'NONE', #129, 1000.000000000000000 ) ;
#699 = ORIENTED_EDGE ( 'NONE', *, *, #60, .T. ) ;
#700 = EDGE_CURVE ( 'NONE', #350, #787, #63, .T. ) ;
#701 = DIRECTION ( 'NONE',  ( -0.000000000000000000, 1.000000000000000000, -0.000000000000000000 ) ) ;
#702 = EDGE_LOOP ( 'NONE', ( #456, #805, #390, #725 ) ) ;
#703 = CALENDAR_DATE ( 2020, 9, 10 ) ;
#704 = CARTESIAN_POINT ( 'NONE',  ( -6.499999999999999112, 0.1242640687119284659, 16.44999999999999929 ) ) ;
#705 = EDGE_CURVE ( 'NONE', #6, #761, #906, .T. ) ;
#706 = ORIENTED_EDGE ( 'NONE', *, *, #694, .T. ) ;
#707 = ORIENTED_EDGE ( 'NONE', *, *, #576, .F. ) ;
#708 = CYLINDRICAL_SURFACE ( 'NONE', #712, 0.5000000000000004441 ) ;
#709 = ORIENTED_EDGE ( 'NONE', *, *, #291, .F. ) ;
#710 = VERTEX_POINT ( 'NONE', #1 ) ;
#711 = EDGE_CURVE ( 'NONE', #55, #787, #207, .T. ) ;
#712 = AXIS2_PLACEMENT_3D ( 'NONE', #499, #771, #833 ) ;
#713 = CARTESIAN_POINT ( 'NONE',  ( 6.500000000000000888, 0.5000000000000000000, -7.400000000000000355 ) ) ;
#714 = CARTESIAN_POINT ( 'NONE',  ( 6.000000000000000000, 0.5000000000000008882, -5.999999999999998224 ) ) ;
#715 = EDGE_LOOP ( 'NONE', ( #61, #699, #285, #547 ) ) ;
#716 = VERTEX_POINT ( 'NONE', #234 ) ;
#717 = FACE_OUTER_BOUND ( 'NONE', #342, .T. ) ;
#718 = CARTESIAN_POINT ( 'NONE',  ( -3.000000000000000000, 1.500000000000000000, -9.899999999999998579 ) ) ;
#719 = CARTESIAN_POINT ( 'NONE',  ( 6.500000000000000888, 0.2999999999999999334, -5.499999999999998224 ) ) ;
#720 = ORIENTED_EDGE ( 'NONE', *, *, #489, .F. ) ;
#721 = EDGE_CURVE ( 'NONE', #571, #147, #852, .T. ) ;
#722 = FACE_OUTER_BOUND ( 'NONE', #295, .T. ) ;
#723 = CARTESIAN_POINT ( 'NONE',  ( -2.707106781186547462, 1.500000000000000000, -10.19289321881345067 ) ) ;
#724 = DIRECTION ( 'NONE',  ( 0.000000000000000000, 0.000000000000000000, 1.000000000000000000 ) ) ;
#725 = ORIENTED_EDGE ( 'NONE', *, *, #208, .F. ) ;
#726 = VECTOR ( 'NONE', #731, 1000.000000000000000 ) ;
#727 = CARTESIAN_POINT ( 'NONE',  ( 6.200000000000001066, 0.2999999999999999334, 16.44999999999999929 ) ) ;
#728 = CARTESIAN_POINT ( 'NONE',  ( 6.470973513318945436, 0.02902648668106895882, -5.702507106592198838 ) ) ;
#729 = CYLINDRICAL_SURFACE ( 'NONE', #539, 0.5000000000000004441 ) ;
#730 = DIRECTION ( 'NONE',  ( 0.000000000000000000, 0.7071067811865474617, 0.7071067811865474617 ) ) ;
#731 = DIRECTION ( 'NONE',  ( 0.000000000000000000, 0.000000000000000000, -1.000000000000000000 ) ) ;
#732 = PLANE ( 'NONE',  #820 ) ;
#733 = DIRECTION ( 'NONE',  ( 0.000000000000000000, 1.000000000000000000, 0.000000000000000000 ) ) ;
#734 = DATE_AND_TIME ( #452, #117 ) ;
#735 = CARTESIAN_POINT ( 'NONE',  ( 6.000000000000000000, 1.000000000000000000, -5.499999999999998224 ) ) ;
#736 = DIRECTION ( 'NONE',  ( 1.000000000000000000, 0.000000000000000000, 5.782411586589358033E-15 ) ) ;
#737 = EDGE_LOOP ( 'NONE', ( #233, #255, #473, #445 ) ) ;
#738 = VECTOR ( 'NONE', #44, 1000.000000000000000 ) ;
#739 = VECTOR ( 'NONE', #87, 1000.000000000000000 ) ;
#740 = COORDINATED_UNIVERSAL_TIME_OFFSET ( 1, 0, .AHEAD. ) ;
#741 = LINE ( 'NONE', #102, #755 ) ;
#742 = CARTESIAN_POINT ( 'NONE',  ( 0.000000000000000000, 1.000000000000000000, -9.899999999999998579 ) ) ;
#743 = VERTEX_POINT ( 'NONE', #164 ) ;
#744 = EDGE_CURVE ( 'NONE', #224, #915, #241, .T. ) ;
#745 = CARTESIAN_POINT ( 'NONE',  ( 6.200000000000001066, 0.000000000000000000, 16.14999999999999858 ) ) ;
#746 = CARTESIAN_POINT ( 'NONE',  ( 0.000000000000000000, 1.500000000000000000, -9.899999999999998579 ) ) ;
#747 = DIRECTION ( 'NONE',  ( -0.000000000000000000, 1.000000000000000000, -0.000000000000000000 ) ) ;
#748 = VERTEX_POINT ( 'NONE', #228 ) ;
#749 = EDGE_CURVE ( 'NONE', #455, #874, #865, .T. ) ;
#750 = CARTESIAN_POINT ( 'NONE',  ( -2.707106781186547462, 1.500000000000000000, -3.207106781186547018 ) ) ;
#751 = CARTESIAN_POINT ( 'NONE',  ( -1.397945606211285043E-15, 1.000000000000001776, 10.20000000000000107 ) ) ;
#752 = CARTESIAN_POINT ( 'NONE',  ( 6.500000000000000888, 1.000000000000000000, 16.44999999999999929 ) ) ;
#753 = CARTESIAN_POINT ( 'NONE',  ( 0.000000000000000000, 0.000000000000000000, 16.14999999999999858 ) ) ;
#754 = DIRECTION ( 'NONE',  ( 0.000000000000000000, 0.7071067811865474617, 0.7071067811865474617 ) ) ;
#755 = VECTOR ( 'NONE', #691, 1000.000000000000000 ) ;
#756 = DIRECTION ( 'NONE',  ( 0.000000000000000000, 0.000000000000000000, 1.000000000000000000 ) ) ;
#757 = AXIS2_PLACEMENT_3D ( 'NONE', #727, #369, #658 ) ;
#758 = DATE_TIME_ROLE ( 'classification_date' ) ;
#759 = PLANE ( 'NONE',  #175 ) ;
#760 = LINE ( 'NONE', #337, #855 ) ;
#761 = VERTEX_POINT ( 'NONE', #663 ) ;
#762 = EDGE_CURVE ( 'NONE', #455, #180, #557, .T. ) ;
#763 = CARTESIAN_POINT ( 'NONE',  ( -6.499999999999999112, 0.2999999999999999334, 16.44999999999999929 ) ) ;
#764 = AXIS2_PLACEMENT_3D ( 'NONE', #334, #747, #264 ) ;
#765 = AXIS2_PLACEMENT_3D ( 'NONE', #911, #286, #426 ) ;
#766 = ORIENTED_EDGE ( 'NONE', *, *, #561, .F. ) ;
#767 = APPROVAL_DATE_TIME ( #197, #24 ) ;
#768 = DIRECTION ( 'NONE',  ( 1.000000000000000000, -0.000000000000000000, 0.000000000000000000 ) ) ;
#769 = VERTEX_POINT ( 'NONE', #373 ) ;
#770 = VERTEX_POINT ( 'NONE', #19 ) ;
#771 = DIRECTION ( 'NONE',  ( 1.000000000000000000, -0.000000000000000000, 0.000000000000000000 ) ) ;
#772 = ORIENTED_EDGE ( 'NONE', *, *, #675, .T. ) ;
#773 = ADVANCED_FACE ( 'NONE', ( #590, #451 ), #92, .T. ) ;
#774 = ORIENTED_EDGE ( 'NONE', *, *, #214, .T. ) ;
#775 = ORIENTED_EDGE ( 'NONE', *, *, #630, .F. ) ;
#776 = CARTESIAN_POINT ( 'NONE',  ( -1.734723475976807094E-15, 0.000000000000000000, -12.94999999999999929 ) ) ;
#777 = ORIENTED_EDGE ( 'NONE', *, *, #661, .F. ) ;
#778 = AXIS2_PLACEMENT_3D ( 'NONE', #389, #540, #449 ) ;
#779 = VECTOR ( 'NONE', #431, 1000.000000000000000 ) ;
#780 = CYLINDRICAL_SURFACE ( 'NONE', #757, 0.2999999999999999334 ) ;
#781 = CARTESIAN_POINT ( 'NONE',  ( -2.500000000000000000, 1.292893218813452538, -10.39999999999999680 ) ) ;
#782 = VERTEX_POINT ( 'NONE', #160 ) ;
#783 = ORIENTED_EDGE ( 'NONE', *, *, #173, .T. ) ;
#784 = ADVANCED_FACE ( 'NONE', ( #444 ), #858, .F. ) ;
#785 = CARTESIAN_POINT ( 'NONE',  ( 6.200000000000001066, 0.000000000000000000, 0.000000000000000000 ) ) ;
#786 = DIRECTION ( 'NONE',  ( 0.000000000000000000, 0.000000000000000000, -1.000000000000000000 ) ) ;
#787 = VERTEX_POINT ( 'NONE', #314 ) ;
#788 = EDGE_CURVE ( 'NONE', #6, #536, #27, .T. ) ;
#789 = DIRECTION ( 'NONE',  ( 0.000000000000000000, 0.000000000000000000, -1.000000000000000000 ) ) ;
#790 = CARTESIAN_POINT ( 'NONE',  ( 6.122909395417198475, 0.1927265114570038684, -5.899833292643550386 ) ) ;
#791 = CARTESIAN_POINT ( 'NONE',  ( -6.499999999999999112, 0.2999999999999999334, -16.44999999999999929 ) ) ;
#792 = VECTOR ( 'NONE', #804, 1000.000000000000000 ) ;
#793 = DIRECTION ( 'NONE',  ( 0.000000000000000000, -0.000000000000000000, 1.000000000000000000 ) ) ;
#794 = CARTESIAN_POINT ( 'NONE',  ( 6.026184618116094072, 0.4345384547096827754, -5.999999999999998224 ) ) ;
#795 = FACE_OUTER_BOUND ( 'NONE', #702, .T. ) ;
#796 = DIRECTION ( 'NONE',  ( -1.000000000000000000, 0.000000000000000000, 0.000000000000000000 ) ) ;
#797 =( NAMED_UNIT ( * ) PLANE_ANGLE_UNIT ( ) SI_UNIT ( $, .RADIAN. ) );
#798 = DIRECTION ( 'NONE',  ( 0.000000000000000000, 0.000000000000000000, -1.000000000000000000 ) ) ;
#799 = DIRECTION ( 'NONE',  ( 0.000000000000000000, 0.000000000000000000, -1.000000000000000000 ) ) ;
#800 = ORIENTED_EDGE ( 'NONE', *, *, #525, .T. ) ;
#801 = CARTESIAN_POINT ( 'NONE',  ( -1.734723475976807094E-15, 0.000000000000000000, 12.94999999999999929 ) ) ;
#802 = COORDINATED_UNIVERSAL_TIME_OFFSET ( 1, 0, .AHEAD. ) ;
#803 = CARTESIAN_POINT ( 'NONE',  ( 6.200000000000001066, 0.000000000000000000, 16.14999999999999858 ) ) ;
#804 = DIRECTION ( 'NONE',  ( 1.000000000000000000, -0.000000000000000000, -0.000000000000000000 ) ) ;
#805 = ORIENTED_EDGE ( 'NONE', *, *, #533, .T. ) ;
#806 = CIRCLE ( 'NONE', #688, 0.5000000000000004441 ) ;
#807 = CARTESIAN_POINT ( 'NONE',  ( -6.499999999999998224, 1.000000000000000000, -2.999999999999999112 ) ) ;
#808 = EDGE_CURVE ( 'NONE', #147, #748, #79, .T. ) ;
#809 = ORIENTED_EDGE ( 'NONE', *, *, #434, .F. ) ;
#810 = FACE_OUTER_BOUND ( 'NONE', #176, .T. ) ;
#811 = FACE_BOUND ( 'NONE', #644, .T. ) ;
#812 = ORIENTED_EDGE ( 'NONE', *, *, #744, .F. ) ;
#813 = EDGE_CURVE ( 'NONE', #536, #125, #16, .T. ) ;
#814 = CARTESIAN_POINT ( 'NONE',  ( -7.589415207398535968E-16, 1.500000000000000000, -3.500000000000000444 ) ) ;
#815 = CARTESIAN_POINT ( 'NONE',  ( 6.500000000000000888, 1.000000000000000000, 16.44999999999999929 ) ) ;
#816 = CC_DESIGN_PERSON_AND_ORGANIZATION_ASSIGNMENT ( #123, #352, ( #329 ) ) ;
#817 = SECURITY_CLASSIFICATION_LEVEL ( 'unclassified' ) ;
#818 = ADVANCED_FACE ( 'NONE', ( #647 ), #474, .T. ) ;
#819 = CARTESIAN_POINT ( 'NONE',  ( -2.499999999999999112, 1.000000000000000000, -3.000000000000000000 ) ) ;
#820 = AXIS2_PLACEMENT_3D ( 'NONE', #437, #656, #376 ) ;
#821 = CONICAL_SURFACE ( 'NONE', #828, 2.749999999999999112, 0.7853981633974482790 ) ;
#822 = CARTESIAN_POINT ( 'NONE',  ( -2.500000000000000000, 0.000000000000000000, -6.000000000000000000 ) ) ;
#823 = EDGE_CURVE ( 'NONE', #55, #914, #211, .T. ) ;
#824 = DIRECTION ( 'NONE',  ( 0.000000000000000000, -0.000000000000000000, -1.000000000000000000 ) ) ;
#825 = ORIENTED_EDGE ( 'NONE', *, *, #630, .T. ) ;
#826 = CARTESIAN_POINT ( 'NONE',  ( 6.500000000000000888, 0.2999999999999999334, 16.14999999999999858 ) ) ;
#827 = AXIS2_PLACEMENT_3D ( 'NONE', #187, #405, #613 ) ;
#828 = AXIS2_PLACEMENT_3D ( 'NONE', #560, #701, #622 ) ;
#829 = ORIENTED_EDGE ( 'NONE', *, *, #67, .T. ) ;
#830 = ORIENTED_EDGE ( 'NONE', *, *, #508, .F. ) ;
#831 = SECURITY_CLASSIFICATION ( '', '', #817 ) ;
#832 = EDGE_CURVE ( 'NONE', #358, #368, #535, .T. ) ;
#833 = DIRECTION ( 'NONE',  ( 0.000000000000000000, 0.000000000000000000, -1.000000000000000000 ) ) ;
#834 = ORIENTED_EDGE ( 'NONE', *, *, #888, .T. ) ;
#835 = DIRECTION ( 'NONE',  ( 0.000000000000000000, -0.000000000000000000, 1.000000000000000000 ) ) ;
#836 = ORIENTED_EDGE ( 'NONE', *, *, #299, .T. ) ;
#837 = ORIENTED_EDGE ( 'NONE', *, *, #813, .F. ) ;
#838 = PLANE ( 'NONE',  #115 ) ;
#839 = CARTESIAN_POINT ( 'NONE',  ( -2.500000000000000000, 1.000000000000000000, -10.40000000000000036 ) ) ;
#840 = ORIENTED_EDGE ( 'NONE', *, *, #56, .F. ) ;
#841 = AXIS2_PLACEMENT_3D ( 'NONE', #394, #30, #683 ) ;
#842 = VECTOR ( 'NONE', #585, 1000.000000000000000 ) ;
#843 = LOCAL_TIME ( 15, 58, 8.000000000000000000, #740 ) ;
#844 = DIRECTION ( 'NONE',  ( 1.000000000000000000, -0.000000000000000000, 0.000000000000000000 ) ) ;
#845 = DIRECTION ( 'NONE',  ( 8.659560562354932858E-17, 0.7071067811865474617, -0.7071067811865474617 ) ) ;
#846 = DIRECTION ( 'NONE',  ( -1.000000000000000000, -0.000000000000000000, -0.000000000000000000 ) ) ;
#847 = EDGE_CURVE ( 'NONE', #487, #716, #384, .T. ) ;
#848 = FACE_OUTER_BOUND ( 'NONE', #616, .T. ) ;
#849 = CARTESIAN_POINT ( 'NONE',  ( -1.734723475976807094E-15, 1.000000000000001776, 15.69999999999999929 ) ) ;
#850 = CARTESIAN_POINT ( 'NONE',  ( -2.500000000000000000, 0.000000000000000000, -6.000000000000000000 ) ) ;
#851 = VERTEX_POINT ( 'NONE', #157 ) ;
#852 = LINE ( 'NONE', #301, #292 ) ;
#853 = CARTESIAN_POINT ( 'NONE',  ( 6.499999943044194595, 5.695583798094518511E-08, -5.606450217369597588 ) ) ;
#854 = CARTESIAN_POINT ( 'NONE',  ( 6.500000000000000888, 1.000000000000000000, 16.44999999999999929 ) ) ;
#855 = VECTOR ( 'NONE', #754, 1000.000000000000114 ) ;
#856 = AXIS2_PLACEMENT_3D ( 'NONE', #826, #768, #134 ) ;
#857 = EDGE_CURVE ( 'NONE', #743, #487, #20, .T. ) ;
#858 = PLANE ( 'NONE',  #278 ) ;
#859 = ORGANIZATION ( 'UNSPECIFIED', 'UNSPECIFIED', '' ) ;
#860 = CARTESIAN_POINT ( 'NONE',  ( 6.500000000000000000, 0.3000000008182592270, -5.565461482323689424 ) ) ;
#861 = DIRECTION ( 'NONE',  ( 0.000000000000000000, 0.000000000000000000, -1.000000000000000000 ) ) ;
#862 = CARTESIAN_POINT ( 'NONE',  ( 6.500000000000000888, 0.2999999999999999334, -16.44999999999999929 ) ) ;
#863 = EDGE_LOOP ( 'NONE', ( #898, #902, #605, #783 ) ) ;
#864 = ORIENTED_EDGE ( 'NONE', *, *, #561, .T. ) ;
#865 = LINE ( 'NONE', #530, #427 ) ;
#866 = PERSON_AND_ORGANIZATION ( #14, #859 ) ;
#867 = FACE_OUTER_BOUND ( 'NONE', #355, .T. ) ;
#868 = CARTESIAN_POINT ( 'NONE',  ( 6.117157287525381015, 0.2071067811865475727, -5.999999999999997335 ) ) ;
#869 = ORIENTED_EDGE ( 'NONE', *, *, #56, .T. ) ;
#870 = ORIENTED_EDGE ( 'NONE', *, *, #281, .T. ) ;
#871 = CARTESIAN_POINT ( 'NONE',  ( 6.500000000000000888, 1.000000000000000000, 16.44999999999999929 ) ) ;
#872 = ADVANCED_FACE ( 'NONE', ( #219 ), #586, .T. ) ;
#873 = LINE ( 'NONE', #80, #792 ) ;
#874 = VERTEX_POINT ( 'NONE', #849 ) ;
#875 = CIRCLE ( 'NONE', #612, 1.749999999999998002 ) ;
#876 = PLANE ( 'NONE',  #504 ) ;
#877 = CARTESIAN_POINT ( 'NONE',  ( 6.375735931288072145, -1.076072228735579209E-17, 16.32573593128806877 ) ) ;
#878 = CC_DESIGN_APPROVAL ( #49, ( #448 ) ) ;
#879 = CARTESIAN_POINT ( 'NONE',  ( 6.500000000000000888, 0.2999999999999999334, -16.14999999999999858 ) ) ;
#880 = ADVANCED_FACE ( 'NONE', ( #517 ), #876, .F. ) ;
#881 = ORIENTED_EDGE ( 'NONE', *, *, #150, .F. ) ;
#882 = CARTESIAN_POINT ( 'NONE',  ( -2.500000000000000000, 1.292893218813452538, -2.999999999999998668 ) ) ;
#883 = CARTESIAN_POINT ( 'NONE',  ( -2.500000000000000000, 0.000000000000000000, -7.400000000000000355 ) ) ;
#884 = DIRECTION ( 'NONE',  ( -1.000000000000000000, 0.000000000000000000, 0.000000000000000000 ) ) ;
#885 = ORIENTED_EDGE ( 'NONE', *, *, #166, .T. ) ;
#886 = PERSON_AND_ORGANIZATION ( #14, #859 ) ;
#887 = DIRECTION ( 'NONE',  ( 0.000000000000000000, 0.000000000000000000, -1.000000000000000000 ) ) ;
#888 = EDGE_CURVE ( 'NONE', #391, #349, #894, .T. ) ;
#889 = VECTOR ( 'NONE', #22, 1000.000000000000000 ) ;
#890 = LINE ( 'NONE', #814, #232 ) ;
#891 = CIRCLE ( 'NONE', #127, 0.2999999999999999334 ) ;
#892 = PERSON_AND_ORGANIZATION ( #14, #859 ) ;
#893 = CARTESIAN_POINT ( 'NONE',  ( -6.499999999999999112, 1.000000000000000000, 16.44999999999999929 ) ) ;
#894 =( BOUNDED_CURVE ( )  B_SPLINE_CURVE ( 3, ( #262, #882, #750, #602 ),
 .UNSPECIFIED., .F., .F. ) 
 B_SPLINE_CURVE_WITH_KNOTS ( ( 4, 4 ),
 ( 3.141592653589793116, 4.712388980384689674 ),
 .UNSPECIFIED. ) 
 CURVE ( )  GEOMETRIC_REPRESENTATION_ITEM ( )  RATIONAL_B_SPLINE_CURVE ( ( 1.000000000000000000, 0.8047378541243649375, 0.8047378541243649375, 1.000000000000000000 ) ) 
 REPRESENTATION_ITEM ( '' )  );
#895 = ORIENTED_EDGE ( 'NONE', *, *, #360, .T. ) ;
#896 = DIRECTION ( 'NONE',  ( -0.000000000000000000, -0.000000000000000000, 1.000000000000000000 ) ) ;
#897 = EDGE_CURVE ( 'NONE', #851, #914, #403, .T. ) ;
#898 = ORIENTED_EDGE ( 'NONE', *, *, #346, .F. ) ;
#899 = CARTESIAN_POINT ( 'NONE',  ( 6.500000000000000888, 0.2999999999999999334, 16.44999999999999929 ) ) ;
#900 = VECTOR ( 'NONE', #330, 1000.000000000000000 ) ;
#901 = VECTOR ( 'NONE', #194, 1000.000000000000000 ) ;
#902 = ORIENTED_EDGE ( 'NONE', *, *, #762, .F. ) ;
#903 = ORIENTED_EDGE ( 'NONE', *, *, #67, .F. ) ;
#904 = CC_DESIGN_SECURITY_CLASSIFICATION ( #831, ( #329 ) ) ;
#905 = EDGE_CURVE ( 'NONE', #674, #769, #315, .T. ) ;
#906 = LINE ( 'NONE', #282, #327 ) ;
#907 = ORIENTED_EDGE ( 'NONE', *, *, #253, .T. ) ;
#908 = VERTEX_POINT ( 'NONE', #745 ) ;
#909 = ORIENTED_EDGE ( 'NONE', *, *, #744, .T. ) ;
#910 = EDGE_CURVE ( 'NONE', #908, #851, #690, .T. ) ;
#911 = CARTESIAN_POINT ( 'NONE',  ( -1.734723475976807094E-15, 1.000000000000001776, -12.94999999999999929 ) ) ;
#912 = CARTESIAN_POINT ( 'NONE',  ( 6.000000000000000000, 0.5000000000000003331, -5.999999999999998224 ) ) ;
#913 = ORIENTED_EDGE ( 'NONE', *, *, #464, .T. ) ;
#914 = VERTEX_POINT ( 'NONE', #110 ) ;
#915 = VERTEX_POINT ( 'NONE', #256 ) ;
ENDSEC;
END-ISO-10303-21;
