# Supplementary material for: A Vision-Based Sensing Approach for a Spherical Soft Robotic Arm
Source: Front Robot AI. 2021 Feb 26;8:630935. doi: 10.3389/frobt.2021.630935 (PMC7953419; doi:10.3389/frobt.2021.630935)
Supplement: Supplementary file 1 [file datasheet1.zip › supplementaryFiles/Mechanics/Adapter/flange_ring.STEP]

ISO-10303-21;
HEADER;
FILE_DESCRIPTION (( 'STEP AP203' ),
    '1' );
FILE_NAME ('flange_ring.STEP',
    '2020-10-12T07:05:41',
    ( '' ),
    ( '' ),
    'SwSTEP 2.0',
    'SolidWorks 2019',
    '' );
FILE_SCHEMA (( 'CONFIG_CONTROL_DESIGN' ));
ENDSEC;

DATA;
#1 = CARTESIAN_POINT ( 'NONE',  ( 22.39382167924172506, 1.699999999999999956, 12.51066017177983269 ) ) ;
#2 = ORIENTED_EDGE ( 'NONE', *, *, #1049, .F. ) ;
#3 = DIRECTION ( 'NONE',  ( -0.000000000000000000, -1.000000000000000000, -0.000000000000000000 ) ) ;
#4 = CARTESIAN_POINT ( 'NONE',  ( -1.616580753730972431, 1.699999999999999956, 15.74999999999998934 ) ) ;
#5 = ORIENTED_EDGE ( 'NONE', *, *, #1785, .F. ) ;
#6 = DIRECTION ( 'NONE',  ( 0.4999999999999997224, 0.000000000000000000, -0.8660254037844388186 ) ) ;
#7 = AXIS2_PLACEMENT_3D ( 'NONE', #648, #1754, #1187 ) ;
#8 = ORIENTED_EDGE ( 'NONE', *, *, #309, .F. ) ;
#9 = VECTOR ( 'NONE', #1323, 1000.000000000000227 ) ;
#10 = DIRECTION ( 'NONE',  ( 0.000000000000000000, 0.000000000000000000, -1.000000000000000000 ) ) ;
#11 = CARTESIAN_POINT ( 'NONE',  ( 20.77724092551076751, 0.000000000000000000, 9.710660171779830208 ) ) ;
#12 = DIRECTION ( 'NONE',  ( 0.000000000000000000, 1.000000000000000000, 0.000000000000000000 ) ) ;
#13 = CIRCLE ( 'NONE', #428, 1.550000000000000933 ) ;
#14 = VECTOR ( 'NONE', #1715, 1000.000000000000000 ) ;
#15 = ORIENTED_EDGE ( 'NONE', *, *, #304, .F. ) ;
#16 = VERTEX_POINT ( 'NONE', #149 ) ;
#17 = AXIS2_PLACEMENT_3D ( 'NONE', #1801, #1812, #2128 ) ;
#18 = EDGE_CURVE ( 'NONE', #258, #336, #1964, .T. ) ;
#19 = DIRECTION ( 'NONE',  ( 0.000000000000000000, -0.000000000000000000, 1.000000000000000000 ) ) ;
#20 = VECTOR ( 'NONE', #659, 1000.000000000000114 ) ;
#21 = DIRECTION ( 'NONE',  ( 0.000000000000000000, 0.000000000000000000, -1.000000000000000000 ) ) ;
#22 = VERTEX_POINT ( 'NONE', #970 ) ;
#23 = PLANE ( 'NONE',  #239 ) ;
#24 = ORIENTED_EDGE ( 'NONE', *, *, #1171, .F. ) ;
#25 = CARTESIAN_POINT ( 'NONE',  ( 20.77724092551076751, 0.000000000000000000, 9.710660171779830208 ) ) ;
#26 = LINE ( 'NONE', #163, #2315 ) ;
#27 = CARTESIAN_POINT ( 'NONE',  ( -15.92749866431791084, 0.000000000000000000, -12.51066017177981671 ) ) ;
#28 = CC_DESIGN_APPROVAL ( #118, ( #1422 ) ) ;
#29 = EDGE_LOOP ( 'NONE', ( #1817, #1935, #580, #303 ) ) ;
#30 = LINE ( 'NONE', #1311, #2173 ) ;
#31 = CARTESIAN_POINT ( 'NONE',  ( -3.233161507461904893, 1.699999999999999956, -12.94999999999999574 ) ) ;
#32 = VERTEX_POINT ( 'NONE', #1520 ) ;
#33 = CARTESIAN_POINT ( 'NONE',  ( -15.92749866431791084, 0.000000000000000000, -12.51066017177981671 ) ) ;
#34 = ORIENTED_EDGE ( 'NONE', *, *, #1962, .T. ) ;
#35 = DIRECTION ( 'NONE',  ( -1.000000000000000000, -0.000000000000000000, -0.000000000000000000 ) ) ;
#36 = AXIS2_PLACEMENT_3D ( 'NONE', #980, #2252, #788 ) ;
#37 = FACE_OUTER_BOUND ( 'NONE', #673, .T. ) ;
#38 = ADVANCED_FACE ( 'NONE', ( #1866 ), #1344, .T. ) ;
#39 = EDGE_LOOP ( 'NONE', ( #1698, #926, #206, #892, #793, #1466 ) ) ;
#40 = EDGE_CURVE ( 'NONE', #168, #655, #1488, .T. ) ;
#41 = VECTOR ( 'NONE', #618, 1000.000000000000000 ) ;
#42 = DIRECTION ( 'NONE',  ( 0.000000000000000000, 0.000000000000000000, 1.000000000000000000 ) ) ;
#43 = DIRECTION ( 'NONE',  ( 0.000000000000000000, 1.000000000000000000, 0.000000000000000000 ) ) ;
#44 = EDGE_LOOP ( 'NONE', ( #778, #2166, #1666, #1737 ) ) ;
#45 = PLANE ( 'NONE',  #1026 ) ;
#46 = ORIENTED_EDGE ( 'NONE', *, *, #2012, .F. ) ;
#47 = DIRECTION ( 'NONE',  ( 0.000000000000000000, 1.000000000000000000, 0.000000000000000000 ) ) ;
#48 = EDGE_CURVE ( 'NONE', #57, #246, #1813, .T. ) ;
#49 = CARTESIAN_POINT ( 'NONE',  ( 23.09999999999999787, 2.000000000000000000, 11.44999999999996376 ) ) ;
#50 = VERTEX_POINT ( 'NONE', #1141 ) ;
#51 = VECTOR ( 'NONE', #2184, 1000.000000000000227 ) ;
#52 = DIRECTION ( 'NONE',  ( 0.000000000000000000, -1.000000000000000000, 0.000000000000000000 ) ) ;
#53 = ADVANCED_FACE ( 'NONE', ( #244 ), #450, .T. ) ;
#54 = DIRECTION ( 'NONE',  ( 0.000000000000000000, 1.000000000000000000, 0.000000000000000000 ) ) ;
#55 = VERTEX_POINT ( 'NONE', #1156 ) ;
#56 = DIRECTION ( 'NONE',  ( -0.5000000000000008882, 0.000000000000000000, -0.8660254037844380415 ) ) ;
#57 = VERTEX_POINT ( 'NONE', #2223 ) ;
#58 = AXIS2_PLACEMENT_3D ( 'NONE', #288, #665, #1212 ) ;
#59 = DIRECTION ( 'NONE',  ( 0.000000000000000000, 0.000000000000000000, 1.000000000000000000 ) ) ;
#60 = ORIENTED_EDGE ( 'NONE', *, *, #2336, .F. ) ;
#61 = CARTESIAN_POINT ( 'NONE',  ( 16.09999999999999787, 2.000000000000000000, -7.450000000000000178 ) ) ;
#62 = DIRECTION ( 'NONE',  ( -0.4999999999999997224, 0.000000000000000000, -0.8660254037844388186 ) ) ;
#63 = VECTOR ( 'NONE', #374, 1000.000000000000000 ) ;
#64 = LINE ( 'NONE', #402, #1643 ) ;
#65 = ORIENTED_EDGE ( 'NONE', *, *, #1373, .F. ) ;
#66 = CARTESIAN_POINT ( 'NONE',  ( -23.10000000000000497, 0.000000000000000000, 11.44999999999996376 ) ) ;
#67 = ORIENTED_EDGE ( 'NONE', *, *, #1572, .T. ) ;
#68 = ADVANCED_FACE ( 'NONE', ( #1531 ), #2081, .F. ) ;
#69 = CARTESIAN_POINT ( 'NONE',  ( 17.54407941804885240, 1.699999999999999956, 15.31066017177983696 ) ) ;
#70 = LINE ( 'NONE', #795, #41 ) ;
#71 = DIRECTION ( 'NONE',  ( 0.000000000000000000, 0.000000000000000000, -1.000000000000000000 ) ) ;
#72 = VERTEX_POINT ( 'NONE', #271 ) ;
#73 = DIRECTION ( 'NONE',  ( 0.000000000000000000, -1.000000000000000000, 0.000000000000000000 ) ) ;
#74 = ADVANCED_FACE ( 'NONE', ( #2231, #1678 ), #2049, .F. ) ;
#75 = DATE_AND_TIME ( #426, #324 ) ;
#76 = AXIS2_PLACEMENT_3D ( 'NONE', #579, #1512, #1848 ) ;
#77 = ORIENTED_EDGE ( 'NONE', *, *, #129, .T. ) ;
#78 = FACE_OUTER_BOUND ( 'NONE', #1748, .T. ) ;
#79 = EDGE_CURVE ( 'NONE', #371, #1671, #261, .T. ) ;
#80 = CARTESIAN_POINT ( 'NONE',  ( -16.10000000000000142, 2.000000000000000000, -7.450000000000000178 ) ) ;
#81 = FACE_OUTER_BOUND ( 'NONE', #1138, .T. ) ;
#82 = LINE ( 'NONE', #1697, #1213 ) ;
#83 = VECTOR ( 'NONE', #990, 1000.000000000000114 ) ;
#84 = EDGE_LOOP ( 'NONE', ( #1648, #294, #2085, #513, #181, #2102, #2150, #130 ) ) ;
#85 = VECTOR ( 'NONE', #1673, 1000.000000000000000 ) ;
#86 = VECTOR ( 'NONE', #35, 1000.000000000000000 ) ;
#87 = CYLINDRICAL_SURFACE ( 'NONE', #1873, 1.549999999999999378 ) ;
#88 = ADVANCED_FACE ( 'NONE', ( #252 ), #597, .T. ) ;
#89 = EDGE_LOOP ( 'NONE', ( #797, #1871, #1223, #1073, #1025, #2238 ) ) ;
#90 = LINE ( 'NONE', #1359, #1644 ) ;
#91 = DIRECTION ( 'NONE',  ( 0.000000000000000000, -1.000000000000000000, 0.000000000000000000 ) ) ;
#92 = CARTESIAN_POINT ( 'NONE',  ( 1.616580753730948450, 1.699999999999999956, -10.15000000000000391 ) ) ;
#93 = PLANE ( 'NONE',  #421 ) ;
#94 = AXIS2_PLACEMENT_3D ( 'NONE', #2285, #154, #1552 ) ;
#95 = CARTESIAN_POINT ( 'NONE',  ( 16.09999999999999787, 0.000000000000000000, 7.449999999999998401 ) ) ;
#96 = EDGE_LOOP ( 'NONE', ( #2109, #849, #24, #1098, #2113, #1104 ) ) ;
#97 = AXIS2_PLACEMENT_3D ( 'NONE', #1248, #1083, #197 ) ;
#98 = DIRECTION ( 'NONE',  ( 0.000000000000000000, 0.000000000000000000, -1.000000000000000000 ) ) ;
#99 = ORIENTED_EDGE ( 'NONE', *, *, #104, .F. ) ;
#100 = CARTESIAN_POINT ( 'NONE',  ( -19.16066017177984193, 2.000000000000000000, 12.51066017177980783 ) ) ;
#101 = ADVANCED_FACE ( 'NONE', ( #2240 ), #2060, .T. ) ;
#102 = CARTESIAN_POINT ( 'NONE',  ( 15.92749866431793571, 1.699999999999999956, -12.51066017177980783 ) ) ;
#103 = CALENDAR_DATE ( 2020, 12, 10 ) ;
#104 = EDGE_CURVE ( 'NONE', #1578, #937, #443, .T. ) ;
#105 = CARTESIAN_POINT ( 'NONE',  ( -2.081668171172168513E-14, 2.000000000000000000, 12.94999999999999929 ) ) ;
#106 = CARTESIAN_POINT ( 'NONE',  ( 20.77724092551078883, 0.000000000000000000, -9.710660171779814220 ) ) ;
#107 = VERTEX_POINT ( 'NONE', #1704 ) ;
#108 = ADVANCED_FACE ( 'NONE', ( #81 ), #993, .F. ) ;
#109 = CARTESIAN_POINT ( 'NONE',  ( 17.54407941804888793, 0.000000000000000000, -15.31066017177980854 ) ) ;
#110 = ADVANCED_FACE ( 'NONE', ( #628 ), #2038, .T. ) ;
#111 = ORIENTED_EDGE ( 'NONE', *, *, #1342, .F. ) ;
#112 = CARTESIAN_POINT ( 'NONE',  ( 17.54407941804885240, 1.699999999999999956, 15.31066017177983696 ) ) ;
#113 = VECTOR ( 'NONE', #143, 1000.000000000000000 ) ;
#114 = CARTESIAN_POINT ( 'NONE',  ( -15.92749866431795347, 0.000000000000000000, 12.51066017177980427 ) ) ;
#115 = ORIENTED_EDGE ( 'NONE', *, *, #1509, .T. ) ;
#116 = DIRECTION ( 'NONE',  ( 0.8660254037844380415, 0.000000000000000000, 0.5000000000000012212 ) ) ;
#117 = VERTEX_POINT ( 'NONE', #1880 ) ;
#118 = APPROVAL ( #1410, 'UNSPECIFIED' ) ;
#119 = CARTESIAN_POINT ( 'NONE',  ( -1.616580753730955333, 1.699999999999999956, -15.74999999999999645 ) ) ;
#120 = ORIENTED_EDGE ( 'NONE', *, *, #1490, .T. ) ;
#121 = VECTOR ( 'NONE', #589, 1000.000000000000000 ) ;
#122 = VECTOR ( 'NONE', #1584, 1000.000000000000000 ) ;
#123 = CIRCLE ( 'NONE', #1562, 1.999999999999998224 ) ;
#124 = DIRECTION ( 'NONE',  ( -0.000000000000000000, -1.000000000000000000, -0.000000000000000000 ) ) ;
#125 = CIRCLE ( 'NONE', #2318, 1.549999999999997602 ) ;
#126 = VECTOR ( 'NONE', #934, 1000.000000000000000 ) ;
#127 = ORIENTED_EDGE ( 'NONE', *, *, #1160, .T. ) ;
#128 = LINE ( 'NONE', #112, #122 ) ;
#129 = EDGE_CURVE ( 'NONE', #331, #2014, #70, .T. ) ;
#130 = ORIENTED_EDGE ( 'NONE', *, *, #1056, .F. ) ;
#131 = APPROVAL_ROLE ( '' ) ;
#132 = FACE_BOUND ( 'NONE', #153, .T. ) ;
#133 = VERTEX_POINT ( 'NONE', #293 ) ;
#134 = DIRECTION ( 'NONE',  ( 0.000000000000000000, -1.000000000000000000, 0.000000000000000000 ) ) ;
#135 = VERTEX_POINT ( 'NONE', #283 ) ;
#136 = EDGE_CURVE ( 'NONE', #1419, #1946, #1514, .T. ) ;
#137 = ADVANCED_FACE ( 'NONE', ( #1949 ), #2286, .T. ) ;
#138 = CARTESIAN_POINT ( 'NONE',  ( -3.469446951953614189E-15, 2.000000000000000000, -12.94999999999999929 ) ) ;
#139 = CARTESIAN_POINT ( 'NONE',  ( -16.10000000000000142, 0.000000000000000000, 7.449999999999998401 ) ) ;
#140 = ADVANCED_FACE ( 'NONE', ( #132, #320 ), #93, .F. ) ;
#141 = CARTESIAN_POINT ( 'NONE',  ( -17.54407941804889859, 1.699999999999999956, 15.31066017177980676 ) ) ;
#142 = VERTEX_POINT ( 'NONE', #1720 ) ;
#143 = DIRECTION ( 'NONE',  ( 1.000000000000000000, 0.000000000000000000, 0.000000000000000000 ) ) ;
#144 = ORIENTED_EDGE ( 'NONE', *, *, #1011, .T. ) ;
#145 = EDGE_CURVE ( 'NONE', #372, #1714, #670, .T. ) ;
#146 = CARTESIAN_POINT ( 'NONE',  ( -17.54407941804886306, 1.699999999999999956, -9.710660171779815997 ) ) ;
#147 = ORIENTED_EDGE ( 'NONE', *, *, #1195, .F. ) ;
#148 = CARTESIAN_POINT ( 'NONE',  ( -17.54407941804889859, 1.699999999999999956, 15.31066017177980676 ) ) ;
#149 = CARTESIAN_POINT ( 'NONE',  ( 15.92749866431790018, 1.699999999999999956, 12.51066017177983447 ) ) ;
#150 = DIRECTION ( 'NONE',  ( 0.000000000000000000, 0.000000000000000000, -1.000000000000000000 ) ) ;
#151 = CARTESIAN_POINT ( 'NONE',  ( 18.09999999999996234, 2.000000000000000000, 16.44999999999999929 ) ) ;
#152 = EDGE_CURVE ( 'NONE', #2111, #1816, #333, .T. ) ;
#153 = EDGE_LOOP ( 'NONE', ( #972, #1727 ) ) ;
#154 = DIRECTION ( 'NONE',  ( 0.000000000000000000, 0.000000000000000000, 1.000000000000000000 ) ) ;
#155 = CARTESIAN_POINT ( 'NONE',  ( 17.54407941804884885, 1.699999999999999956, 9.710660171779830208 ) ) ;
#156 = ORIENTED_EDGE ( 'NONE', *, *, #2237, .F. ) ;
#157 = DIRECTION ( 'NONE',  ( 0.000000000000000000, 0.000000000000000000, -1.000000000000000000 ) ) ;
#158 = VERTEX_POINT ( 'NONE', #817 ) ;
#159 = DIRECTION ( 'NONE',  ( 0.000000000000000000, 0.000000000000000000, 1.000000000000000000 ) ) ;
#160 = ORIENTED_EDGE ( 'NONE', *, *, #191, .T. ) ;
#161 = CARTESIAN_POINT ( 'NONE',  ( -1.616580753730952003, 0.000000000000000000, -10.15000000000000568 ) ) ;
#162 = VECTOR ( 'NONE', #2069, 1000.000000000000000 ) ;
#163 = CARTESIAN_POINT ( 'NONE',  ( 3.233161507461880024, 1.699999999999999956, 12.95000000000000284 ) ) ;
#164 = VECTOR ( 'NONE', #347, 1000.000000000000000 ) ;
#165 = LINE ( 'NONE', #532, #920 ) ;
#166 = EDGE_CURVE ( 'NONE', #2010, #50, #305, .T. ) ;
#167 = AXIS2_PLACEMENT_3D ( 'NONE', #1420, #10, #881 ) ;
#168 = VERTEX_POINT ( 'NONE', #1587 ) ;
#169 = PERSON_AND_ORGANIZATION_ROLE ( 'classification_officer' ) ;
#170 = LINE ( 'NONE', #697, #610 ) ;
#171 = ORIENTED_EDGE ( 'NONE', *, *, #1155, .T. ) ;
#172 = CARTESIAN_POINT ( 'NONE',  ( 3.233161507461896456, 1.699999999999999956, -12.95000000000000107 ) ) ;
#173 = FACE_OUTER_BOUND ( 'NONE', #1722, .T. ) ;
#174 = DIRECTION ( 'NONE',  ( 0.000000000000000000, 0.000000000000000000, 1.000000000000000000 ) ) ;
#175 = EDGE_LOOP ( 'NONE', ( #968, #671, #1758, #225 ) ) ;
#176 = DIRECTION ( 'NONE',  ( 0.4999999999999994449, 0.000000000000000000, -0.8660254037844389297 ) ) ;
#177 = EDGE_CURVE ( 'NONE', #266, #133, #2295, .T. ) ;
#178 = CARTESIAN_POINT ( 'NONE',  ( -19.16066017177982772, 1.699999999999999956, -14.06066017177981919 ) ) ;
#179 = LINE ( 'NONE', #329, #882 ) ;
#180 = AXIS2_PLACEMENT_3D ( 'NONE', #1977, #2141, #6 ) ;
#181 = ORIENTED_EDGE ( 'NONE', *, *, #1693, .F. ) ;
#182 = CARTESIAN_POINT ( 'NONE',  ( 17.54407941804887727, 0.000000000000000000, -9.710660171779815997 ) ) ;
#183 = ORIENTED_EDGE ( 'NONE', *, *, #844, .F. ) ;
#184 = DIRECTION ( 'NONE',  ( 0.000000000000000000, -1.000000000000000000, 0.000000000000000000 ) ) ;
#185 = CARTESIAN_POINT ( 'NONE',  ( 14.09999999999999964, 0.000000000000000000, -7.450000000000000178 ) ) ;
#186 = EDGE_CURVE ( 'NONE', #1604, #495, #301, .T. ) ;
#187 = CARTESIAN_POINT ( 'NONE',  ( 3.233161507461896456, 0.000000000000000000, -12.95000000000000107 ) ) ;
#188 = CARTESIAN_POINT ( 'NONE',  ( -17.54407941804889148, 1.699999999999999956, 9.710660171779817773 ) ) ;
#189 = PLANE ( 'NONE',  #167 ) ;
#190 = DIRECTION ( 'NONE',  ( 0.000000000000000000, 0.000000000000000000, 1.000000000000000000 ) ) ;
#191 = EDGE_CURVE ( 'NONE', #1675, #1849, #638, .T. ) ;
#192 = DIRECTION ( 'NONE',  ( 0.000000000000000000, 0.000000000000000000, -1.000000000000000000 ) ) ;
#193 = MANIFOLD_SOLID_BREP ( 'Cut-Extrude4', #2156 ) ;
#194 = EDGE_LOOP ( 'NONE', ( #326, #2083, #2004, #767 ) ) ;
#195 = ORIENTED_EDGE ( 'NONE', *, *, #1101, .T. ) ;
#196 = LINE ( 'NONE', #1832, #1304 ) ;
#197 = DIRECTION ( 'NONE',  ( 0.4999999999999983347, 0.000000000000000000, 0.8660254037844395958 ) ) ;
#198 = ORIENTED_EDGE ( 'NONE', *, *, #2282, .T. ) ;
#199 = CARTESIAN_POINT ( 'NONE',  ( 19.16066017177983127, 1.699999999999999956, -12.51066017177981138 ) ) ;
#200 = ORIENTED_EDGE ( 'NONE', *, *, #776, .F. ) ;
#201 = VECTOR ( 'NONE', #1363, 1000.000000000000000 ) ;
#202 = LINE ( 'NONE', #25, #2033 ) ;
#203 = CARTESIAN_POINT ( 'NONE',  ( 15.92749866431793571, 1.699999999999999956, -12.51066017177980783 ) ) ;
#204 = CARTESIAN_POINT ( 'NONE',  ( 14.09999999999999964, 2.000000000000000000, 7.449999999999998401 ) ) ;
#205 = VECTOR ( 'NONE', #1459, 1000.000000000000000 ) ;
#206 = ORIENTED_EDGE ( 'NONE', *, *, #467, .F. ) ;
#207 = ORIENTED_EDGE ( 'NONE', *, *, #177, .F. ) ;
#208 = VECTOR ( 'NONE', #967, 1000.000000000000114 ) ;
#209 = DIRECTION ( 'NONE',  ( 0.000000000000000000, 1.000000000000000000, 0.000000000000000000 ) ) ;
#210 = VECTOR ( 'NONE', #2251, 1000.000000000000000 ) ;
#211 = PLANE ( 'NONE',  #911 ) ;
#212 = ORIENTED_EDGE ( 'NONE', *, *, #606, .F. ) ;
#213 = CARTESIAN_POINT ( 'NONE',  ( -3.233161507461918216, 1.699999999999999956, 12.94999999999999041 ) ) ;
#214 = EDGE_LOOP ( 'NONE', ( #1324, #2310, #634, #1780 ) ) ;
#215 = DIRECTION ( 'NONE',  ( -0.8660254037844384856, 0.000000000000000000, -0.5000000000000003331 ) ) ;
#216 = EDGE_CURVE ( 'NONE', #2042, #1315, #1029, .T. ) ;
#217 = FACE_OUTER_BOUND ( 'NONE', #484, .T. ) ;
#218 = EDGE_CURVE ( 'NONE', #497, #1250, #829, .T. ) ;
#219 = CARTESIAN_POINT ( 'NONE',  ( 19.16066017177983127, 2.000000000000000000, -12.51066017177981138 ) ) ;
#220 = ADVANCED_FACE ( 'NONE', ( #1376 ), #2099, .T. ) ;
#221 = VERTEX_POINT ( 'NONE', #1577 ) ;
#222 = FACE_BOUND ( 'NONE', #1440, .T. ) ;
#223 = EDGE_CURVE ( 'NONE', #372, #1144, #2261, .T. ) ;
#224 = CARTESIAN_POINT ( 'NONE',  ( -18.10000000000000497, 0.000000000000000000, -11.44999999999999929 ) ) ;
#225 = ORIENTED_EDGE ( 'NONE', *, *, #1096, .T. ) ;
#226 = CARTESIAN_POINT ( 'NONE',  ( -1.616580753730966657, 0.000000000000000000, 10.14999999999999858 ) ) ;
#227 = VERTEX_POINT ( 'NONE', #474 ) ;
#228 = LINE ( 'NONE', #1111, #925 ) ;
#229 = LINE ( 'NONE', #248, #548 ) ;
#230 = VERTEX_POINT ( 'NONE', #1197 ) ;
#231 = CYLINDRICAL_SURFACE ( 'NONE', #1683, 1.550000000000000933 ) ;
#232 = CARTESIAN_POINT ( 'NONE',  ( 20.77724092551078883, 1.699999999999999956, -9.710660171779814220 ) ) ;
#233 = ORIENTED_EDGE ( 'NONE', *, *, #1155, .F. ) ;
#234 = DIRECTION ( 'NONE',  ( 0.000000000000000000, 1.000000000000000000, 0.000000000000000000 ) ) ;
#235 = ORIENTED_EDGE ( 'NONE', *, *, #1221, .T. ) ;
#236 = VECTOR ( 'NONE', #524, 1000.000000000000227 ) ;
#237 = CARTESIAN_POINT ( 'NONE',  ( 20.77724092551076751, 1.699999999999999956, 9.710660171779830208 ) ) ;
#238 = VERTEX_POINT ( 'NONE', #1362 ) ;
#239 = AXIS2_PLACEMENT_3D ( 'NONE', #213, #2214, #2051 ) ;
#240 = VECTOR ( 'NONE', #1432, 1000.000000000000000 ) ;
#241 = CARTESIAN_POINT ( 'NONE',  ( 14.09999999999999964, 0.000000000000000000, 9.449999999999995737 ) ) ;
#242 = AXIS2_PLACEMENT_3D ( 'NONE', #1413, #2151, #2137 ) ;
#243 = AXIS2_PLACEMENT_3D ( 'NONE', #1535, #98, #997 ) ;
#244 = FACE_OUTER_BOUND ( 'NONE', #1985, .T. ) ;
#245 = DIRECTION ( 'NONE',  ( -1.000000000000000000, -0.000000000000000000, -0.000000000000000000 ) ) ;
#246 = VERTEX_POINT ( 'NONE', #2307 ) ;
#247 = AXIS2_PLACEMENT_3D ( 'NONE', #602, #573, #1325 ) ;
#248 = CARTESIAN_POINT ( 'NONE',  ( 20.77724092551078883, 0.000000000000000000, -9.710660171779814220 ) ) ;
#249 = ADVANCED_FACE ( 'NONE', ( #1014 ), #683, .T. ) ;
#250 = ORIENTED_EDGE ( 'NONE', *, *, #2006, .T. ) ;
#251 = DIRECTION ( 'NONE',  ( 0.8660254037844388186, 0.000000000000000000, -0.4999999999999997224 ) ) ;
#252 = FACE_OUTER_BOUND ( 'NONE', #44, .T. ) ;
#253 = PLANE ( 'NONE',  #1708 ) ;
#254 = ORIENTED_EDGE ( 'NONE', *, *, #1333, .F. ) ;
#255 = EDGE_CURVE ( 'NONE', #1489, #32, #1567, .T. ) ;
#256 = LINE ( 'NONE', #2045, #1268 ) ;
#257 = EDGE_CURVE ( 'NONE', #50, #1675, #2334, .T. ) ;
#258 = VERTEX_POINT ( 'NONE', #1613 ) ;
#259 = CARTESIAN_POINT ( 'NONE',  ( 20.77724092551077106, 0.000000000000000000, 15.31066017177983696 ) ) ;
#260 = LINE ( 'NONE', #1899, #1034 ) ;
#261 = LINE ( 'NONE', #1696, #2078 ) ;
#262 = LINE ( 'NONE', #2101, #611 ) ;
#263 = VERTEX_POINT ( 'NONE', #887 ) ;
#264 = ORIENTED_EDGE ( 'NONE', *, *, #2276, .F. ) ;
#265 = CARTESIAN_POINT ( 'NONE',  ( 3.233161507461880024, 0.000000000000000000, 12.95000000000000284 ) ) ;
#266 = VERTEX_POINT ( 'NONE', #1446 ) ;
#267 = DIRECTION ( 'NONE',  ( 0.000000000000000000, 0.000000000000000000, -1.000000000000000000 ) ) ;
#268 = LINE ( 'NONE', #259, #1261 ) ;
#269 = VECTOR ( 'NONE', #643, 1000.000000000000000 ) ;
#270 = CARTESIAN_POINT ( 'NONE',  ( -14.10000000000000675, 0.000000000000000000, -9.449999999999999289 ) ) ;
#271 = CARTESIAN_POINT ( 'NONE',  ( 19.16066017177980996, 1.699999999999999956, 14.06066017177983518 ) ) ;
#272 = CARTESIAN_POINT ( 'NONE',  ( 19.16066017177983127, 2.000000000000000000, -12.51066017177981138 ) ) ;
#273 = CIRCLE ( 'NONE', #2093, 1.999999999999998224 ) ;
#274 = EDGE_LOOP ( 'NONE', ( #1052, #1831, #1867, #127 ) ) ;
#275 = AXIS2_PLACEMENT_3D ( 'NONE', #2167, #2005, #150 ) ;
#276 = EDGE_CURVE ( 'NONE', #1193, #16, #899, .T. ) ;
#277 = DIRECTION ( 'NONE',  ( -0.000000000000000000, -0.000000000000000000, 1.000000000000000000 ) ) ;
#278 = ADVANCED_FACE ( 'NONE', ( #1054 ), #724, .T. ) ;
#279 = ORIENTED_EDGE ( 'NONE', *, *, #1128, .T. ) ;
#280 = DIRECTION ( 'NONE',  ( 0.000000000000000000, 0.000000000000000000, 1.000000000000000000 ) ) ;
#281 = DIRECTION ( 'NONE',  ( 0.000000000000000000, -1.000000000000000000, 0.000000000000000000 ) ) ;
#282 = DIRECTION ( 'NONE',  ( 0.5000000000000015543, 0.000000000000000000, 0.8660254037844377084 ) ) ;
#283 = CARTESIAN_POINT ( 'NONE',  ( -16.10000000000000142, 0.000000000000000000, 7.449999999999996625 ) ) ;
#284 = DIRECTION ( 'NONE',  ( 0.000000000000000000, 1.000000000000000000, -0.000000000000000000 ) ) ;
#285 = ORIENTED_EDGE ( 'NONE', *, *, #436, .T. ) ;
#286 = ADVANCED_FACE ( 'NONE', ( #1601 ), #2160, .T. ) ;
#287 = AXIS2_PLACEMENT_3D ( 'NONE', #1070, #554, #2026 ) ;
#288 = CARTESIAN_POINT ( 'NONE',  ( 18.09999999999999787, 0.000000000000000000, 11.44999999999999929 ) ) ;
#289 = ORIENTED_EDGE ( 'NONE', *, *, #1936, .F. ) ;
#290 = DIRECTION ( 'NONE',  ( 0.000000000000000000, 1.000000000000000000, 0.000000000000000000 ) ) ;
#291 = DIRECTION ( 'NONE',  ( -0.5000000000000001110, 0.000000000000000000, -0.8660254037844385966 ) ) ;
#292 = APPLICATION_PROTOCOL_DEFINITION ( 'international standard', 'config_control_design', 1994, #727 ) ;
#293 = CARTESIAN_POINT ( 'NONE',  ( 1.616580753730948450, 1.699999999999999956, -10.15000000000000391 ) ) ;
#294 = ORIENTED_EDGE ( 'NONE', *, *, #395, .F. ) ;
#295 = DIRECTION ( 'NONE',  ( 0.000000000000000000, 0.000000000000000000, -1.000000000000000000 ) ) ;
#296 = VERTEX_POINT ( 'NONE', #872 ) ;
#297 = CARTESIAN_POINT ( 'NONE',  ( -15.92749866431791084, 1.699999999999999956, -12.51066017177981671 ) ) ;
#298 = VECTOR ( 'NONE', #1040, 1000.000000000000000 ) ;
#299 = ORIENTED_EDGE ( 'NONE', *, *, #216, .T. ) ;
#300 = DIRECTION ( 'NONE',  ( -0.000000000000000000, -1.000000000000000000, -0.000000000000000000 ) ) ;
#301 = CIRCLE ( 'NONE', #2056, 1.549999999999999378 ) ;
#302 = VECTOR ( 'NONE', #1888, 1000.000000000000000 ) ;
#303 = ORIENTED_EDGE ( 'NONE', *, *, #1651, .T. ) ;
#304 = EDGE_CURVE ( 'NONE', #551, #515, #170, .T. ) ;
#305 = LINE ( 'NONE', #1740, #2053 ) ;
#306 = ORIENTED_EDGE ( 'NONE', *, *, #218, .F. ) ;
#307 = FACE_BOUND ( 'NONE', #1891, .T. ) ;
#308 = ORIENTED_EDGE ( 'NONE', *, *, #811, .F. ) ;
#309 = EDGE_CURVE ( 'NONE', #323, #1370, #1257, .T. ) ;
#310 = CIRCLE ( 'NONE', #1558, 1.550000000000000933 ) ;
#311 = CIRCLE ( 'NONE', #582, 1.549999999999997602 ) ;
#312 = CARTESIAN_POINT ( 'NONE',  ( -20.77724092551077462, 1.699999999999999956, -15.31066017177981387 ) ) ;
#313 = DIRECTION ( 'NONE',  ( 0.000000000000000000, -1.000000000000000000, 0.000000000000000000 ) ) ;
#314 = CIRCLE ( 'NONE', #961, 4.999999999999999112 ) ;
#315 = VECTOR ( 'NONE', #1469, 1000.000000000000000 ) ;
#316 = ADVANCED_FACE ( 'NONE', ( #1424 ), #521, .T. ) ;
#317 = FACE_BOUND ( 'NONE', #2174, .T. ) ;
#318 = ORIENTED_EDGE ( 'NONE', *, *, #327, .F. ) ;
#319 = MECHANICAL_CONTEXT ( 'NONE', #1471, 'mechanical' ) ;
#320 = FACE_OUTER_BOUND ( 'NONE', #1364, .T. ) ;
#321 = ORIENTED_EDGE ( 'NONE', *, *, #1999, .T. ) ;
#322 = FACE_BOUND ( 'NONE', #1378, .T. ) ;
#323 = VERTEX_POINT ( 'NONE', #1066 ) ;
#324 = LOCAL_TIME ( 9, 5, 41.00000000000000000, #1244 ) ;
#325 = DIRECTION ( 'NONE',  ( 1.000000000000000000, 0.000000000000000000, -0.000000000000000000 ) ) ;
#326 = ORIENTED_EDGE ( 'NONE', *, *, #1305, .F. ) ;
#327 = EDGE_CURVE ( 'NONE', #2287, #861, #1805, .T. ) ;
#328 = CARTESIAN_POINT ( 'NONE',  ( 14.09999999999999964, 2.000000000000000000, 9.449999999999995737 ) ) ;
#329 = CARTESIAN_POINT ( 'NONE',  ( -16.10000000000000142, 2.000000000000000000, -7.450000000000000178 ) ) ;
#330 = EDGE_CURVE ( 'NONE', #16, #2180, #1976, .T. ) ;
#331 = VERTEX_POINT ( 'NONE', #1437 ) ;
#332 = LINE ( 'NONE', #1739, #2246 ) ;
#333 = LINE ( 'NONE', #1207, #1738 ) ;
#334 = ORIENTED_EDGE ( 'NONE', *, *, #255, .F. ) ;
#335 = DIRECTION ( 'NONE',  ( 0.000000000000000000, -0.000000000000000000, 1.000000000000000000 ) ) ;
#336 = VERTEX_POINT ( 'NONE', #915 ) ;
#337 = DIRECTION ( 'NONE',  ( 0.4999999999999981126, 0.000000000000000000, -0.8660254037844397068 ) ) ;
#338 = DIRECTION ( 'NONE',  ( -1.000000000000000000, 0.000000000000000000, -3.219245568722481187E-15 ) ) ;
#339 = ADVANCED_FACE ( 'NONE', ( #400 ), #211, .T. ) ;
#340 = DIRECTION ( 'NONE',  ( -0.8660254037844382635, 0.000000000000000000, 0.5000000000000008882 ) ) ;
#341 = CYLINDRICAL_SURFACE ( 'NONE', #1027, 1.550000000000000933 ) ;
#342 = CARTESIAN_POINT ( 'NONE',  ( 18.09999999999996234, 0.000000000000000000, 16.44999999999999929 ) ) ;
#343 = ORIENTED_EDGE ( 'NONE', *, *, #1760, .T. ) ;
#344 = PERSON_AND_ORGANIZATION ( #699, #703 ) ;
#345 = DIRECTION ( 'NONE',  ( -0.4999999999999999445, 0.000000000000000000, 0.8660254037844387076 ) ) ;
#346 = ORIENTED_EDGE ( 'NONE', *, *, #1864, .F. ) ;
#347 = DIRECTION ( 'NONE',  ( 0.000000000000000000, -1.000000000000000000, 0.000000000000000000 ) ) ;
#348 = CYLINDRICAL_SURFACE ( 'NONE', #1556, 5.000000000000000000 ) ;
#349 = LINE ( 'NONE', #312, #2061 ) ;
#350 = EDGE_LOOP ( 'NONE', ( #1830, #858 ) ) ;
#351 = CIRCLE ( 'NONE', #732, 1.549999999999999378 ) ;
#352 = CARTESIAN_POINT ( 'NONE',  ( 1.616580753730933573, 1.699999999999999956, 10.15000000000000036 ) ) ;
#353 = AXIS2_PLACEMENT_3D ( 'NONE', #1001, #805, #2059 ) ;
#354 = CARTESIAN_POINT ( 'NONE',  ( 17.54407941804888793, 1.699999999999999956, -15.31066017177980854 ) ) ;
#355 = VECTOR ( 'NONE', #1667, 1000.000000000000000 ) ;
#356 = ADVANCED_FACE ( 'NONE', ( #1428 ), #348, .T. ) ;
#357 = DIRECTION ( 'NONE',  ( 0.4999999999999978906, 0.000000000000000000, -0.8660254037844397068 ) ) ;
#358 = CIRCLE ( 'NONE', #58, 5.000000000000000000 ) ;
#359 = EDGE_CURVE ( 'NONE', #238, #266, #890, .T. ) ;
#360 = ORIENTED_EDGE ( 'NONE', *, *, #1380, .F. ) ;
#361 = DIRECTION ( 'NONE',  ( -0.8660254037844387076, 0.000000000000000000, -0.4999999999999999445 ) ) ;
#362 = ORIENTED_EDGE ( 'NONE', *, *, #2199, .T. ) ;
#363 = CARTESIAN_POINT ( 'NONE',  ( 18.09999999999999787, 0.000000000000000000, -11.44999999999999929 ) ) ;
#364 = CARTESIAN_POINT ( 'NONE',  ( -18.10000000000000497, 2.000000000000000000, 11.44999999999999929 ) ) ;
#365 = DIRECTION ( 'NONE',  ( 0.000000000000000000, 0.000000000000000000, 1.000000000000000000 ) ) ;
#366 = ORIENTED_EDGE ( 'NONE', *, *, #578, .F. ) ;
#367 = ADVANCED_FACE ( 'NONE', ( #173 ), #1834, .F. ) ;
#368 = CARTESIAN_POINT ( 'NONE',  ( 17.54407941804888793, 0.000000000000000000, -15.31066017177980854 ) ) ;
#369 = DIRECTION ( 'NONE',  ( 0.000000000000000000, 0.000000000000000000, -1.000000000000000000 ) ) ;
#370 = PLANE ( 'NONE',  #1945 ) ;
#371 = VERTEX_POINT ( 'NONE', #728 ) ;
#372 = VERTEX_POINT ( 'NONE', #4 ) ;
#373 = FACE_OUTER_BOUND ( 'NONE', #2132, .T. ) ;
#374 = DIRECTION ( 'NONE',  ( 0.000000000000000000, 0.000000000000000000, -1.000000000000000000 ) ) ;
#375 = VERTEX_POINT ( 'NONE', #1452 ) ;
#376 = DIRECTION ( 'NONE',  ( 0.000000000000000000, -1.000000000000000000, 0.000000000000000000 ) ) ;
#377 = ORIENTED_EDGE ( 'NONE', *, *, #330, .T. ) ;
#378 = FACE_OUTER_BOUND ( 'NONE', #790, .T. ) ;
#379 = CARTESIAN_POINT ( 'NONE',  ( 19.16066017177983127, 1.699999999999999956, -14.06066017177980854 ) ) ;
#380 = LINE ( 'NONE', #1460, #2175 ) ;
#381 = ORIENTED_EDGE ( 'NONE', *, *, #781, .T. ) ;
#382 = VERTEX_POINT ( 'NONE', #1630 ) ;
#383 = CARTESIAN_POINT ( 'NONE',  ( 16.09999999999999787, 2.000000000000000000, 7.449999999999998401 ) ) ;
#384 = EDGE_CURVE ( 'NONE', #729, #879, #385, .T. ) ;
#385 = LINE ( 'NONE', #1297, #1862 ) ;
#386 = ORIENTED_EDGE ( 'NONE', *, *, #1151, .T. ) ;
#387 = DIRECTION ( 'NONE',  ( 0.000000000000000000, 0.000000000000000000, 1.000000000000000000 ) ) ;
#388 = ORIENTED_EDGE ( 'NONE', *, *, #1225, .T. ) ;
#389 = ADVANCED_FACE ( 'NONE', ( #1991 ), #930, .T. ) ;
#390 = CARTESIAN_POINT ( 'NONE',  ( 14.09999999999999964, 2.000000000000000000, -9.449999999999997513 ) ) ;
#391 = CYLINDRICAL_SURFACE ( 'NONE', #1870, 1.549999999999999378 ) ;
#392 = VECTOR ( 'NONE', #91, 1000.000000000000000 ) ;
#393 = CARTESIAN_POINT ( 'NONE',  ( -2.081668171172168513E-14, 1.699999999999999956, 12.94999999999999929 ) ) ;
#394 = VECTOR ( 'NONE', #448, 1000.000000000000227 ) ;
#395 = EDGE_CURVE ( 'NONE', #1933, #831, #1809, .T. ) ;
#396 = ORIENTED_EDGE ( 'NONE', *, *, #1225, .F. ) ;
#397 = AXIS2_PLACEMENT_3D ( 'NONE', #237, #425, #2054 ) ;
#398 = FACE_BOUND ( 'NONE', #912, .T. ) ;
#399 = AXIS2_PLACEMENT_3D ( 'NONE', #637, #47, #570 ) ;
#400 = FACE_OUTER_BOUND ( 'NONE', #2272, .T. ) ;
#401 = ORIENTED_EDGE ( 'NONE', *, *, #1022, .T. ) ;
#402 = CARTESIAN_POINT ( 'NONE',  ( -14.10000000000000675, 2.000000000000000000, -9.449999999999999289 ) ) ;
#403 = ORIENTED_EDGE ( 'NONE', *, *, #803, .T. ) ;
#404 = DIRECTION ( 'NONE',  ( 0.5000000000000000000, 0.000000000000000000, -0.8660254037844385966 ) ) ;
#405 = DIRECTION ( 'NONE',  ( 0.000000000000000000, 0.000000000000000000, -1.000000000000000000 ) ) ;
#406 = SECURITY_CLASSIFICATION ( '', '', #1065 ) ;
#407 = EDGE_LOOP ( 'NONE', ( #1863, #212 ) ) ;
#408 = VECTOR ( 'NONE', #1582, 1000.000000000000000 ) ;
#409 = CARTESIAN_POINT ( 'NONE',  ( -18.09999999999996945, 0.000000000000000000, -16.44999999999999929 ) ) ;
#410 = CARTESIAN_POINT ( 'NONE',  ( 18.09999999999999787, 2.000000000000000000, -11.44999999999999929 ) ) ;
#411 = VERTEX_POINT ( 'NONE', #1645 ) ;
#412 = DIRECTION ( 'NONE',  ( -1.000000000000000000, 0.000000000000000000, 0.000000000000000000 ) ) ;
#413 = ORIENTED_EDGE ( 'NONE', *, *, #2220, .F. ) ;
#414 = EDGE_CURVE ( 'NONE', #1951, #552, #1916, .T. ) ;
#415 = CARTESIAN_POINT ( 'NONE',  ( 1.616580753730943565, 1.699999999999999956, -15.74999999999999645 ) ) ;
#416 = ORIENTED_EDGE ( 'NONE', *, *, #255, .T. ) ;
#417 = CARTESIAN_POINT ( 'NONE',  ( -16.10000000000000142, 2.000000000000000000, 7.449999999999998401 ) ) ;
#418 = CARTESIAN_POINT ( 'NONE',  ( -15.92749866431791084, 1.699999999999999956, -12.51066017177981671 ) ) ;
#419 = EDGE_LOOP ( 'NONE', ( #1504, #1064, #2182, #422 ) ) ;
#420 = CARTESIAN_POINT ( 'NONE',  ( -22.39382167924172862, 1.699999999999999956, -12.51066017177980960 ) ) ;
#421 = AXIS2_PLACEMENT_3D ( 'NONE', #1386, #483, #1932 ) ;
#422 = ORIENTED_EDGE ( 'NONE', *, *, #309, .T. ) ;
#423 = ADVANCED_FACE ( 'NONE', ( #755 ), #1478, .T. ) ;
#424 = VECTOR ( 'NONE', #1397, 1000.000000000000000 ) ;
#425 = DIRECTION ( 'NONE',  ( 0.000000000000000000, 0.000000000000000000, 1.000000000000000000 ) ) ;
#426 = CALENDAR_DATE ( 2020, 12, 10 ) ;
#427 = ORIENTED_EDGE ( 'NONE', *, *, #1785, .T. ) ;
#428 = AXIS2_PLACEMENT_3D ( 'NONE', #2016, #1480, #387 ) ;
#429 = AXIS2_PLACEMENT_3D ( 'NONE', #1215, #847, #2117 ) ;
#430 = LINE ( 'NONE', #1153, #1217 ) ;
#431 = ADVANCED_FACE ( 'NONE', ( #704 ), #1275, .F. ) ;
#432 = CIRCLE ( 'NONE', #1712, 1.549999999999999378 ) ;
#433 = DIRECTION ( 'NONE',  ( 0.000000000000000000, 0.000000000000000000, -1.000000000000000000 ) ) ;
#434 = DIRECTION ( 'NONE',  ( 0.000000000000000000, -1.000000000000000000, 0.000000000000000000 ) ) ;
#435 = EDGE_LOOP ( 'NONE', ( #306, #1943 ) ) ;
#436 = EDGE_CURVE ( 'NONE', #1764, #2127, #2332, .T. ) ;
#437 = CARTESIAN_POINT ( 'NONE',  ( -22.39382167924172862, 0.000000000000000000, -12.51066017177980960 ) ) ;
#438 = VERTEX_POINT ( 'NONE', #1820 ) ;
#439 = CC_DESIGN_SECURITY_CLASSIFICATION ( #406, ( #1422 ) ) ;
#440 = LINE ( 'NONE', #2268, #1903 ) ;
#441 = DESIGN_CONTEXT ( 'detailed design', #727, 'design' ) ;
#442 = DIRECTION ( 'NONE',  ( -0.5000000000000003331, 0.000000000000000000, 0.8660254037844384856 ) ) ;
#443 = LINE ( 'NONE', #1511, #820 ) ;
#444 = CARTESIAN_POINT ( 'NONE',  ( 1.616580753730933573, 0.000000000000000000, 10.15000000000000036 ) ) ;
#445 = ORIENTED_EDGE ( 'NONE', *, *, #603, .F. ) ;
#446 = DIRECTION ( 'NONE',  ( 0.000000000000000000, -1.000000000000000000, 0.000000000000000000 ) ) ;
#447 = VERTEX_POINT ( 'NONE', #1668 ) ;
#448 = DIRECTION ( 'NONE',  ( 0.4999999999999997780, 0.000000000000000000, -0.8660254037844387076 ) ) ;
#449 = PLANE ( 'NONE',  #1308 ) ;
#450 = PLANE ( 'NONE',  #1770 ) ;
#451 = LINE ( 'NONE', #1177, #1827 ) ;
#452 = ORIENTED_EDGE ( 'NONE', *, *, #1824, .F. ) ;
#453 = EDGE_CURVE ( 'NONE', #2138, #1706, #745, .T. ) ;
#454 = EDGE_CURVE ( 'NONE', #1573, #1239, #566, .T. ) ;
#455 = DIRECTION ( 'NONE',  ( 0.000000000000000000, 0.000000000000000000, 1.000000000000000000 ) ) ;
#456 = VERTEX_POINT ( 'NONE', #1811 ) ;
#457 = CYLINDRICAL_SURFACE ( 'NONE', #1069, 1.999999999999998224 ) ;
#458 = EDGE_CURVE ( 'NONE', #495, #2159, #1771, .T. ) ;
#459 = LINE ( 'NONE', #978, #394 ) ;
#460 = VECTOR ( 'NONE', #709, 1000.000000000000000 ) ;
#461 = LINE ( 'NONE', #2080, #315 ) ;
#462 = DIRECTION ( 'NONE',  ( 0.000000000000000000, 0.000000000000000000, 1.000000000000000000 ) ) ;
#463 = DIRECTION ( 'NONE',  ( 0.000000000000000000, 0.000000000000000000, -1.000000000000000000 ) ) ;
#464 = VECTOR ( 'NONE', #1209, 1000.000000000000000 ) ;
#465 = EDGE_LOOP ( 'NONE', ( #156, #8, #966, #1009 ) ) ;
#466 = VECTOR ( 'NONE', #176, 1000.000000000000227 ) ;
#467 = EDGE_CURVE ( 'NONE', #729, #372, #705, .T. ) ;
#468 = CARTESIAN_POINT ( 'NONE',  ( -18.10000000000000497, 0.000000000000000000, 16.44999999999999929 ) ) ;
#469 = ADVANCED_FACE ( 'NONE', ( #1045 ), #730, .T. ) ;
#470 = ORIENTED_EDGE ( 'NONE', *, *, #1915, .T. ) ;
#471 = DIRECTION ( 'NONE',  ( -0.5000000000000011102, 0.000000000000000000, -0.8660254037844379305 ) ) ;
#472 = DIRECTION ( 'NONE',  ( -0.000000000000000000, -1.000000000000000000, -0.000000000000000000 ) ) ;
#473 = PERSON_AND_ORGANIZATION ( #699, #703 ) ;
#474 = CARTESIAN_POINT ( 'NONE',  ( -1.616580753730966657, 1.699999999999999956, 10.14999999999999858 ) ) ;
#475 = CARTESIAN_POINT ( 'NONE',  ( 1.616580753730943565, 1.699999999999999956, -15.74999999999999645 ) ) ;
#476 = ORIENTED_EDGE ( 'NONE', *, *, #2194, .T. ) ;
#477 = CIRCLE ( 'NONE', #1726, 1.549999999999999378 ) ;
#478 = DIRECTION ( 'NONE',  ( 0.000000000000000000, 0.000000000000000000, -1.000000000000000000 ) ) ;
#479 = ORIENTED_EDGE ( 'NONE', *, *, #803, .F. ) ;
#480 = FACE_OUTER_BOUND ( 'NONE', #1228, .T. ) ;
#481 = ORIENTED_EDGE ( 'NONE', *, *, #2304, .F. ) ;
#482 = COORDINATED_UNIVERSAL_TIME_OFFSET ( 1, 0, .AHEAD. ) ;
#483 = DIRECTION ( 'NONE',  ( 0.000000000000000000, 1.000000000000000000, 0.000000000000000000 ) ) ;
#484 = EDGE_LOOP ( 'NONE', ( #1108, #666, #1414, #334 ) ) ;
#485 = CARTESIAN_POINT ( 'NONE',  ( -3.233161507461918216, 0.000000000000000000, 12.94999999999999041 ) ) ;
#486 = ORIENTED_EDGE ( 'NONE', *, *, #1380, .T. ) ;
#487 = EDGE_CURVE ( 'NONE', #1453, #371, #1952, .T. ) ;
#488 = DIRECTION ( 'NONE',  ( 0.8660254037844395958, 0.000000000000000000, 0.4999999999999984457 ) ) ;
#489 = VERTEX_POINT ( 'NONE', #1072 ) ;
#490 = CARTESIAN_POINT ( 'NONE',  ( -19.16066017177984193, 1.699999999999999956, 14.06066017177980854 ) ) ;
#491 = VECTOR ( 'NONE', #1881, 1000.000000000000114 ) ;
#492 = ORIENTED_EDGE ( 'NONE', *, *, #1919, .T. ) ;
#493 = LINE ( 'NONE', #1776, #1840 ) ;
#494 = CARTESIAN_POINT ( 'NONE',  ( -1.616580753730972431, 1.699999999999999956, 15.74999999999998934 ) ) ;
#495 = VERTEX_POINT ( 'NONE', #1035 ) ;
#496 = LINE ( 'NONE', #2309, #773 ) ;
#497 = VERTEX_POINT ( 'NONE', #2299 ) ;
#498 = EDGE_CURVE ( 'NONE', #1555, #2127, #2153, .T. ) ;
#499 = VECTOR ( 'NONE', #1803, 1000.000000000000000 ) ;
#500 = DIRECTION ( 'NONE',  ( -0.000000000000000000, -1.000000000000000000, -0.000000000000000000 ) ) ;
#501 = ORIENTED_EDGE ( 'NONE', *, *, #1819, .F. ) ;
#502 = CARTESIAN_POINT ( 'NONE',  ( -20.77724092551078172, 0.000000000000000000, -9.710660171779815997 ) ) ;
#503 = AXIS2_PLACEMENT_3D ( 'NONE', #1876, #792, #1147 ) ;
#504 = EDGE_CURVE ( 'NONE', #1189, #2119, #2181, .T. ) ;
#505 = CIRCLE ( 'NONE', #692, 1.549999999999999378 ) ;
#506 = DIRECTION ( 'NONE',  ( 0.8660254037844393737, 0.000000000000000000, -0.4999999999999987232 ) ) ;
#507 = ORIENTED_EDGE ( 'NONE', *, *, #18, .T. ) ;
#508 = CALENDAR_DATE ( 2020, 12, 10 ) ;
#509 = DIRECTION ( 'NONE',  ( -0.8660254037844391517, 0.000000000000000000, 0.4999999999999990563 ) ) ;
#510 = EDGE_LOOP ( 'NONE', ( #1290, #360, #1917, #160 ) ) ;
#511 = ADVANCED_FACE ( 'NONE', ( #717 ), #2311, .T. ) ;
#512 = DIRECTION ( 'NONE',  ( 0.000000000000000000, 1.000000000000000000, -0.000000000000000000 ) ) ;
#513 = ORIENTED_EDGE ( 'NONE', *, *, #1347, .F. ) ;
#514 = DIRECTION ( 'NONE',  ( 0.000000000000000000, -1.000000000000000000, 0.000000000000000000 ) ) ;
#515 = VERTEX_POINT ( 'NONE', #1429 ) ;
#516 = DIRECTION ( 'NONE',  ( -0.5000000000000011102, 0.000000000000000000, -0.8660254037844379305 ) ) ;
#517 = LINE ( 'NONE', #1826, #240 ) ;
#518 = CARTESIAN_POINT ( 'NONE',  ( -17.54407941804886661, 0.000000000000000000, -15.31066017177981387 ) ) ;
#519 = ORIENTED_EDGE ( 'NONE', *, *, #1302, .F. ) ;
#520 = CARTESIAN_POINT ( 'NONE',  ( 15.92749866431790018, 1.699999999999999956, 12.51066017177983447 ) ) ;
#521 = PLANE ( 'NONE',  #1140 ) ;
#522 = ORIENTED_EDGE ( 'NONE', *, *, #2194, .F. ) ;
#523 = LINE ( 'NONE', #1934, #2025 ) ;
#524 = DIRECTION ( 'NONE',  ( 0.5000000000000015543, 0.000000000000000000, 0.8660254037844377084 ) ) ;
#525 = ADVANCED_FACE ( 'NONE', ( #2339 ), #689, .T. ) ;
#526 = DIRECTION ( 'NONE',  ( 0.000000000000000000, -0.000000000000000000, 1.000000000000000000 ) ) ;
#527 = ORIENTED_EDGE ( 'NONE', *, *, #1171, .T. ) ;
#528 = DIRECTION ( 'NONE',  ( 0.000000000000000000, -1.000000000000000000, 0.000000000000000000 ) ) ;
#529 = EDGE_CURVE ( 'NONE', #495, #1604, #477, .T. ) ;
#530 = DIRECTION ( 'NONE',  ( 0.000000000000000000, -1.000000000000000000, 0.000000000000000000 ) ) ;
#531 = EDGE_CURVE ( 'NONE', #953, #1489, #707, .T. ) ;
#532 = CARTESIAN_POINT ( 'NONE',  ( -22.39382167924172862, 0.000000000000000000, -12.51066017177980960 ) ) ;
#533 = ORIENTED_EDGE ( 'NONE', *, *, #529, .T. ) ;
#534 = AXIS2_PLACEMENT_3D ( 'NONE', #2338, #902, #1263 ) ;
#535 = DIRECTION ( 'NONE',  ( -0.8660254037844380415, 0.000000000000000000, 0.5000000000000012212 ) ) ;
#536 = ORIENTED_EDGE ( 'NONE', *, *, #531, .T. ) ;
#537 = EDGE_CURVE ( 'NONE', #2323, #1214, #1454, .T. ) ;
#538 = CARTESIAN_POINT ( 'NONE',  ( 22.39382167924173572, 0.000000000000000000, -12.51066017177980960 ) ) ;
#539 = DIRECTION ( 'NONE',  ( 0.000000000000000000, -1.000000000000000000, 0.000000000000000000 ) ) ;
#540 = CARTESIAN_POINT ( 'NONE',  ( -19.16066017177984193, 1.699999999999999956, 12.51066017177980783 ) ) ;
#541 = ORIENTED_EDGE ( 'NONE', *, *, #1126, .F. ) ;
#542 = VECTOR ( 'NONE', #245, 1000.000000000000000 ) ;
#543 = DIRECTION ( 'NONE',  ( 1.000000000000000000, 0.000000000000000000, 5.365409281204146159E-16 ) ) ;
#544 = CIRCLE ( 'NONE', #771, 1.999999999999997335 ) ;
#545 = ADVANCED_FACE ( 'NONE', ( #556, #1810 ), #1939, .F. ) ;
#546 = FACE_OUTER_BOUND ( 'NONE', #1256, .T. ) ;
#547 = AXIS2_PLACEMENT_3D ( 'NONE', #1658, #1093, #19 ) ;
#548 = VECTOR ( 'NONE', #975, 1000.000000000000227 ) ;
#549 = LINE ( 'NONE', #518, #923 ) ;
#550 = VECTOR ( 'NONE', #516, 1000.000000000000114 ) ;
#551 = VERTEX_POINT ( 'NONE', #1439 ) ;
#552 = VERTEX_POINT ( 'NONE', #1249 ) ;
#553 = DIRECTION ( 'NONE',  ( 5.365409281204129396E-16, 0.000000000000000000, -1.000000000000000000 ) ) ;
#554 = DIRECTION ( 'NONE',  ( -0.8660254037844381525, 0.000000000000000000, -0.5000000000000008882 ) ) ;
#555 = ORIENTED_EDGE ( 'NONE', *, *, #2244, .T. ) ;
#556 = FACE_BOUND ( 'NONE', #1661, .T. ) ;
#557 = ORIENTED_EDGE ( 'NONE', *, *, #2055, .F. ) ;
#558 = FACE_OUTER_BOUND ( 'NONE', #846, .T. ) ;
#559 = DIRECTION ( 'NONE',  ( -1.000000000000000000, 0.000000000000000000, 0.000000000000000000 ) ) ;
#560 = CARTESIAN_POINT ( 'NONE',  ( -3.233161507461904893, 1.699999999999999956, -12.94999999999999574 ) ) ;
#561 = EDGE_CURVE ( 'NONE', #1675, #598, #349, .T. ) ;
#562 = ORIENTED_EDGE ( 'NONE', *, *, #1347, .T. ) ;
#563 = ORIENTED_EDGE ( 'NONE', *, *, #1230, .F. ) ;
#564 = EDGE_CURVE ( 'NONE', #2009, #32, #351, .T. ) ;
#565 = DIRECTION ( 'NONE',  ( -0.000000000000000000, -1.000000000000000000, -0.000000000000000000 ) ) ;
#566 = LINE ( 'NONE', #1287, #1317 ) ;
#567 = ORIENTED_EDGE ( 'NONE', *, *, #79, .T. ) ;
#568 = DIRECTION ( 'NONE',  ( 0.000000000000000000, 0.000000000000000000, 1.000000000000000000 ) ) ;
#569 = ORIENTED_EDGE ( 'NONE', *, *, #2012, .T. ) ;
#570 = DIRECTION ( 'NONE',  ( 0.000000000000000000, 0.000000000000000000, 1.000000000000000000 ) ) ;
#571 = EDGE_CURVE ( 'NONE', #1560, #411, #310, .T. ) ;
#572 = DIRECTION ( 'NONE',  ( -0.4999999999999983347, 0.000000000000000000, -0.8660254037844395958 ) ) ;
#573 = DIRECTION ( 'NONE',  ( 0.000000000000000000, 1.000000000000000000, -0.000000000000000000 ) ) ;
#574 = EDGE_LOOP ( 'NONE', ( #640, #1621, #1782, #1568 ) ) ;
#575 = LINE ( 'NONE', #1106, #1986 ) ;
#576 = DIRECTION ( 'NONE',  ( 1.000000000000000000, 0.000000000000000000, -0.000000000000000000 ) ) ;
#577 = ORIENTED_EDGE ( 'NONE', *, *, #764, .T. ) ;
#578 = EDGE_CURVE ( 'NONE', #2333, #1430, #1450, .T. ) ;
#579 = CARTESIAN_POINT ( 'NONE',  ( 18.09999999999999787, 2.000000000000000000, 11.44999999999999929 ) ) ;
#580 = ORIENTED_EDGE ( 'NONE', *, *, #695, .T. ) ;
#581 = CARTESIAN_POINT ( 'NONE',  ( 19.16066017177980996, 2.000000000000000000, 14.06066017177983518 ) ) ;
#582 = AXIS2_PLACEMENT_3D ( 'NONE', #1918, #290, #1896 ) ;
#583 = DIRECTION ( 'NONE',  ( 0.000000000000000000, -1.000000000000000000, 0.000000000000000000 ) ) ;
#584 = ORIENTED_EDGE ( 'NONE', *, *, #946, .F. ) ;
#585 = AXIS2_PLACEMENT_3D ( 'NONE', #1077, #506, #1090 ) ;
#586 = CARTESIAN_POINT ( 'NONE',  ( 19.16066017177980996, 1.699999999999999956, 12.51066017177983447 ) ) ;
#587 = CARTESIAN_POINT ( 'NONE',  ( -18.09999999999996945, 2.000000000000000000, -16.44999999999999929 ) ) ;
#588 = VERTEX_POINT ( 'NONE', #187 ) ;
#589 = DIRECTION ( 'NONE',  ( -1.000000000000000000, 0.000000000000000000, 0.000000000000000000 ) ) ;
#590 = ORIENTED_EDGE ( 'NONE', *, *, #738, .T. ) ;
#591 = DIRECTION ( 'NONE',  ( 0.000000000000000000, 0.000000000000000000, 1.000000000000000000 ) ) ;
#592 = APPROVAL_STATUS ( 'not_yet_approved' ) ;
#593 = EDGE_LOOP ( 'NONE', ( #1237, #910, #1998, #2213, #1389, #1243 ) ) ;
#594 = AXIS2_PLACEMENT_3D ( 'NONE', #1620, #1606, #526 ) ;
#595 = ADVANCED_FACE ( 'NONE', ( #2192 ), #45, .T. ) ;
#596 = FACE_BOUND ( 'NONE', #435, .T. ) ;
#597 = PLANE ( 'NONE',  #1852 ) ;
#598 = VERTEX_POINT ( 'NONE', #420 ) ;
#599 = LINE ( 'NONE', #932, #1680 ) ;
#600 = EDGE_LOOP ( 'NONE', ( #1930, #1902, #1913, #1997 ) ) ;
#601 = EDGE_CURVE ( 'NONE', #1687, #22, #1690, .T. ) ;
#602 = CARTESIAN_POINT ( 'NONE',  ( 18.09999999999999787, 2.000000000000000000, 11.44999999999999929 ) ) ;
#603 = EDGE_CURVE ( 'NONE', #871, #725, #2232, .T. ) ;
#604 = EDGE_LOOP ( 'NONE', ( #916, #1847, #1884, #1970 ) ) ;
#605 = CARTESIAN_POINT ( 'NONE',  ( 20.77724092551078883, 1.699999999999999956, -15.31066017177980854 ) ) ;
#606 = EDGE_CURVE ( 'NONE', #246, #57, #1868, .T. ) ;
#607 = CARTESIAN_POINT ( 'NONE',  ( -3.469446951953614189E-15, 2.000000000000000000, -12.94999999999999929 ) ) ;
#608 = LINE ( 'NONE', #1912, #1518 ) ;
#609 = ORIENTED_EDGE ( 'NONE', *, *, #855, .T. ) ;
#610 = VECTOR ( 'NONE', #1627, 1000.000000000000000 ) ;
#611 = VECTOR ( 'NONE', #1532, 1000.000000000000114 ) ;
#612 = DIRECTION ( 'NONE',  ( 0.000000000000000000, 0.000000000000000000, 1.000000000000000000 ) ) ;
#613 = ORIENTED_EDGE ( 'NONE', *, *, #18, .F. ) ;
#614 = VECTOR ( 'NONE', #2239, 1000.000000000000227 ) ;
#615 = CARTESIAN_POINT ( 'NONE',  ( 19.16066017177980996, 1.699999999999999956, 10.96066017177983376 ) ) ;
#616 = VECTOR ( 'NONE', #721, 1000.000000000000000 ) ;
#617 = PLANE ( 'NONE',  #1417 ) ;
#618 = DIRECTION ( 'NONE',  ( 0.000000000000000000, -1.000000000000000000, 0.000000000000000000 ) ) ;
#619 = DIRECTION ( 'NONE',  ( 0.000000000000000000, -1.000000000000000000, 0.000000000000000000 ) ) ;
#620 = ORIENTED_EDGE ( 'NONE', *, *, #487, .F. ) ;
#621 = VECTOR ( 'NONE', #2070, 1000.000000000000227 ) ;
#622 = CARTESIAN_POINT ( 'NONE',  ( -1.616580753730952003, 1.699999999999999956, -10.15000000000000568 ) ) ;
#623 = ORIENTED_EDGE ( 'NONE', *, *, #870, .T. ) ;
#624 = ADVANCED_FACE ( 'NONE', ( #1670 ), #23, .T. ) ;
#625 = DIRECTION ( 'NONE',  ( -0.4999999999999997224, 0.000000000000000000, -0.8660254037844388186 ) ) ;
#626 = CARTESIAN_POINT ( 'NONE',  ( -20.77724092551077462, 1.699999999999999956, -15.31066017177981387 ) ) ;
#627 = EDGE_CURVE ( 'NONE', #1453, #1732, #1503, .T. ) ;
#628 = FACE_OUTER_BOUND ( 'NONE', #718, .T. ) ;
#629 = DIRECTION ( 'NONE',  ( 0.000000000000000000, -1.000000000000000000, 0.000000000000000000 ) ) ;
#630 = ORIENTED_EDGE ( 'NONE', *, *, #633, .T. ) ;
#631 = EDGE_CURVE ( 'NONE', #1216, #263, #2003, .T. ) ;
#632 = CARTESIAN_POINT ( 'NONE',  ( 20.77724092551078883, 1.699999999999999956, -15.31066017177980854 ) ) ;
#633 = EDGE_CURVE ( 'NONE', #2014, #2327, #599, .T. ) ;
#634 = ORIENTED_EDGE ( 'NONE', *, *, #832, .T. ) ;
#635 = CARTESIAN_POINT ( 'NONE',  ( -1.616580753730972431, 0.000000000000000000, 15.74999999999998934 ) ) ;
#636 = LINE ( 'NONE', #605, #1559 ) ;
#637 = CARTESIAN_POINT ( 'NONE',  ( -18.10000000000000497, 2.000000000000000000, 11.44999999999999929 ) ) ;
#638 = LINE ( 'NONE', #1542, #2165 ) ;
#639 = DIRECTION ( 'NONE',  ( 0.000000000000000000, 0.000000000000000000, 1.000000000000000000 ) ) ;
#640 = ORIENTED_EDGE ( 'NONE', *, *, #1279, .F. ) ;
#641 = LINE ( 'NONE', #139, #1337 ) ;
#642 = ORIENTED_EDGE ( 'NONE', *, *, #2199, .F. ) ;
#643 = DIRECTION ( 'NONE',  ( -0.000000000000000000, -1.000000000000000000, -0.000000000000000000 ) ) ;
#644 = DIRECTION ( 'NONE',  ( 0.000000000000000000, -1.000000000000000000, 0.000000000000000000 ) ) ;
#645 = AXIS2_PLACEMENT_3D ( 'NONE', #199, #1299, #942 ) ;
#646 = AXIS2_PLACEMENT_3D ( 'NONE', #100, #1561, #1944 ) ;
#647 =( NAMED_UNIT ( * ) SI_UNIT ( $, .STERADIAN. ) SOLID_ANGLE_UNIT ( ) );
#648 = CARTESIAN_POINT ( 'NONE',  ( -19.16066017177984193, 2.000000000000000000, 12.51066017177980783 ) ) ;
#649 = DIRECTION ( 'NONE',  ( 0.5000000000000003331, 0.000000000000000000, -0.8660254037844384856 ) ) ;
#650 = AXIS2_PLACEMENT_3D ( 'NONE', #743, #553, #1130 ) ;
#651 = VERTEX_POINT ( 'NONE', #2041 ) ;
#652 = EDGE_CURVE ( 'NONE', #411, #1560, #13, .T. ) ;
#653 = AXIS2_PLACEMENT_3D ( 'NONE', #1969, #2158, #357 ) ;
#654 = DIRECTION ( 'NONE',  ( -0.4999999999999983902, 0.000000000000000000, 0.8660254037844394848 ) ) ;
#655 = VERTEX_POINT ( 'NONE', #1109 ) ;
#656 = LINE ( 'NONE', #1194, #2171 ) ;
#657 = LINE ( 'NONE', #2168, #2092 ) ;
#658 = ORIENTED_EDGE ( 'NONE', *, *, #2006, .F. ) ;
#659 = DIRECTION ( 'NONE',  ( 0.4999999999999997224, 0.000000000000000000, 0.8660254037844388186 ) ) ;
#660 = DIRECTION ( 'NONE',  ( 0.000000000000000000, 1.000000000000000000, 0.000000000000000000 ) ) ;
#661 = ORIENTED_EDGE ( 'NONE', *, *, #529, .F. ) ;
#662 = EDGE_CURVE ( 'NONE', #2243, #1474, #64, .T. ) ;
#663 = DIRECTION ( 'NONE',  ( 0.000000000000000000, 1.000000000000000000, 0.000000000000000000 ) ) ;
#664 = ORIENTED_EDGE ( 'NONE', *, *, #454, .F. ) ;
#665 = DIRECTION ( 'NONE',  ( 0.000000000000000000, 1.000000000000000000, -0.000000000000000000 ) ) ;
#666 = ORIENTED_EDGE ( 'NONE', *, *, #1230, .T. ) ;
#667 = DIRECTION ( 'NONE',  ( -0.4999999999999993339, 0.000000000000000000, 0.8660254037844389297 ) ) ;
#668 = ORIENTED_EDGE ( 'NONE', *, *, #738, .F. ) ;
#669 = APPROVAL_ROLE ( '' ) ;
#670 = LINE ( 'NONE', #2136, #298 ) ;
#671 = ORIENTED_EDGE ( 'NONE', *, *, #1490, .F. ) ;
#672 = CARTESIAN_POINT ( 'NONE',  ( 1.616580753730931574, 1.699999999999999956, 15.74999999999998934 ) ) ;
#673 = EDGE_LOOP ( 'NONE', ( #522, #2046, #1338, #343 ) ) ;
#674 = ADVANCED_FACE ( 'NONE', ( #747 ), #789, .F. ) ;
#675 = CARTESIAN_POINT ( 'NONE',  ( -3.469446951953614189E-15, 1.699999999999999956, -12.94999999999999929 ) ) ;
#676 = ORIENTED_EDGE ( 'NONE', *, *, #811, .T. ) ;
#677 = LINE ( 'NONE', #1441, #466 ) ;
#678 = CARTESIAN_POINT ( 'NONE',  ( 20.77724092551077106, 1.699999999999999956, 15.31066017177983696 ) ) ;
#679 = EDGE_CURVE ( 'NONE', #1430, #2333, #1334, .T. ) ;
#680 = CIRCLE ( 'NONE', #984, 4.999999999999999112 ) ;
#681 = VERTEX_POINT ( 'NONE', #1836 ) ;
#682 = PERSON_AND_ORGANIZATION_ROLE ( 'design_owner' ) ;
#683 = PLANE ( 'NONE',  #1744 ) ;
#684 = ORIENTED_EDGE ( 'NONE', *, *, #1367, .F. ) ;
#685 = FACE_BOUND ( 'NONE', #2027, .T. ) ;
#686 = EDGE_LOOP ( 'NONE', ( #1046, #851, #1513, #1313 ) ) ;
#687 = AXIS2_PLACEMENT_3D ( 'NONE', #834, #1995, #291 ) ;
#688 = VECTOR ( 'NONE', #2209, 1000.000000000000114 ) ;
#689 = PLANE ( 'NONE',  #893 ) ;
#690 = ORIENTED_EDGE ( 'NONE', *, *, #79, .F. ) ;
#691 = CARTESIAN_POINT ( 'NONE',  ( -20.77724092551078883, 1.699999999999999956, 15.31066017177980676 ) ) ;
#692 = AXIS2_PLACEMENT_3D ( 'NONE', #1175, #1291, #1650 ) ;
#693 = CARTESIAN_POINT ( 'NONE',  ( 17.54407941804884885, 1.699999999999999956, 9.710660171779830208 ) ) ;
#694 = ORIENTED_EDGE ( 'NONE', *, *, #1367, .T. ) ;
#695 = EDGE_CURVE ( 'NONE', #1474, #2293, #1983, .T. ) ;
#696 = PERSON_AND_ORGANIZATION_ROLE ( 'creator' ) ;
#697 = CARTESIAN_POINT ( 'NONE',  ( -14.10000000000000675, 2.000000000000000000, 9.449999999999995737 ) ) ;
#698 = ORIENTED_EDGE ( 'NONE', *, *, #1262, .F. ) ;
#699 = PERSON ( 'UNSPECIFIED', 'UNSPECIFIED', 'UNSPECIFIED', ('UNSPECIFIED'), ('UNSPECIFIED'), ('UNSPECIFIED') ) ;
#700 = LINE ( 'NONE', #852, #464 ) ;
#701 = ORIENTED_EDGE ( 'NONE', *, *, #2250, .T. ) ;
#702 = EDGE_CURVE ( 'NONE', #1706, #982, #952, .T. ) ;
#703 = ORGANIZATION ( 'UNSPECIFIED', 'UNSPECIFIED', '' ) ;
#704 = FACE_OUTER_BOUND ( 'NONE', #29, .T. ) ;
#705 = LINE ( 'NONE', #854, #1384 ) ;
#706 = ORIENTED_EDGE ( 'NONE', *, *, #1018, .F. ) ;
#707 = CIRCLE ( 'NONE', #2104, 1.549999999999999378 ) ;
#708 = CARTESIAN_POINT ( 'NONE',  ( -19.16066017177982772, 2.000000000000000000, -12.51066017177982026 ) ) ;
#709 = DIRECTION ( 'NONE',  ( -1.000000000000000000, 0.000000000000000000, 0.000000000000000000 ) ) ;
#710 = ADVANCED_FACE ( 'NONE', ( #757 ), #2203, .T. ) ;
#711 = CARTESIAN_POINT ( 'NONE',  ( 15.92749866431793571, 0.000000000000000000, -12.51066017177980783 ) ) ;
#712 = ORIENTED_EDGE ( 'NONE', *, *, #136, .F. ) ;
#713 = DIRECTION ( 'NONE',  ( -0.4999999999999983902, 0.000000000000000000, 0.8660254037844394848 ) ) ;
#714 = ORIENTED_EDGE ( 'NONE', *, *, #1819, .T. ) ;
#715 = CARTESIAN_POINT ( 'NONE',  ( -19.16066017177982772, 1.699999999999999956, -10.96066017177982310 ) ) ;
#716 = DIRECTION ( 'NONE',  ( 0.000000000000000000, -1.000000000000000000, 0.000000000000000000 ) ) ;
#717 = FACE_OUTER_BOUND ( 'NONE', #1039, .T. ) ;
#718 = EDGE_LOOP ( 'NONE', ( #1741, #2188, #875, #1752 ) ) ;
#719 = DIRECTION ( 'NONE',  ( -0.000000000000000000, -1.000000000000000000, -0.000000000000000000 ) ) ;
#720 = CARTESIAN_POINT ( 'NONE',  ( -17.54407941804886661, 1.699999999999999956, -15.31066017177981387 ) ) ;
#721 = DIRECTION ( 'NONE',  ( -0.000000000000000000, -0.000000000000000000, 1.000000000000000000 ) ) ;
#722 = VERTEX_POINT ( 'NONE', #226 ) ;
#723 = VECTOR ( 'NONE', #1911, 1000.000000000000000 ) ;
#724 = PLANE ( 'NONE',  #1254 ) ;
#725 = VERTEX_POINT ( 'NONE', #1681 ) ;
#726 = FACE_BOUND ( 'NONE', #1806, .T. ) ;
#727 = APPLICATION_CONTEXT ( 'configuration controlled 3d designs of mechanical parts and assemblies' ) ;
#728 = CARTESIAN_POINT ( 'NONE',  ( -15.92749866431795347, 1.699999999999999956, 12.51066017177980427 ) ) ;
#729 = VERTEX_POINT ( 'NONE', #779 ) ;
#730 = PLANE ( 'NONE',  #1615 ) ;
#731 = ORIENTED_EDGE ( 'NONE', *, *, #1373, .T. ) ;
#732 = AXIS2_PLACEMENT_3D ( 'NONE', #675, #500, #2164 ) ;
#733 = LINE ( 'NONE', #1431, #1717 ) ;
#734 = VECTOR ( 'NONE', #1762, 1000.000000000000000 ) ;
#735 = EDGE_CURVE ( 'NONE', #133, #1017, #1822, .T. ) ;
#736 = LINE ( 'NONE', #354, #1707 ) ;
#737 = VECTOR ( 'NONE', #1773, 1000.000000000000000 ) ;
#738 = EDGE_CURVE ( 'NONE', #1578, #2042, #2020, .T. ) ;
#739 = DIRECTION ( 'NONE',  ( 0.8660254037844378194, 0.000000000000000000, -0.5000000000000016653 ) ) ;
#740 = CIRCLE ( 'NONE', #2134, 1.549999999999997602 ) ;
#741 = ORIENTED_EDGE ( 'NONE', *, *, #946, .T. ) ;
#742 = ORIENTED_EDGE ( 'NONE', *, *, #1305, .T. ) ;
#743 = CARTESIAN_POINT ( 'NONE',  ( 17.54407941804887727, 1.699999999999999956, -9.710660171779815997 ) ) ;
#744 = EDGE_CURVE ( 'NONE', #22, #1555, #680, .T. ) ;
#745 = LINE ( 'NONE', #1465, #1505 ) ;
#746 = ORIENTED_EDGE ( 'NONE', *, *, #186, .F. ) ;
#747 = FACE_OUTER_BOUND ( 'NONE', #1536, .T. ) ;
#748 = ORIENTED_EDGE ( 'NONE', *, *, #1415, .T. ) ;
#749 = CARTESIAN_POINT ( 'NONE',  ( 17.54407941804887727, 1.699999999999999956, -9.710660171779815997 ) ) ;
#750 = DIRECTION ( 'NONE',  ( 0.000000000000000000, 0.000000000000000000, -1.000000000000000000 ) ) ;
#751 = CARTESIAN_POINT ( 'NONE',  ( -1.616580753730972431, 0.000000000000000000, 15.74999999999998934 ) ) ;
#752 = ORIENTED_EDGE ( 'NONE', *, *, #1686, .T. ) ;
#753 = FACE_BOUND ( 'NONE', #350, .T. ) ;
#754 = AXIS2_PLACEMENT_3D ( 'NONE', #587, #2072, #964 ) ;
#755 = FACE_OUTER_BOUND ( 'NONE', #1079, .T. ) ;
#756 = EDGE_LOOP ( 'NONE', ( #1611, #658, #1060, #486 ) ) ;
#757 = FACE_OUTER_BOUND ( 'NONE', #2023, .T. ) ;
#758 = EDGE_LOOP ( 'NONE', ( #396, #664, #2186, #752 ) ) ;
#759 = EDGE_CURVE ( 'NONE', #1023, #375, #2073, .T. ) ;
#760 = AXIS2_PLACEMENT_3D ( 'NONE', #418, #1500, #766 ) ;
#761 = LINE ( 'NONE', #1850, #126 ) ;
#762 = CARTESIAN_POINT ( 'NONE',  ( 22.39382167924173572, 1.699999999999999956, -12.51066017177980960 ) ) ;
#763 = EDGE_LOOP ( 'NONE', ( #1961, #2095, #507, #2161 ) ) ;
#764 = EDGE_CURVE ( 'NONE', #1144, #1481, #1331, .T. ) ;
#765 = CARTESIAN_POINT ( 'NONE',  ( -3.233161507461904893, 0.000000000000000000, -12.94999999999999574 ) ) ;
#766 = DIRECTION ( 'NONE',  ( 0.5000000000000008882, 0.000000000000000000, 0.8660254037844380415 ) ) ;
#767 = ORIENTED_EDGE ( 'NONE', *, *, #1044, .T. ) ;
#768 = CARTESIAN_POINT ( 'NONE',  ( 22.39382167924173572, 0.000000000000000000, -12.51066017177980960 ) ) ;
#769 = ORIENTED_EDGE ( 'NONE', *, *, #735, .T. ) ;
#770 = LINE ( 'NONE', #1719, #621 ) ;
#771 = AXIS2_PLACEMENT_3D ( 'NONE', #2108, #1113, #2019 ) ;
#772 = CARTESIAN_POINT ( 'NONE',  ( 19.16066017177980996, 2.000000000000000000, 12.51066017177983447 ) ) ;
#773 = VECTOR ( 'NONE', #1057, 1000.000000000000000 ) ;
#774 = VERTEX_POINT ( 'NONE', #827 ) ;
#775 = CARTESIAN_POINT ( 'NONE',  ( 1.616580753730931574, 1.699999999999999956, 15.74999999999998934 ) ) ;
#776 = EDGE_CURVE ( 'NONE', #2327, #722, #1742, .T. ) ;
#777 = DIRECTION ( 'NONE',  ( 0.000000000000000000, -0.000000000000000000, 1.000000000000000000 ) ) ;
#778 = ORIENTED_EDGE ( 'NONE', *, *, #782, .F. ) ;
#779 = CARTESIAN_POINT ( 'NONE',  ( -3.233161507461918216, 1.699999999999999956, 12.94999999999999041 ) ) ;
#780 = ORIENTED_EDGE ( 'NONE', *, *, #1007, .F. ) ;
#781 = EDGE_CURVE ( 'NONE', #2193, #1951, #1554, .T. ) ;
#782 = EDGE_CURVE ( 'NONE', #2180, #158, #262, .T. ) ;
#783 = DIRECTION ( 'NONE',  ( 0.000000000000000000, 0.000000000000000000, -1.000000000000000000 ) ) ;
#784 = ADVANCED_FACE ( 'NONE', ( #809 ), #818, .F. ) ;
#785 = ORIENTED_EDGE ( 'NONE', *, *, #744, .F. ) ;
#786 = AXIS2_PLACEMENT_3D ( 'NONE', #185, #2179, #1660 ) ;
#787 = DIRECTION ( 'NONE',  ( -0.5000000000000000000, 0.000000000000000000, 0.8660254037844385966 ) ) ;
#788 = DIRECTION ( 'NONE',  ( 0.4999999999999993339, 0.000000000000000000, -0.8660254037844389297 ) ) ;
#789 = PLANE ( 'NONE',  #2170 ) ;
#790 = EDGE_LOOP ( 'NONE', ( #562, #308, #1015, #235 ) ) ;
#791 = EDGE_CURVE ( 'NONE', #1250, #497, #1938, .T. ) ;
#792 = DIRECTION ( 'NONE',  ( 0.000000000000000000, 1.000000000000000000, 0.000000000000000000 ) ) ;
#793 = ORIENTED_EDGE ( 'NONE', *, *, #2133, .F. ) ;
#794 = LINE ( 'NONE', #1374, #1409 ) ;
#795 = CARTESIAN_POINT ( 'NONE',  ( 3.233161507461880024, 1.699999999999999956, 12.95000000000000284 ) ) ;
#796 = DIRECTION ( 'NONE',  ( -0.5000000000000011102, 0.000000000000000000, 0.8660254037844380415 ) ) ;
#797 = ORIENTED_EDGE ( 'NONE', *, *, #1723, .T. ) ;
#798 = VECTOR ( 'NONE', #1377, 1000.000000000000000 ) ;
#799 = EDGE_CURVE ( 'NONE', #227, #729, #1705, .T. ) ;
#800 = FACE_OUTER_BOUND ( 'NONE', #1326, .T. ) ;
#801 = EDGE_CURVE ( 'NONE', #828, #263, #82, .T. ) ;
#802 = DATE_AND_TIME ( #1674, #1724 ) ;
#803 = EDGE_CURVE ( 'NONE', #1775, #1216, #1354, .T. ) ;
#804 = ORIENTED_EDGE ( 'NONE', *, *, #1654, .F. ) ;
#805 = DIRECTION ( 'NONE',  ( -1.000000000000000000, 0.000000000000000000, 0.000000000000000000 ) ) ;
#806 = CIRCLE ( 'NONE', #247, 5.000000000000000000 ) ;
#807 = CARTESIAN_POINT ( 'NONE',  ( 17.54407941804887727, 1.699999999999999956, -9.710660171779815997 ) ) ;
#808 = DIRECTION ( 'NONE',  ( 0.4999999999999997224, 0.000000000000000000, 0.8660254037844388186 ) ) ;
#809 = FACE_OUTER_BOUND ( 'NONE', #2002, .T. ) ;
#810 = ORIENTED_EDGE ( 'NONE', *, *, #414, .T. ) ;
#811 = EDGE_CURVE ( 'NONE', #1663, #1646, #2082, .T. ) ;
#812 = CARTESIAN_POINT ( 'NONE',  ( -14.10000000000000675, 2.000000000000000000, -9.449999999999999289 ) ) ;
#813 = ORIENTED_EDGE ( 'NONE', *, *, #652, .T. ) ;
#814 = DIRECTION ( 'NONE',  ( 0.000000000000000000, 0.000000000000000000, -1.000000000000000000 ) ) ;
#815 = LINE ( 'NONE', #61, #1984 ) ;
#816 = DIRECTION ( 'NONE',  ( -0.8660254037844390407, 0.000000000000000000, -0.4999999999999994449 ) ) ;
#817 = CARTESIAN_POINT ( 'NONE',  ( 17.54407941804885240, 0.000000000000000000, 15.31066017177983696 ) ) ;
#818 = CYLINDRICAL_SURFACE ( 'NONE', #1329, 1.549999999999997602 ) ;
#819 = EDGE_LOOP ( 'NONE', ( #1682, #888, #1468, #567 ) ) ;
#820 = VECTOR ( 'NONE', #1164, 1000.000000000000000 ) ;
#821 = DIRECTION ( 'NONE',  ( 0.000000000000000000, 0.000000000000000000, -1.000000000000000000 ) ) ;
#822 = ORIENTED_EDGE ( 'NONE', *, *, #880, .F. ) ;
#823 = CARTESIAN_POINT ( 'NONE',  ( 1.616580753730931352, 0.000000000000000000, 15.74999999999998579 ) ) ;
#824 = CARTESIAN_POINT ( 'NONE',  ( 1.616580753730945119, 0.000000000000000000, -10.15000000000000391 ) ) ;
#825 = DIRECTION ( 'NONE',  ( 1.000000000000000000, 0.000000000000000000, 0.000000000000000000 ) ) ;
#826 = DIRECTION ( 'NONE',  ( 0.000000000000000000, 0.000000000000000000, 1.000000000000000000 ) ) ;
#827 = CARTESIAN_POINT ( 'NONE',  ( -20.77724092551078172, 0.000000000000000000, -9.710660171779815997 ) ) ;
#828 = VERTEX_POINT ( 'NONE', #119 ) ;
#829 = CIRCLE ( 'NONE', #7, 1.550000000000000933 ) ;
#830 = DIRECTION ( 'NONE',  ( 0.000000000000000000, -1.000000000000000000, 0.000000000000000000 ) ) ;
#831 = VERTEX_POINT ( 'NONE', #1157 ) ;
#832 = EDGE_CURVE ( 'NONE', #1346, #489, #608, .T. ) ;
#833 = FACE_OUTER_BOUND ( 'NONE', #1030, .T. ) ;
#834 = CARTESIAN_POINT ( 'NONE',  ( -22.39382167924172862, 1.699999999999999956, -12.51066017177980960 ) ) ;
#835 = ORIENTED_EDGE ( 'NONE', *, *, #2145, .F. ) ;
#836 = AXIS2_PLACEMENT_3D ( 'NONE', #1314, #2029, #568 ) ;
#837 = AXIS2_PLACEMENT_3D ( 'NONE', #1241, #1637, #750 ) ;
#838 = CARTESIAN_POINT ( 'NONE',  ( -1.616580753730966657, 1.699999999999999956, 10.14999999999999858 ) ) ;
#839 = ORIENTED_EDGE ( 'NONE', *, *, #1218, .T. ) ;
#840 = CARTESIAN_POINT ( 'NONE',  ( -20.77724092551078883, 1.699999999999999956, 15.31066017177980676 ) ) ;
#841 = VECTOR ( 'NONE', #565, 1000.000000000000000 ) ;
#842 = ORIENTED_EDGE ( 'NONE', *, *, #1007, .T. ) ;
#843 = AXIS2_PLACEMENT_3D ( 'NONE', #622, #2103, #2094 ) ;
#844 = EDGE_CURVE ( 'NONE', #1017, #1775, #1543, .T. ) ;
#845 = DIRECTION ( 'NONE',  ( -0.000000000000000000, -1.000000000000000000, -0.000000000000000000 ) ) ;
#846 = EDGE_LOOP ( 'NONE', ( #947, #698, #1205, #1117 ) ) ;
#847 = DIRECTION ( 'NONE',  ( 0.000000000000000000, 0.000000000000000000, -1.000000000000000000 ) ) ;
#848 = EDGE_CURVE ( 'NONE', #2296, #1877, #451, .T. ) ;
#849 = ORIENTED_EDGE ( 'NONE', *, *, #537, .F. ) ;
#850 = CARTESIAN_POINT ( 'NONE',  ( -19.16066017177982772, 2.000000000000000000, -14.06066017177981919 ) ) ;
#851 = ORIENTED_EDGE ( 'NONE', *, *, #2021, .F. ) ;
#852 = CARTESIAN_POINT ( 'NONE',  ( -17.54407941804889859, 0.000000000000000000, 15.31066017177980676 ) ) ;
#853 = ORIENTED_EDGE ( 'NONE', *, *, #1309, .T. ) ;
#854 = CARTESIAN_POINT ( 'NONE',  ( -3.233161507461918216, 1.699999999999999956, 12.94999999999999041 ) ) ;
#855 = EDGE_CURVE ( 'NONE', #135, #296, #2125, .T. ) ;
#856 = DIRECTION ( 'NONE',  ( 0.000000000000000000, 0.000000000000000000, -1.000000000000000000 ) ) ;
#857 = CARTESIAN_POINT ( 'NONE',  ( 18.09999999999999787, 2.000000000000000000, -11.44999999999999929 ) ) ;
#858 = ORIENTED_EDGE ( 'NONE', *, *, #571, .F. ) ;
#859 = DATE_TIME_ROLE ( 'creation_date' ) ;
#860 = CARTESIAN_POINT ( 'NONE',  ( 19.16066017177983127, 2.000000000000000000, -12.51066017177981138 ) ) ;
#861 = VERTEX_POINT ( 'NONE', #106 ) ;
#862 = CARTESIAN_POINT ( 'NONE',  ( -22.39382167924172862, 1.699999999999999956, -12.51066017177980960 ) ) ;
#863 = ORIENTED_EDGE ( 'NONE', *, *, #1415, .F. ) ;
#864 = CARTESIAN_POINT ( 'NONE',  ( -23.10000000000000497, 2.000000000000000000, -11.44999999999996376 ) ) ;
#865 = EDGE_LOOP ( 'NONE', ( #46, #1235, #2325, #1095 ) ) ;
#866 = CARTESIAN_POINT ( 'NONE',  ( 22.39382167924172506, 1.699999999999999956, 12.51066017177983269 ) ) ;
#867 = EDGE_CURVE ( 'NONE', #1573, #1634, #2271, .T. ) ;
#868 = DIRECTION ( 'NONE',  ( 0.000000000000000000, -1.000000000000000000, 0.000000000000000000 ) ) ;
#869 = ADVANCED_FACE ( 'NONE', ( #1198 ), #253, .T. ) ;
#870 = EDGE_CURVE ( 'NONE', #1732, #1671, #700, .T. ) ;
#871 = VERTEX_POINT ( 'NONE', #538 ) ;
#872 = CARTESIAN_POINT ( 'NONE',  ( -14.10000000000000675, 0.000000000000000000, 9.449999999999995737 ) ) ;
#873 = EDGE_LOOP ( 'NONE', ( #1628, #2229, #2305, #1167, #1181, #195, #2063, #427 ) ) ;
#874 = DIRECTION ( 'NONE',  ( 0.000000000000000000, 0.000000000000000000, -1.000000000000000000 ) ) ;
#875 = ORIENTED_EDGE ( 'NONE', *, *, #1484, .F. ) ;
#876 = AXIS2_PLACEMENT_3D ( 'NONE', #1736, #1814, #190 ) ;
#877 = AXIS2_PLACEMENT_3D ( 'NONE', #1807, #184, #157 ) ;
#878 = CARTESIAN_POINT ( 'NONE',  ( -20.77724092551078172, 1.699999999999999956, -9.710660171779815997 ) ) ;
#879 = VERTEX_POINT ( 'NONE', #485 ) ;
#880 = EDGE_CURVE ( 'NONE', #1481, #2014, #523, .T. ) ;
#881 = DIRECTION ( 'NONE',  ( -1.000000000000000000, 0.000000000000000000, -0.000000000000000000 ) ) ;
#882 = VECTOR ( 'NONE', #896, 1000.000000000000000 ) ;
#883 = CARTESIAN_POINT ( 'NONE',  ( -18.09999999999996945, 0.000000000000000000, 16.44999999999999929 ) ) ;
#884 = LINE ( 'NONE', #1242, #1833 ) ;
#885 = ORIENTED_EDGE ( 'NONE', *, *, #848, .T. ) ;
#886 = CC_DESIGN_DATE_AND_TIME_ASSIGNMENT ( #75, #2066, ( #406 ) ) ;
#887 = CARTESIAN_POINT ( 'NONE',  ( -1.616580753730955333, 0.000000000000000000, -15.74999999999999645 ) ) ;
#888 = ORIENTED_EDGE ( 'NONE', *, *, #627, .F. ) ;
#889 = LINE ( 'NONE', #2337, #355 ) ;
#890 = LINE ( 'NONE', #31, #236 ) ;
#891 = DIRECTION ( 'NONE',  ( 0.000000000000000000, 1.000000000000000000, 0.000000000000000000 ) ) ;
#892 = ORIENTED_EDGE ( 'NONE', *, *, #799, .F. ) ;
#893 = AXIS2_PLACEMENT_3D ( 'NONE', #2326, #2126, #1418 ) ;
#894 = LINE ( 'NONE', #328, #2177 ) ;
#895 = CARTESIAN_POINT ( 'NONE',  ( -1.616580753730966657, 1.699999999999999956, 10.14999999999999858 ) ) ;
#896 = DIRECTION ( 'NONE',  ( -0.000000000000000000, -1.000000000000000000, -0.000000000000000000 ) ) ;
#897 = ADVANCED_BREP_SHAPE_REPRESENTATION ( 'flange_ring', ( #193, #94 ), #2144 ) ;
#898 = EDGE_LOOP ( 'NONE', ( #1301, #1402, #481, #2067, #1283, #2308 ) ) ;
#899 = LINE ( 'NONE', #155, #1638 ) ;
#900 = ORIENTED_EDGE ( 'NONE', *, *, #832, .F. ) ;
#901 = DIRECTION ( 'NONE',  ( 0.000000000000000000, 1.000000000000000000, 0.000000000000000000 ) ) ;
#902 = DIRECTION ( 'NONE',  ( 1.000000000000000000, -0.000000000000000000, 0.000000000000000000 ) ) ;
#903 = ORIENTED_EDGE ( 'NONE', *, *, #1088, .T. ) ;
#904 = DIRECTION ( 'NONE',  ( 1.000000000000000000, 0.000000000000000000, 0.000000000000000000 ) ) ;
#905 = ORIENTED_EDGE ( 'NONE', *, *, #561, .T. ) ;
#906 = CARTESIAN_POINT ( 'NONE',  ( -19.16066017177982772, 2.000000000000000000, -14.06066017177981919 ) ) ;
#907 = LINE ( 'NONE', #114, #956 ) ;
#908 = DIRECTION ( 'NONE',  ( -1.000000000000000000, 0.000000000000000000, -0.000000000000000000 ) ) ;
#909 = EDGE_CURVE ( 'NONE', #1346, #168, #1042, .T. ) ;
#910 = ORIENTED_EDGE ( 'NONE', *, *, #453, .T. ) ;
#911 = AXIS2_PLACEMENT_3D ( 'NONE', #1119, #2163, #576 ) ;
#912 = EDGE_LOOP ( 'NONE', ( #2312, #712 ) ) ;
#913 = AXIS2_PLACEMENT_3D ( 'NONE', #1869, #1188, #1345 ) ;
#914 = CARTESIAN_POINT ( 'NONE',  ( 16.09999999999999787, 2.000000000000000000, 7.449999999999998401 ) ) ;
#915 = CARTESIAN_POINT ( 'NONE',  ( -20.77724092551079949, 1.699999999999999956, 9.710660171779807115 ) ) ;
#916 = ORIENTED_EDGE ( 'NONE', *, *, #2313, .F. ) ;
#917 = DIRECTION ( 'NONE',  ( -0.4999999999999980571, 0.000000000000000000, 0.8660254037844397068 ) ) ;
#918 = ORIENTED_EDGE ( 'NONE', *, *, #145, .T. ) ;
#919 = PLANE ( 'NONE',  #2320 ) ;
#920 = VECTOR ( 'NONE', #1255, 1000.000000000000114 ) ;
#921 = LINE ( 'NONE', #883, #2208 ) ;
#922 = ADVANCED_FACE ( 'NONE', ( #2162, #1580, #1614, #1247, #1603, #685, #307, #322 ), #2288, .T. ) ;
#923 = VECTOR ( 'NONE', #1270, 1000.000000000000000 ) ;
#924 = PLANE ( 'NONE',  #1649 ) ;
#925 = VECTOR ( 'NONE', #2032, 1000.000000000000000 ) ;
#926 = ORIENTED_EDGE ( 'NONE', *, *, #223, .F. ) ;
#927 = ORIENTED_EDGE ( 'NONE', *, *, #1749, .F. ) ;
#928 = EDGE_CURVE ( 'NONE', #1214, #2010, #1032, .T. ) ;
#929 = FACE_OUTER_BOUND ( 'NONE', #1767, .T. ) ;
#930 = PLANE ( 'NONE',  #97 ) ;
#931 = ORIENTED_EDGE ( 'NONE', *, *, #782, .T. ) ;
#932 = CARTESIAN_POINT ( 'NONE',  ( 3.233161507461880024, 0.000000000000000000, 12.95000000000000284 ) ) ;
#933 = ORIENTED_EDGE ( 'NONE', *, *, #977, .F. ) ;
#934 = DIRECTION ( 'NONE',  ( -0.000000000000000000, -1.000000000000000000, -0.000000000000000000 ) ) ;
#935 = CARTESIAN_POINT ( 'NONE',  ( -3.469446951953614189E-15, 2.000000000000000000, -12.94999999999999929 ) ) ;
#936 = CARTESIAN_POINT ( 'NONE',  ( 20.77724092551078883, 1.699999999999999956, -9.710660171779814220 ) ) ;
#937 = VERTEX_POINT ( 'NONE', #715 ) ;
#938 = FACE_BOUND ( 'NONE', #2215, .T. ) ;
#939 = AXIS2_PLACEMENT_3D ( 'NONE', #1689, #54, #777 ) ;
#940 = DIRECTION ( 'NONE',  ( 0.000000000000000000, 1.000000000000000000, -0.000000000000000000 ) ) ;
#941 = EDGE_LOOP ( 'NONE', ( #1103, #1122, #731, #1445 ) ) ;
#942 = DIRECTION ( 'NONE',  ( 0.000000000000000000, 0.000000000000000000, 1.000000000000000000 ) ) ;
#943 = ORIENTED_EDGE ( 'NONE', *, *, #776, .T. ) ;
#944 = CARTESIAN_POINT ( 'NONE',  ( -2.081668171172168513E-14, 1.699999999999999956, 11.40000000000000036 ) ) ;
#945 = LINE ( 'NONE', #1699, #1684 ) ;
#946 = EDGE_CURVE ( 'NONE', #598, #1882, #1757, .T. ) ;
#947 = ORIENTED_EDGE ( 'NONE', *, *, #1723, .F. ) ;
#948 = ADVANCED_FACE ( 'NONE', ( #1082 ), #1989, .F. ) ;
#949 = CARTESIAN_POINT ( 'NONE',  ( -15.92749866431795347, 1.699999999999999956, 12.51066017177980427 ) ) ;
#950 = CARTESIAN_POINT ( 'NONE',  ( 19.16066017177980996, 2.000000000000000000, 12.51066017177983447 ) ) ;
#951 = ORIENTED_EDGE ( 'NONE', *, *, #1864, .T. ) ;
#952 = LINE ( 'NONE', #33, #2274 ) ;
#953 = VERTEX_POINT ( 'NONE', #2123 ) ;
#954 = EDGE_CURVE ( 'NONE', #1489, #953, #1264, .T. ) ;
#955 = AXIS2_PLACEMENT_3D ( 'NONE', #1134, #234, #1143 ) ;
#956 = VECTOR ( 'NONE', #2196, 1000.000000000000114 ) ;
#957 = CARTESIAN_POINT ( 'NONE',  ( -3.469446951953614189E-15, 1.699999999999999956, -12.94999999999999929 ) ) ;
#958 = AXIS2_PLACEMENT_3D ( 'NONE', #363, #134, #1768 ) ;
#959 = APPROVAL_ROLE ( '' ) ;
#960 = ORIENTED_EDGE ( 'NONE', *, *, #1218, .F. ) ;
#961 = AXIS2_PLACEMENT_3D ( 'NONE', #1444, #12, #2169 ) ;
#962 = DIRECTION ( 'NONE',  ( -0.000000000000000000, -1.000000000000000000, -0.000000000000000000 ) ) ;
#963 = CC_DESIGN_PERSON_AND_ORGANIZATION_ASSIGNMENT ( #1600, #682, ( #1756 ) ) ;
#964 = DIRECTION ( 'NONE',  ( 1.000000000000000000, 0.000000000000000000, -0.000000000000000000 ) ) ;
#965 = DIRECTION ( 'NONE',  ( -1.000000000000000000, -0.000000000000000000, -0.000000000000000000 ) ) ;
#966 = ORIENTED_EDGE ( 'NONE', *, *, #1394, .T. ) ;
#967 = DIRECTION ( 'NONE',  ( -0.4999999999999991118, 0.000000000000000000, -0.8660254037844391517 ) ) ;
#968 = ORIENTED_EDGE ( 'NONE', *, *, #1056, .T. ) ;
#969 = CARTESIAN_POINT ( 'NONE',  ( 1.616580753730933573, 1.699999999999999956, 10.15000000000000036 ) ) ;
#970 = CARTESIAN_POINT ( 'NONE',  ( -18.09999999999996945, 2.000000000000000000, -16.44999999999999929 ) ) ;
#971 = CARTESIAN_POINT ( 'NONE',  ( 3.233161507461896456, 1.699999999999999956, -12.95000000000000107 ) ) ;
#972 = ORIENTED_EDGE ( 'NONE', *, *, #1829, .F. ) ;
#973 = ADVANCED_FACE ( 'NONE', ( #1426, #1779 ), #1236, .F. ) ;
#974 = EDGE_CURVE ( 'NONE', #1144, #331, #1589, .T. ) ;
#975 = DIRECTION ( 'NONE',  ( 0.4999999999999997780, 0.000000000000000000, -0.8660254037844387076 ) ) ;
#976 = ORIENTED_EDGE ( 'NONE', *, *, #216, .F. ) ;
#977 = EDGE_CURVE ( 'NONE', #489, #1453, #496, .T. ) ;
#978 = CARTESIAN_POINT ( 'NONE',  ( 20.77724092551078883, 1.699999999999999956, -9.710660171779814220 ) ) ;
#979 = DIRECTION ( 'NONE',  ( 0.000000000000000000, -1.000000000000000000, 0.000000000000000000 ) ) ;
#980 = CARTESIAN_POINT ( 'NONE',  ( -1.616580753730955333, 1.699999999999999956, -15.74999999999999645 ) ) ;
#981 = DIRECTION ( 'NONE',  ( 0.000000000000000000, 1.000000000000000000, 0.000000000000000000 ) ) ;
#982 = VERTEX_POINT ( 'NONE', #1388 ) ;
#983 = ORIENTED_EDGE ( 'NONE', *, *, #801, .T. ) ;
#984 = AXIS2_PLACEMENT_3D ( 'NONE', #1005, #1165, #994 ) ;
#985 = CARTESIAN_POINT ( 'NONE',  ( 17.54407941804884885, 1.699999999999999956, 9.710660171779830208 ) ) ;
#986 = EDGE_CURVE ( 'NONE', #1178, #72, #1372, .T. ) ;
#987 = ORIENTED_EDGE ( 'NONE', *, *, #2100, .F. ) ;
#988 = LINE ( 'NONE', #635, #734 ) ;
#989 = VECTOR ( 'NONE', #2011, 1000.000000000000000 ) ;
#990 = DIRECTION ( 'NONE',  ( 0.5000000000000001110, 0.000000000000000000, 0.8660254037844385966 ) ) ;
#991 = CIRCLE ( 'NONE', #1906, 1.999999999999998224 ) ;
#992 = CARTESIAN_POINT ( 'NONE',  ( 20.77724092551077106, 1.699999999999999956, 15.31066017177983696 ) ) ;
#993 = CYLINDRICAL_SURFACE ( 'NONE', #1206, 1.549999999999999378 ) ;
#994 = DIRECTION ( 'NONE',  ( 0.000000000000000000, 0.000000000000000000, -1.000000000000000000 ) ) ;
#995 = ORIENTED_EDGE ( 'NONE', *, *, #395, .T. ) ;
#996 = AXIS2_PLACEMENT_3D ( 'NONE', #708, #1825, #856 ) ;
#997 = DIRECTION ( 'NONE',  ( -1.000000000000000000, 0.000000000000000000, -0.000000000000000000 ) ) ;
#998 = EDGE_LOOP ( 'NONE', ( #1907, #2340, #1479, #403 ) ) ;
#999 = LOCAL_TIME ( 9, 5, 41.00000000000000000, #2135 ) ;
#1000 = CARTESIAN_POINT ( 'NONE',  ( -14.10000000000000675, 2.000000000000000000, -9.449999999999999289 ) ) ;
#1001 = CARTESIAN_POINT ( 'NONE',  ( 16.09999999999999787, 2.000000000000000000, 7.449999999999998401 ) ) ;
#1002 = VECTOR ( 'NONE', #514, 1000.000000000000000 ) ;
#1003 = CARTESIAN_POINT ( 'NONE',  ( 1.616580753730948450, 1.699999999999999956, -10.15000000000000391 ) ) ;
#1004 = CARTESIAN_POINT ( 'NONE',  ( -15.92749866431795347, 1.699999999999999956, 12.51066017177980427 ) ) ;
#1005 = CARTESIAN_POINT ( 'NONE',  ( -18.10000000000000497, 2.000000000000000000, -11.44999999999999929 ) ) ;
#1006 = EDGE_LOOP ( 'NONE', ( #1585, #2284, #1381, #541 ) ) ;
#1007 = EDGE_CURVE ( 'NONE', #375, #2243, #273, .T. ) ;
#1008 = CARTESIAN_POINT ( 'NONE',  ( -2.081668171172168513E-14, 2.000000000000000000, 12.94999999999999929 ) ) ;
#1009 = ORIENTED_EDGE ( 'NONE', *, *, #1616, .T. ) ;
#1010 = FACE_OUTER_BOUND ( 'NONE', #763, .T. ) ;
#1011 = EDGE_CURVE ( 'NONE', #651, #2327, #2324, .T. ) ;
#1012 = LINE ( 'NONE', #1470, #1146 ) ;
#1013 = COORDINATED_UNIVERSAL_TIME_OFFSET ( 1, 0, .AHEAD. ) ;
#1014 = FACE_OUTER_BOUND ( 'NONE', #865, .T. ) ;
#1015 = ORIENTED_EDGE ( 'NONE', *, *, #1101, .F. ) ;
#1016 = CARTESIAN_POINT ( 'NONE',  ( -19.16066017177984193, 2.000000000000000000, 12.51066017177980783 ) ) ;
#1017 = VERTEX_POINT ( 'NONE', #172 ) ;
#1018 = EDGE_CURVE ( 'NONE', #1419, #2333, #889, .T. ) ;
#1019 = VECTOR ( 'NONE', #2149, 1000.000000000000000 ) ;
#1020 = LINE ( 'NONE', #1745, #1456 ) ;
#1021 = VECTOR ( 'NONE', #434, 1000.000000000000000 ) ;
#1022 = EDGE_CURVE ( 'NONE', #447, #168, #30, .T. ) ;
#1023 = VERTEX_POINT ( 'NONE', #914 ) ;
#1024 = CARTESIAN_POINT ( 'NONE',  ( 0.000000000000000000, 1.699999999999999956, 0.000000000000000000 ) ) ;
#1025 = ORIENTED_EDGE ( 'NONE', *, *, #1763, .T. ) ;
#1026 = AXIS2_PLACEMENT_3D ( 'NONE', #1491, #1097, #917 ) ;
#1027 = AXIS2_PLACEMENT_3D ( 'NONE', #1292, #2330, #369 ) ;
#1028 = LINE ( 'NONE', #520, #20 ) ;
#1029 = LINE ( 'NONE', #850, #424 ) ;
#1030 = EDGE_LOOP ( 'NONE', ( #233, #1092, #115, #813 ) ) ;
#1031 = ADVANCED_FACE ( 'NONE', ( #2176 ), #1865, .T. ) ;
#1032 = LINE ( 'NONE', #146, #1495 ) ;
#1033 = ORIENTED_EDGE ( 'NONE', *, *, #764, .F. ) ;
#1034 = VECTOR ( 'NONE', #979, 1000.000000000000000 ) ;
#1035 = CARTESIAN_POINT ( 'NONE',  ( -2.081668171172168513E-14, 2.000000000000000000, 11.40000000000000036 ) ) ;
#1036 = LINE ( 'NONE', #2264, #1563 ) ;
#1037 = CARTESIAN_POINT ( 'NONE',  ( 14.09999999999999964, 2.000000000000000000, -7.450000000000000178 ) ) ;
#1038 = APPROVAL_PERSON_ORGANIZATION ( #1170, #1458, #959 ) ;
#1039 = EDGE_LOOP ( 'NONE', ( #1533, #1789, #1412, #470 ) ) ;
#1040 = DIRECTION ( 'NONE',  ( 0.000000000000000000, -1.000000000000000000, 0.000000000000000000 ) ) ;
#1041 = VERTEX_POINT ( 'NONE', #765 ) ;
#1042 = LINE ( 'NONE', #1222, #2316 ) ;
#1043 = ORIENTED_EDGE ( 'NONE', *, *, #1126, .T. ) ;
#1044 = EDGE_CURVE ( 'NONE', #1023, #2193, #1464, .T. ) ;
#1045 = FACE_OUTER_BOUND ( 'NONE', #510, .T. ) ;
#1046 = ORIENTED_EDGE ( 'NONE', *, *, #2187, .F. ) ;
#1047 = CARTESIAN_POINT ( 'NONE',  ( -23.10000000000000497, 0.000000000000000000, -11.44999999999996376 ) ) ;
#1048 = EDGE_CURVE ( 'NONE', #371, #258, #2189, .T. ) ;
#1049 = EDGE_CURVE ( 'NONE', #55, #135, #2047, .T. ) ;
#1050 = LINE ( 'NONE', #693, #499 ) ;
#1051 = VECTOR ( 'NONE', #808, 1000.000000000000114 ) ;
#1052 = ORIENTED_EDGE ( 'NONE', *, *, #781, .F. ) ;
#1053 =( LENGTH_UNIT ( ) NAMED_UNIT ( * ) SI_UNIT ( .MILLI., .METRE. ) );
#1054 = FACE_OUTER_BOUND ( 'NONE', #419, .T. ) ;
#1055 = EDGE_LOOP ( 'NONE', ( #533, #476, #2291, #1607 ) ) ;
#1056 = EDGE_CURVE ( 'NONE', #2198, #1764, #1118, .T. ) ;
#1057 = DIRECTION ( 'NONE',  ( 1.000000000000000000, 0.000000000000000000, 0.000000000000000000 ) ) ;
#1058 = ORIENTED_EDGE ( 'NONE', *, *, #1749, .T. ) ;
#1059 = DIRECTION ( 'NONE',  ( 0.000000000000000000, -1.000000000000000000, 0.000000000000000000 ) ) ;
#1060 = ORIENTED_EDGE ( 'NONE', *, *, #166, .T. ) ;
#1061 = CARTESIAN_POINT ( 'NONE',  ( -1.616580753730952003, 0.000000000000000000, -10.15000000000000568 ) ) ;
#1062 = LINE ( 'NONE', #720, #205 ) ;
#1063 = LINE ( 'NONE', #2343, #616 ) ;
#1064 = ORIENTED_EDGE ( 'NONE', *, *, #1686, .F. ) ;
#1065 = SECURITY_CLASSIFICATION_LEVEL ( 'unclassified' ) ;
#1066 = CARTESIAN_POINT ( 'NONE',  ( 20.77724092551076751, 1.699999999999999956, 9.710660171779830208 ) ) ;
#1067 = EDGE_LOOP ( 'NONE', ( #1925, #2265, #1434, #144 ) ) ;
#1068 = DIRECTION ( 'NONE',  ( 0.000000000000000000, -1.000000000000000000, 0.000000000000000000 ) ) ;
#1069 = AXIS2_PLACEMENT_3D ( 'NONE', #1037, #300, #1371 ) ;
#1070 = CARTESIAN_POINT ( 'NONE',  ( 1.616580753730931574, 1.699999999999999956, 15.74999999999998934 ) ) ;
#1071 = VECTOR ( 'NONE', #1068, 1000.000000000000000 ) ;
#1072 = CARTESIAN_POINT ( 'NONE',  ( -20.77724092551078883, 1.699999999999999956, 15.31066017177980676 ) ) ;
#1073 = ORIENTED_EDGE ( 'NONE', *, *, #327, .T. ) ;
#1074 = CYLINDRICAL_SURFACE ( 'NONE', #1339, 1.999999999999997335 ) ;
#1075 = AXIS2_PLACEMENT_3D ( 'NONE', #772, #1665, #405 ) ;
#1076 = FACE_OUTER_BOUND ( 'NONE', #1142, .T. ) ;
#1077 = CARTESIAN_POINT ( 'NONE',  ( 15.92749866431793571, 1.699999999999999956, -12.51066017177980783 ) ) ;
#1078 = APPROVAL ( #1576, 'UNSPECIFIED' ) ;
#1079 = EDGE_LOOP ( 'NONE', ( #822, #1033, #2147, #77 ) ) ;
#1080 = DIRECTION ( 'NONE',  ( 0.000000000000000000, 0.000000000000000000, -1.000000000000000000 ) ) ;
#1081 = EDGE_LOOP ( 'NONE', ( #254, #289, #346, #1332, #1085, #111 ) ) ;
#1082 = FACE_OUTER_BOUND ( 'NONE', #1679, .T. ) ;
#1083 = DIRECTION ( 'NONE',  ( -0.8660254037844395958, 0.000000000000000000, 0.4999999999999983347 ) ) ;
#1084 = CARTESIAN_POINT ( 'NONE',  ( -2.081668171172168513E-14, 2.000000000000000000, 11.40000000000000036 ) ) ;
#1085 = ORIENTED_EDGE ( 'NONE', *, *, #848, .F. ) ;
#1086 = AXIS2_PLACEMENT_3D ( 'NONE', #1846, #2001, #1094 ) ;
#1087 = CARTESIAN_POINT ( 'NONE',  ( 14.09999999999999964, 2.000000000000000000, 7.449999999999998401 ) ) ;
#1088 = EDGE_CURVE ( 'NONE', #681, #447, #1320, .T. ) ;
#1089 = CARTESIAN_POINT ( 'NONE',  ( -20.77724092551078172, 1.699999999999999956, -9.710660171779815997 ) ) ;
#1090 = DIRECTION ( 'NONE',  ( -0.4999999999999986677, 0.000000000000000000, -0.8660254037844392627 ) ) ;
#1091 = VERTEX_POINT ( 'NONE', #241 ) ;
#1092 = ORIENTED_EDGE ( 'NONE', *, *, #791, .T. ) ;
#1093 = DIRECTION ( 'NONE',  ( 0.000000000000000000, 1.000000000000000000, 0.000000000000000000 ) ) ;
#1094 = DIRECTION ( 'NONE',  ( 0.000000000000000000, 0.000000000000000000, -1.000000000000000000 ) ) ;
#1095 = ORIENTED_EDGE ( 'NONE', *, *, #384, .T. ) ;
#1096 = EDGE_CURVE ( 'NONE', #1687, #2198, #1139, .T. ) ;
#1097 = DIRECTION ( 'NONE',  ( -0.8660254037844397068, 0.000000000000000000, -0.4999999999999980571 ) ) ;
#1098 = ORIENTED_EDGE ( 'NONE', *, *, #561, .F. ) ;
#1099 = CYLINDRICAL_SURFACE ( 'NONE', #1496, 1.999999999999997335 ) ;
#1100 = LINE ( 'NONE', #2342, #460 ) ;
#1101 = EDGE_CURVE ( 'NONE', #438, #1663, #196, .T. ) ;
#1102 = DIRECTION ( 'NONE',  ( 0.000000000000000000, -1.000000000000000000, 0.000000000000000000 ) ) ;
#1103 = ORIENTED_EDGE ( 'NONE', *, *, #1926, .F. ) ;
#1104 = ORIENTED_EDGE ( 'NONE', *, *, #166, .F. ) ;
#1105 = AXIS2_PLACEMENT_3D ( 'NONE', #2262, #284, #1731 ) ;
#1106 = CARTESIAN_POINT ( 'NONE',  ( 19.16066017177983127, 2.000000000000000000, -14.06066017177980854 ) ) ;
#1107 = DIRECTION ( 'NONE',  ( -0.000000000000000000, -1.000000000000000000, -0.000000000000000000 ) ) ;
#1108 = ORIENTED_EDGE ( 'NONE', *, *, #954, .T. ) ;
#1109 = CARTESIAN_POINT ( 'NONE',  ( -20.77724092551078883, 0.000000000000000000, 15.31066017177980676 ) ) ;
#1110 = ORIENTED_EDGE ( 'NONE', *, *, #679, .F. ) ;
#1111 = CARTESIAN_POINT ( 'NONE',  ( -23.10000000000000497, 2.000000000000000000, 11.44999999999996376 ) ) ;
#1112 = AXIS2_PLACEMENT_3D ( 'NONE', #1818, #644, #2249 ) ;
#1113 = DIRECTION ( 'NONE',  ( 0.000000000000000000, 1.000000000000000000, -0.000000000000000000 ) ) ;
#1114 = VECTOR ( 'NONE', #845, 1000.000000000000000 ) ;
#1115 = CARTESIAN_POINT ( 'NONE',  ( 1.616580753730943565, 1.699999999999999956, -15.74999999999999645 ) ) ;
#1116 = VECTOR ( 'NONE', #2018, 1000.000000000000000 ) ;
#1117 = ORIENTED_EDGE ( 'NONE', *, *, #504, .T. ) ;
#1118 = LINE ( 'NONE', #409, #1599 ) ;
#1119 = CARTESIAN_POINT ( 'NONE',  ( -14.10000000000000675, 2.000000000000000000, -9.449999999999999289 ) ) ;
#1120 = ORIENTED_EDGE ( 'NONE', *, *, #954, .F. ) ;
#1121 = CARTESIAN_POINT ( 'NONE',  ( 23.09999999999999787, 2.000000000000000000, 11.44999999999996376 ) ) ;
#1122 = ORIENTED_EDGE ( 'NONE', *, *, #1651, .F. ) ;
#1123 = LOCAL_TIME ( 9, 5, 41.00000000000000000, #482 ) ;
#1124 = DIRECTION ( 'NONE',  ( 0.000000000000000000, -1.000000000000000000, 0.000000000000000000 ) ) ;
#1125 = ADVANCED_FACE ( 'NONE', ( #373 ), #231, .F. ) ;
#1126 = EDGE_CURVE ( 'NONE', #1946, #1430, #575, .T. ) ;
#1127 = DIRECTION ( 'NONE',  ( -0.4999999999999993339, 0.000000000000000000, 0.8660254037844389297 ) ) ;
#1128 = EDGE_CURVE ( 'NONE', #221, #382, #123, .T. ) ;
#1129 = ORIENTED_EDGE ( 'NONE', *, *, #1612, .F. ) ;
#1130 = DIRECTION ( 'NONE',  ( -1.000000000000000000, 0.000000000000000000, -5.365409281204129396E-16 ) ) ;
#1131 = ADVANCED_FACE ( 'NONE', ( #753, #929 ), #2024, .F. ) ;
#1132 = DIRECTION ( 'NONE',  ( 0.000000000000000000, 0.000000000000000000, 1.000000000000000000 ) ) ;
#1133 = EDGE_LOOP ( 'NONE', ( #60, #147, #1276, #1508 ) ) ;
#1134 = CARTESIAN_POINT ( 'NONE',  ( -14.10000000000000675, 2.000000000000000000, -7.450000000000000178 ) ) ;
#1135 = EDGE_LOOP ( 'NONE', ( #1953, #1447, #1778, #250 ) ) ;
#1136 = VECTOR ( 'NONE', #338, 1000.000000000000000 ) ;
#1137 = LINE ( 'NONE', #1497, #85 ) ;
#1138 = EDGE_LOOP ( 'NONE', ( #563, #536, #416, #1581 ) ) ;
#1139 = LINE ( 'NONE', #1477, #989 ) ;
#1140 = AXIS2_PLACEMENT_3D ( 'NONE', #1245, #361, #345 ) ;
#1141 = CARTESIAN_POINT ( 'NONE',  ( -17.54407941804886661, 1.699999999999999956, -15.31066017177981387 ) ) ;
#1142 = EDGE_LOOP ( 'NONE', ( #285, #1993, #785, #120 ) ) ;
#1143 = DIRECTION ( 'NONE',  ( 0.000000000000000000, 0.000000000000000000, 1.000000000000000000 ) ) ;
#1144 = VERTEX_POINT ( 'NONE', #775 ) ;
#1145 = VECTOR ( 'NONE', #1647, 1000.000000000000114 ) ;
#1146 = VECTOR ( 'NONE', #1967, 1000.000000000000000 ) ;
#1147 = DIRECTION ( 'NONE',  ( 0.000000000000000000, 0.000000000000000000, 1.000000000000000000 ) ) ;
#1148 = CIRCLE ( 'NONE', #1407, 1.550000000000000933 ) ;
#1149 = APPROVAL_DATE_TIME ( #802, #1458 ) ;
#1150 = ORIENTED_EDGE ( 'NONE', *, *, #1842, .T. ) ;
#1151 = EDGE_CURVE ( 'NONE', #72, #1178, #1148, .T. ) ;
#1152 = VECTOR ( 'NONE', #1594, 1000.000000000000000 ) ;
#1153 = CARTESIAN_POINT ( 'NONE',  ( -14.10000000000000675, 0.000000000000000000, 9.449999999999995737 ) ) ;
#1154 = ADVANCED_FACE ( 'NONE', ( #596, #726, #1449, #398, #1845, #222, #2222, #938 ), #1487, .F. ) ;
#1155 = EDGE_CURVE ( 'NONE', #1250, #1560, #1360, .T. ) ;
#1156 = CARTESIAN_POINT ( 'NONE',  ( -16.10000000000000142, 2.000000000000000000, 7.449999999999998401 ) ) ;
#1157 = CARTESIAN_POINT ( 'NONE',  ( 23.09999999999999787, 0.000000000000000000, -11.44999999999996376 ) ) ;
#1158 = VERTEX_POINT ( 'NONE', #102 ) ;
#1159 = CARTESIAN_POINT ( 'NONE',  ( -18.09999999999996945, 0.000000000000000000, -16.44999999999999929 ) ) ;
#1160 = EDGE_CURVE ( 'NONE', #375, #1951, #815, .T. ) ;
#1161 = ORIENTED_EDGE ( 'NONE', *, *, #1296, .T. ) ;
#1162 = DIRECTION ( 'NONE',  ( 0.5000000000000003331, 0.000000000000000000, -0.8660254037844384856 ) ) ;
#1163 = DIRECTION ( 'NONE',  ( -1.000000000000000000, 0.000000000000000000, 0.000000000000000000 ) ) ;
#1164 = DIRECTION ( 'NONE',  ( 0.000000000000000000, -1.000000000000000000, 0.000000000000000000 ) ) ;
#1165 = DIRECTION ( 'NONE',  ( 0.000000000000000000, 1.000000000000000000, -0.000000000000000000 ) ) ;
#1166 = EDGE_LOOP ( 'NONE', ( #445, #960, #951, #1743 ) ) ;
#1167 = ORIENTED_EDGE ( 'NONE', *, *, #2217, .T. ) ;
#1168 = ADVANCED_FACE ( 'NONE', ( #1174 ), #2230, .T. ) ;
#1169 = CARTESIAN_POINT ( 'NONE',  ( -19.16066017177982772, 1.699999999999999956, -12.51066017177982026 ) ) ;
#1170 = PERSON_AND_ORGANIZATION ( #699, #703 ) ;
#1171 = EDGE_CURVE ( 'NONE', #598, #2323, #1350, .T. ) ;
#1172 = ORIENTED_EDGE ( 'NONE', *, *, #2100, .T. ) ;
#1173 = DIRECTION ( 'NONE',  ( 0.000000000000000000, 1.000000000000000000, -0.000000000000000000 ) ) ;
#1174 = FACE_OUTER_BOUND ( 'NONE', #214, .T. ) ;
#1175 = CARTESIAN_POINT ( 'NONE',  ( -2.081668171172168513E-14, 1.699999999999999956, 12.94999999999999929 ) ) ;
#1176 = DIRECTION ( 'NONE',  ( 0.8660254037844388186, 0.000000000000000000, -0.4999999999999997224 ) ) ;
#1177 = CARTESIAN_POINT ( 'NONE',  ( 17.54407941804887727, 1.699999999999999956, -9.710660171779815997 ) ) ;
#1178 = VERTEX_POINT ( 'NONE', #615 ) ;
#1179 = LINE ( 'NONE', #1547, #1306 ) ;
#1180 = AXIS2_PLACEMENT_3D ( 'NONE', #969, #2097, #1340 ) ;
#1181 = ORIENTED_EDGE ( 'NONE', *, *, #2220, .T. ) ;
#1182 = FACE_OUTER_BOUND ( 'NONE', #1081, .T. ) ;
#1183 = VECTOR ( 'NONE', #649, 1000.000000000000114 ) ;
#1184 = CARTESIAN_POINT ( 'NONE',  ( 1.616580753730943565, 0.000000000000000000, -15.74999999999999645 ) ) ;
#1185 = VECTOR ( 'NONE', #1356, 1000.000000000000000 ) ;
#1186 = DIRECTION ( 'NONE',  ( 0.000000000000000000, -1.000000000000000000, 0.000000000000000000 ) ) ;
#1187 = DIRECTION ( 'NONE',  ( 0.000000000000000000, 0.000000000000000000, 1.000000000000000000 ) ) ;
#1188 = DIRECTION ( 'NONE',  ( 0.000000000000000000, 1.000000000000000000, 0.000000000000000000 ) ) ;
#1189 = VERTEX_POINT ( 'NONE', #1529 ) ;
#1190 = EDGE_CURVE ( 'NONE', #1849, #1882, #794, .T. ) ;
#1191 = FACE_OUTER_BOUND ( 'NONE', #574, .T. ) ;
#1192 = ADVANCED_FACE ( 'NONE', ( #78 ), #2079, .T. ) ;
#1193 = VERTEX_POINT ( 'NONE', #1718 ) ;
#1194 = CARTESIAN_POINT ( 'NONE',  ( 22.39382167924172506, 0.000000000000000000, 12.51066017177983269 ) ) ;
#1195 = EDGE_CURVE ( 'NONE', #1853, #158, #1695, .T. ) ;
#1196 = CARTESIAN_POINT ( 'NONE',  ( 15.92749866431793571, 0.000000000000000000, -12.51066017177980783 ) ) ;
#1197 = CARTESIAN_POINT ( 'NONE',  ( 22.39382167924172506, 0.000000000000000000, 12.51066017177983269 ) ) ;
#1198 = FACE_OUTER_BOUND ( 'NONE', #686, .T. ) ;
#1199 = ORIENTED_EDGE ( 'NONE', *, *, #414, .F. ) ;
#1200 = EDGE_CURVE ( 'NONE', #1590, #2287, #1898, .T. ) ;
#1201 = CARTESIAN_POINT ( 'NONE',  ( -3.279626698085774394E-15, 1.699999999999999956, -11.40000000000000036 ) ) ;
#1202 = ORIENTED_EDGE ( 'NONE', *, *, #1302, .T. ) ;
#1203 = PLANE ( 'NONE',  #1597 ) ;
#1204 = EDGE_CURVE ( 'NONE', #1877, #1498, #459, .T. ) ;
#1205 = ORIENTED_EDGE ( 'NONE', *, *, #1936, .T. ) ;
#1206 = AXIS2_PLACEMENT_3D ( 'NONE', #607, #1312, #1855 ) ;
#1207 = CARTESIAN_POINT ( 'NONE',  ( -23.10000000000000497, 2.000000000000000000, 11.44999999999996376 ) ) ;
#1208 = ORIENTED_EDGE ( 'NONE', *, *, #2133, .T. ) ;
#1209 = DIRECTION ( 'NONE',  ( 0.4999999999999981126, 0.000000000000000000, -0.8660254037844397068 ) ) ;
#1210 = EDGE_LOOP ( 'NONE', ( #1273, #2, #2035, #1232 ) ) ;
#1211 = VECTOR ( 'NONE', #539, 1000.000000000000000 ) ;
#1212 = DIRECTION ( 'NONE',  ( 0.000000000000000000, 0.000000000000000000, -1.000000000000000000 ) ) ;
#1213 = VECTOR ( 'NONE', #629, 1000.000000000000000 ) ;
#1214 = VERTEX_POINT ( 'NONE', #1688 ) ;
#1215 = CARTESIAN_POINT ( 'NONE',  ( -20.77724092551078172, 1.699999999999999956, -9.710660171779815997 ) ) ;
#1216 = VERTEX_POINT ( 'NONE', #1184 ) ;
#1217 = VECTOR ( 'NONE', #2283, 1000.000000000000000 ) ;
#1218 = EDGE_CURVE ( 'NONE', #1498, #871, #1920, .T. ) ;
#1219 = CARTESIAN_POINT ( 'NONE',  ( 1.616580753730933573, 0.000000000000000000, 10.15000000000000036 ) ) ;
#1220 = DIRECTION ( 'NONE',  ( 0.4999999999999985012, 0.000000000000000000, 0.8660254037844393737 ) ) ;
#1221 = EDGE_CURVE ( 'NONE', #438, #1959, #440, .T. ) ;
#1222 = CARTESIAN_POINT ( 'NONE',  ( -22.39382167924173928, 1.699999999999999956, 12.51066017177980427 ) ) ;
#1223 = ORIENTED_EDGE ( 'NONE', *, *, #1200, .T. ) ;
#1224 = CIRCLE ( 'NONE', #503, 1.549999999999997602 ) ;
#1225 = EDGE_CURVE ( 'NONE', #1239, #230, #268, .T. ) ;
#1226 = VECTOR ( 'NONE', #1186, 1000.000000000000000 ) ;
#1227 = CARTESIAN_POINT ( 'NONE',  ( 19.16066017177983127, 1.699999999999999956, -12.51066017177981138 ) ) ;
#1228 = EDGE_LOOP ( 'NONE', ( #2207, #863, #1246, #34 ) ) ;
#1229 = LINE ( 'NONE', #866, #550 ) ;
#1230 = EDGE_CURVE ( 'NONE', #953, #2009, #1510, .T. ) ;
#1231 = FACE_OUTER_BOUND ( 'NONE', #1923, .T. ) ;
#1232 = ORIENTED_EDGE ( 'NONE', *, *, #1591, .T. ) ;
#1233 = DATE_AND_TIME ( #508, #999 ) ;
#1234 = CARTESIAN_POINT ( 'NONE',  ( -1.616580753730952003, 1.699999999999999956, -10.15000000000000568 ) ) ;
#1235 = ORIENTED_EDGE ( 'NONE', *, *, #1296, .F. ) ;
#1236 = PLANE ( 'NONE',  #1790 ) ;
#1237 = ORIENTED_EDGE ( 'NONE', *, *, #2107, .T. ) ;
#1238 = CARTESIAN_POINT ( 'NONE',  ( -2.081668171172168513E-14, 2.000000000000000000, 12.94999999999999929 ) ) ;
#1239 = VERTEX_POINT ( 'NONE', #1729 ) ;
#1240 = FACE_OUTER_BOUND ( 'NONE', #998, .T. ) ;
#1241 = CARTESIAN_POINT ( 'NONE',  ( -18.10000000000000497, 2.000000000000000000, -11.44999999999999929 ) ) ;
#1242 = CARTESIAN_POINT ( 'NONE',  ( -1.616580753730952003, 1.699999999999999956, -10.15000000000000568 ) ) ;
#1243 = ORIENTED_EDGE ( 'NONE', *, *, #1612, .T. ) ;
#1244 = COORDINATED_UNIVERSAL_TIME_OFFSET ( 1, 0, .AHEAD. ) ;
#1245 = CARTESIAN_POINT ( 'NONE',  ( -17.54407941804886306, 1.699999999999999956, -9.710660171779815997 ) ) ;
#1246 = ORIENTED_EDGE ( 'NONE', *, *, #537, .T. ) ;
#1247 = FACE_BOUND ( 'NONE', #1392, .T. ) ;
#1248 = CARTESIAN_POINT ( 'NONE',  ( 3.233161507461880024, 1.699999999999999956, 12.95000000000000284 ) ) ;
#1249 = CARTESIAN_POINT ( 'NONE',  ( 14.09999999999999964, 0.000000000000000000, -9.449999999999997513 ) ) ;
#1250 = VERTEX_POINT ( 'NONE', #1551 ) ;
#1251 = CC_DESIGN_DATE_AND_TIME_ASSIGNMENT ( #2120, #859, ( #1879 ) ) ;
#1252 = LINE ( 'NONE', #352, #1152 ) ;
#1253 = DIRECTION ( 'NONE',  ( 1.000000000000000000, 0.000000000000000000, 0.000000000000000000 ) ) ;
#1254 = AXIS2_PLACEMENT_3D ( 'NONE', #1, #535, #1435 ) ;
#1255 = DIRECTION ( 'NONE',  ( 0.5000000000000001110, 0.000000000000000000, 0.8660254037844385966 ) ) ;
#1256 = EDGE_LOOP ( 'NONE', ( #1129, #584, #527, #748 ) ) ;
#1257 = LINE ( 'NONE', #1972, #1443 ) ;
#1258 = ORIENTED_EDGE ( 'NONE', *, *, #1048, .T. ) ;
#1259 = DIRECTION ( 'NONE',  ( 0.5000000000000008882, 0.000000000000000000, -0.8660254037844381525 ) ) ;
#1260 = VECTOR ( 'NONE', #376, 1000.000000000000000 ) ;
#1261 = VECTOR ( 'NONE', #1162, 1000.000000000000114 ) ;
#1262 = EDGE_CURVE ( 'NONE', #107, #725, #636, .T. ) ;
#1263 = DIRECTION ( 'NONE',  ( 0.000000000000000000, 0.000000000000000000, -1.000000000000000000 ) ) ;
#1264 = CIRCLE ( 'NONE', #1904, 1.549999999999999378 ) ;
#1265 = DIRECTION ( 'NONE',  ( -0.000000000000000000, -1.000000000000000000, -0.000000000000000000 ) ) ;
#1266 = VERTEX_POINT ( 'NONE', #824 ) ;
#1267 = DIRECTION ( 'NONE',  ( 1.000000000000000000, 0.000000000000000000, 0.000000000000000000 ) ) ;
#1268 = VECTOR ( 'NONE', #1318, 1000.000000000000000 ) ;
#1269 = LINE ( 'NONE', #895, #2242 ) ;
#1270 = DIRECTION ( 'NONE',  ( -1.000000000000000000, 0.000000000000000000, 0.000000000000000000 ) ) ;
#1271 = ORIENTED_EDGE ( 'NONE', *, *, #1760, .F. ) ;
#1272 = ADVANCED_FACE ( 'NONE', ( #1909 ), #1327, .T. ) ;
#1273 = ORIENTED_EDGE ( 'NONE', *, *, #855, .F. ) ;
#1274 = DIRECTION ( 'NONE',  ( -0.000000000000000000, -1.000000000000000000, -0.000000000000000000 ) ) ;
#1275 = CYLINDRICAL_SURFACE ( 'NONE', #1086, 1.999999999999998224 ) ;
#1276 = ORIENTED_EDGE ( 'NONE', *, *, #1541, .T. ) ;
#1277 = DIRECTION ( 'NONE',  ( 0.000000000000000000, 0.000000000000000000, 1.000000000000000000 ) ) ;
#1278 = ORIENTED_EDGE ( 'NONE', *, *, #1572, .F. ) ;
#1279 = EDGE_CURVE ( 'NONE', #296, #1091, #430, .T. ) ;
#1280 = DIRECTION ( 'NONE',  ( -0.000000000000000000, -1.000000000000000000, -0.000000000000000000 ) ) ;
#1281 = LINE ( 'NONE', #1089, #1451 ) ;
#1282 = CARTESIAN_POINT ( 'NONE',  ( -2.062686145785384376E-14, 2.000000000000000000, 14.49999999999999822 ) ) ;
#1283 = ORIENTED_EDGE ( 'NONE', *, *, #1394, .F. ) ;
#1284 = CC_DESIGN_PERSON_AND_ORGANIZATION_ASSIGNMENT ( #1957, #696, ( #1422 ) ) ;
#1285 = EDGE_LOOP ( 'NONE', ( #557, #1298, #769, #1889 ) ) ;
#1286 = CARTESIAN_POINT ( 'NONE',  ( -19.16066017177984193, 2.000000000000000000, 12.51066017177980783 ) ) ;
#1287 = CARTESIAN_POINT ( 'NONE',  ( 20.77724092551077106, 1.699999999999999956, 15.31066017177983696 ) ) ;
#1288 = ORIENTED_EDGE ( 'NONE', *, *, #880, .T. ) ;
#1289 = CARTESIAN_POINT ( 'NONE',  ( -17.54407941804889859, 1.699999999999999956, 15.31066017177980676 ) ) ;
#1290 = ORIENTED_EDGE ( 'NONE', *, *, #1709, .F. ) ;
#1291 = DIRECTION ( 'NONE',  ( -0.000000000000000000, -1.000000000000000000, -0.000000000000000000 ) ) ;
#1292 = CARTESIAN_POINT ( 'NONE',  ( 19.16066017177980996, 2.000000000000000000, 12.51066017177983447 ) ) ;
#1293 = DIRECTION ( 'NONE',  ( -0.000000000000000000, -1.000000000000000000, -0.000000000000000000 ) ) ;
#1294 = ORIENTED_EDGE ( 'NONE', *, *, #1190, .F. ) ;
#1295 = CARTESIAN_POINT ( 'NONE',  ( -17.54407941804889148, 0.000000000000000000, 9.710660171779817773 ) ) ;
#1296 = EDGE_CURVE ( 'NONE', #227, #722, #1269, .T. ) ;
#1297 = CARTESIAN_POINT ( 'NONE',  ( -3.233161507461918216, 1.699999999999999956, 12.94999999999999041 ) ) ;
#1298 = ORIENTED_EDGE ( 'NONE', *, *, #2344, .F. ) ;
#1299 = DIRECTION ( 'NONE',  ( -0.000000000000000000, -1.000000000000000000, 0.000000000000000000 ) ) ;
#1300 = CIRCLE ( 'NONE', #1523, 4.999999999999999112 ) ;
#1301 = ORIENTED_EDGE ( 'NONE', *, *, #867, .F. ) ;
#1302 = EDGE_CURVE ( 'NONE', #2243, #552, #1012, .T. ) ;
#1303 = CARTESIAN_POINT ( 'NONE',  ( 16.09999999999999787, 0.000000000000000000, 7.449999999999998401 ) ) ;
#1304 = VECTOR ( 'NONE', #2000, 1000.000000000000000 ) ;
#1305 = EDGE_CURVE ( 'NONE', #1091, #2193, #1335, .T. ) ;
#1306 = VECTOR ( 'NONE', #313, 1000.000000000000000 ) ;
#1307 = DIRECTION ( 'NONE',  ( 0.000000000000000000, -1.000000000000000000, 0.000000000000000000 ) ) ;
#1308 = AXIS2_PLACEMENT_3D ( 'NONE', #92, #816, #1361 ) ;
#1309 = EDGE_CURVE ( 'NONE', #1671, #681, #907, .T. ) ;
#1310 = ORIENTED_EDGE ( 'NONE', *, *, #1659, .T. ) ;
#1311 = CARTESIAN_POINT ( 'NONE',  ( -20.77724092551079949, 0.000000000000000000, 9.710660171779807115 ) ) ;
#1312 = DIRECTION ( 'NONE',  ( 0.000000000000000000, -1.000000000000000000, 0.000000000000000000 ) ) ;
#1313 = ORIENTED_EDGE ( 'NONE', *, *, #627, .T. ) ;
#1314 = CARTESIAN_POINT ( 'NONE',  ( 19.16066017177980996, 2.000000000000000000, 12.51066017177983447 ) ) ;
#1315 = VERTEX_POINT ( 'NONE', #178 ) ;
#1316 = CC_DESIGN_PERSON_AND_ORGANIZATION_ASSIGNMENT ( #1791, #169, ( #406 ) ) ;
#1317 = VECTOR ( 'NONE', #2013, 1000.000000000000000 ) ;
#1318 = DIRECTION ( 'NONE',  ( 0.4999999999999987232, 0.000000000000000000, 0.8660254037844393737 ) ) ;
#1319 = ORIENTED_EDGE ( 'NONE', *, *, #384, .F. ) ;
#1320 = LINE ( 'NONE', #1295, #2277 ) ;
#1321 = DIRECTION ( 'NONE',  ( -0.8660254037844388186, 0.000000000000000000, -0.4999999999999998335 ) ) ;
#1322 = ORIENTED_EDGE ( 'NONE', *, *, #2336, .T. ) ;
#1323 = DIRECTION ( 'NONE',  ( 0.4999999999999994449, 0.000000000000000000, -0.8660254037844389297 ) ) ;
#1324 = ORIENTED_EDGE ( 'NONE', *, *, #40, .F. ) ;
#1325 = DIRECTION ( 'NONE',  ( 0.000000000000000000, 0.000000000000000000, -1.000000000000000000 ) ) ;
#1326 = EDGE_LOOP ( 'NONE', ( #2335, #1598, #2017, #2319 ) ) ;
#1327 = PLANE ( 'NONE',  #353 ) ;
#1328 = AXIS2_PLACEMENT_3D ( 'NONE', #1777, #2322, #1080 ) ;
#1329 = AXIS2_PLACEMENT_3D ( 'NONE', #272, #619, #2062 ) ;
#1330 = DIRECTION ( 'NONE',  ( -0.000000000000000000, -1.000000000000000000, -0.000000000000000000 ) ) ;
#1331 = LINE ( 'NONE', #1924, #798 ) ;
#1332 = ORIENTED_EDGE ( 'NONE', *, *, #1204, .F. ) ;
#1333 = EDGE_CURVE ( 'NONE', #1189, #1158, #736, .T. ) ;
#1334 = CIRCLE ( 'NONE', #645, 1.549999999999997602 ) ;
#1335 = CIRCLE ( 'NONE', #876, 1.999999999999998224 ) ;
#1336 = CYLINDRICAL_SURFACE ( 'NONE', #1075, 1.550000000000000933 ) ;
#1337 = VECTOR ( 'NONE', #277, 1000.000000000000000 ) ;
#1338 = ORIENTED_EDGE ( 'NONE', *, *, #458, .T. ) ;
#1339 = AXIS2_PLACEMENT_3D ( 'NONE', #1622, #719, #1994 ) ;
#1340 = DIRECTION ( 'NONE',  ( 1.000000000000000000, 0.000000000000000000, 5.365409281204147145E-16 ) ) ;
#1341 = UNCERTAINTY_MEASURE_WITH_UNIT (LENGTH_MEASURE( 1.000000000000000082E-05 ), #1053, 'distance_accuracy_value', 'NONE');
#1342 = EDGE_CURVE ( 'NONE', #1158, #2296, #1784, .T. ) ;
#1343 = CARTESIAN_POINT ( 'NONE',  ( 15.92749866431790018, 0.000000000000000000, 12.51066017177983447 ) ) ;
#1344 = PLANE ( 'NONE',  #760 ) ;
#1345 = DIRECTION ( 'NONE',  ( 0.000000000000000000, 0.000000000000000000, 1.000000000000000000 ) ) ;
#1346 = VERTEX_POINT ( 'NONE', #1802 ) ;
#1347 = EDGE_CURVE ( 'NONE', #1959, #1646, #921, .T. ) ;
#1348 = LINE ( 'NONE', #1390, #2131 ) ;
#1349 = ORIENTED_EDGE ( 'NONE', *, *, #1617, .F. ) ;
#1350 = LINE ( 'NONE', #2259, #83 ) ;
#1351 = ADVANCED_FACE ( 'NONE', ( #1076 ), #1653, .T. ) ;
#1352 = LINE ( 'NONE', #749, #1947 ) ;
#1353 = CARTESIAN_POINT ( 'NONE',  ( -22.39382167924173928, 0.000000000000000000, 12.51066017177980427 ) ) ;
#1354 = LINE ( 'NONE', #475, #1021 ) ;
#1355 = EDGE_LOOP ( 'NONE', ( #2255, #1988 ) ) ;
#1356 = DIRECTION ( 'NONE',  ( 0.000000000000000000, -1.000000000000000000, 0.000000000000000000 ) ) ;
#1357 = AXIS2_PLACEMENT_3D ( 'NONE', #860, #660, #462 ) ;
#1358 = ORIENTED_EDGE ( 'NONE', *, *, #1842, .F. ) ;
#1359 = CARTESIAN_POINT ( 'NONE',  ( 23.09999999999999787, 2.000000000000000000, -11.44999999999996376 ) ) ;
#1360 = LINE ( 'NONE', #1878, #392 ) ;
#1361 = DIRECTION ( 'NONE',  ( -0.4999999999999993894, 0.000000000000000000, 0.8660254037844389297 ) ) ;
#1362 = CARTESIAN_POINT ( 'NONE',  ( -3.233161507461904893, 1.699999999999999956, -12.94999999999999574 ) ) ;
#1363 = DIRECTION ( 'NONE',  ( -0.000000000000000000, -1.000000000000000000, -0.000000000000000000 ) ) ;
#1364 = EDGE_LOOP ( 'NONE', ( #1455, #207, #1844, #1657, #684, #183 ) ) ;
#1365 = EDGE_CURVE ( 'NONE', #331, #651, #26, .T. ) ;
#1366 = ADVANCED_FACE ( 'NONE', ( #1609 ), #341, .F. ) ;
#1367 = EDGE_CURVE ( 'NONE', #1775, #828, #1100, .T. ) ;
#1368 = LINE ( 'NONE', #1914, #1185 ) ;
#1369 = AXIS2_PLACEMENT_3D ( 'NONE', #2087, #251, #625 ) ;
#1370 = VERTEX_POINT ( 'NONE', #11 ) ;
#1371 = DIRECTION ( 'NONE',  ( 0.000000000000000000, 0.000000000000000000, -1.000000000000000000 ) ) ;
#1372 = CIRCLE ( 'NONE', #242, 1.550000000000000933 ) ;
#1373 = EDGE_CURVE ( 'NONE', #2293, #55, #517, .T. ) ;
#1374 = CARTESIAN_POINT ( 'NONE',  ( -20.77724092551077462, 0.000000000000000000, -15.31066017177981387 ) ) ;
#1375 = VECTOR ( 'NONE', #1725, 1000.000000000000114 ) ;
#1376 = FACE_OUTER_BOUND ( 'NONE', #1166, .T. ) ;
#1377 = DIRECTION ( 'NONE',  ( 0.000000000000000000, -1.000000000000000000, 0.000000000000000000 ) ) ;
#1378 = EDGE_LOOP ( 'NONE', ( #1593, #623, #853, #903, #401, #1640 ) ) ;
#1379 = FACE_OUTER_BOUND ( 'NONE', #1055, .T. ) ;
#1380 = EDGE_CURVE ( 'NONE', #50, #982, #1062, .T. ) ;
#1381 = ORIENTED_EDGE ( 'NONE', *, *, #578, .T. ) ;
#1382 = CARTESIAN_POINT ( 'NONE',  ( -19.16066017177984193, 2.000000000000000000, 10.96066017177980534 ) ) ;
#1383 = PLANE ( 'NONE',  #687 ) ;
#1384 = VECTOR ( 'NONE', #1633, 1000.000000000000000 ) ;
#1385 = ORIENTED_EDGE ( 'NONE', *, *, #1616, .F. ) ;
#1386 = CARTESIAN_POINT ( 'NONE',  ( 0.000000000000000000, 1.699999999999999956, 0.000000000000000000 ) ) ;
#1387 = EDGE_LOOP ( 'NONE', ( #1120, #1565 ) ) ;
#1388 = CARTESIAN_POINT ( 'NONE',  ( -17.54407941804886661, 0.000000000000000000, -15.31066017177981387 ) ) ;
#1389 = ORIENTED_EDGE ( 'NONE', *, *, #1190, .T. ) ;
#1390 = CARTESIAN_POINT ( 'NONE',  ( 3.233161507461896456, 1.699999999999999956, -12.95000000000000107 ) ) ;
#1391 = EDGE_CURVE ( 'NONE', #588, #1216, #2157, .T. ) ;
#1392 = EDGE_LOOP ( 'NONE', ( #1172, #1398, #2298, #2345, #1150, #1895 ) ) ;
#1393 = DIRECTION ( 'NONE',  ( 1.000000000000000000, 0.000000000000000000, 3.219245568722481187E-15 ) ) ;
#1394 = EDGE_CURVE ( 'NONE', #323, #1193, #657, .T. ) ;
#1395 = EDGE_LOOP ( 'NONE', ( #1408, #2202, #321, #976 ) ) ;
#1396 = PERSON_AND_ORGANIZATION ( #699, #703 ) ;
#1397 = DIRECTION ( 'NONE',  ( 0.000000000000000000, -1.000000000000000000, 0.000000000000000000 ) ) ;
#1398 = ORIENTED_EDGE ( 'NONE', *, *, #2055, .T. ) ;
#1399 = DIRECTION ( 'NONE',  ( 0.5000000000000008882, 0.000000000000000000, -0.8660254037844381525 ) ) ;
#1400 = EDGE_LOOP ( 'NONE', ( #2204, #609, #1501, #742, #381, #810, #362, #279 ) ) ;
#1401 = DIRECTION ( 'NONE',  ( 0.000000000000000000, 0.000000000000000000, 1.000000000000000000 ) ) ;
#1402 = ORIENTED_EDGE ( 'NONE', *, *, #1541, .F. ) ;
#1403 = ADVANCED_FACE ( 'NONE', ( #546 ), #1383, .T. ) ;
#1404 = FACE_OUTER_BOUND ( 'NONE', #1395, .T. ) ;
#1405 = AXIS2_PLACEMENT_3D ( 'NONE', #1016, #981, #639 ) ;
#1406 = CARTESIAN_POINT ( 'NONE',  ( -19.16066017177982772, 2.000000000000000000, -10.96066017177982310 ) ) ;
#1407 = AXIS2_PLACEMENT_3D ( 'NONE', #586, #3, #1499 ) ;
#1408 = ORIENTED_EDGE ( 'NONE', *, *, #1824, .T. ) ;
#1409 = VECTOR ( 'NONE', #787, 1000.000000000000227 ) ;
#1410 = APPROVAL_STATUS ( 'not_yet_approved' ) ;
#1411 = DIRECTION ( 'NONE',  ( 0.5000000000000011102, 0.000000000000000000, -0.8660254037844379305 ) ) ;
#1412 = ORIENTED_EDGE ( 'NONE', *, *, #1333, .T. ) ;
#1413 = CARTESIAN_POINT ( 'NONE',  ( 19.16066017177980996, 1.699999999999999956, 12.51066017177983447 ) ) ;
#1414 = ORIENTED_EDGE ( 'NONE', *, *, #564, .T. ) ;
#1415 = EDGE_CURVE ( 'NONE', #2323, #774, #1281, .T. ) ;
#1416 = VECTOR ( 'NONE', #2219, 1000.000000000000000 ) ;
#1417 = AXIS2_PLACEMENT_3D ( 'NONE', #992, #215, #442 ) ;
#1418 = DIRECTION ( 'NONE',  ( -1.000000000000000000, 0.000000000000000000, -0.000000000000000000 ) ) ;
#1419 = VERTEX_POINT ( 'NONE', #2007 ) ;
#1420 = CARTESIAN_POINT ( 'NONE',  ( -18.09999999999996945, 2.000000000000000000, 16.44999999999999929 ) ) ;
#1421 = CARTESIAN_POINT ( 'NONE',  ( -15.92749866431795347, 0.000000000000000000, 12.51066017177980427 ) ) ;
#1422 = PRODUCT_DEFINITION_FORMATION_WITH_SPECIFIED_SOURCE ( 'ANY', '', #1756, .NOT_KNOWN. ) ;
#1423 = ORIENTED_EDGE ( 'NONE', *, *, #1893, .T. ) ;
#1424 = FACE_OUTER_BOUND ( 'NONE', #1135, .T. ) ;
#1425 = ORIENTED_EDGE ( 'NONE', *, *, #1693, .T. ) ;
#1426 = FACE_BOUND ( 'NONE', #1355, .T. ) ;
#1427 = VECTOR ( 'NONE', #337, 1000.000000000000000 ) ;
#1428 = FACE_OUTER_BOUND ( 'NONE', #2074, .T. ) ;
#1429 = CARTESIAN_POINT ( 'NONE',  ( 14.09999999999999964, 2.000000000000000000, 9.449999999999995737 ) ) ;
#1430 = VERTEX_POINT ( 'NONE', #379 ) ;
#1431 = CARTESIAN_POINT ( 'NONE',  ( 19.16066017177980996, 2.000000000000000000, 10.96066017177983376 ) ) ;
#1432 = DIRECTION ( 'NONE',  ( -0.000000000000000000, -0.000000000000000000, 1.000000000000000000 ) ) ;
#1433 = PLANE ( 'NONE',  #653 ) ;
#1434 = ORIENTED_EDGE ( 'NONE', *, *, #1365, .T. ) ;
#1435 = DIRECTION ( 'NONE',  ( 0.5000000000000011102, 0.000000000000000000, 0.8660254037844379305 ) ) ;
#1436 = CARTESIAN_POINT ( 'NONE',  ( 14.09999999999999964, 2.000000000000000000, -7.450000000000000178 ) ) ;
#1437 = CARTESIAN_POINT ( 'NONE',  ( 3.233161507461880024, 1.699999999999999956, 12.95000000000000284 ) ) ;
#1438 = EDGE_CURVE ( 'NONE', #55, #551, #544, .T. ) ;
#1439 = CARTESIAN_POINT ( 'NONE',  ( -14.10000000000000675, 2.000000000000000000, 9.449999999999995737 ) ) ;
#1440 = EDGE_LOOP ( 'NONE', ( #452, #668 ) ) ;
#1441 = CARTESIAN_POINT ( 'NONE',  ( 1.616580753730948450, 0.000000000000000000, -10.15000000000000391 ) ) ;
#1442 = CARTESIAN_POINT ( 'NONE',  ( 3.233161507461896456, 0.000000000000000000, -12.95000000000000107 ) ) ;
#1443 = VECTOR ( 'NONE', #1987, 1000.000000000000000 ) ;
#1444 = CARTESIAN_POINT ( 'NONE',  ( -18.10000000000000497, 0.000000000000000000, 11.44999999999999929 ) ) ;
#1445 = ORIENTED_EDGE ( 'NONE', *, *, #1049, .T. ) ;
#1446 = CARTESIAN_POINT ( 'NONE',  ( -1.616580753730952003, 1.699999999999999956, -10.15000000000000568 ) ) ;
#1447 = ORIENTED_EDGE ( 'NONE', *, *, #1962, .F. ) ;
#1448 = ADVANCED_FACE ( 'NONE', ( #217 ), #391, .F. ) ;
#1449 = FACE_BOUND ( 'NONE', #407, .T. ) ;
#1450 = CIRCLE ( 'NONE', #1746, 1.549999999999997602 ) ;
#1451 = VECTOR ( 'NONE', #1564, 1000.000000000000000 ) ;
#1452 = CARTESIAN_POINT ( 'NONE',  ( 16.09999999999999787, 2.000000000000000000, -7.450000000000000178 ) ) ;
#1453 = VERTEX_POINT ( 'NONE', #141 ) ;
#1454 = LINE ( 'NONE', #878, #2040 ) ;
#1455 = ORIENTED_EDGE ( 'NONE', *, *, #735, .F. ) ;
#1456 = VECTOR ( 'NONE', #1571, 1000.000000000000114 ) ;
#1457 = FACE_OUTER_BOUND ( 'NONE', #1210, .T. ) ;
#1458 = APPROVAL ( #592, 'UNSPECIFIED' ) ;
#1459 = DIRECTION ( 'NONE',  ( 0.000000000000000000, -1.000000000000000000, 0.000000000000000000 ) ) ;
#1460 = CARTESIAN_POINT ( 'NONE',  ( -20.77724092551079949, 1.699999999999999956, 9.710660171779807115 ) ) ;
#1461 = ORIENTED_EDGE ( 'NONE', *, *, #1011, .F. ) ;
#1462 = VERTEX_POINT ( 'NONE', #1908 ) ;
#1463 = LOCAL_TIME ( 9, 5, 41.00000000000000000, #1013 ) ;
#1464 = LINE ( 'NONE', #383, #1872 ) ;
#1465 = CARTESIAN_POINT ( 'NONE',  ( -17.54407941804886306, 0.000000000000000000, -9.710660171779815997 ) ) ;
#1466 = ORIENTED_EDGE ( 'NONE', *, *, #1365, .F. ) ;
#1467 = CARTESIAN_POINT ( 'NONE',  ( -18.09999999999996945, 2.000000000000000000, -16.44999999999999929 ) ) ;
#1468 = ORIENTED_EDGE ( 'NONE', *, *, #487, .T. ) ;
#1469 = DIRECTION ( 'NONE',  ( 1.000000000000000000, 0.000000000000000000, 0.000000000000000000 ) ) ;
#1470 = CARTESIAN_POINT ( 'NONE',  ( 14.09999999999999964, 2.000000000000000000, -9.449999999999997513 ) ) ;
#1471 = APPLICATION_CONTEXT ( 'configuration controlled 3d designs of mechanical parts and assemblies' ) ;
#1472 = FACE_OUTER_BOUND ( 'NONE', #1006, .T. ) ;
#1473 = ADVANCED_FACE ( 'NONE', ( #833 ), #2258, .F. ) ;
#1474 = VERTEX_POINT ( 'NONE', #1000 ) ;
#1475 = ADVANCED_FACE ( 'NONE', ( #2130 ), #457, .F. ) ;
#1476 = ADVANCED_FACE ( 'NONE', ( #317, #1182 ), #1203, .F. ) ;
#1477 = CARTESIAN_POINT ( 'NONE',  ( 18.09999999999996234, 2.000000000000000000, -16.44999999999999929 ) ) ;
#1478 = PLANE ( 'NONE',  #287 ) ;
#1479 = ORIENTED_EDGE ( 'NONE', *, *, #844, .T. ) ;
#1480 = DIRECTION ( 'NONE',  ( -0.000000000000000000, -1.000000000000000000, -0.000000000000000000 ) ) ;
#1481 = VERTEX_POINT ( 'NONE', #823 ) ;
#1482 = AXIS2_PLACEMENT_3D ( 'NONE', #410, #1330, #433 ) ;
#1483 = CARTESIAN_POINT ( 'NONE',  ( -3.233161507461904893, 1.699999999999999956, -12.94999999999999574 ) ) ;
#1484 = EDGE_CURVE ( 'NONE', #142, #1687, #1300, .T. ) ;
#1485 = CYLINDRICAL_SURFACE ( 'NONE', #1838, 1.549999999999999378 ) ;
#1486 = ORIENTED_EDGE ( 'NONE', *, *, #1221, .F. ) ;
#1487 = PLANE ( 'NONE',  #1112 ) ;
#1488 = LINE ( 'NONE', #1353, #1051 ) ;
#1489 = VERTEX_POINT ( 'NONE', #1550 ) ;
#1490 = EDGE_CURVE ( 'NONE', #22, #1764, #1537, .T. ) ;
#1491 = CARTESIAN_POINT ( 'NONE',  ( -17.54407941804889859, 1.699999999999999956, 15.31066017177980676 ) ) ;
#1492 = VECTOR ( 'NONE', #281, 1000.000000000000000 ) ;
#1493 = ORIENTED_EDGE ( 'NONE', *, *, #1160, .F. ) ;
#1494 = FACE_OUTER_BOUND ( 'NONE', #1978, .T. ) ;
#1495 = VECTOR ( 'NONE', #1794, 1000.000000000000000 ) ;
#1496 = AXIS2_PLACEMENT_3D ( 'NONE', #1087, #1954, #2143 ) ;
#1497 = CARTESIAN_POINT ( 'NONE',  ( 20.77724092551078883, 0.000000000000000000, -15.31066017177980854 ) ) ;
#1498 = VERTEX_POINT ( 'NONE', #2096 ) ;
#1499 = DIRECTION ( 'NONE',  ( 0.000000000000000000, 0.000000000000000000, 1.000000000000000000 ) ) ;
#1500 = DIRECTION ( 'NONE',  ( -0.8660254037844381525, 0.000000000000000000, 0.5000000000000009992 ) ) ;
#1501 = ORIENTED_EDGE ( 'NONE', *, *, #1279, .T. ) ;
#1502 = EDGE_CURVE ( 'NONE', #230, #1370, #656, .T. ) ;
#1503 = LINE ( 'NONE', #1289, #1260 ) ;
#1504 = ORIENTED_EDGE ( 'NONE', *, *, #1502, .F. ) ;
#1505 = VECTOR ( 'NONE', #2190, 1000.000000000000000 ) ;
#1506 = LINE ( 'NONE', #2197, #2279 ) ;
#1507 = COORDINATED_UNIVERSAL_TIME_OFFSET ( 1, 0, .AHEAD. ) ;
#1508 = ORIENTED_EDGE ( 'NONE', *, *, #454, .T. ) ;
#1509 = EDGE_CURVE ( 'NONE', #497, #411, #2281, .T. ) ;
#1510 = LINE ( 'NONE', #1539, #162 ) ;
#1511 = CARTESIAN_POINT ( 'NONE',  ( -19.16066017177982772, 2.000000000000000000, -10.96066017177982310 ) ) ;
#1512 = DIRECTION ( 'NONE',  ( -0.000000000000000000, -1.000000000000000000, -0.000000000000000000 ) ) ;
#1513 = ORIENTED_EDGE ( 'NONE', *, *, #977, .T. ) ;
#1514 = CIRCLE ( 'NONE', #1357, 1.549999999999997602 ) ;
#1515 = FACE_OUTER_BOUND ( 'NONE', #465, .T. ) ;
#1516 = EDGE_LOOP ( 'NONE', ( #2030, #690, #1258, #198 ) ) ;
#1517 = CARTESIAN_POINT ( 'NONE',  ( 22.39382167924173572, 1.699999999999999956, -12.51066017177980960 ) ) ;
#1518 = VECTOR ( 'NONE', #1521, 1000.000000000000114 ) ;
#1519 = EDGE_CURVE ( 'NONE', #1946, #1419, #311, .T. ) ;
#1520 = CARTESIAN_POINT ( 'NONE',  ( -3.469446951953614189E-15, 1.699999999999999956, -14.49999999999999822 ) ) ;
#1521 = DIRECTION ( 'NONE',  ( 0.4999999999999997224, 0.000000000000000000, 0.8660254037844388186 ) ) ;
#1522 = ORIENTED_EDGE ( 'NONE', *, *, #1548, .T. ) ;
#1523 = AXIS2_PLACEMENT_3D ( 'NONE', #857, #1728, #814 ) ;
#1524 = PLANE ( 'NONE',  #243 ) ;
#1525 = SHAPE_DEFINITION_REPRESENTATION ( #1799, #897 ) ;
#1526 = VECTOR ( 'NONE', #1940, 1000.000000000000000 ) ;
#1527 = ORIENTED_EDGE ( 'NONE', *, *, #48, .T. ) ;
#1528 = CIRCLE ( 'NONE', #399, 4.999999999999999112 ) ;
#1529 = CARTESIAN_POINT ( 'NONE',  ( 17.54407941804888793, 1.699999999999999956, -15.31066017177980854 ) ) ;
#1530 = FACE_OUTER_BOUND ( 'NONE', #1285, .T. ) ;
#1531 = FACE_OUTER_BOUND ( 'NONE', #175, .T. ) ;
#1532 = DIRECTION ( 'NONE',  ( 0.4999999999999997224, 0.000000000000000000, 0.8660254037844388186 ) ) ;
#1533 = ORIENTED_EDGE ( 'NONE', *, *, #1897, .F. ) ;
#1534 = APPROVAL_PERSON_ORGANIZATION ( #2321, #118, #131 ) ;
#1535 = CARTESIAN_POINT ( 'NONE',  ( -14.10000000000000675, 2.000000000000000000, 9.449999999999995737 ) ) ;
#1536 = EDGE_LOOP ( 'NONE', ( #995, #1694, #5, #555 ) ) ;
#1537 = LINE ( 'NONE', #2266, #269 ) ;
#1538 = ADVANCED_FACE ( 'NONE', ( #1010 ), #1735, .T. ) ;
#1539 = CARTESIAN_POINT ( 'NONE',  ( -3.279626698085774394E-15, 2.000000000000000000, -11.40000000000000036 ) ) ;
#1540 = FACE_OUTER_BOUND ( 'NONE', #758, .T. ) ;
#1541 = EDGE_CURVE ( 'NONE', #1853, #1573, #128, .T. ) ;
#1542 = CARTESIAN_POINT ( 'NONE',  ( -20.77724092551077462, 1.699999999999999956, -15.31066017177981387 ) ) ;
#1543 = LINE ( 'NONE', #971, #491 ) ;
#1544 = ORIENTED_EDGE ( 'NONE', *, *, #218, .T. ) ;
#1545 = ADVANCED_FACE ( 'NONE', ( #480 ), #1929, .T. ) ;
#1546 = AXIS2_PLACEMENT_3D ( 'NONE', #950, #43, #1132 ) ;
#1547 = CARTESIAN_POINT ( 'NONE',  ( -15.92749866431791084, 1.699999999999999956, -12.51066017177981671 ) ) ;
#1548 = EDGE_CURVE ( 'NONE', #828, #238, #2292, .T. ) ;
#1549 = ORIENTED_EDGE ( 'NONE', *, *, #679, .T. ) ;
#1550 = CARTESIAN_POINT ( 'NONE',  ( -3.469446951953614189E-15, 2.000000000000000000, -14.49999999999999822 ) ) ;
#1551 = CARTESIAN_POINT ( 'NONE',  ( -19.16066017177984193, 2.000000000000000000, 14.06066017177980854 ) ) ;
#1552 = DIRECTION ( 'NONE',  ( 1.000000000000000000, 0.000000000000000000, 0.000000000000000000 ) ) ;
#1553 = DIRECTION ( 'NONE',  ( -0.5000000000000008882, 0.000000000000000000, -0.8660254037844380415 ) ) ;
#1554 = LINE ( 'NONE', #95, #2057 ) ;
#1555 = VERTEX_POINT ( 'NONE', #2303 ) ;
#1556 = AXIS2_PLACEMENT_3D ( 'NONE', #364, #1107, #2152 ) ;
#1557 = LINE ( 'NONE', #812, #1114 ) ;
#1558 = AXIS2_PLACEMENT_3D ( 'NONE', #540, #1265, #1401 ) ;
#1559 = VECTOR ( 'NONE', #1885, 1000.000000000000000 ) ;
#1560 = VERTEX_POINT ( 'NONE', #490 ) ;
#1561 = DIRECTION ( 'NONE',  ( 0.000000000000000000, -1.000000000000000000, 0.000000000000000000 ) ) ;
#1562 = AXIS2_PLACEMENT_3D ( 'NONE', #1629, #209, #42 ) ;
#1563 = VECTOR ( 'NONE', #654, 1000.000000000000114 ) ;
#1564 = DIRECTION ( 'NONE',  ( 0.000000000000000000, -1.000000000000000000, 0.000000000000000000 ) ) ;
#1565 = ORIENTED_EDGE ( 'NONE', *, *, #531, .F. ) ;
#1566 = AXIS2_PLACEMENT_3D ( 'NONE', #219, #73, #783 ) ;
#1567 = LINE ( 'NONE', #2110, #723 ) ;
#1568 = ORIENTED_EDGE ( 'NONE', *, *, #2118, .T. ) ;
#1569 = CARTESIAN_POINT ( 'NONE',  ( 20.77724092551077106, 1.699999999999999956, 15.31066017177983696 ) ) ;
#1570 = EDGE_LOOP ( 'NONE', ( #1278, #1835, #2257, #577 ) ) ;
#1571 = DIRECTION ( 'NONE',  ( -0.5000000000000011102, 0.000000000000000000, 0.8660254037844380415 ) ) ;
#1572 = EDGE_CURVE ( 'NONE', #1714, #1481, #988, .T. ) ;
#1573 = VERTEX_POINT ( 'NONE', #678 ) ;
#1574 = CARTESIAN_POINT ( 'NONE',  ( -1.616580753730955333, 1.699999999999999956, -15.74999999999999645 ) ) ;
#1575 = ORIENTED_EDGE ( 'NONE', *, *, #2244, .F. ) ;
#1576 = APPROVAL_STATUS ( 'not_yet_approved' ) ;
#1577 = CARTESIAN_POINT ( 'NONE',  ( -14.10000000000000675, 0.000000000000000000, -9.449999999999999289 ) ) ;
#1578 = VERTEX_POINT ( 'NONE', #1406 ) ;
#1579 = EDGE_CURVE ( 'NONE', #142, #831, #90, .T. ) ;
#1580 = FACE_BOUND ( 'NONE', #1400, .T. ) ;
#1581 = ORIENTED_EDGE ( 'NONE', *, *, #1829, .T. ) ;
#1582 = DIRECTION ( 'NONE',  ( -0.000000000000000000, -1.000000000000000000, -0.000000000000000000 ) ) ;
#1583 = LINE ( 'NONE', #691, #737 ) ;
#1584 = DIRECTION ( 'NONE',  ( 1.000000000000000000, 0.000000000000000000, 0.000000000000000000 ) ) ;
#1585 = ORIENTED_EDGE ( 'NONE', *, *, #1519, .T. ) ;
#1586 = CALENDAR_DATE ( 2020, 12, 10 ) ;
#1587 = CARTESIAN_POINT ( 'NONE',  ( -22.39382167924173928, 0.000000000000000000, 12.51066017177980427 ) ) ;
#1588 = ORIENTED_EDGE ( 'NONE', *, *, #1502, .T. ) ;
#1589 = LINE ( 'NONE', #672, #2210 ) ;
#1590 = VERTEX_POINT ( 'NONE', #711 ) ;
#1591 = EDGE_CURVE ( 'NONE', #551, #296, #1610, .T. ) ;
#1592 = CARTESIAN_POINT ( 'NONE',  ( 17.54407941804888793, 1.699999999999999956, -15.31066017177980854 ) ) ;
#1593 = ORIENTED_EDGE ( 'NONE', *, *, #2187, .T. ) ;
#1594 = DIRECTION ( 'NONE',  ( -1.000000000000000000, 0.000000000000000000, -5.365409281204147145E-16 ) ) ;
#1595 = CARTESIAN_POINT ( 'NONE',  ( 18.09999999999996234, 2.000000000000000000, -16.44999999999999929 ) ) ;
#1596 = CC_DESIGN_PERSON_AND_ORGANIZATION_ASSIGNMENT ( #1396, #2148, ( #1879 ) ) ;
#1597 = AXIS2_PLACEMENT_3D ( 'NONE', #1024, #1173, #280 ) ;
#1598 = ORIENTED_EDGE ( 'NONE', *, *, #606, .T. ) ;
#1599 = VECTOR ( 'NONE', #1642, 1000.000000000000000 ) ;
#1600 = PERSON_AND_ORGANIZATION ( #699, #703 ) ;
#1601 = FACE_OUTER_BOUND ( 'NONE', #941, .T. ) ;
#1602 = ORIENTED_EDGE ( 'NONE', *, *, #571, .T. ) ;
#1603 = FACE_BOUND ( 'NONE', #89, .T. ) ;
#1604 = VERTEX_POINT ( 'NONE', #1282 ) ;
#1605 = AXIS2_PLACEMENT_3D ( 'NONE', #1979, #340, #2301 ) ;
#1606 = DIRECTION ( 'NONE',  ( 0.000000000000000000, 1.000000000000000000, 0.000000000000000000 ) ) ;
#1607 = ORIENTED_EDGE ( 'NONE', *, *, #458, .F. ) ;
#1608 = LINE ( 'NONE', #502, #1753 ) ;
#1609 = FACE_OUTER_BOUND ( 'NONE', #2191, .T. ) ;
#1610 = LINE ( 'NONE', #1982, #1942 ) ;
#1611 = ORIENTED_EDGE ( 'NONE', *, *, #702, .F. ) ;
#1612 = EDGE_CURVE ( 'NONE', #1882, #774, #165, .T. ) ;
#1613 = CARTESIAN_POINT ( 'NONE',  ( -17.54407941804889148, 1.699999999999999956, 9.710660171779817773 ) ) ;
#1614 = FACE_BOUND ( 'NONE', #593, .T. ) ;
#1615 = AXIS2_PLACEMENT_3D ( 'NONE', #1759, #174, #325 ) ;
#1616 = EDGE_CURVE ( 'NONE', #1193, #117, #1050, .T. ) ;
#1617 = EDGE_CURVE ( 'NONE', #266, #2077, #884, .T. ) ;
#1618 = CARTESIAN_POINT ( 'NONE',  ( 23.09999999999999787, 0.000000000000000000, 11.44999999999996376 ) ) ;
#1619 = ADVANCED_FACE ( 'NONE', ( #2331 ), #1433, .T. ) ;
#1620 = CARTESIAN_POINT ( 'NONE',  ( 0.000000000000000000, 1.699999999999999956, 0.000000000000000000 ) ) ;
#1621 = ORIENTED_EDGE ( 'NONE', *, *, #1591, .F. ) ;
#1622 = CARTESIAN_POINT ( 'NONE',  ( -14.10000000000000675, 2.000000000000000000, 7.449999999999998401 ) ) ;
#1623 = DIRECTION ( 'NONE',  ( -0.4999999999999997224, 0.000000000000000000, 0.8660254037844388186 ) ) ;
#1624 = ADVANCED_FACE ( 'NONE', ( #1231 ), #2317, .T. ) ;
#1625 = DIRECTION ( 'NONE',  ( 0.000000000000000000, 0.000000000000000000, 1.000000000000000000 ) ) ;
#1626 = ORIENTED_EDGE ( 'NONE', *, *, #1509, .F. ) ;
#1627 = DIRECTION ( 'NONE',  ( 1.000000000000000000, 0.000000000000000000, 0.000000000000000000 ) ) ;
#1628 = ORIENTED_EDGE ( 'NONE', *, *, #1484, .T. ) ;
#1629 = CARTESIAN_POINT ( 'NONE',  ( -14.10000000000000675, 0.000000000000000000, -7.450000000000000178 ) ) ;
#1630 = CARTESIAN_POINT ( 'NONE',  ( -16.10000000000000142, 0.000000000000000000, -7.450000000000000178 ) ) ;
#1631 = ORIENTED_EDGE ( 'NONE', *, *, #2114, .F. ) ;
#1632 = EDGE_CURVE ( 'NONE', #336, #447, #380, .T. ) ;
#1633 = DIRECTION ( 'NONE',  ( 0.4999999999999987232, 0.000000000000000000, 0.8660254037844393737 ) ) ;
#1634 = VERTEX_POINT ( 'NONE', #1955 ) ;
#1635 = VECTOR ( 'NONE', #1958, 1000.000000000000000 ) ;
#1636 = PLANE ( 'NONE',  #17 ) ;
#1637 = DIRECTION ( 'NONE',  ( -0.000000000000000000, -1.000000000000000000, -0.000000000000000000 ) ) ;
#1638 = VECTOR ( 'NONE', #713, 1000.000000000000114 ) ;
#1639 = FACE_OUTER_BOUND ( 'NONE', #604, .T. ) ;
#1640 = ORIENTED_EDGE ( 'NONE', *, *, #40, .T. ) ;
#1641 = EDGE_LOOP ( 'NONE', ( #1199, #1493, #842, #1202 ) ) ;
#1642 = DIRECTION ( 'NONE',  ( -1.000000000000000000, -0.000000000000000000, -0.000000000000000000 ) ) ;
#1643 = VECTOR ( 'NONE', #965, 1000.000000000000000 ) ;
#1644 = VECTOR ( 'NONE', #2086, 1000.000000000000000 ) ;
#1645 = CARTESIAN_POINT ( 'NONE',  ( -19.16066017177984193, 1.699999999999999956, 10.96066017177980534 ) ) ;
#1646 = VERTEX_POINT ( 'NONE', #342 ) ;
#1647 = DIRECTION ( 'NONE',  ( -0.4999999999999991118, 0.000000000000000000, -0.8660254037844391517 ) ) ;
#1648 = ORIENTED_EDGE ( 'NONE', *, *, #2028, .F. ) ;
#1649 = AXIS2_PLACEMENT_3D ( 'NONE', #560, #739, #1655 ) ;
#1650 = DIRECTION ( 'NONE',  ( 0.000000000000000000, 0.000000000000000000, 1.000000000000000000 ) ) ;
#1651 = EDGE_CURVE ( 'NONE', #2293, #382, #179, .T. ) ;
#1652 = VECTOR ( 'NONE', #543, 1000.000000000000000 ) ;
#1653 = CYLINDRICAL_SURFACE ( 'NONE', #837, 4.999999999999999112 ) ;
#1654 = EDGE_CURVE ( 'NONE', #515, #1023, #991, .T. ) ;
#1655 = DIRECTION ( 'NONE',  ( -0.5000000000000015543, 0.000000000000000000, -0.8660254037844377084 ) ) ;
#1656 = ORIENTED_EDGE ( 'NONE', *, *, #1968, .T. ) ;
#1657 = ORIENTED_EDGE ( 'NONE', *, *, #1548, .F. ) ;
#1658 = CARTESIAN_POINT ( 'NONE',  ( 0.000000000000000000, 1.699999999999999956, 0.000000000000000000 ) ) ;
#1659 = EDGE_CURVE ( 'NONE', #2127, #1816, #1063, .T. ) ;
#1660 = DIRECTION ( 'NONE',  ( 0.000000000000000000, 0.000000000000000000, -1.000000000000000000 ) ) ;
#1661 = EDGE_LOOP ( 'NONE', ( #835, #2052 ) ) ;
#1662 = DIRECTION ( 'NONE',  ( -0.4999999999999983347, 0.000000000000000000, -0.8660254037844395958 ) ) ;
#1663 = VERTEX_POINT ( 'NONE', #151 ) ;
#1664 = DIRECTION ( 'NONE',  ( 0.000000000000000000, 0.000000000000000000, 1.000000000000000000 ) ) ;
#1665 = DIRECTION ( 'NONE',  ( 0.000000000000000000, -1.000000000000000000, 0.000000000000000000 ) ) ;
#1666 = ORIENTED_EDGE ( 'NONE', *, *, #2304, .T. ) ;
#1667 = DIRECTION ( 'NONE',  ( 0.000000000000000000, -1.000000000000000000, 0.000000000000000000 ) ) ;
#1668 = CARTESIAN_POINT ( 'NONE',  ( -20.77724092551079949, 0.000000000000000000, 9.710660171779807115 ) ) ;
#1669 = ORIENTED_EDGE ( 'NONE', *, *, #662, .T. ) ;
#1670 = FACE_OUTER_BOUND ( 'NONE', #2224, .T. ) ;
#1671 = VERTEX_POINT ( 'NONE', #1421 ) ;
#1672 = LINE ( 'NONE', #2088, #1226 ) ;
#1673 = DIRECTION ( 'NONE',  ( -1.000000000000000000, 0.000000000000000000, 0.000000000000000000 ) ) ;
#1674 = CALENDAR_DATE ( 2020, 12, 10 ) ;
#1675 = VERTEX_POINT ( 'NONE', #1774 ) ;
#1676 = CC_DESIGN_PERSON_AND_ORGANIZATION_ASSIGNMENT ( #344, #1971, ( #1422 ) ) ;
#1677 = DIRECTION ( 'NONE',  ( 0.000000000000000000, 0.000000000000000000, -1.000000000000000000 ) ) ;
#1678 = FACE_OUTER_BOUND ( 'NONE', #39, .T. ) ;
#1679 = EDGE_LOOP ( 'NONE', ( #99, #590, #299, #1772 ) ) ;
#1680 = VECTOR ( 'NONE', #1662, 1000.000000000000000 ) ;
#1681 = CARTESIAN_POINT ( 'NONE',  ( 20.77724092551078883, 0.000000000000000000, -15.31066017177980854 ) ) ;
#1682 = ORIENTED_EDGE ( 'NONE', *, *, #870, .F. ) ;
#1683 = AXIS2_PLACEMENT_3D ( 'NONE', #1286, #2200, #1677 ) ;
#1684 = VECTOR ( 'NONE', #1307, 1000.000000000000000 ) ;
#1685 = DIRECTION ( 'NONE',  ( -0.000000000000000000, -1.000000000000000000, -0.000000000000000000 ) ) ;
#1686 = EDGE_CURVE ( 'NONE', #1634, #230, #2146, .T. ) ;
#1687 = VERTEX_POINT ( 'NONE', #1595 ) ;
#1688 = CARTESIAN_POINT ( 'NONE',  ( -17.54407941804886306, 1.699999999999999956, -9.710660171779815997 ) ) ;
#1689 = CARTESIAN_POINT ( 'NONE',  ( 0.000000000000000000, 1.699999999999999956, 0.000000000000000000 ) ) ;
#1690 = LINE ( 'NONE', #1467, #542 ) ;
#1691 = ORIENTED_EDGE ( 'NONE', *, *, #2273, .F. ) ;
#1692 = FACE_OUTER_BOUND ( 'NONE', #2172, .T. ) ;
#1693 = EDGE_CURVE ( 'NONE', #1816, #1959, #314, .T. ) ;
#1694 = ORIENTED_EDGE ( 'NONE', *, *, #1579, .F. ) ;
#1695 = LINE ( 'NONE', #69, #2129 ) ;
#1696 = CARTESIAN_POINT ( 'NONE',  ( -15.92749866431795347, 1.699999999999999956, 12.51066017177980427 ) ) ;
#1697 = CARTESIAN_POINT ( 'NONE',  ( -1.616580753730955333, 1.699999999999999956, -15.74999999999999645 ) ) ;
#1698 = ORIENTED_EDGE ( 'NONE', *, *, #974, .F. ) ;
#1699 = CARTESIAN_POINT ( 'NONE',  ( 20.77724092551078883, 1.699999999999999956, -9.710660171779814220 ) ) ;
#1700 = ORIENTED_EDGE ( 'NONE', *, *, #152, .F. ) ;
#1701 = DIRECTION ( 'NONE',  ( 0.000000000000000000, -1.000000000000000000, 0.000000000000000000 ) ) ;
#1702 = VECTOR ( 'NONE', #463, 1000.000000000000000 ) ;
#1703 = CARTESIAN_POINT ( 'NONE',  ( 17.54407941804887727, 0.000000000000000000, -9.710660171779815997 ) ) ;
#1704 = CARTESIAN_POINT ( 'NONE',  ( 20.77724092551078883, 1.699999999999999956, -15.31066017177980854 ) ) ;
#1705 = LINE ( 'NONE', #2254, #2236 ) ;
#1706 = VERTEX_POINT ( 'NONE', #27 ) ;
#1707 = VECTOR ( 'NONE', #1623, 1000.000000000000114 ) ;
#1708 = AXIS2_PLACEMENT_3D ( 'NONE', #840, #71, #2241 ) ;
#1709 = EDGE_CURVE ( 'NONE', #982, #1849, #549, .T. ) ;
#1710 = DIRECTION ( 'NONE',  ( 0.4999999999999983902, 0.000000000000000000, -0.8660254037844394848 ) ) ;
#1711 = ADVANCED_FACE ( 'NONE', ( #1996 ), #370, .T. ) ;
#1712 = AXIS2_PLACEMENT_3D ( 'NONE', #957, #1685, #59 ) ;
#1713 = ADVANCED_FACE ( 'NONE', ( #1639 ), #924, .T. ) ;
#1714 = VERTEX_POINT ( 'NONE', #751 ) ;
#1715 = DIRECTION ( 'NONE',  ( 0.000000000000000000, -1.000000000000000000, 0.000000000000000000 ) ) ;
#1716 = ADVANCED_FACE ( 'NONE', ( #1472 ), #1851, .F. ) ;
#1717 = VECTOR ( 'NONE', #528, 1000.000000000000000 ) ;
#1718 = CARTESIAN_POINT ( 'NONE',  ( 17.54407941804884885, 1.699999999999999956, 9.710660171779830208 ) ) ;
#1719 = CARTESIAN_POINT ( 'NONE',  ( -20.77724092551079949, 1.699999999999999956, 9.710660171779807115 ) ) ;
#1720 = CARTESIAN_POINT ( 'NONE',  ( 23.09999999999999787, 2.000000000000000000, -11.44999999999996376 ) ) ;
#1721 = CARTESIAN_POINT ( 'NONE',  ( 16.09999999999999787, 2.000000000000000000, 7.449999999999998401 ) ) ;
#1722 = EDGE_LOOP ( 'NONE', ( #1310, #1700, #1837, #1769 ) ) ;
#1723 = EDGE_CURVE ( 'NONE', #725, #2119, #1137, .T. ) ;
#1724 = LOCAL_TIME ( 9, 5, 41.00000000000000000, #1507 ) ;
#1725 = DIRECTION ( 'NONE',  ( -0.4999999999999997224, 0.000000000000000000, 0.8660254037844388186 ) ) ;
#1726 = AXIS2_PLACEMENT_3D ( 'NONE', #1238, #1963, #1781 ) ;
#1727 = ORIENTED_EDGE ( 'NONE', *, *, #564, .F. ) ;
#1728 = DIRECTION ( 'NONE',  ( 0.000000000000000000, 1.000000000000000000, -0.000000000000000000 ) ) ;
#1729 = CARTESIAN_POINT ( 'NONE',  ( 20.77724092551077106, 0.000000000000000000, 15.31066017177983873 ) ) ;
#1730 = DIRECTION ( 'NONE',  ( -0.8660254037844394848, 0.000000000000000000, 0.4999999999999985567 ) ) ;
#1731 = DIRECTION ( 'NONE',  ( 0.000000000000000000, 0.000000000000000000, -1.000000000000000000 ) ) ;
#1732 = VERTEX_POINT ( 'NONE', #1860 ) ;
#1733 = CARTESIAN_POINT ( 'NONE',  ( 23.09999999999999787, 0.000000000000000000, 11.44999999999996376 ) ) ;
#1734 = EDGE_LOOP ( 'NONE', ( #1358, #1821, #1522, #2122 ) ) ;
#1735 = PLANE ( 'NONE',  #2275 ) ;
#1736 = CARTESIAN_POINT ( 'NONE',  ( 14.09999999999999964, 0.000000000000000000, 7.449999999999998401 ) ) ;
#1737 = ORIENTED_EDGE ( 'NONE', *, *, #1195, .T. ) ;
#1738 = VECTOR ( 'NONE', #2089, 1000.000000000000000 ) ;
#1739 = CARTESIAN_POINT ( 'NONE',  ( -3.233161507461904893, 0.000000000000000000, -12.94999999999999574 ) ) ;
#1740 = CARTESIAN_POINT ( 'NONE',  ( -15.92749866431791084, 1.699999999999999956, -12.51066017177981671 ) ) ;
#1741 = ORIENTED_EDGE ( 'NONE', *, *, #2028, .T. ) ;
#1742 = LINE ( 'NONE', #444, #302 ) ;
#1743 = ORIENTED_EDGE ( 'NONE', *, *, #1262, .T. ) ;
#1744 = AXIS2_PLACEMENT_3D ( 'NONE', #838, #116, #1411 ) ;
#1745 = CARTESIAN_POINT ( 'NONE',  ( -1.616580753730966657, 0.000000000000000000, 10.14999999999999858 ) ) ;
#1746 = AXIS2_PLACEMENT_3D ( 'NONE', #1227, #1992, #365 ) ;
#1747 = VECTOR ( 'NONE', #667, 1000.000000000000227 ) ;
#1748 = EDGE_LOOP ( 'NONE', ( #200, #1461, #1208, #1161 ) ) ;
#1749 = EDGE_CURVE ( 'NONE', #1877, #861, #945, .T. ) ;
#1750 = CARTESIAN_POINT ( 'NONE',  ( -17.54407941804889148, 1.699999999999999956, 9.710660171779817773 ) ) ;
#1751 = AXIS2_PLACEMENT_3D ( 'NONE', #985, #488, #1710 ) ;
#1752 = ORIENTED_EDGE ( 'NONE', *, *, #1579, .T. ) ;
#1753 = VECTOR ( 'NONE', #1267, 1000.000000000000000 ) ;
#1754 = DIRECTION ( 'NONE',  ( 0.000000000000000000, 1.000000000000000000, 0.000000000000000000 ) ) ;
#1755 = ORIENTED_EDGE ( 'NONE', *, *, #191, .F. ) ;
#1756 = PRODUCT ( 'flange_ring', 'flange_ring', '', ( #319 ) ) ;
#1757 = LINE ( 'NONE', #862, #164 ) ;
#1758 = ORIENTED_EDGE ( 'NONE', *, *, #601, .F. ) ;
#1759 = CARTESIAN_POINT ( 'NONE',  ( -17.54407941804886661, 1.699999999999999956, -15.31066017177981387 ) ) ;
#1760 = EDGE_CURVE ( 'NONE', #2159, #1462, #2245, .T. ) ;
#1761 = DIRECTION ( 'NONE',  ( 0.000000000000000000, -1.000000000000000000, 0.000000000000000000 ) ) ;
#1762 = DIRECTION ( 'NONE',  ( 1.000000000000000000, 0.000000000000000000, 0.000000000000000000 ) ) ;
#1763 = EDGE_CURVE ( 'NONE', #861, #871, #229, .T. ) ;
#1764 = VERTEX_POINT ( 'NONE', #1159 ) ;
#1765 = DATE_AND_TIME ( #103, #1123 ) ;
#1766 = DIRECTION ( 'NONE',  ( 0.4999999999999990563, 0.000000000000000000, 0.8660254037844391517 ) ) ;
#1767 = EDGE_LOOP ( 'NONE', ( #620, #933, #900, #264, #613, #2233 ) ) ;
#1768 = DIRECTION ( 'NONE',  ( 0.000000000000000000, -0.000000000000000000, -1.000000000000000000 ) ) ;
#1769 = ORIENTED_EDGE ( 'NONE', *, *, #498, .T. ) ;
#1770 = AXIS2_PLACEMENT_3D ( 'NONE', #232, #1321, #2212 ) ;
#1771 = LINE ( 'NONE', #1084, #1002 ) ;
#1772 = ORIENTED_EDGE ( 'NONE', *, *, #2145, .T. ) ;
#1773 = DIRECTION ( 'NONE',  ( 0.000000000000000000, -1.000000000000000000, 0.000000000000000000 ) ) ;
#1774 = CARTESIAN_POINT ( 'NONE',  ( -20.77724092551077462, 1.699999999999999956, -15.31066017177981387 ) ) ;
#1775 = VERTEX_POINT ( 'NONE', #415 ) ;
#1776 = CARTESIAN_POINT ( 'NONE',  ( 17.54407941804885240, 0.000000000000000000, 15.31066017177983696 ) ) ;
#1777 = CARTESIAN_POINT ( 'NONE',  ( -16.10000000000000142, 2.000000000000000000, 7.449999999999998401 ) ) ;
#1778 = ORIENTED_EDGE ( 'NONE', *, *, #928, .T. ) ;
#1779 = FACE_OUTER_BOUND ( 'NONE', #898, .T. ) ;
#1780 = ORIENTED_EDGE ( 'NONE', *, *, #2021, .T. ) ;
#1781 = DIRECTION ( 'NONE',  ( 0.000000000000000000, 0.000000000000000000, 1.000000000000000000 ) ) ;
#1782 = ORIENTED_EDGE ( 'NONE', *, *, #304, .T. ) ;
#1783 = LINE ( 'NONE', #161, #1652 ) ;
#1784 = LINE ( 'NONE', #203, #51 ) ;
#1785 = EDGE_CURVE ( 'NONE', #456, #142, #2034, .T. ) ;
#1786 = DIRECTION ( 'NONE',  ( -0.000000000000000000, -1.000000000000000000, -0.000000000000000000 ) ) ;
#1787 = VECTOR ( 'NONE', #1981, 1000.000000000000114 ) ;
#1788 = ADVANCED_FACE ( 'NONE', ( #800 ), #1336, .F. ) ;
#1789 = ORIENTED_EDGE ( 'NONE', *, *, #504, .F. ) ;
#1790 = AXIS2_PLACEMENT_3D ( 'NONE', #2297, #663, #335 ) ;
#1791 = PERSON_AND_ORGANIZATION ( #699, #703 ) ;
#1792 = CARTESIAN_POINT ( 'NONE',  ( -17.54407941804886661, 1.699999999999999956, -15.31066017177981387 ) ) ;
#1793 = ORIENTED_EDGE ( 'NONE', *, *, #1342, .T. ) ;
#1794 = DIRECTION ( 'NONE',  ( 0.4999999999999999445, 0.000000000000000000, -0.8660254037844387076 ) ) ;
#1795 = AXIS2_PLACEMENT_3D ( 'NONE', #1115, #612, #1843 ) ;
#1796 = DIRECTION ( 'NONE',  ( 1.000000000000000000, 0.000000000000000000, 5.365409281204129396E-16 ) ) ;
#1797 = DIRECTION ( 'NONE',  ( -0.5000000000000000000, 0.000000000000000000, 0.8660254037844385966 ) ) ;
#1798 = ORIENTED_EDGE ( 'NONE', *, *, #631, .F. ) ;
#1799 = PRODUCT_DEFINITION_SHAPE ( 'NONE', 'NONE',  #1879 ) ;
#1800 = ADVANCED_FACE ( 'NONE', ( #1515 ), #1883, .T. ) ;
#1801 = CARTESIAN_POINT ( 'NONE',  ( 20.77724092551078883, 1.699999999999999956, -15.31066017177980854 ) ) ;
#1802 = CARTESIAN_POINT ( 'NONE',  ( -22.39382167924173928, 1.699999999999999956, 12.51066017177980427 ) ) ;
#1803 = DIRECTION ( 'NONE',  ( 0.000000000000000000, -1.000000000000000000, 0.000000000000000000 ) ) ;
#1804 = ORIENTED_EDGE ( 'NONE', *, *, #662, .F. ) ;
#1805 = LINE ( 'NONE', #182, #1937 ) ;
#1806 = EDGE_LOOP ( 'NONE', ( #661, #746 ) ) ;
#1807 = CARTESIAN_POINT ( 'NONE',  ( -19.16066017177982772, 2.000000000000000000, -12.51066017177982026 ) ) ;
#1808 = AXIS2_PLACEMENT_3D ( 'NONE', #224, #940, #21 ) ;
#1809 = LINE ( 'NONE', #1618, #63 ) ;
#1810 = FACE_OUTER_BOUND ( 'NONE', #96, .T. ) ;
#1811 = CARTESIAN_POINT ( 'NONE',  ( 23.09999999999999787, 2.000000000000000000, 11.44999999999996376 ) ) ;
#1812 = DIRECTION ( 'NONE',  ( 0.000000000000000000, 0.000000000000000000, 1.000000000000000000 ) ) ;
#1813 = CIRCLE ( 'NONE', #1546, 1.550000000000000933 ) ;
#1814 = DIRECTION ( 'NONE',  ( 0.000000000000000000, 1.000000000000000000, 0.000000000000000000 ) ) ;
#1815 = DIRECTION ( 'NONE',  ( 0.000000000000000000, 1.000000000000000000, 0.000000000000000000 ) ) ;
#1816 = VERTEX_POINT ( 'NONE', #66 ) ;
#1817 = ORIENTED_EDGE ( 'NONE', *, *, #1128, .F. ) ;
#1818 = CARTESIAN_POINT ( 'NONE',  ( 18.09999999999999787, 2.000000000000000000, -11.44999999999999929 ) ) ;
#1819 = EDGE_CURVE ( 'NONE', #879, #1714, #256, .T. ) ;
#1820 = CARTESIAN_POINT ( 'NONE',  ( -18.10000000000000497, 2.000000000000000000, 16.44999999999999929 ) ) ;
#1821 = ORIENTED_EDGE ( 'NONE', *, *, #801, .F. ) ;
#1822 = LINE ( 'NONE', #2226, #9 ) ;
#1823 = ORIENTED_EDGE ( 'NONE', *, *, #759, .F. ) ;
#1824 = EDGE_CURVE ( 'NONE', #2042, #1578, #1224, .T. ) ;
#1825 = DIRECTION ( 'NONE',  ( 0.000000000000000000, -1.000000000000000000, 0.000000000000000000 ) ) ;
#1826 = CARTESIAN_POINT ( 'NONE',  ( -16.10000000000000142, 2.000000000000000000, 7.449999999999998401 ) ) ;
#1827 = VECTOR ( 'NONE', #1901, 1000.000000000000000 ) ;
#1828 = CARTESIAN_POINT ( 'NONE',  ( 17.54407941804885240, 1.699999999999999956, 15.31066017177983696 ) ) ;
#1829 = EDGE_CURVE ( 'NONE', #32, #2009, #432, .T. ) ;
#1830 = ORIENTED_EDGE ( 'NONE', *, *, #652, .F. ) ;
#1831 = ORIENTED_EDGE ( 'NONE', *, *, #1044, .F. ) ;
#1832 = CARTESIAN_POINT ( 'NONE',  ( -18.09999999999996945, 2.000000000000000000, 16.44999999999999929 ) ) ;
#1833 = VECTOR ( 'NONE', #2008, 1000.000000000000000 ) ;
#1834 = PLANE ( 'NONE',  #534 ) ;
#1835 = ORIENTED_EDGE ( 'NONE', *, *, #145, .F. ) ;
#1836 = CARTESIAN_POINT ( 'NONE',  ( -17.54407941804889148, 0.000000000000000000, 9.710660171779817773 ) ) ;
#1837 = ORIENTED_EDGE ( 'NONE', *, *, #2217, .F. ) ;
#1838 = AXIS2_PLACEMENT_3D ( 'NONE', #2206, #583, #478 ) ;
#1839 = DIRECTION ( 'NONE',  ( 0.8660254037844387076, 0.000000000000000000, 0.5000000000000001110 ) ) ;
#1840 = VECTOR ( 'NONE', #825, 1000.000000000000000 ) ;
#1841 = DIRECTION ( 'NONE',  ( 0.000000000000000000, -1.000000000000000000, 0.000000000000000000 ) ) ;
#1842 = EDGE_CURVE ( 'NONE', #263, #1041, #1506, .T. ) ;
#1843 = DIRECTION ( 'NONE',  ( 1.000000000000000000, 0.000000000000000000, -0.000000000000000000 ) ) ;
#1844 = ORIENTED_EDGE ( 'NONE', *, *, #359, .F. ) ;
#1845 = FACE_BOUND ( 'NONE', #1387, .T. ) ;
#1846 = CARTESIAN_POINT ( 'NONE',  ( -14.10000000000000675, 2.000000000000000000, -7.450000000000000178 ) ) ;
#1847 = ORIENTED_EDGE ( 'NONE', *, *, #2140, .F. ) ;
#1848 = DIRECTION ( 'NONE',  ( 0.000000000000000000, 0.000000000000000000, -1.000000000000000000 ) ) ;
#1849 = VERTEX_POINT ( 'NONE', #2228 ) ;
#1850 = CARTESIAN_POINT ( 'NONE',  ( 23.09999999999999787, 2.000000000000000000, 11.44999999999996376 ) ) ;
#1851 = CYLINDRICAL_SURFACE ( 'NONE', #1566, 1.549999999999997602 ) ;
#1852 = AXIS2_PLACEMENT_3D ( 'NONE', #1887, #1176, #62 ) ;
#1853 = VERTEX_POINT ( 'NONE', #2065 ) ;
#1854 = DIRECTION ( 'NONE',  ( -1.000000000000000000, 0.000000000000000000, -3.219245568722481187E-15 ) ) ;
#1855 = DIRECTION ( 'NONE',  ( 0.000000000000000000, 0.000000000000000000, -1.000000000000000000 ) ) ;
#1856 = EDGE_LOOP ( 'NONE', ( #1271, #2105 ) ) ;
#1857 = CARTESIAN_POINT ( 'NONE',  ( 1.616580753730943565, 0.000000000000000000, -15.74999999999999645 ) ) ;
#1858 = EDGE_LOOP ( 'NONE', ( #318, #1691, #885, #1058 ) ) ;
#1859 = AXIS2_PLACEMENT_3D ( 'NONE', #1004, #1730, #1220 ) ;
#1860 = CARTESIAN_POINT ( 'NONE',  ( -17.54407941804889859, 0.000000000000000000, 15.31066017177980498 ) ) ;
#1861 = EDGE_CURVE ( 'NONE', #1663, #456, #806, .T. ) ;
#1862 = VECTOR ( 'NONE', #716, 1000.000000000000000 ) ;
#1863 = ORIENTED_EDGE ( 'NONE', *, *, #48, .F. ) ;
#1864 = EDGE_CURVE ( 'NONE', #1498, #107, #2022, .T. ) ;
#1865 = PLANE ( 'NONE',  #650 ) ;
#1866 = FACE_OUTER_BOUND ( 'NONE', #756, .T. ) ;
#1867 = ORIENTED_EDGE ( 'NONE', *, *, #759, .T. ) ;
#1868 = CIRCLE ( 'NONE', #836, 1.550000000000000933 ) ;
#1869 = CARTESIAN_POINT ( 'NONE',  ( -19.16066017177982772, 2.000000000000000000, -12.51066017177982026 ) ) ;
#1870 = AXIS2_PLACEMENT_3D ( 'NONE', #935, #1841, #267 ) ;
#1871 = ORIENTED_EDGE ( 'NONE', *, *, #1897, .T. ) ;
#1872 = VECTOR ( 'NONE', #1274, 1000.000000000000000 ) ;
#1873 = AXIS2_PLACEMENT_3D ( 'NONE', #1008, #830, #821 ) ;
#1874 = ADVANCED_FACE ( 'NONE', ( #1692 ), #2235, .T. ) ;
#1875 = VECTOR ( 'NONE', #1948, 1000.000000000000000 ) ;
#1876 = CARTESIAN_POINT ( 'NONE',  ( -19.16066017177982772, 2.000000000000000000, -12.51066017177982026 ) ) ;
#1877 = VERTEX_POINT ( 'NONE', #936 ) ;
#1878 = CARTESIAN_POINT ( 'NONE',  ( -19.16066017177984193, 2.000000000000000000, 14.06066017177980854 ) ) ;
#1879 = PRODUCT_DEFINITION ( 'UNKNOWN', '', #1422, #441 ) ;
#1880 = CARTESIAN_POINT ( 'NONE',  ( 17.54407941804884885, 0.000000000000000000, 9.710660171779830208 ) ) ;
#1881 = DIRECTION ( 'NONE',  ( -0.5000000000000007772, 0.000000000000000000, -0.8660254037844381525 ) ) ;
#1882 = VERTEX_POINT ( 'NONE', #437 ) ;
#1883 = PLANE ( 'NONE',  #397 ) ;
#1884 = ORIENTED_EDGE ( 'NONE', *, *, #359, .T. ) ;
#1885 = DIRECTION ( 'NONE',  ( 0.000000000000000000, -1.000000000000000000, 0.000000000000000000 ) ) ;
#1886 = DIRECTION ( 'NONE',  ( -0.000000000000000000, -1.000000000000000000, -0.000000000000000000 ) ) ;
#1887 = CARTESIAN_POINT ( 'NONE',  ( 15.92749866431790018, 1.699999999999999956, 12.51066017177983447 ) ) ;
#1888 = DIRECTION ( 'NONE',  ( -1.000000000000000000, 0.000000000000000000, -5.365409281204147145E-16 ) ) ;
#1889 = ORIENTED_EDGE ( 'NONE', *, *, #1941, .T. ) ;
#1890 = ADVANCED_FACE ( 'NONE', ( #37 ), #1485, .F. ) ;
#1891 = EDGE_LOOP ( 'NONE', ( #67, #1288, #630, #943, #569, #714 ) ) ;
#1892 = ADVANCED_FACE ( 'NONE', ( #1191 ), #1524, .T. ) ;
#1893 = EDGE_CURVE ( 'NONE', #1646, #1933, #358, .T. ) ;
#1894 = PLANE ( 'NONE',  #843 ) ;
#1895 = ORIENTED_EDGE ( 'NONE', *, *, #2313, .T. ) ;
#1896 = DIRECTION ( 'NONE',  ( 0.000000000000000000, 0.000000000000000000, 1.000000000000000000 ) ) ;
#1897 = EDGE_CURVE ( 'NONE', #2119, #1590, #1927, .T. ) ;
#1898 = LINE ( 'NONE', #1196, #614 ) ;
#1899 = CARTESIAN_POINT ( 'NONE',  ( -17.54407941804889148, 1.699999999999999956, 9.710660171779817773 ) ) ;
#1900 = DIRECTION ( 'NONE',  ( 0.000000000000000000, -1.000000000000000000, 0.000000000000000000 ) ) ;
#1901 = DIRECTION ( 'NONE',  ( 1.000000000000000000, 0.000000000000000000, 5.365409281204129396E-16 ) ) ;
#1902 = ORIENTED_EDGE ( 'NONE', *, *, #1632, .F. ) ;
#1903 = VECTOR ( 'NONE', #962, 1000.000000000000000 ) ;
#1904 = AXIS2_PLACEMENT_3D ( 'NONE', #1960, #901, #2112 ) ;
#1905 = LINE ( 'NONE', #2075, #2031 ) ;
#1906 = AXIS2_PLACEMENT_3D ( 'NONE', #204, #1815, #1625 ) ;
#1907 = ORIENTED_EDGE ( 'NONE', *, *, #1391, .F. ) ;
#1908 = CARTESIAN_POINT ( 'NONE',  ( -2.062686145785384376E-14, 1.699999999999999956, 14.49999999999999822 ) ) ;
#1909 = FACE_OUTER_BOUND ( 'NONE', #274, .T. ) ;
#1910 = LINE ( 'NONE', #1003, #1875 ) ;
#1911 = DIRECTION ( 'NONE',  ( 0.000000000000000000, -1.000000000000000000, 0.000000000000000000 ) ) ;
#1912 = CARTESIAN_POINT ( 'NONE',  ( -22.39382167924173928, 1.699999999999999956, 12.51066017177980427 ) ) ;
#1913 = ORIENTED_EDGE ( 'NONE', *, *, #2276, .T. ) ;
#1914 = CARTESIAN_POINT ( 'NONE',  ( -17.54407941804886306, 1.699999999999999956, -9.710660171779815997 ) ) ;
#1915 = EDGE_CURVE ( 'NONE', #1158, #1590, #1905, .T. ) ;
#1916 = CIRCLE ( 'NONE', #786, 1.999999999999998224 ) ;
#1917 = ORIENTED_EDGE ( 'NONE', *, *, #257, .T. ) ;
#1918 = CARTESIAN_POINT ( 'NONE',  ( 19.16066017177983127, 2.000000000000000000, -12.51066017177981138 ) ) ;
#1919 = EDGE_CURVE ( 'NONE', #117, #2180, #1036, .T. ) ;
#1920 = LINE ( 'NONE', #1517, #1492 ) ;
#1921 = CARTESIAN_POINT ( 'NONE',  ( -20.77724092551078172, 1.699999999999999956, -9.710660171779815997 ) ) ;
#1922 = DIRECTION ( 'NONE',  ( 0.000000000000000000, 1.000000000000000000, 0.000000000000000000 ) ) ;
#1923 = EDGE_LOOP ( 'NONE', ( #2289, #2248, #1793, #2263 ) ) ;
#1924 = CARTESIAN_POINT ( 'NONE',  ( 1.616580753730931574, 1.699999999999999956, 15.74999999999998934 ) ) ;
#1925 = ORIENTED_EDGE ( 'NONE', *, *, #633, .F. ) ;
#1926 = EDGE_CURVE ( 'NONE', #382, #135, #641, .T. ) ;
#1927 = LINE ( 'NONE', #109, #1375 ) ;
#1928 = EDGE_LOOP ( 'NONE', ( #987, #1349, #2124, #2039 ) ) ;
#1929 = PLANE ( 'NONE',  #429 ) ;
#1930 = ORIENTED_EDGE ( 'NONE', *, *, #1022, .F. ) ;
#1931 = APPROVAL_DATE_TIME ( #1233, #118 ) ;
#1932 = DIRECTION ( 'NONE',  ( 0.000000000000000000, -0.000000000000000000, 1.000000000000000000 ) ) ;
#1933 = VERTEX_POINT ( 'NONE', #1733 ) ;
#1934 = CARTESIAN_POINT ( 'NONE',  ( 1.616580753730931574, 0.000000000000000000, 15.74999999999998934 ) ) ;
#1935 = ORIENTED_EDGE ( 'NONE', *, *, #1968, .F. ) ;
#1936 = EDGE_CURVE ( 'NONE', #107, #1189, #2256, .T. ) ;
#1937 = VECTOR ( 'NONE', #1796, 1000.000000000000000 ) ;
#1938 = CIRCLE ( 'NONE', #1405, 1.550000000000000933 ) ;
#1939 = PLANE ( 'NONE',  #594 ) ;
#1940 = DIRECTION ( 'NONE',  ( -1.000000000000000000, 0.000000000000000000, 0.000000000000000000 ) ) ;
#1941 = EDGE_CURVE ( 'NONE', #1017, #588, #1348, .T. ) ;
#1942 = VECTOR ( 'NONE', #1786, 1000.000000000000000 ) ;
#1943 = ORIENTED_EDGE ( 'NONE', *, *, #791, .F. ) ;
#1944 = DIRECTION ( 'NONE',  ( 0.000000000000000000, 0.000000000000000000, -1.000000000000000000 ) ) ;
#1945 = AXIS2_PLACEMENT_3D ( 'NONE', #1828, #192, #908 ) ;
#1946 = VERTEX_POINT ( 'NONE', #2278 ) ;
#1947 = VECTOR ( 'NONE', #1124, 1000.000000000000000 ) ;
#1948 = DIRECTION ( 'NONE',  ( 0.000000000000000000, -1.000000000000000000, 0.000000000000000000 ) ) ;
#1949 = FACE_OUTER_BOUND ( 'NONE', #1516, .T. ) ;
#1950 = DIRECTION ( 'NONE',  ( 0.000000000000000000, -1.000000000000000000, 0.000000000000000000 ) ) ;
#1951 = VERTEX_POINT ( 'NONE', #2084 ) ;
#1952 = LINE ( 'NONE', #148, #1427 ) ;
#1953 = ORIENTED_EDGE ( 'NONE', *, *, #453, .F. ) ;
#1954 = DIRECTION ( 'NONE',  ( -0.000000000000000000, -1.000000000000000000, -0.000000000000000000 ) ) ;
#1955 = CARTESIAN_POINT ( 'NONE',  ( 22.39382167924172506, 1.699999999999999956, 12.51066017177983269 ) ) ;
#1956 = EDGE_LOOP ( 'NONE', ( #1973, #1385, #2091, #377 ) ) ;
#1957 = PERSON_AND_ORGANIZATION ( #699, #703 ) ;
#1958 = DIRECTION ( 'NONE',  ( 1.000000000000000000, 0.000000000000000000, 5.365409281204146159E-16 ) ) ;
#1959 = VERTEX_POINT ( 'NONE', #468 ) ;
#1960 = CARTESIAN_POINT ( 'NONE',  ( -3.469446951953614189E-15, 2.000000000000000000, -12.94999999999999929 ) ) ;
#1961 = ORIENTED_EDGE ( 'NONE', *, *, #1088, .F. ) ;
#1962 = EDGE_CURVE ( 'NONE', #1214, #2138, #1368, .T. ) ;
#1963 = DIRECTION ( 'NONE',  ( 0.000000000000000000, 1.000000000000000000, 0.000000000000000000 ) ) ;
#1964 = LINE ( 'NONE', #188, #1136 ) ;
#1965 = FACE_OUTER_BOUND ( 'NONE', #194, .T. ) ;
#1966 = ADVANCED_FACE ( 'NONE', ( #1379 ), #87, .F. ) ;
#1967 = DIRECTION ( 'NONE',  ( -0.000000000000000000, -1.000000000000000000, -0.000000000000000000 ) ) ;
#1968 = EDGE_CURVE ( 'NONE', #1474, #221, #1557, .T. ) ;
#1969 = CARTESIAN_POINT ( 'NONE',  ( -20.77724092551079949, 1.699999999999999956, 9.710660171779807115 ) ) ;
#1970 = ORIENTED_EDGE ( 'NONE', *, *, #1617, .T. ) ;
#1971 = PERSON_AND_ORGANIZATION_ROLE ( 'design_supplier' ) ;
#1972 = CARTESIAN_POINT ( 'NONE',  ( 20.77724092551076751, 1.699999999999999956, 9.710660171779830208 ) ) ;
#1973 = ORIENTED_EDGE ( 'NONE', *, *, #1919, .F. ) ;
#1974 = ADVANCED_FACE ( 'NONE', ( #2247 ), #1894, .T. ) ;
#1975 = CARTESIAN_POINT ( 'NONE',  ( 1.616580753730933573, 1.699999999999999956, 10.15000000000000036 ) ) ;
#1976 = LINE ( 'NONE', #2201, #1211 ) ;
#1977 = CARTESIAN_POINT ( 'NONE',  ( 17.54407941804888793, 1.699999999999999956, -15.31066017177980854 ) ) ;
#1978 = EDGE_LOOP ( 'NONE', ( #1294, #1755, #905, #741 ) ) ;
#1979 = CARTESIAN_POINT ( 'NONE',  ( 3.233161507461896456, 1.699999999999999956, -12.95000000000000107 ) ) ;
#1980 = PRODUCT_RELATED_PRODUCT_CATEGORY ( 'detail', '', ( #1756 ) ) ;
#1981 = DIRECTION ( 'NONE',  ( -0.5000000000000007772, 0.000000000000000000, -0.8660254037844381525 ) ) ;
#1982 = CARTESIAN_POINT ( 'NONE',  ( -14.10000000000000675, 2.000000000000000000, 9.449999999999995737 ) ) ;
#1983 = CIRCLE ( 'NONE', #955, 1.999999999999998224 ) ;
#1984 = VECTOR ( 'NONE', #472, 1000.000000000000000 ) ;
#1985 = EDGE_LOOP ( 'NONE', ( #2280, #927, #2300, #839 ) ) ;
#1986 = VECTOR ( 'NONE', #52, 1000.000000000000000 ) ;
#1987 = DIRECTION ( 'NONE',  ( 0.000000000000000000, -1.000000000000000000, 0.000000000000000000 ) ) ;
#1988 = ORIENTED_EDGE ( 'NONE', *, *, #1151, .F. ) ;
#1989 = CYLINDRICAL_SURFACE ( 'NONE', #877, 1.549999999999997602 ) ;
#1990 = VECTOR ( 'NONE', #868, 1000.000000000000000 ) ;
#1991 = FACE_OUTER_BOUND ( 'NONE', #1067, .T. ) ;
#1992 = DIRECTION ( 'NONE',  ( -0.000000000000000000, -1.000000000000000000, 0.000000000000000000 ) ) ;
#1993 = ORIENTED_EDGE ( 'NONE', *, *, #498, .F. ) ;
#1994 = DIRECTION ( 'NONE',  ( 0.000000000000000000, 0.000000000000000000, -1.000000000000000000 ) ) ;
#1995 = DIRECTION ( 'NONE',  ( 0.8660254037844385966, 0.000000000000000000, -0.5000000000000001110 ) ) ;
#1996 = FACE_OUTER_BOUND ( 'NONE', #1133, .T. ) ;
#1997 = ORIENTED_EDGE ( 'NONE', *, *, #909, .T. ) ;
#1998 = ORIENTED_EDGE ( 'NONE', *, *, #702, .T. ) ;
#1999 = EDGE_CURVE ( 'NONE', #937, #1315, #125, .T. ) ;
#2000 = DIRECTION ( 'NONE',  ( 1.000000000000000000, 0.000000000000000000, 0.000000000000000000 ) ) ;
#2001 = DIRECTION ( 'NONE',  ( -0.000000000000000000, -1.000000000000000000, -0.000000000000000000 ) ) ;
#2002 = EDGE_LOOP ( 'NONE', ( #706, #2221, #1043, #1549 ) ) ;
#2003 = LINE ( 'NONE', #1857, #121 ) ;
#2004 = ORIENTED_EDGE ( 'NONE', *, *, #1654, .T. ) ;
#2005 = DIRECTION ( 'NONE',  ( 0.000000000000000000, 1.000000000000000000, -0.000000000000000000 ) ) ;
#2006 = EDGE_CURVE ( 'NONE', #2010, #1706, #1179, .T. ) ;
#2007 = CARTESIAN_POINT ( 'NONE',  ( 19.16066017177983127, 2.000000000000000000, -10.96066017177981244 ) ) ;
#2008 = DIRECTION ( 'NONE',  ( 0.000000000000000000, -1.000000000000000000, 0.000000000000000000 ) ) ;
#2009 = VERTEX_POINT ( 'NONE', #1201 ) ;
#2010 = VERTEX_POINT ( 'NONE', #297 ) ;
#2011 = DIRECTION ( 'NONE',  ( -0.000000000000000000, -1.000000000000000000, -0.000000000000000000 ) ) ;
#2012 = EDGE_CURVE ( 'NONE', #722, #879, #1020, .T. ) ;
#2013 = DIRECTION ( 'NONE',  ( 0.000000000000000000, -1.000000000000000000, 0.000000000000000000 ) ) ;
#2014 = VERTEX_POINT ( 'NONE', #265 ) ;
#2015 = ADVANCED_FACE ( 'NONE', ( #2115 ), #2290, .T. ) ;
#2016 = CARTESIAN_POINT ( 'NONE',  ( -19.16066017177984193, 1.699999999999999956, 12.51066017177980783 ) ) ;
#2017 = ORIENTED_EDGE ( 'NONE', *, *, #2114, .T. ) ;
#2018 = DIRECTION ( 'NONE',  ( 0.000000000000000000, -1.000000000000000000, 0.000000000000000000 ) ) ;
#2019 = DIRECTION ( 'NONE',  ( 0.000000000000000000, 0.000000000000000000, -1.000000000000000000 ) ) ;
#2020 = CIRCLE ( 'NONE', #913, 1.549999999999997602 ) ;
#2021 = EDGE_CURVE ( 'NONE', #489, #655, #1583, .T. ) ;
#2022 = LINE ( 'NONE', #762, #208 ) ;
#2023 = EDGE_LOOP ( 'NONE', ( #1423, #1575, #2058, #676 ) ) ;
#2024 = PLANE ( 'NONE',  #547 ) ;
#2025 = VECTOR ( 'NONE', #1259, 1000.000000000000000 ) ;
#2026 = DIRECTION ( 'NONE',  ( -0.5000000000000008882, 0.000000000000000000, 0.8660254037844381525 ) ) ;
#2027 = EDGE_LOOP ( 'NONE', ( #1322, #388, #1588, #2154, #492, #931 ) ) ;
#2028 = EDGE_CURVE ( 'NONE', #831, #2198, #2064, .T. ) ;
#2029 = DIRECTION ( 'NONE',  ( 0.000000000000000000, 1.000000000000000000, 0.000000000000000000 ) ) ;
#2030 = ORIENTED_EDGE ( 'NONE', *, *, #1309, .F. ) ;
#2031 = VECTOR ( 'NONE', #446, 1000.000000000000000 ) ;
#2032 = DIRECTION ( 'NONE',  ( -0.000000000000000000, -0.000000000000000000, 1.000000000000000000 ) ) ;
#2033 = VECTOR ( 'NONE', #1163, 1000.000000000000000 ) ;
#2034 = LINE ( 'NONE', #49, #1416 ) ;
#2035 = ORIENTED_EDGE ( 'NONE', *, *, #1438, .T. ) ;
#2036 = CC_DESIGN_APPROVAL ( #1078, ( #1879 ) ) ;
#2037 = DIRECTION ( 'NONE',  ( -0.4999999999999978906, 0.000000000000000000, 0.8660254037844397068 ) ) ;
#2038 = CYLINDRICAL_SURFACE ( 'NONE', #1482, 4.999999999999999112 ) ;
#2039 = ORIENTED_EDGE ( 'NONE', *, *, #2344, .T. ) ;
#2040 = VECTOR ( 'NONE', #904, 1000.000000000000000 ) ;
#2041 = CARTESIAN_POINT ( 'NONE',  ( 1.616580753730933573, 1.699999999999999956, 10.15000000000000036 ) ) ;
#2042 = VERTEX_POINT ( 'NONE', #906 ) ;
#2043 = ADVANCED_FACE ( 'NONE', ( #378 ), #189, .F. ) ;
#2044 = ADVANCED_FACE ( 'NONE', ( #1965 ), #1099, .F. ) ;
#2045 = CARTESIAN_POINT ( 'NONE',  ( -3.233161507461918216, 0.000000000000000000, 12.94999999999999041 ) ) ;
#2046 = ORIENTED_EDGE ( 'NONE', *, *, #186, .T. ) ;
#2047 = LINE ( 'NONE', #417, #841 ) ;
#2048 = ADVANCED_FACE ( 'NONE', ( #1240 ), #2155, .T. ) ;
#2049 = PLANE ( 'NONE',  #939 ) ;
#2050 = ORIENTED_EDGE ( 'NONE', *, *, #1438, .F. ) ;
#2051 = DIRECTION ( 'NONE',  ( -0.4999999999999986677, 0.000000000000000000, -0.8660254037844392627 ) ) ;
#2052 = ORIENTED_EDGE ( 'NONE', *, *, #1999, .F. ) ;
#2053 = VECTOR ( 'NONE', #1553, 1000.000000000000227 ) ;
#2054 = DIRECTION ( 'NONE',  ( 1.000000000000000000, 0.000000000000000000, -0.000000000000000000 ) ) ;
#2055 = EDGE_CURVE ( 'NONE', #1266, #588, #677, .T. ) ;
#2056 = AXIS2_PLACEMENT_3D ( 'NONE', #105, #1922, #826 ) ;
#2057 = VECTOR ( 'NONE', #295, 1000.000000000000000 ) ;
#2058 = ORIENTED_EDGE ( 'NONE', *, *, #1861, .F. ) ;
#2059 = DIRECTION ( 'NONE',  ( 0.000000000000000000, 0.000000000000000000, 1.000000000000000000 ) ) ;
#2060 = PLANE ( 'NONE',  #36 ) ;
#2061 = VECTOR ( 'NONE', #1797, 1000.000000000000227 ) ;
#2062 = DIRECTION ( 'NONE',  ( 0.000000000000000000, 0.000000000000000000, -1.000000000000000000 ) ) ;
#2063 = ORIENTED_EDGE ( 'NONE', *, *, #1861, .T. ) ;
#2064 = CIRCLE ( 'NONE', #275, 4.999999999999999112 ) ;
#2065 = CARTESIAN_POINT ( 'NONE',  ( 17.54407941804885240, 1.699999999999999956, 15.31066017177983696 ) ) ;
#2066 = DATE_TIME_ROLE ( 'classification_date' ) ;
#2067 = ORIENTED_EDGE ( 'NONE', *, *, #276, .F. ) ;
#2068 = ADVANCED_FACE ( 'NONE', ( #558 ), #1636, .T. ) ;
#2069 = DIRECTION ( 'NONE',  ( 0.000000000000000000, -1.000000000000000000, 0.000000000000000000 ) ) ;
#2070 = DIRECTION ( 'NONE',  ( -0.4999999999999978906, 0.000000000000000000, 0.8660254037844397068 ) ) ;
#2071 = EDGE_CURVE ( 'NONE', #1634, #323, #1229, .T. ) ;
#2072 = DIRECTION ( 'NONE',  ( 0.000000000000000000, 0.000000000000000000, 1.000000000000000000 ) ) ;
#2073 = LINE ( 'NONE', #1721, #1702 ) ;
#2074 = EDGE_LOOP ( 'NONE', ( #1425, #1486, #413, #2116 ) ) ;
#2075 = CARTESIAN_POINT ( 'NONE',  ( 15.92749866431793571, 1.699999999999999956, -12.51066017177980783 ) ) ;
#2076 = ADVANCED_FACE ( 'NONE', ( #1404 ), #2341, .F. ) ;
#2077 = VERTEX_POINT ( 'NONE', #1061 ) ;
#2078 = VECTOR ( 'NONE', #1900, 1000.000000000000000 ) ;
#2079 = PLANE ( 'NONE',  #1180 ) ;
#2080 = CARTESIAN_POINT ( 'NONE',  ( -20.77724092551078883, 0.000000000000000000, 15.31066017177980676 ) ) ;
#2081 = PLANE ( 'NONE',  #754 ) ;
#2082 = LINE ( 'NONE', #2090, #201 ) ;
#2083 = ORIENTED_EDGE ( 'NONE', *, *, #2118, .F. ) ;
#2084 = CARTESIAN_POINT ( 'NONE',  ( 16.09999999999999787, 0.000000000000000000, -7.450000000000000178 ) ) ;
#2085 = ORIENTED_EDGE ( 'NONE', *, *, #1893, .F. ) ;
#2086 = DIRECTION ( 'NONE',  ( -0.000000000000000000, -1.000000000000000000, -0.000000000000000000 ) ) ;
#2087 = CARTESIAN_POINT ( 'NONE',  ( -22.39382167924173928, 1.699999999999999956, 12.51066017177980427 ) ) ;
#2088 = CARTESIAN_POINT ( 'NONE',  ( -2.062686145785384376E-14, 2.000000000000000000, 14.49999999999999822 ) ) ;
#2089 = DIRECTION ( 'NONE',  ( -0.000000000000000000, -1.000000000000000000, -0.000000000000000000 ) ) ;
#2090 = CARTESIAN_POINT ( 'NONE',  ( 18.09999999999996234, 2.000000000000000000, 16.44999999999999929 ) ) ;
#2091 = ORIENTED_EDGE ( 'NONE', *, *, #276, .T. ) ;
#2092 = VECTOR ( 'NONE', #559, 1000.000000000000000 ) ;
#2093 = AXIS2_PLACEMENT_3D ( 'NONE', #1436, #512, #874 ) ;
#2094 = DIRECTION ( 'NONE',  ( -1.000000000000000000, 0.000000000000000000, -5.365409281204146159E-16 ) ) ;
#2095 = ORIENTED_EDGE ( 'NONE', *, *, #2282, .F. ) ;
#2096 = CARTESIAN_POINT ( 'NONE',  ( 22.39382167924173572, 1.699999999999999956, -12.51066017177980960 ) ) ;
#2097 = DIRECTION ( 'NONE',  ( -5.365409281204147145E-16, 0.000000000000000000, 1.000000000000000000 ) ) ;
#2098 = CARTESIAN_POINT ( 'NONE',  ( 19.16066017177983127, 1.699999999999999956, -10.96066017177981244 ) ) ;
#2099 = PLANE ( 'NONE',  #2267 ) ;
#2100 = EDGE_CURVE ( 'NONE', #2077, #1266, #1783, .T. ) ;
#2101 = CARTESIAN_POINT ( 'NONE',  ( 15.92749866431790018, 0.000000000000000000, 12.51066017177983447 ) ) ;
#2102 = ORIENTED_EDGE ( 'NONE', *, *, #1659, .F. ) ;
#2103 = DIRECTION ( 'NONE',  ( 5.365409281204146159E-16, 0.000000000000000000, -1.000000000000000000 ) ) ;
#2104 = AXIS2_PLACEMENT_3D ( 'NONE', #138, #891, #159 ) ;
#2105 = ORIENTED_EDGE ( 'NONE', *, *, #2234, .F. ) ;
#2106 = DIRECTION ( 'NONE',  ( -3.219245568722481187E-15, 0.000000000000000000, 1.000000000000000000 ) ) ;
#2107 = EDGE_CURVE ( 'NONE', #774, #2138, #1608, .T. ) ;
#2108 = CARTESIAN_POINT ( 'NONE',  ( -14.10000000000000675, 2.000000000000000000, 7.449999999999998401 ) ) ;
#2109 = ORIENTED_EDGE ( 'NONE', *, *, #928, .F. ) ;
#2110 = CARTESIAN_POINT ( 'NONE',  ( -3.469446951953614189E-15, 2.000000000000000000, -14.49999999999999822 ) ) ;
#2111 = VERTEX_POINT ( 'NONE', #2328 ) ;
#2112 = DIRECTION ( 'NONE',  ( 0.000000000000000000, 0.000000000000000000, 1.000000000000000000 ) ) ;
#2113 = ORIENTED_EDGE ( 'NONE', *, *, #257, .F. ) ;
#2114 = EDGE_CURVE ( 'NONE', #57, #1178, #733, .T. ) ;
#2115 = FACE_OUTER_BOUND ( 'NONE', #1956, .T. ) ;
#2116 = ORIENTED_EDGE ( 'NONE', *, *, #152, .T. ) ;
#2117 = DIRECTION ( 'NONE',  ( -1.000000000000000000, 0.000000000000000000, -0.000000000000000000 ) ) ;
#2118 = EDGE_CURVE ( 'NONE', #515, #1091, #894, .T. ) ;
#2119 = VERTEX_POINT ( 'NONE', #368 ) ;
#2120 = DATE_AND_TIME ( #1586, #1463 ) ;
#2121 = CARTESIAN_POINT ( 'NONE',  ( 22.39382167924173572, 1.699999999999999956, -12.51066017177980960 ) ) ;
#2122 = ORIENTED_EDGE ( 'NONE', *, *, #2140, .T. ) ;
#2123 = CARTESIAN_POINT ( 'NONE',  ( -3.279626698085774394E-15, 2.000000000000000000, -11.40000000000000036 ) ) ;
#2124 = ORIENTED_EDGE ( 'NONE', *, *, #177, .T. ) ;
#2125 = CIRCLE ( 'NONE', #1105, 1.999999999999997335 ) ;
#2126 = DIRECTION ( 'NONE',  ( 0.000000000000000000, 0.000000000000000000, -1.000000000000000000 ) ) ;
#2127 = VERTEX_POINT ( 'NONE', #1047 ) ;
#2128 = DIRECTION ( 'NONE',  ( 1.000000000000000000, 0.000000000000000000, -0.000000000000000000 ) ) ;
#2129 = VECTOR ( 'NONE', #1701, 1000.000000000000000 ) ;
#2130 = FACE_OUTER_BOUND ( 'NONE', #1641, .T. ) ;
#2131 = VECTOR ( 'NONE', #1761, 1000.000000000000000 ) ;
#2132 = EDGE_LOOP ( 'NONE', ( #1544, #171, #1602, #1626 ) ) ;
#2133 = EDGE_CURVE ( 'NONE', #651, #227, #1252, .T. ) ;
#2134 = AXIS2_PLACEMENT_3D ( 'NONE', #2260, #1886, #1664 ) ;
#2135 = COORDINATED_UNIVERSAL_TIME_OFFSET ( 1, 0, .AHEAD. ) ;
#2136 = CARTESIAN_POINT ( 'NONE',  ( -1.616580753730972431, 1.699999999999999956, 15.74999999999998934 ) ) ;
#2137 = DIRECTION ( 'NONE',  ( 0.000000000000000000, 0.000000000000000000, 1.000000000000000000 ) ) ;
#2138 = VERTEX_POINT ( 'NONE', #2314 ) ;
#2139 = ADVANCED_FACE ( 'NONE', ( #1457 ), #1074, .F. ) ;
#2140 = EDGE_CURVE ( 'NONE', #238, #1041, #2183, .T. ) ;
#2141 = DIRECTION ( 'NONE',  ( 0.8660254037844388186, 0.000000000000000000, 0.4999999999999997224 ) ) ;
#2142 = ORIENTED_EDGE ( 'NONE', *, *, #695, .F. ) ;
#2143 = DIRECTION ( 'NONE',  ( 0.000000000000000000, 0.000000000000000000, -1.000000000000000000 ) ) ;
#2144 =( GEOMETRIC_REPRESENTATION_CONTEXT ( 3 ) GLOBAL_UNCERTAINTY_ASSIGNED_CONTEXT ( ( #1341 ) ) GLOBAL_UNIT_ASSIGNED_CONTEXT ( ( #1053, #2294, #647 ) ) REPRESENTATION_CONTEXT ( 'NONE', 'WORKASPACE' ) );
#2145 = EDGE_CURVE ( 'NONE', #1315, #937, #740, .T. ) ;
#2146 = LINE ( 'NONE', #2185, #1990 ) ;
#2147 = ORIENTED_EDGE ( 'NONE', *, *, #974, .T. ) ;
#2148 = PERSON_AND_ORGANIZATION_ROLE ( 'creator' ) ;
#2149 = DIRECTION ( 'NONE',  ( -1.000000000000000000, 0.000000000000000000, 0.000000000000000000 ) ) ;
#2150 = ORIENTED_EDGE ( 'NONE', *, *, #436, .F. ) ;
#2151 = DIRECTION ( 'NONE',  ( -0.000000000000000000, -1.000000000000000000, -0.000000000000000000 ) ) ;
#2152 = DIRECTION ( 'NONE',  ( 0.000000000000000000, 0.000000000000000000, -1.000000000000000000 ) ) ;
#2153 = LINE ( 'NONE', #864, #408 ) ;
#2154 = ORIENTED_EDGE ( 'NONE', *, *, #2237, .T. ) ;
#2155 = PLANE ( 'NONE',  #1605 ) ;
#2156 = CLOSED_SHELL ( 'NONE', ( #2076, #1448, #1716, #1366, #1966, #1125, #922, #1154, #110, #68, #1351, #367, #356, #2043, #710, #674, #2139, #1892, #2044, #1272, #1475, #339, #431, #286, #316, #38, #469, #2178, #1403, #1545, #545, #2302, #2048, #1874, #101, #1713, #1974, #140, #511, #1624, #1031, #53, #220, #2068, #1476, #2211, #278, #1800, #2015, #88, #1711, #973, #423, #389, #1192, #249, #624, #525, #74, #595, #137, #1538, #1619, #1168, #869, #1131, #1473, #1890, #1788, #784, #108, #948 ) ) ;
#2157 = LINE ( 'NONE', #1442, #1787 ) ;
#2158 = DIRECTION ( 'NONE',  ( 0.8660254037844398178, 0.000000000000000000, 0.4999999999999979461 ) ) ;
#2159 = VERTEX_POINT ( 'NONE', #944 ) ;
#2160 = PLANE ( 'NONE',  #1328 ) ;
#2161 = ORIENTED_EDGE ( 'NONE', *, *, #1632, .T. ) ;
#2162 = FACE_OUTER_BOUND ( 'NONE', #84, .T. ) ;
#2163 = DIRECTION ( 'NONE',  ( 0.000000000000000000, 0.000000000000000000, 1.000000000000000000 ) ) ;
#2164 = DIRECTION ( 'NONE',  ( 0.000000000000000000, 0.000000000000000000, 1.000000000000000000 ) ) ;
#2165 = VECTOR ( 'NONE', #2270, 1000.000000000000000 ) ;
#2166 = ORIENTED_EDGE ( 'NONE', *, *, #330, .F. ) ;
#2167 = CARTESIAN_POINT ( 'NONE',  ( 18.09999999999999787, 0.000000000000000000, -11.44999999999999929 ) ) ;
#2168 = CARTESIAN_POINT ( 'NONE',  ( 20.77724092551076751, 1.699999999999999956, 9.710660171779830208 ) ) ;
#2169 = DIRECTION ( 'NONE',  ( 0.000000000000000000, 0.000000000000000000, 1.000000000000000000 ) ) ;
#2170 = AXIS2_PLACEMENT_3D ( 'NONE', #1121, #412, #1277 ) ;
#2171 = VECTOR ( 'NONE', #471, 1000.000000000000114 ) ;
#2172 = EDGE_LOOP ( 'NONE', ( #1798, #479, #694, #983 ) ) ;
#2173 = VECTOR ( 'NONE', #2037, 1000.000000000000227 ) ;
#2174 = EDGE_LOOP ( 'NONE', ( #1110, #366 ) ) ;
#2175 = VECTOR ( 'NONE', #1102, 1000.000000000000000 ) ;
#2176 = FACE_OUTER_BOUND ( 'NONE', #1858, .T. ) ;
#2177 = VECTOR ( 'NONE', #1280, 1000.000000000000000 ) ;
#2178 = ADVANCED_FACE ( 'NONE', ( #1494 ), #919, .T. ) ;
#2179 = DIRECTION ( 'NONE',  ( 0.000000000000000000, 1.000000000000000000, -0.000000000000000000 ) ) ;
#2180 = VERTEX_POINT ( 'NONE', #1343 ) ;
#2181 = LINE ( 'NONE', #1592, #2225 ) ;
#2182 = ORIENTED_EDGE ( 'NONE', *, *, #2071, .T. ) ;
#2183 = LINE ( 'NONE', #1483, #1116 ) ;
#2184 = DIRECTION ( 'NONE',  ( 0.4999999999999986677, 0.000000000000000000, 0.8660254037844393737 ) ) ;
#2185 = CARTESIAN_POINT ( 'NONE',  ( 22.39382167924172506, 1.699999999999999956, 12.51066017177983269 ) ) ;
#2186 = ORIENTED_EDGE ( 'NONE', *, *, #867, .T. ) ;
#2187 = EDGE_CURVE ( 'NONE', #655, #1732, #461, .T. ) ;
#2188 = ORIENTED_EDGE ( 'NONE', *, *, #1096, .F. ) ;
#2189 = LINE ( 'NONE', #949, #688 ) ;
#2190 = DIRECTION ( 'NONE',  ( 0.4999999999999999445, 0.000000000000000000, -0.8660254037844387076 ) ) ;
#2191 = EDGE_LOOP ( 'NONE', ( #1527, #701, #386, #1631 ) ) ;
#2192 = FACE_OUTER_BOUND ( 'NONE', #819, .T. ) ;
#2193 = VERTEX_POINT ( 'NONE', #1303 ) ;
#2194 = EDGE_CURVE ( 'NONE', #1604, #1462, #1672, .T. ) ;
#2195 = LINE ( 'NONE', #270, #86 ) ;
#2196 = DIRECTION ( 'NONE',  ( -0.4999999999999985567, 0.000000000000000000, -0.8660254037844394848 ) ) ;
#2197 = CARTESIAN_POINT ( 'NONE',  ( -1.616580753730955333, 0.000000000000000000, -15.74999999999999645 ) ) ;
#2198 = VERTEX_POINT ( 'NONE', #2218 ) ;
#2199 = EDGE_CURVE ( 'NONE', #552, #221, #2195, .T. ) ;
#2200 = DIRECTION ( 'NONE',  ( 0.000000000000000000, -1.000000000000000000, 0.000000000000000000 ) ) ;
#2201 = CARTESIAN_POINT ( 'NONE',  ( 15.92749866431790018, 1.699999999999999956, 12.51066017177983447 ) ) ;
#2202 = ORIENTED_EDGE ( 'NONE', *, *, #104, .T. ) ;
#2203 = CYLINDRICAL_SURFACE ( 'NONE', #76, 5.000000000000000000 ) ;
#2204 = ORIENTED_EDGE ( 'NONE', *, *, #1926, .T. ) ;
#2205 = LINE ( 'NONE', #581, #210 ) ;
#2206 = CARTESIAN_POINT ( 'NONE',  ( -2.081668171172168513E-14, 2.000000000000000000, 12.94999999999999929 ) ) ;
#2207 = ORIENTED_EDGE ( 'NONE', *, *, #2107, .F. ) ;
#2208 = VECTOR ( 'NONE', #1253, 1000.000000000000000 ) ;
#2209 = DIRECTION ( 'NONE',  ( -0.4999999999999985567, 0.000000000000000000, -0.8660254037844394848 ) ) ;
#2210 = VECTOR ( 'NONE', #1399, 1000.000000000000000 ) ;
#2211 = ADVANCED_FACE ( 'NONE', ( #1540 ), #617, .T. ) ;
#2212 = DIRECTION ( 'NONE',  ( -0.4999999999999997780, 0.000000000000000000, 0.8660254037844387076 ) ) ;
#2213 = ORIENTED_EDGE ( 'NONE', *, *, #1709, .T. ) ;
#2214 = DIRECTION ( 'NONE',  ( 0.8660254037844393737, 0.000000000000000000, -0.4999999999999987232 ) ) ;
#2215 = EDGE_LOOP ( 'NONE', ( #2050, #65, #2142, #1804, #780, #1823, #804, #15 ) ) ;
#2216 = AXIS2_PLACEMENT_3D ( 'NONE', #393, #1293, #591 ) ;
#2217 = EDGE_CURVE ( 'NONE', #1555, #2111, #228, .T. ) ;
#2218 = CARTESIAN_POINT ( 'NONE',  ( 18.09999999999996234, 0.000000000000000000, -16.44999999999999929 ) ) ;
#2219 = DIRECTION ( 'NONE',  ( 0.000000000000000000, 0.000000000000000000, -1.000000000000000000 ) ) ;
#2220 = EDGE_CURVE ( 'NONE', #2111, #438, #1528, .T. ) ;
#2221 = ORIENTED_EDGE ( 'NONE', *, *, #136, .T. ) ;
#2222 = FACE_OUTER_BOUND ( 'NONE', #873, .T. ) ;
#2223 = CARTESIAN_POINT ( 'NONE',  ( 19.16066017177980996, 2.000000000000000000, 10.96066017177983376 ) ) ;
#2224 = EDGE_LOOP ( 'NONE', ( #501, #1319, #2227, #918 ) ) ;
#2225 = VECTOR ( 'NONE', #1059, 1000.000000000000000 ) ;
#2226 = CARTESIAN_POINT ( 'NONE',  ( 1.616580753730948450, 1.699999999999999956, -10.15000000000000391 ) ) ;
#2227 = ORIENTED_EDGE ( 'NONE', *, *, #467, .T. ) ;
#2228 = CARTESIAN_POINT ( 'NONE',  ( -20.77724092551077462, 0.000000000000000000, -15.31066017177981387 ) ) ;
#2229 = ORIENTED_EDGE ( 'NONE', *, *, #601, .T. ) ;
#2230 = PLANE ( 'NONE',  #1369 ) ;
#2231 = FACE_BOUND ( 'NONE', #1856, .T. ) ;
#2232 = LINE ( 'NONE', #768, #1145 ) ;
#2233 = ORIENTED_EDGE ( 'NONE', *, *, #1048, .F. ) ;
#2234 = EDGE_CURVE ( 'NONE', #1462, #2159, #505, .T. ) ;
#2235 = PLANE ( 'NONE',  #1795 ) ;
#2236 = VECTOR ( 'NONE', #796, 1000.000000000000114 ) ;
#2237 = EDGE_CURVE ( 'NONE', #1370, #117, #202, .T. ) ;
#2238 = ORIENTED_EDGE ( 'NONE', *, *, #603, .T. ) ;
#2239 = DIRECTION ( 'NONE',  ( 0.4999999999999986677, 0.000000000000000000, 0.8660254037844393737 ) ) ;
#2240 = FACE_OUTER_BOUND ( 'NONE', #1734, .T. ) ;
#2241 = DIRECTION ( 'NONE',  ( -1.000000000000000000, 0.000000000000000000, -0.000000000000000000 ) ) ;
#2242 = VECTOR ( 'NONE', #530, 1000.000000000000000 ) ;
#2243 = VERTEX_POINT ( 'NONE', #390 ) ;
#2244 = EDGE_CURVE ( 'NONE', #456, #1933, #761, .T. ) ;
#2245 = CIRCLE ( 'NONE', #2216, 1.549999999999999378 ) ;
#2246 = VECTOR ( 'NONE', #282, 1000.000000000000227 ) ;
#2247 = FACE_OUTER_BOUND ( 'NONE', #1928, .T. ) ;
#2248 = ORIENTED_EDGE ( 'NONE', *, *, #1915, .F. ) ;
#2249 = DIRECTION ( 'NONE',  ( 0.000000000000000000, -0.000000000000000000, -1.000000000000000000 ) ) ;
#2250 = EDGE_CURVE ( 'NONE', #246, #72, #2205, .T. ) ;
#2251 = DIRECTION ( 'NONE',  ( 0.000000000000000000, -1.000000000000000000, 0.000000000000000000 ) ) ;
#2252 = DIRECTION ( 'NONE',  ( 0.8660254037844390407, 0.000000000000000000, 0.4999999999999993894 ) ) ;
#2253 = APPROVAL_PERSON_ORGANIZATION ( #473, #1078, #669 ) ;
#2254 = CARTESIAN_POINT ( 'NONE',  ( -1.616580753730966657, 1.699999999999999956, 10.14999999999999858 ) ) ;
#2255 = ORIENTED_EDGE ( 'NONE', *, *, #986, .F. ) ;
#2256 = LINE ( 'NONE', #632, #1526 ) ;
#2257 = ORIENTED_EDGE ( 'NONE', *, *, #223, .T. ) ;
#2258 = CYLINDRICAL_SURFACE ( 'NONE', #646, 1.550000000000000933 ) ;
#2259 = CARTESIAN_POINT ( 'NONE',  ( -22.39382167924172862, 1.699999999999999956, -12.51066017177980960 ) ) ;
#2260 = CARTESIAN_POINT ( 'NONE',  ( -19.16066017177982772, 1.699999999999999956, -12.51066017177982026 ) ) ;
#2261 = LINE ( 'NONE', #494, #113 ) ;
#2262 = CARTESIAN_POINT ( 'NONE',  ( -14.10000000000000675, 0.000000000000000000, 7.449999999999998401 ) ) ;
#2263 = ORIENTED_EDGE ( 'NONE', *, *, #2273, .T. ) ;
#2264 = CARTESIAN_POINT ( 'NONE',  ( 17.54407941804884885, 0.000000000000000000, 9.710660171779830208 ) ) ;
#2265 = ORIENTED_EDGE ( 'NONE', *, *, #129, .F. ) ;
#2266 = CARTESIAN_POINT ( 'NONE',  ( -18.09999999999996945, 2.000000000000000000, -16.44999999999999929 ) ) ;
#2267 = AXIS2_PLACEMENT_3D ( 'NONE', #2121, #509, #1766 ) ;
#2268 = CARTESIAN_POINT ( 'NONE',  ( -18.10000000000000497, 2.000000000000000000, 16.44999999999999929 ) ) ;
#2269 = APPROVAL_DATE_TIME ( #1765, #1078 ) ;
#2270 = DIRECTION ( 'NONE',  ( 0.000000000000000000, -1.000000000000000000, 0.000000000000000000 ) ) ;
#2271 = LINE ( 'NONE', #1569, #1183 ) ;
#2272 = EDGE_LOOP ( 'NONE', ( #642, #519, #1669, #1656 ) ) ;
#2273 = EDGE_CURVE ( 'NONE', #2296, #2287, #1352, .T. ) ;
#2274 = VECTOR ( 'NONE', #56, 1000.000000000000227 ) ;
#2275 = AXIS2_PLACEMENT_3D ( 'NONE', #1750, #2106, #1393 ) ;
#2276 = EDGE_CURVE ( 'NONE', #336, #1346, #770, .T. ) ;
#2277 = VECTOR ( 'NONE', #1854, 1000.000000000000000 ) ;
#2278 = CARTESIAN_POINT ( 'NONE',  ( 19.16066017177983127, 2.000000000000000000, -14.06066017177980854 ) ) ;
#2279 = VECTOR ( 'NONE', #1127, 1000.000000000000227 ) ;
#2280 = ORIENTED_EDGE ( 'NONE', *, *, #1763, .F. ) ;
#2281 = LINE ( 'NONE', #1382, #14 ) ;
#2282 = EDGE_CURVE ( 'NONE', #258, #681, #260, .T. ) ;
#2283 = DIRECTION ( 'NONE',  ( 1.000000000000000000, 0.000000000000000000, 0.000000000000000000 ) ) ;
#2284 = ORIENTED_EDGE ( 'NONE', *, *, #1018, .T. ) ;
#2285 = CARTESIAN_POINT ( 'NONE',  ( 0.000000000000000000, 0.000000000000000000, 0.000000000000000000 ) ) ;
#2286 = PLANE ( 'NONE',  #1859 ) ;
#2287 = VERTEX_POINT ( 'NONE', #1703 ) ;
#2288 = PLANE ( 'NONE',  #958 ) ;
#2289 = ORIENTED_EDGE ( 'NONE', *, *, #1200, .F. ) ;
#2290 = PLANE ( 'NONE',  #1751 ) ;
#2291 = ORIENTED_EDGE ( 'NONE', *, *, #2234, .T. ) ;
#2292 = LINE ( 'NONE', #1574, #1747 ) ;
#2293 = VERTEX_POINT ( 'NONE', #80 ) ;
#2294 =( NAMED_UNIT ( * ) PLANE_ANGLE_UNIT ( ) SI_UNIT ( $, .RADIAN. ) );
#2295 = LINE ( 'NONE', #1234, #1635 ) ;
#2296 = VERTEX_POINT ( 'NONE', #807 ) ;
#2297 = CARTESIAN_POINT ( 'NONE',  ( 0.000000000000000000, 1.699999999999999956, 0.000000000000000000 ) ) ;
#2298 = ORIENTED_EDGE ( 'NONE', *, *, #1391, .T. ) ;
#2299 = CARTESIAN_POINT ( 'NONE',  ( -19.16066017177984193, 2.000000000000000000, 10.96066017177980534 ) ) ;
#2300 = ORIENTED_EDGE ( 'NONE', *, *, #1204, .T. ) ;
#2301 = DIRECTION ( 'NONE',  ( 0.5000000000000007772, 0.000000000000000000, 0.8660254037844381525 ) ) ;
#2302 = ADVANCED_FACE ( 'NONE', ( #1530 ), #449, .T. ) ;
#2303 = CARTESIAN_POINT ( 'NONE',  ( -23.10000000000000497, 2.000000000000000000, -11.44999999999996376 ) ) ;
#2304 = EDGE_CURVE ( 'NONE', #16, #1853, #1028, .T. ) ;
#2305 = ORIENTED_EDGE ( 'NONE', *, *, #744, .T. ) ;
#2306 = APPLICATION_PROTOCOL_DEFINITION ( 'international standard', 'config_control_design', 1994, #1471 ) ;
#2307 = CARTESIAN_POINT ( 'NONE',  ( 19.16066017177980996, 2.000000000000000000, 14.06066017177983518 ) ) ;
#2308 = ORIENTED_EDGE ( 'NONE', *, *, #2071, .F. ) ;
#2309 = CARTESIAN_POINT ( 'NONE',  ( -20.77724092551078883, 1.699999999999999956, 15.31066017177980676 ) ) ;
#2310 = ORIENTED_EDGE ( 'NONE', *, *, #909, .F. ) ;
#2311 = PLANE ( 'NONE',  #180 ) ;
#2312 = ORIENTED_EDGE ( 'NONE', *, *, #1519, .F. ) ;
#2313 = EDGE_CURVE ( 'NONE', #1041, #2077, #332, .T. ) ;
#2314 = CARTESIAN_POINT ( 'NONE',  ( -17.54407941804886306, 0.000000000000000000, -9.710660171779815997 ) ) ;
#2315 = VECTOR ( 'NONE', #572, 1000.000000000000000 ) ;
#2316 = VECTOR ( 'NONE', #1950, 1000.000000000000000 ) ;
#2317 = PLANE ( 'NONE',  #585 ) ;
#2318 = AXIS2_PLACEMENT_3D ( 'NONE', #1169, #124, #455 ) ;
#2319 = ORIENTED_EDGE ( 'NONE', *, *, #986, .T. ) ;
#2320 = AXIS2_PLACEMENT_3D ( 'NONE', #626, #1839, #404 ) ;
#2321 = PERSON_AND_ORGANIZATION ( #699, #703 ) ;
#2322 = DIRECTION ( 'NONE',  ( 1.000000000000000000, -0.000000000000000000, 0.000000000000000000 ) ) ;
#2323 = VERTEX_POINT ( 'NONE', #1921 ) ;
#2324 = LINE ( 'NONE', #1975, #1071 ) ;
#2325 = ORIENTED_EDGE ( 'NONE', *, *, #799, .T. ) ;
#2326 = CARTESIAN_POINT ( 'NONE',  ( -1.616580753730972431, 1.699999999999999956, 15.74999999999998934 ) ) ;
#2327 = VERTEX_POINT ( 'NONE', #1219 ) ;
#2328 = CARTESIAN_POINT ( 'NONE',  ( -23.10000000000000497, 2.000000000000000000, 11.44999999999996376 ) ) ;
#2329 = CC_DESIGN_APPROVAL ( #1458, ( #406 ) ) ;
#2330 = DIRECTION ( 'NONE',  ( 0.000000000000000000, -1.000000000000000000, 0.000000000000000000 ) ) ;
#2331 = FACE_OUTER_BOUND ( 'NONE', #600, .T. ) ;
#2332 = CIRCLE ( 'NONE', #1808, 4.999999999999999112 ) ;
#2333 = VERTEX_POINT ( 'NONE', #2098 ) ;
#2334 = LINE ( 'NONE', #1792, #1019 ) ;
#2335 = ORIENTED_EDGE ( 'NONE', *, *, #2250, .F. ) ;
#2336 = EDGE_CURVE ( 'NONE', #158, #1239, #493, .T. ) ;
#2337 = CARTESIAN_POINT ( 'NONE',  ( 19.16066017177983127, 2.000000000000000000, -10.96066017177981244 ) ) ;
#2338 = CARTESIAN_POINT ( 'NONE',  ( -23.10000000000000497, 2.000000000000000000, 11.44999999999996376 ) ) ;
#2339 = FACE_OUTER_BOUND ( 'NONE', #1570, .T. ) ;
#2340 = ORIENTED_EDGE ( 'NONE', *, *, #1941, .F. ) ;
#2341 = CYLINDRICAL_SURFACE ( 'NONE', #996, 1.549999999999997602 ) ;
#2342 = CARTESIAN_POINT ( 'NONE',  ( 1.616580753730943565, 1.699999999999999956, -15.74999999999999645 ) ) ;
#2343 = CARTESIAN_POINT ( 'NONE',  ( -23.10000000000000497, 0.000000000000000000, 11.44999999999996376 ) ) ;
#2344 = EDGE_CURVE ( 'NONE', #133, #1266, #1910, .T. ) ;
#2345 = ORIENTED_EDGE ( 'NONE', *, *, #631, .T. ) ;
ENDSEC;
END-ISO-10303-21;
