# Supplementary material for: A Vision-Based Sensing Approach for a Spherical Soft Robotic Arm
Source: Front Robot AI. 2021 Feb 26;8:630935. doi: 10.3389/frobt.2021.630935 (PMC7953419; doi:10.3389/frobt.2021.630935)
Supplement: Supplementary file 1 [file datasheet1.zip › supplementaryFiles/Mechanics/Fabrics/bottom_A_fabric.STEP]

ISO-10303-21;
HEADER;
FILE_DESCRIPTION (( 'STEP AP203' ),
    '1' );
FILE_NAME ('bottom_A_fabric.STEP',
    '2020-10-09T14:02:38',
    ( '' ),
    ( '' ),
    'SwSTEP 2.0',
    'SolidWorks 2019',
    '' );
FILE_SCHEMA (( 'CONFIG_CONTROL_DESIGN' ));
ENDSEC;

DATA;
#1 = CARTESIAN_POINT ( 'NONE',  ( 35.00000000000000000, 0.000000000000000000, -65.00000000000002842 ) ) ;
#2 = DIRECTION ( 'NONE',  ( -0.000000000000000000, -1.000000000000000000, -0.000000000000000000 ) ) ;
#3 = CIRCLE ( 'NONE', #603, 1.000000000000000000 ) ;
#4 = ORIENTED_EDGE ( 'NONE', *, *, #1292, .T. ) ;
#5 = VECTOR ( 'NONE', #2332, 999.9999999999998863 ) ;
#6 = FACE_BOUND ( 'NONE', #2327, .T. ) ;
#7 = DATE_AND_TIME ( #407, #1137 ) ;
#8 = VECTOR ( 'NONE', #774, 1000.000000000000000 ) ;
#9 = AXIS2_PLACEMENT_3D ( 'NONE', #1464, #2248, #406 ) ;
#10 = DIRECTION ( 'NONE',  ( 0.000000000000000000, 1.000000000000000000, 0.000000000000000000 ) ) ;
#11 = CARTESIAN_POINT ( 'NONE',  ( 19.16066017177982772, -0.7000000000000000666, -51.06066017177982985 ) ) ;
#12 = CYLINDRICAL_SURFACE ( 'NONE', #1842, 2.000000000000000000 ) ;
#13 = ORIENTED_EDGE ( 'NONE', *, *, #1639, .T. ) ;
#14 = EDGE_CURVE ( 'NONE', #769, #2165, #2200, .T. ) ;
#15 = DIRECTION ( 'NONE',  ( 0.000000000000000000, 0.000000000000000000, 1.000000000000000000 ) ) ;
#16 = AXIS2_PLACEMENT_3D ( 'NONE', #403, #370, #1779 ) ;
#17 = DIRECTION ( 'NONE',  ( 0.000000000000000000, 0.000000000000000000, 1.000000000000000000 ) ) ;
#18 = DIRECTION ( 'NONE',  ( 0.000000000000000000, 1.000000000000000000, 0.000000000000000000 ) ) ;
#19 = CIRCLE ( 'NONE', #2460, 2.000000000000000000 ) ;
#20 = ORIENTED_EDGE ( 'NONE', *, *, #2539, .F. ) ;
#21 = ORIENTED_EDGE ( 'NONE', *, *, #1340, .F. ) ;
#22 = FACE_BOUND ( 'NONE', #82, .T. ) ;
#23 = DIRECTION ( 'NONE',  ( 0.9238795325112865164, 0.000000000000000000, -0.3826834323650903369 ) ) ;
#24 = PLANE ( 'NONE',  #1399 ) ;
#25 = FACE_OUTER_BOUND ( 'NONE', #923, .T. ) ;
#26 = ORIENTED_EDGE ( 'NONE', *, *, #210, .F. ) ;
#27 = DIRECTION ( 'NONE',  ( 0.000000000000000000, 1.000000000000000000, 0.000000000000000000 ) ) ;
#28 = EDGE_CURVE ( 'NONE', #2419, #1056, #2151, .T. ) ;
#29 = CARTESIAN_POINT ( 'NONE',  ( 7.499999999999992895, 0.2999999999999999889, -69.99999999999998579 ) ) ;
#30 = EDGE_CURVE ( 'NONE', #2267, #1101, #1656, .T. ) ;
#31 = ORIENTED_EDGE ( 'NONE', *, *, #1205, .F. ) ;
#32 = VERTEX_POINT ( 'NONE', #1424 ) ;
#33 = DIRECTION ( 'NONE',  ( 0.000000000000000000, 1.000000000000000000, 0.000000000000000000 ) ) ;
#34 = CARTESIAN_POINT ( 'NONE',  ( 2.000000000000000000, 0.2999999999999999889, 4.500000000000000000 ) ) ;
#35 = LINE ( 'NONE', #1280, #888 ) ;
#36 = FACE_OUTER_BOUND ( 'NONE', #534, .T. ) ;
#37 = VERTEX_POINT ( 'NONE', #1381 ) ;
#38 = CYLINDRICAL_SURFACE ( 'NONE', #613, 1.999999999999998224 ) ;
#39 = FACE_OUTER_BOUND ( 'NONE', #2389, .T. ) ;
#40 = EDGE_CURVE ( 'NONE', #166, #1758, #98, .T. ) ;
#41 = ORIENTED_EDGE ( 'NONE', *, *, #516, .T. ) ;
#42 = VERTEX_POINT ( 'NONE', #1409 ) ;
#43 = EDGE_CURVE ( 'NONE', #306, #2392, #1465, .T. ) ;
#44 = DIRECTION ( 'NONE',  ( -0.000000000000000000, -1.000000000000000000, -0.000000000000000000 ) ) ;
#45 = VECTOR ( 'NONE', #1064, 1000.000000000000000 ) ;
#46 = DIRECTION ( 'NONE',  ( -0.000000000000000000, 1.000000000000000000, -0.000000000000000000 ) ) ;
#47 = AXIS2_PLACEMENT_3D ( 'NONE', #662, #1086, #1477 ) ;
#48 = CYLINDRICAL_SURFACE ( 'NONE', #1097, 1.000000000000000000 ) ;
#49 = DIRECTION ( 'NONE',  ( -0.000000000000000000, 1.000000000000000000, -0.000000000000000000 ) ) ;
#50 = CIRCLE ( 'NONE', #479, 1.549999999999995826 ) ;
#51 = ORIENTED_EDGE ( 'NONE', *, *, #1481, .F. ) ;
#52 = CARTESIAN_POINT ( 'NONE',  ( -35.95782392759633694, 0.2999999999999999889, -65.00000000000002842 ) ) ;
#53 = DIRECTION ( 'NONE',  ( -0.000000000000000000, 1.000000000000000000, -0.000000000000000000 ) ) ;
#54 = ORIENTED_EDGE ( 'NONE', *, *, #372, .T. ) ;
#55 = ORIENTED_EDGE ( 'NONE', *, *, #813, .T. ) ;
#56 = VERTEX_POINT ( 'NONE', #1015 ) ;
#57 = UNCERTAINTY_MEASURE_WITH_UNIT (LENGTH_MEASURE( 1.000000000000000082E-05 ), #705, 'distance_accuracy_value', 'NONE');
#58 = VECTOR ( 'NONE', #1868, 1000.000000000000000 ) ;
#59 = FACE_BOUND ( 'NONE', #2080, .T. ) ;
#60 = ADVANCED_FACE ( 'NONE', ( #605 ), #1175, .F. ) ;
#61 = CARTESIAN_POINT ( 'NONE',  ( 16.10000000000000142, -0.7000000000000000666, -31.10000000000000142 ) ) ;
#62 = CARTESIAN_POINT ( 'NONE',  ( 2.000000000000000000, 0.000000000000000000, 4.500000000000000000 ) ) ;
#63 = EDGE_CURVE ( 'NONE', #1504, #1177, #778, .T. ) ;
#64 = DIRECTION ( 'NONE',  ( 0.000000000000000000, -1.000000000000000000, 0.000000000000000000 ) ) ;
#65 = EDGE_LOOP ( 'NONE', ( #1443, #1916, #934, #378 ) ) ;
#66 = FACE_BOUND ( 'NONE', #405, .T. ) ;
#67 = CARTESIAN_POINT ( 'NONE',  ( -16.10000000000000142, -0.7000000000000000666, -31.09999999999999432 ) ) ;
#68 = ORIENTED_EDGE ( 'NONE', *, *, #2342, .T. ) ;
#69 = ORIENTED_EDGE ( 'NONE', *, *, #40, .F. ) ;
#70 = CIRCLE ( 'NONE', #2132, 10.00000000000000888 ) ;
#71 = CARTESIAN_POINT ( 'NONE',  ( 16.09999999999999787, 0.000000000000000000, -46.00000000000000000 ) ) ;
#72 = LINE ( 'NONE', #2123, #92 ) ;
#73 = EDGE_CURVE ( 'NONE', #2158, #258, #1395, .T. ) ;
#74 = DIRECTION ( 'NONE',  ( 1.000000000000000000, -0.000000000000000000, 4.625929269271502677E-16 ) ) ;
#75 = VECTOR ( 'NONE', #1871, 1000.000000000000000 ) ;
#76 = DIRECTION ( 'NONE',  ( 0.000000000000000000, 0.000000000000000000, -1.000000000000000000 ) ) ;
#77 = VERTEX_POINT ( 'NONE', #1614 ) ;
#78 = DIRECTION ( 'NONE',  ( 0.000000000000000000, 0.000000000000000000, 1.000000000000000000 ) ) ;
#79 = EDGE_CURVE ( 'NONE', #1032, #42, #564, .T. ) ;
#80 = AXIS2_PLACEMENT_3D ( 'NONE', #1100, #2174, #2368 ) ;
#81 = CYLINDRICAL_SURFACE ( 'NONE', #2057, 1.549999999999995826 ) ;
#82 = EDGE_LOOP ( 'NONE', ( #465, #68, #728, #2624 ) ) ;
#83 = VERTEX_POINT ( 'NONE', #2429 ) ;
#84 = VERTEX_POINT ( 'NONE', #2025 ) ;
#85 = DIRECTION ( 'NONE',  ( 0.9238795325112865164, 0.000000000000000000, 0.3826834323650906144 ) ) ;
#86 = CARTESIAN_POINT ( 'NONE',  ( -34.99999999999999289, 0.000000000000000000, -79.99999999999997158 ) ) ;
#87 = DIRECTION ( 'NONE',  ( -0.000000000000000000, 1.000000000000000000, -0.000000000000000000 ) ) ;
#88 = EDGE_LOOP ( 'NONE', ( #706, #259, #2364, #1093 ) ) ;
#89 = AXIS2_PLACEMENT_3D ( 'NONE', #355, #1171, #2033 ) ;
#90 = LINE ( 'NONE', #913, #445 ) ;
#91 = VECTOR ( 'NONE', #821, 1000.000000000000000 ) ;
#92 = VECTOR ( 'NONE', #500, 1000.000000000000000 ) ;
#93 = LINE ( 'NONE', #117, #129 ) ;
#94 = EDGE_CURVE ( 'NONE', #1500, #361, #1688, .T. ) ;
#95 = CIRCLE ( 'NONE', #1072, 1.550000000000002709 ) ;
#96 = EDGE_CURVE ( 'NONE', #495, #111, #874, .T. ) ;
#97 = ORIENTED_EDGE ( 'NONE', *, *, #2256, .F. ) ;
#98 = CIRCLE ( 'NONE', #1118, 0.9999999999999978906 ) ;
#99 = CARTESIAN_POINT ( 'NONE',  ( 26.05860493085495833, 0.2999999999999999889, 3.392091031570613868 ) ) ;
#100 = ORIENTED_EDGE ( 'NONE', *, *, #744, .T. ) ;
#101 = DIRECTION ( 'NONE',  ( -0.000000000000000000, 1.000000000000000000, -0.000000000000000000 ) ) ;
#102 = CARTESIAN_POINT ( 'NONE',  ( -7.499999999999985789, 0.000000000000000000, -71.99999999999998579 ) ) ;
#103 = ORIENTED_EDGE ( 'NONE', *, *, #2166, .T. ) ;
#104 = FACE_BOUND ( 'NONE', #1554, .T. ) ;
#105 = DIRECTION ( 'NONE',  ( 0.000000000000000000, 0.000000000000000000, 1.000000000000000000 ) ) ;
#106 = ORIENTED_EDGE ( 'NONE', *, *, #469, .F. ) ;
#107 = EDGE_CURVE ( 'NONE', #1500, #2387, #175, .T. ) ;
#108 = EDGE_LOOP ( 'NONE', ( #69, #1876, #2508, #1746 ) ) ;
#109 = ORIENTED_EDGE ( 'NONE', *, *, #79, .T. ) ;
#110 = EDGE_CURVE ( 'NONE', #672, #679, #2229, .T. ) ;
#111 = VERTEX_POINT ( 'NONE', #810 ) ;
#112 = DIRECTION ( 'NONE',  ( 0.000000000000000000, 0.000000000000000000, 1.000000000000000000 ) ) ;
#113 = DIRECTION ( 'NONE',  ( 1.734723475976805517E-15, -0.000000000000000000, -1.000000000000000000 ) ) ;
#114 = ORIENTED_EDGE ( 'NONE', *, *, #2022, .F. ) ;
#115 = LINE ( 'NONE', #527, #1301 ) ;
#116 = VECTOR ( 'NONE', #1441, 1000.000000000000000 ) ;
#117 = CARTESIAN_POINT ( 'NONE',  ( -23.10219042681884716, 0.000000000000000000, 2.167504048002325767 ) ) ;
#118 = APPROVAL_PERSON_ORGANIZATION ( #2627, #404, #1985 ) ;
#119 = ORIENTED_EDGE ( 'NONE', *, *, #630, .F. ) ;
#120 = VERTEX_POINT ( 'NONE', #1629 ) ;
#121 = EDGE_CURVE ( 'NONE', #938, #1790, #2444, .T. ) ;
#122 = EDGE_CURVE ( 'NONE', #765, #504, #1645, .T. ) ;
#123 = ORIENTED_EDGE ( 'NONE', *, *, #1618, .F. ) ;
#124 = LINE ( 'NONE', #580, #2623 ) ;
#125 = CARTESIAN_POINT ( 'NONE',  ( 2.000000000000000000, 0.000000000000000000, 5.500000000000000000 ) ) ;
#126 = EDGE_LOOP ( 'NONE', ( #1474, #2093, #561, #1646 ) ) ;
#127 = CARTESIAN_POINT ( 'NONE',  ( 14.09999999999999609, 0.000000000000000000, -48.00000000000000000 ) ) ;
#128 = DIRECTION ( 'NONE',  ( -0.000000000000000000, 1.000000000000000000, -0.000000000000000000 ) ) ;
#129 = VECTOR ( 'NONE', #1753, 999.9999999999998863 ) ;
#130 = ORIENTED_EDGE ( 'NONE', *, *, #2565, .F. ) ;
#131 = AXIS2_PLACEMENT_3D ( 'NONE', #2048, #453, #15 ) ;
#132 = EDGE_LOOP ( 'NONE', ( #54, #41 ) ) ;
#133 = AXIS2_PLACEMENT_3D ( 'NONE', #1450, #1879, #2273 ) ;
#134 = ORIENTED_EDGE ( 'NONE', *, *, #976, .F. ) ;
#135 = VERTEX_POINT ( 'NONE', #1233 ) ;
#136 = DIRECTION ( 'NONE',  ( -0.000000000000000000, -1.000000000000000000, -0.000000000000000000 ) ) ;
#137 = EDGE_CURVE ( 'NONE', #1502, #633, #432, .T. ) ;
#138 = CARTESIAN_POINT ( 'NONE',  ( 31.35051488716333878, 0.000000000000000000, -4.157457896300786437 ) ) ;
#139 = EDGE_LOOP ( 'NONE', ( #1123, #532, #1083, #1541 ) ) ;
#140 = VECTOR ( 'NONE', #1960, 1000.000000000000000 ) ;
#141 = DIRECTION ( 'NONE',  ( -0.000000000000000000, 1.000000000000000000, -0.000000000000000000 ) ) ;
#142 = ADVANCED_FACE ( 'NONE', ( #427 ), #1446, .F. ) ;
#143 = CARTESIAN_POINT ( 'NONE',  ( 1.898202538678401403E-16, -0.7000000000000000666, -53.05000000000000426 ) ) ;
#144 = CARTESIAN_POINT ( 'NONE',  ( 19.16066017177982772, 0.000000000000000000, -52.61066017177982701 ) ) ;
#145 = LINE ( 'NONE', #987, #1249 ) ;
#146 = EDGE_LOOP ( 'NONE', ( #2079, #2417, #2067, #1327 ) ) ;
#147 = CARTESIAN_POINT ( 'NONE',  ( -27.49999999999999289, 0.000000000000000000, -71.99999999999998579 ) ) ;
#148 = VERTEX_POINT ( 'NONE', #1417 ) ;
#149 = ORIENTED_EDGE ( 'NONE', *, *, #569, .F. ) ;
#150 = ORIENTED_EDGE ( 'NONE', *, *, #928, .F. ) ;
#151 = CARTESIAN_POINT ( 'NONE',  ( 29.50275582214076309, 0.000000000000000000, -4.922824761030966556 ) ) ;
#152 = ORIENTED_EDGE ( 'NONE', *, *, #2274, .F. ) ;
#153 = EDGE_CURVE ( 'NONE', #1828, #714, #1611, .T. ) ;
#154 = FACE_OUTER_BOUND ( 'NONE', #762, .T. ) ;
#155 = CARTESIAN_POINT ( 'NONE',  ( 29.15946724785741750, 0.2999999999999999889, -7.229803944891640022 ) ) ;
#156 = FACE_OUTER_BOUND ( 'NONE', #1812, .T. ) ;
#157 = CARTESIAN_POINT ( 'NONE',  ( -35.00000000000000000, 0.2999999999999999889, -65.00000000000002842 ) ) ;
#158 = ADVANCED_FACE ( 'NONE', ( #2020 ), #170, .F. ) ;
#159 = DIRECTION ( 'NONE',  ( 0.000000000000000000, 1.000000000000000000, -0.000000000000000000 ) ) ;
#160 = CARTESIAN_POINT ( 'NONE',  ( 24.00000000000000000, 0.000000000000000000, 9.000000000000007105 ) ) ;
#161 = VECTOR ( 'NONE', #2507, 1000.000000000000114 ) ;
#162 = DIRECTION ( 'NONE',  ( -0.000000000000000000, 1.000000000000000000, -0.000000000000000000 ) ) ;
#163 = EDGE_LOOP ( 'NONE', ( #2139, #204, #1315, #311 ) ) ;
#164 = EDGE_LOOP ( 'NONE', ( #2271, #1209, #1194, #1736 ) ) ;
#165 = CARTESIAN_POINT ( 'NONE',  ( -19.16066017177982772, 0.000000000000000000, -26.03933982822018933 ) ) ;
#166 = VERTEX_POINT ( 'NONE', #1638 ) ;
#167 = FACE_OUTER_BOUND ( 'NONE', #441, .T. ) ;
#168 = DIRECTION ( 'NONE',  ( -0.000000000000000000, 1.000000000000000000, -0.000000000000000000 ) ) ;
#169 = DIRECTION ( 'NONE',  ( 1.000000000000000000, 0.000000000000000000, 0.000000000000000000 ) ) ;
#170 = PLANE ( 'NONE',  #828 ) ;
#171 = DIRECTION ( 'NONE',  ( -0.000000000000000000, 1.000000000000000000, -0.000000000000000000 ) ) ;
#172 = VECTOR ( 'NONE', #820, 1000.000000000000000 ) ;
#173 = EDGE_CURVE ( 'NONE', #685, #765, #986, .T. ) ;
#174 = DIRECTION ( 'NONE',  ( -1.000000000000000000, -0.000000000000000000, -0.000000000000000000 ) ) ;
#175 = LINE ( 'NONE', #2459, #1248 ) ;
#176 = AXIS2_PLACEMENT_3D ( 'NONE', #1134, #1147, #785 ) ;
#177 = EDGE_LOOP ( 'NONE', ( #2188, #2484, #1866, #839 ) ) ;
#178 = AXIS2_PLACEMENT_3D ( 'NONE', #1673, #408, #1020 ) ;
#179 = ORIENTED_EDGE ( 'NONE', *, *, #2400, .T. ) ;
#180 = CARTESIAN_POINT ( 'NONE',  ( 14.09999999999999609, 0.2999999999999999889, -48.00000000000000000 ) ) ;
#181 = AXIS2_PLACEMENT_3D ( 'NONE', #880, #33, #2289 ) ;
#182 = DIRECTION ( 'NONE',  ( 1.000000000000000000, 0.000000000000000000, 0.000000000000000000 ) ) ;
#183 = CYLINDRICAL_SURFACE ( 'NONE', #232, 10.00000000000000888 ) ;
#184 = AXIS2_PLACEMENT_3D ( 'NONE', #1798, #2635, #1435 ) ;
#185 = DIRECTION ( 'NONE',  ( -1.000000000000000000, 0.000000000000000000, 0.000000000000000000 ) ) ;
#186 = FACE_OUTER_BOUND ( 'NONE', #325, .T. ) ;
#187 = CARTESIAN_POINT ( 'NONE',  ( -22.33682356208866082, 0.000000000000000000, 4.015263113024905017 ) ) ;
#188 = DIRECTION ( 'NONE',  ( 0.000000000000000000, 0.000000000000000000, -1.000000000000000000 ) ) ;
#189 = AXIS2_PLACEMENT_3D ( 'NONE', #1090, #1912, #78 ) ;
#190 = FACE_OUTER_BOUND ( 'NONE', #126, .T. ) ;
#191 = CARTESIAN_POINT ( 'NONE',  ( -28.39410038312723827, 0.2999999999999999889, -5.382044879869066989 ) ) ;
#192 = EDGE_CURVE ( 'NONE', #890, #1963, #1160, .T. ) ;
#193 = EDGE_LOOP ( 'NONE', ( #743, #1426, #904, #2247 ) ) ;
#194 = ORIENTED_EDGE ( 'NONE', *, *, #2374, .T. ) ;
#195 = ADVANCED_FACE ( 'NONE', ( #1187 ), #1596, .F. ) ;
#196 = APPROVAL_STATUS ( 'not_yet_approved' ) ;
#197 = PLANE ( 'NONE',  #1416 ) ;
#198 = CARTESIAN_POINT ( 'NONE',  ( -31.35051488716333878, 0.2999999999999999889, -4.157457896300786437 ) ) ;
#199 = DIRECTION ( 'NONE',  ( -0.000000000000000000, 1.000000000000000000, -0.000000000000000000 ) ) ;
#200 = CARTESIAN_POINT ( 'NONE',  ( 19.16066017177982772, 0.2999999999999999889, -51.06066017177982985 ) ) ;
#201 = CARTESIAN_POINT ( 'NONE',  ( -7.499999999999985789, 0.000000000000000000, -69.99999999999998579 ) ) ;
#202 = SECURITY_CLASSIFICATION ( '', '', #2205 ) ;
#203 = LINE ( 'NONE', #1014, #1425 ) ;
#204 = ORIENTED_EDGE ( 'NONE', *, *, #1005, .F. ) ;
#205 = CIRCLE ( 'NONE', #2216, 2.000000000000000000 ) ;
#206 = ORIENTED_EDGE ( 'NONE', *, *, #1942, .F. ) ;
#207 = PRODUCT_DEFINITION_FORMATION_WITH_SPECIFIED_SOURCE ( 'ANY', '', #1193, .NOT_KNOWN. ) ;
#208 = CARTESIAN_POINT ( 'NONE',  ( 25.93292131147529389, 0.000000000000000000, -0.5307337294603530209 ) ) ;
#209 = APPROVAL_DATE_TIME ( #1167, #1602 ) ;
#210 = EDGE_CURVE ( 'NONE', #447, #120, #574, .T. ) ;
#211 = FACE_OUTER_BOUND ( 'NONE', #1323, .T. ) ;
#212 = DIRECTION ( 'NONE',  ( -0.000000000000000000, 1.000000000000000000, -0.000000000000000000 ) ) ;
#213 = CARTESIAN_POINT ( 'NONE',  ( 14.09999999999999609, -0.7000000000000000666, -29.10000000000000142 ) ) ;
#214 = ORIENTED_EDGE ( 'NONE', *, *, #299, .F. ) ;
#215 = CARTESIAN_POINT ( 'NONE',  ( -24.94994949184141220, 0.2999999999999999889, 2.932870912732505442 ) ) ;
#216 = DIRECTION ( 'NONE',  ( 1.734723475976805517E-15, 0.000000000000000000, 1.000000000000000000 ) ) ;
#217 = DIRECTION ( 'NONE',  ( -0.000000000000000000, -0.000000000000000000, -1.000000000000000000 ) ) ;
#218 = EDGE_LOOP ( 'NONE', ( #1490, #2050 ) ) ;
#219 = VECTOR ( 'NONE', #2210, 1000.000000000000000 ) ;
#220 = ORIENTED_EDGE ( 'NONE', *, *, #1532, .F. ) ;
#221 = AXIS2_PLACEMENT_3D ( 'NONE', #379, #2567, #1604 ) ;
#222 = CARTESIAN_POINT ( 'NONE',  ( 28.39410038312723827, 0.000000000000000000, -5.382044879869066989 ) ) ;
#223 = VECTOR ( 'NONE', #1084, 1000.000000000000000 ) ;
#224 = CARTESIAN_POINT ( 'NONE',  ( -35.00000000000000000, 0.2999999999999999889, -65.00000000000002842 ) ) ;
#225 = EDGE_CURVE ( 'NONE', #2408, #1905, #2194, .T. ) ;
#226 = FACE_OUTER_BOUND ( 'NONE', #954, .T. ) ;
#227 = DIRECTION ( 'NONE',  ( 0.000000000000000000, 1.000000000000000000, 0.000000000000000000 ) ) ;
#228 = VERTEX_POINT ( 'NONE', #144 ) ;
#229 = DIRECTION ( 'NONE',  ( 0.000000000000000000, 1.000000000000000000, 0.000000000000000000 ) ) ;
#230 = ADVANCED_FACE ( 'NONE', ( #1794 ), #2615, .F. ) ;
#231 = DIRECTION ( 'NONE',  ( 0.000000000000000000, 1.000000000000000000, 0.000000000000000000 ) ) ;
#232 = AXIS2_PLACEMENT_3D ( 'NONE', #1621, #2000, #997 ) ;
#233 = ORIENTED_EDGE ( 'NONE', *, *, #2221, .F. ) ;
#234 = ORIENTED_EDGE ( 'NONE', *, *, #1671, .T. ) ;
#235 = VECTOR ( 'NONE', #1880, 1000.000000000000000 ) ;
#236 = PLANE ( 'NONE',  #181 ) ;
#237 = DIRECTION ( 'NONE',  ( -0.3826834323650865621, 0.000000000000000000, -0.9238795325112880708 ) ) ;
#238 = CARTESIAN_POINT ( 'NONE',  ( 1.898202538678396719E-16, -0.7000000000000000666, -27.15000000000000213 ) ) ;
#239 = CARTESIAN_POINT ( 'NONE',  ( 4.000000000000000000, 0.000000000000000000, -65.00000000000002842 ) ) ;
#240 = ORIENTED_EDGE ( 'NONE', *, *, #902, .T. ) ;
#241 = EDGE_CURVE ( 'NONE', #1504, #592, #2034, .T. ) ;
#242 = CARTESIAN_POINT ( 'NONE',  ( -16.93118474904564152, 0.2999999999999999889, 9.000000000000007105 ) ) ;
#243 = CARTESIAN_POINT ( 'NONE',  ( 19.16066017177982772, -0.7000000000000000666, -26.03933982822018223 ) ) ;
#244 = EDGE_CURVE ( 'NONE', #551, #2606, #2003, .T. ) ;
#245 = ORIENTED_EDGE ( 'NONE', *, *, #1182, .F. ) ;
#246 = ORIENTED_EDGE ( 'NONE', *, *, #1671, .F. ) ;
#247 = CIRCLE ( 'NONE', #2561, 0.9999999999999978906 ) ;
#248 = FACE_BOUND ( 'NONE', #1549, .T. ) ;
#249 = VECTOR ( 'NONE', #2124, 1000.000000000000000 ) ;
#250 = CARTESIAN_POINT ( 'NONE',  ( -15.64168576756671669, 0.2999999999999999889, 5.500000000000001776 ) ) ;
#251 = DIRECTION ( 'NONE',  ( 0.000000000000000000, 0.000000000000000000, 1.000000000000000000 ) ) ;
#252 = DIRECTION ( 'NONE',  ( 1.000000000000000000, 0.000000000000000000, 0.000000000000000000 ) ) ;
#253 = AXIS2_PLACEMENT_3D ( 'NONE', #1689, #1633, #437 ) ;
#254 = ORIENTED_EDGE ( 'NONE', *, *, #63, .F. ) ;
#255 = DIRECTION ( 'NONE',  ( -0.000000000000000000, 1.000000000000000000, -0.000000000000000000 ) ) ;
#256 = CARTESIAN_POINT ( 'NONE',  ( 7.499999999999989342, 0.000000000000000000, -71.99999999999998579 ) ) ;
#257 = ADVANCED_FACE ( 'NONE', ( #1809 ), #1156, .T. ) ;
#258 = VERTEX_POINT ( 'NONE', #337 ) ;
#259 = ORIENTED_EDGE ( 'NONE', *, *, #1220, .F. ) ;
#260 = EDGE_CURVE ( 'NONE', #891, #148, #1578, .T. ) ;
#261 = FACE_BOUND ( 'NONE', #1518, .T. ) ;
#262 = CIRCLE ( 'NONE', #688, 1.549999999999995826 ) ;
#263 = DIRECTION ( 'NONE',  ( 0.000000000000000000, 0.000000000000000000, 1.000000000000000000 ) ) ;
#264 = VECTOR ( 'NONE', #2515, 1000.000000000000000 ) ;
#265 = LINE ( 'NONE', #1035, #2475 ) ;
#266 = DIRECTION ( 'NONE',  ( 0.000000000000000000, 0.000000000000000000, -1.000000000000000000 ) ) ;
#267 = VERTEX_POINT ( 'NONE', #1378 ) ;
#268 = DIRECTION ( 'NONE',  ( -1.000000000000000000, -0.000000000000000000, -0.000000000000000000 ) ) ;
#269 = FACE_OUTER_BOUND ( 'NONE', #2592, .T. ) ;
#270 = EDGE_LOOP ( 'NONE', ( #1068, #220 ) ) ;
#271 = VECTOR ( 'NONE', #1127, 999.9999999999998863 ) ;
#272 = EDGE_CURVE ( 'NONE', #679, #1676, #2576, .T. ) ;
#273 = ORIENTED_EDGE ( 'NONE', *, *, #79, .F. ) ;
#274 = FACE_OUTER_BOUND ( 'NONE', #2115, .T. ) ;
#275 = EDGE_CURVE ( 'NONE', #1101, #1343, #1405, .T. ) ;
#276 = CARTESIAN_POINT ( 'NONE',  ( -24.00000000000000000, 0.2999999999999999889, 0.000000000000000000 ) ) ;
#277 = DIRECTION ( 'NONE',  ( 0.000000000000000000, 1.000000000000000000, 0.000000000000000000 ) ) ;
#278 = DIRECTION ( 'NONE',  ( 0.000000000000000000, 0.000000000000000000, 1.000000000000000000 ) ) ;
#279 = ORIENTED_EDGE ( 'NONE', *, *, #2311, .F. ) ;
#280 = CARTESIAN_POINT ( 'NONE',  ( -24.94994949184141220, 0.2999999999999999889, 2.932870912732504998 ) ) ;
#281 = DIRECTION ( 'NONE',  ( 0.000000000000000000, 0.000000000000000000, 1.000000000000000000 ) ) ;
#282 = ORIENTED_EDGE ( 'NONE', *, *, #1668, .F. ) ;
#283 = ORIENTED_EDGE ( 'NONE', *, *, #1220, .T. ) ;
#284 = FACE_OUTER_BOUND ( 'NONE', #164, .T. ) ;
#285 = CARTESIAN_POINT ( 'NONE',  ( 45.19661925270919767, 0.2999999999999999889, -51.17316567634908608 ) ) ;
#286 = EDGE_CURVE ( 'NONE', #1031, #752, #384, .T. ) ;
#287 = CYLINDRICAL_SURFACE ( 'NONE', #80, 0.9999999999999978906 ) ;
#288 = AXIS2_PLACEMENT_3D ( 'NONE', #2250, #409, #1226 ) ;
#289 = ORIENTED_EDGE ( 'NONE', *, *, #456, .T. ) ;
#290 = DIRECTION ( 'NONE',  ( -4.656975774434382752E-16, 0.000000000000000000, -1.000000000000000000 ) ) ;
#291 = CARTESIAN_POINT ( 'NONE',  ( 19.16066017177982772, 0.000000000000000000, -24.48933982822018507 ) ) ;
#292 = ORIENTED_EDGE ( 'NONE', *, *, #1827, .F. ) ;
#293 = CARTESIAN_POINT ( 'NONE',  ( -24.18458262711123297, 0.2999999999999999889, 2.780629977755077142 ) ) ;
#294 = VERTEX_POINT ( 'NONE', #805 ) ;
#295 = LINE ( 'NONE', #2555, #391 ) ;
#296 = CARTESIAN_POINT ( 'NONE',  ( 2.000000000000000000, 0.000000000000000000, 3.499999999999999556 ) ) ;
#297 = ORIENTED_EDGE ( 'NONE', *, *, #2296, .F. ) ;
#298 = VECTOR ( 'NONE', #2560, 1000.000000000000000 ) ;
#299 = EDGE_CURVE ( 'NONE', #1471, #891, #2363, .T. ) ;
#300 = CARTESIAN_POINT ( 'NONE',  ( -7.499999999999985789, 0.000000000000000000, -69.99999999999998579 ) ) ;
#301 = VECTOR ( 'NONE', #338, 1000.000000000000000 ) ;
#302 = DIRECTION ( 'NONE',  ( -0.000000000000000000, 1.000000000000000000, -0.000000000000000000 ) ) ;
#303 = EDGE_CURVE ( 'NONE', #608, #2047, #399, .T. ) ;
#304 = AXIS2_PLACEMENT_3D ( 'NONE', #1189, #792, #386 ) ;
#305 = ORIENTED_EDGE ( 'NONE', *, *, #2004, .T. ) ;
#306 = VERTEX_POINT ( 'NONE', #425 ) ;
#307 = EDGE_LOOP ( 'NONE', ( #656, #1731, #1053, #1815 ) ) ;
#308 = DIRECTION ( 'NONE',  ( 0.000000000000000000, 0.000000000000000000, 1.000000000000000000 ) ) ;
#309 = CIRCLE ( 'NONE', #2198, 2.000000000000000000 ) ;
#310 = CARTESIAN_POINT ( 'NONE',  ( -24.18458262711123297, 0.2999999999999999889, 4.780629977755077142 ) ) ;
#311 = ORIENTED_EDGE ( 'NONE', *, *, #1735, .T. ) ;
#312 = CARTESIAN_POINT ( 'NONE',  ( 25.93292131147529389, 0.000000000000000000, -2.530733729460348691 ) ) ;
#313 = EDGE_CURVE ( 'NONE', #2467, #2217, #2234, .T. ) ;
#314 = DIRECTION ( 'NONE',  ( -0.000000000000000000, 1.000000000000000000, -0.000000000000000000 ) ) ;
#315 = VERTEX_POINT ( 'NONE', #1653 ) ;
#316 = ORIENTED_EDGE ( 'NONE', *, *, #1387, .F. ) ;
#317 = ADVANCED_BREP_SHAPE_REPRESENTATION ( 'bottom_A_fabric', ( #1507, #1358 ), #635 ) ;
#318 = ORIENTED_EDGE ( 'NONE', *, *, #2501, .F. ) ;
#319 = CARTESIAN_POINT ( 'NONE',  ( -28.73738895741058386, 0.000000000000000000, -3.075065696008392635 ) ) ;
#320 = CARTESIAN_POINT ( 'NONE',  ( 15.64168576756671669, 0.000000000000000000, 5.499999999999998224 ) ) ;
#321 = ORIENTED_EDGE ( 'NONE', *, *, #2639, .T. ) ;
#322 = PLANE ( 'NONE',  #2500 ) ;
#323 = DIRECTION ( 'NONE',  ( 0.000000000000000000, 0.000000000000000000, 1.000000000000000000 ) ) ;
#324 = VECTOR ( 'NONE', #113, 1000.000000000000000 ) ;
#325 = EDGE_LOOP ( 'NONE', ( #1967, #1396, #97, #751 ) ) ;
#326 = ORIENTED_EDGE ( 'NONE', *, *, #346, .F. ) ;
#327 = ADVANCED_FACE ( 'NONE', ( #1848 ), #2086, .F. ) ;
#328 = VERTEX_POINT ( 'NONE', #1433 ) ;
#329 = ORIENTED_EDGE ( 'NONE', *, *, #1340, .T. ) ;
#330 = ADVANCED_FACE ( 'NONE', ( #1482 ), #2253, .F. ) ;
#331 = FACE_OUTER_BOUND ( 'NONE', #193, .T. ) ;
#332 = DIRECTION ( 'NONE',  ( 0.000000000000000000, 0.000000000000000000, 1.000000000000000000 ) ) ;
#333 = ORIENTED_EDGE ( 'NONE', *, *, #848, .F. ) ;
#334 = DIRECTION ( 'NONE',  ( 0.000000000000000000, 0.000000000000000000, 1.000000000000000000 ) ) ;
#335 = PLANE ( 'NONE',  #1634 ) ;
#336 = VECTOR ( 'NONE', #1948, 1000.000000000000000 ) ;
#337 = CARTESIAN_POINT ( 'NONE',  ( -7.499999999999985789, 0.2999999999999999889, -69.99999999999998579 ) ) ;
#338 = DIRECTION ( 'NONE',  ( -0.000000000000000000, -1.000000000000000000, -0.000000000000000000 ) ) ;
#339 = EDGE_LOOP ( 'NONE', ( #1252, #1544 ) ) ;
#340 = VECTOR ( 'NONE', #1419, 1000.000000000000000 ) ;
#341 = PLANE ( 'NONE',  #1030 ) ;
#342 = VECTOR ( 'NONE', #657, 1000.000000000000000 ) ;
#343 = ORIENTED_EDGE ( 'NONE', *, *, #1255, .F. ) ;
#344 = VECTOR ( 'NONE', #171, 1000.000000000000000 ) ;
#345 = ORIENTED_EDGE ( 'NONE', *, *, #469, .T. ) ;
#346 = EDGE_CURVE ( 'NONE', #1799, #428, #1420, .T. ) ;
#347 = VECTOR ( 'NONE', #972, 1000.000000000000000 ) ;
#348 = ORIENTED_EDGE ( 'NONE', *, *, #2569, .T. ) ;
#349 = DIRECTION ( 'NONE',  ( 0.000000000000000000, 1.000000000000000000, 0.000000000000000000 ) ) ;
#350 = CALENDAR_DATE ( 2020, 9, 10 ) ;
#351 = EDGE_CURVE ( 'NONE', #2325, #1828, #1694, .T. ) ;
#352 = ORIENTED_EDGE ( 'NONE', *, *, #1908, .T. ) ;
#353 = VECTOR ( 'NONE', #2176, 1000.000000000000227 ) ;
#354 = CARTESIAN_POINT ( 'NONE',  ( -35.95782392759633694, 0.000000000000000000, -65.00000000000002842 ) ) ;
#355 = CARTESIAN_POINT ( 'NONE',  ( -2.000000000000000000, 0.000000000000000000, 4.500000000000000000 ) ) ;
#356 = CARTESIAN_POINT ( 'NONE',  ( -16.10000000000000142, 0.2999999999999999889, -31.09999999999999432 ) ) ;
#357 = DIRECTION ( 'NONE',  ( 0.000000000000000000, 0.000000000000000000, 1.000000000000000000 ) ) ;
#358 = DIRECTION ( 'NONE',  ( 0.000000000000000000, 0.000000000000000000, 1.000000000000000000 ) ) ;
#359 = CARTESIAN_POINT ( 'NONE',  ( -15.64168576756671669, 0.000000000000000000, 4.500000000000003553 ) ) ;
#360 = ORIENTED_EDGE ( 'NONE', *, *, #122, .F. ) ;
#361 = VERTEX_POINT ( 'NONE', #1063 ) ;
#362 = FACE_OUTER_BOUND ( 'NONE', #872, .T. ) ;
#363 = DATE_AND_TIME ( #799, #1704 ) ;
#364 = EDGE_LOOP ( 'NONE', ( #833, #2366, #2398, #1851 ) ) ;
#365 = FACE_OUTER_BOUND ( 'NONE', #177, .T. ) ;
#366 = EDGE_CURVE ( 'NONE', #1101, #685, #641, .T. ) ;
#367 = ADVANCED_FACE ( 'NONE', ( #466 ), #1040, .F. ) ;
#368 = CARTESIAN_POINT ( 'NONE',  ( 0.000000000000000000, -0.7000000000000000666, -24.05000000000000071 ) ) ;
#369 = LINE ( 'NONE', #1415, #473 ) ;
#370 = DIRECTION ( 'NONE',  ( 0.000000000000000000, 1.000000000000000000, 0.000000000000000000 ) ) ;
#371 = CARTESIAN_POINT ( 'NONE',  ( 4.000000000000000000, 0.2999999999999999889, -65.00000000000002842 ) ) ;
#372 = EDGE_CURVE ( 'NONE', #267, #2532, #944, .T. ) ;
#373 = AXIS2_PLACEMENT_3D ( 'NONE', #1022, #1844, #251 ) ;
#374 = CARTESIAN_POINT ( 'NONE',  ( -7.499999999999985789, 0.2999999999999999889, -71.99999999999998579 ) ) ;
#375 = AXIS2_PLACEMENT_3D ( 'NONE', #1297, #277, #1087 ) ;
#376 = CARTESIAN_POINT ( 'NONE',  ( -24.18458262711123297, 0.2999999999999999889, 4.780629977755077142 ) ) ;
#377 = ORIENTED_EDGE ( 'NONE', *, *, #28, .F. ) ;
#378 = ORIENTED_EDGE ( 'NONE', *, *, #976, .T. ) ;
#379 = CARTESIAN_POINT ( 'NONE',  ( -4.000000000000000000, 0.2999999999999999889, -65.00000000000002842 ) ) ;
#380 = PERSON_AND_ORGANIZATION ( #1285, #2088 ) ;
#381 = DIRECTION ( 'NONE',  ( 0.000000000000000000, 0.000000000000000000, -1.000000000000000000 ) ) ;
#382 = CARTESIAN_POINT ( 'NONE',  ( -27.49999999999999289, 0.2999999999999999889, -71.99999999999998579 ) ) ;
#383 = LINE ( 'NONE', #2224, #430 ) ;
#384 = LINE ( 'NONE', #1821, #2014 ) ;
#385 = EDGE_CURVE ( 'NONE', #1826, #495, #2495, .T. ) ;
#386 = DIRECTION ( 'NONE',  ( 0.000000000000000000, 0.000000000000000000, -1.000000000000000000 ) ) ;
#387 = CIRCLE ( 'NONE', #2489, 2.000000000000000000 ) ;
#388 = DIRECTION ( 'NONE',  ( 0.000000000000000000, 1.000000000000000000, 0.000000000000000000 ) ) ;
#389 = EDGE_CURVE ( 'NONE', #764, #938, #1012, .T. ) ;
#390 = CARTESIAN_POINT ( 'NONE',  ( -35.95782392759633694, 0.000000000000000000, -54.99999999999999289 ) ) ;
#391 = VECTOR ( 'NONE', #725, 1000.000000000000000 ) ;
#392 = ORIENTED_EDGE ( 'NONE', *, *, #1498, .T. ) ;
#393 = VECTOR ( 'NONE', #600, 1000.000000000000000 ) ;
#394 = ORIENTED_EDGE ( 'NONE', *, *, #531, .T. ) ;
#395 = CIRCLE ( 'NONE', #1891, 1.549999999999999378 ) ;
#396 = CARTESIAN_POINT ( 'NONE',  ( -20.27207793864214835, 0.000000000000000000, 9.000000000000007105 ) ) ;
#397 = CYLINDRICAL_SURFACE ( 'NONE', #2517, 2.000000000000000000 ) ;
#398 = DIRECTION ( 'NONE',  ( -0.000000000000000000, 1.000000000000000000, -0.000000000000000000 ) ) ;
#399 = LINE ( 'NONE', #667, #1888 ) ;
#400 = DIRECTION ( 'NONE',  ( -1.000000000000000000, 0.000000000000000000, 0.000000000000000000 ) ) ;
#401 = ADVANCED_FACE ( 'NONE', ( #2455 ), #2509, .F. ) ;
#402 = DIRECTION ( 'NONE',  ( 0.000000000000000000, 0.000000000000000000, 1.000000000000000000 ) ) ;
#403 = CARTESIAN_POINT ( 'NONE',  ( -19.16066017177982772, 0.2999999999999999889, -51.06066017177982985 ) ) ;
#404 = APPROVAL ( #1631, 'UNSPECIFIED' ) ;
#405 = EDGE_LOOP ( 'NONE', ( #2357, #1016, #546, #2127 ) ) ;
#406 = DIRECTION ( 'NONE',  ( 0.000000000000000000, 0.000000000000000000, 1.000000000000000000 ) ) ;
#407 = CALENDAR_DATE ( 2020, 9, 10 ) ;
#408 = DIRECTION ( 'NONE',  ( -1.000000000000000000, 0.000000000000000000, 0.000000000000000000 ) ) ;
#409 = DIRECTION ( 'NONE',  ( 0.000000000000000000, 1.000000000000000000, 0.000000000000000000 ) ) ;
#410 = PLANE ( 'NONE',  #1067 ) ;
#411 = ORIENTED_EDGE ( 'NONE', *, *, #438, .F. ) ;
#412 = DIRECTION ( 'NONE',  ( 0.000000000000000000, 1.000000000000000000, 0.000000000000000000 ) ) ;
#413 = CARTESIAN_POINT ( 'NONE',  ( 27.49999999999998934, 0.2999999999999999889, -69.99999999999998579 ) ) ;
#414 = DIRECTION ( 'NONE',  ( -1.000000000000000000, -0.000000000000000000, -0.000000000000000000 ) ) ;
#415 = VECTOR ( 'NONE', #168, 1000.000000000000000 ) ;
#416 = ORIENTED_EDGE ( 'NONE', *, *, #796, .F. ) ;
#417 = EDGE_CURVE ( 'NONE', #1582, #1540, #1037, .T. ) ;
#418 = EDGE_LOOP ( 'NONE', ( #1853, #614, #316, #1570 ) ) ;
#419 = FACE_BOUND ( 'NONE', #845, .T. ) ;
#420 = EDGE_CURVE ( 'NONE', #533, #755, #1244, .T. ) ;
#421 = DIRECTION ( 'NONE',  ( 0.000000000000000000, -1.000000000000000000, 0.000000000000000000 ) ) ;
#422 = CARTESIAN_POINT ( 'NONE',  ( -7.499999999999985789, 0.000000000000000000, -71.99999999999998579 ) ) ;
#423 = DIRECTION ( 'NONE',  ( 0.000000000000000000, -1.000000000000000000, -0.000000000000000000 ) ) ;
#424 = ORIENTED_EDGE ( 'NONE', *, *, #1584, .T. ) ;
#425 = CARTESIAN_POINT ( 'NONE',  ( 15.64168576756671669, 0.2999999999999999889, 3.500000000000001776 ) ) ;
#426 = CARTESIAN_POINT ( 'NONE',  ( -2.000000000000000000, 0.2999999999999999889, 4.500000000000000000 ) ) ;
#427 = FACE_OUTER_BOUND ( 'NONE', #626, .T. ) ;
#428 = VERTEX_POINT ( 'NONE', #1259 ) ;
#429 = ORIENTED_EDGE ( 'NONE', *, *, #498, .T. ) ;
#430 = VECTOR ( 'NONE', #199, 1000.000000000000000 ) ;
#431 = EDGE_LOOP ( 'NONE', ( #2131, #2637, #123, #1211 ) ) ;
#432 = CIRCLE ( 'NONE', #1296, 2.000000000000001776 ) ;
#433 = VECTOR ( 'NONE', #1919, 1000.000000000000000 ) ;
#434 = EDGE_CURVE ( 'NONE', #1883, #1353, #309, .T. ) ;
#435 = CARTESIAN_POINT ( 'NONE',  ( 0.000000000000000000, 0.2999999999999999889, -51.50000000000000711 ) ) ;
#436 = VECTOR ( 'NONE', #1427, 1000.000000000000000 ) ;
#437 = DIRECTION ( 'NONE',  ( 1.000000000000000000, 0.000000000000000000, -8.953411488912552682E-16 ) ) ;
#438 = EDGE_CURVE ( 'NONE', #1471, #672, #1025, .T. ) ;
#439 = DIRECTION ( 'NONE',  ( 1.734723475976805517E-15, 0.000000000000000000, -1.000000000000000000 ) ) ;
#440 = CARTESIAN_POINT ( 'NONE',  ( -19.16066017177982772, -0.7000000000000000666, -26.03933982822018933 ) ) ;
#441 = EDGE_LOOP ( 'NONE', ( #1048, #2621, #1516, #1697 ) ) ;
#442 = DIRECTION ( 'NONE',  ( 0.000000000000000000, 0.000000000000000000, 1.000000000000000000 ) ) ;
#443 = VECTOR ( 'NONE', #577, 1000.000000000000114 ) ;
#444 = FACE_OUTER_BOUND ( 'NONE', #1559, .T. ) ;
#445 = VECTOR ( 'NONE', #2546, 1000.000000000000000 ) ;
#446 = ORIENTED_EDGE ( 'NONE', *, *, #1448, .T. ) ;
#447 = VERTEX_POINT ( 'NONE', #242 ) ;
#448 = DIRECTION ( 'NONE',  ( -0.000000000000000000, 1.000000000000000000, -0.000000000000000000 ) ) ;
#449 = CARTESIAN_POINT ( 'NONE',  ( -25.93292131147529389, 0.000000000000000000, -2.530733729460348691 ) ) ;
#450 = DIRECTION ( 'NONE',  ( 1.000000000000000000, 0.000000000000000000, 1.734723475976805517E-15 ) ) ;
#451 = LINE ( 'NONE', #1469, #75 ) ;
#452 = ORIENTED_EDGE ( 'NONE', *, *, #417, .T. ) ;
#453 = DIRECTION ( 'NONE',  ( -0.000000000000000000, -1.000000000000000000, -0.000000000000000000 ) ) ;
#454 = ADVANCED_FACE ( 'NONE', ( #1049 ), #38, .F. ) ;
#455 = LINE ( 'NONE', #2090, #1026 ) ;
#456 = EDGE_CURVE ( 'NONE', #769, #2267, #115, .T. ) ;
#457 = ORIENTED_EDGE ( 'NONE', *, *, #299, .T. ) ;
#458 = ORIENTED_EDGE ( 'NONE', *, *, #1182, .T. ) ;
#459 = AXIS2_PLACEMENT_3D ( 'NONE', #1717, #227, #1859 ) ;
#460 = DIRECTION ( 'NONE',  ( 4.656975774434380780E-16, 0.000000000000000000, 1.000000000000000000 ) ) ;
#461 = CC_DESIGN_APPROVAL ( #404, ( #207 ) ) ;
#462 = CARTESIAN_POINT ( 'NONE',  ( -25.93292131147529389, 0.000000000000000000, -1.530733729460350911 ) ) ;
#463 = DIRECTION ( 'NONE',  ( 0.000000000000000000, 0.000000000000000000, 1.000000000000000000 ) ) ;
#464 = DIRECTION ( 'NONE',  ( 0.000000000000000000, 0.000000000000000000, -1.000000000000000000 ) ) ;
#465 = ORIENTED_EDGE ( 'NONE', *, *, #244, .T. ) ;
#466 = FACE_OUTER_BOUND ( 'NONE', #951, .T. ) ;
#467 = ADVANCED_FACE ( 'NONE', ( #900, #1324, #1313, #935, #1901, #104, #1115, #1513, #730, #492, #1550, #1752, #2371, #1079, #66, #1923 ), #886, .T. ) ;
#468 = DIRECTION ( 'NONE',  ( 0.000000000000000000, 0.000000000000000000, 1.000000000000000000 ) ) ;
#469 = EDGE_CURVE ( 'NONE', #1785, #1568, #1706, .T. ) ;
#470 = ORIENTED_EDGE ( 'NONE', *, *, #1668, .T. ) ;
#471 = ORIENTED_EDGE ( 'NONE', *, *, #630, .T. ) ;
#472 = CARTESIAN_POINT ( 'NONE',  ( 16.93118474904564152, 0.2999999999999999889, 4.000000000000007994 ) ) ;
#473 = VECTOR ( 'NONE', #772, 999.9999999999998863 ) ;
#474 = LINE ( 'NONE', #276, #1725 ) ;
#475 = CIRCLE ( 'NONE', #1965, 1.550000000000002709 ) ;
#476 = CARTESIAN_POINT ( 'NONE',  ( -45.19661925270921188, 0.2999999999999999889, -51.17316567634908608 ) ) ;
#477 = DIRECTION ( 'NONE',  ( -0.000000000000000000, -1.000000000000000000, -0.000000000000000000 ) ) ;
#478 = VECTOR ( 'NONE', #2656, 1000.000000000000000 ) ;
#479 = AXIS2_PLACEMENT_3D ( 'NONE', #1906, #1508, #2331 ) ;
#480 = ORIENTED_EDGE ( 'NONE', *, *, #2053, .F. ) ;
#481 = CARTESIAN_POINT ( 'NONE',  ( -35.95782392759633694, 0.2999999999999999889, -65.00000000000002842 ) ) ;
#482 = DIRECTION ( 'NONE',  ( 0.000000000000000000, 0.000000000000000000, -1.000000000000000000 ) ) ;
#483 = ORIENTED_EDGE ( 'NONE', *, *, #2275, .F. ) ;
#484 = ORIENTED_EDGE ( 'NONE', *, *, #1099, .F. ) ;
#485 = VECTOR ( 'NONE', #141, 1000.000000000000000 ) ;
#486 = ORIENTED_EDGE ( 'NONE', *, *, #1765, .T. ) ;
#487 = LINE ( 'NONE', #1918, #1849 ) ;
#488 = CARTESIAN_POINT ( 'NONE',  ( 7.499999999999989342, 0.000000000000000000, -71.99999999999998579 ) ) ;
#489 = LINE ( 'NONE', #1136, #2219 ) ;
#490 = FACE_OUTER_BOUND ( 'NONE', #1946, .T. ) ;
#491 = ORIENTED_EDGE ( 'NONE', *, *, #1501, .F. ) ;
#492 = FACE_OUTER_BOUND ( 'NONE', #1786, .T. ) ;
#493 = DIRECTION ( 'NONE',  ( 0.000000000000000000, 0.000000000000000000, 1.000000000000000000 ) ) ;
#494 = ORIENTED_EDGE ( 'NONE', *, *, #1467, .F. ) ;
#495 = VERTEX_POINT ( 'NONE', #280 ) ;
#496 = EDGE_LOOP ( 'NONE', ( #723, #377 ) ) ;
#497 = CARTESIAN_POINT ( 'NONE',  ( -22.33682356208865372, 0.2999999999999999889, 4.015263113024921005 ) ) ;
#498 = EDGE_CURVE ( 'NONE', #1089, #294, #2140, .T. ) ;
#499 = VERTEX_POINT ( 'NONE', #1497 ) ;
#500 = DIRECTION ( 'NONE',  ( -0.000000000000000000, -1.000000000000000000, -0.000000000000000000 ) ) ;
#501 = CARTESIAN_POINT ( 'NONE',  ( -35.00000000000000000, 0.2999999999999999889, -65.00000000000002842 ) ) ;
#502 = EDGE_CURVE ( 'NONE', #670, #1438, #2336, .T. ) ;
#503 = AXIS2_PLACEMENT_3D ( 'NONE', #1479, #2084, #266 ) ;
#504 = VERTEX_POINT ( 'NONE', #481 ) ;
#505 = LINE ( 'NONE', #924, #2112 ) ;
#506 = CARTESIAN_POINT ( 'NONE',  ( 15.64168576756671669, 0.000000000000000000, 3.500000000000001776 ) ) ;
#507 = VERTEX_POINT ( 'NONE', #1525 ) ;
#508 = DIRECTION ( 'NONE',  ( 0.000000000000000000, 1.000000000000000000, 0.000000000000000000 ) ) ;
#509 = ORIENTED_EDGE ( 'NONE', *, *, #2600, .T. ) ;
#510 = DIRECTION ( 'NONE',  ( -1.000000000000000000, 0.000000000000000000, 0.000000000000000000 ) ) ;
#511 = EDGE_CURVE ( 'NONE', #920, #2387, #1081, .T. ) ;
#512 = AXIS2_PLACEMENT_3D ( 'NONE', #1349, #831, #585 ) ;
#513 = ORIENTED_EDGE ( 'NONE', *, *, #1522, .T. ) ;
#514 = VECTOR ( 'NONE', #2136, 1000.000000000000000 ) ;
#515 = LINE ( 'NONE', #312, #1163 ) ;
#516 = EDGE_CURVE ( 'NONE', #2532, #267, #2028, .T. ) ;
#517 = VECTOR ( 'NONE', #1096, 1000.000000000000000 ) ;
#518 = CYLINDRICAL_SURFACE ( 'NONE', #2010, 2.000000000000001776 ) ;
#519 = CIRCLE ( 'NONE', #2015, 0.9999999999999978906 ) ;
#520 = ORIENTED_EDGE ( 'NONE', *, *, #862, .F. ) ;
#521 = ORIENTED_EDGE ( 'NONE', *, *, #30, .T. ) ;
#522 = AXIS2_PLACEMENT_3D ( 'NONE', #2470, #18, #838 ) ;
#523 = EDGE_LOOP ( 'NONE', ( #21, #245, #2230, #1070 ) ) ;
#524 = CARTESIAN_POINT ( 'NONE',  ( 45.19661925270919767, 0.000000000000000000, -51.17316567634908608 ) ) ;
#525 = VECTOR ( 'NONE', #1169, 1000.000000000000000 ) ;
#526 = VERTEX_POINT ( 'NONE', #707 ) ;
#527 = CARTESIAN_POINT ( 'NONE',  ( -4.000000000000000000, 0.2999999999999999889, -65.00000000000002842 ) ) ;
#528 = CARTESIAN_POINT ( 'NONE',  ( -19.16066017177982772, 0.2999999999999999889, -49.51066017177982559 ) ) ;
#529 = EDGE_CURVE ( 'NONE', #1082, #148, #1719, .T. ) ;
#530 = ORIENTED_EDGE ( 'NONE', *, *, #456, .F. ) ;
#531 = EDGE_CURVE ( 'NONE', #1894, #2574, #1514, .T. ) ;
#532 = ORIENTED_EDGE ( 'NONE', *, *, #1308, .T. ) ;
#533 = VERTEX_POINT ( 'NONE', #1102 ) ;
#534 = EDGE_LOOP ( 'NONE', ( #795, #1917, #2011, #2009 ) ) ;
#535 = PLANE ( 'NONE',  #1290 ) ;
#536 = VECTOR ( 'NONE', #1898, 1000.000000000000000 ) ;
#537 = CARTESIAN_POINT ( 'NONE',  ( 0.000000000000000000, 0.000000000000000000, 0.000000000000000000 ) ) ;
#538 = ORIENTED_EDGE ( 'NONE', *, *, #1348, .T. ) ;
#539 = CARTESIAN_POINT ( 'NONE',  ( -31.35051488716333878, 0.000000000000000000, -4.157457896300786437 ) ) ;
#540 = DIRECTION ( 'NONE',  ( 0.000000000000000000, 0.000000000000000000, 1.000000000000000000 ) ) ;
#541 = CARTESIAN_POINT ( 'NONE',  ( -16.93118474904564152, 0.2999999999999999889, 4.000000000000007994 ) ) ;
#542 = LINE ( 'NONE', #1627, #301 ) ;
#543 = ORIENTED_EDGE ( 'NONE', *, *, #420, .F. ) ;
#544 = EDGE_CURVE ( 'NONE', #1289, #2217, #90, .T. ) ;
#545 = ORIENTED_EDGE ( 'NONE', *, *, #837, .F. ) ;
#546 = ORIENTED_EDGE ( 'NONE', *, *, #2583, .F. ) ;
#547 = EDGE_CURVE ( 'NONE', #685, #977, #505, .T. ) ;
#548 = ORIENTED_EDGE ( 'NONE', *, *, #434, .T. ) ;
#549 = DIRECTION ( 'NONE',  ( 1.734723475976807094E-15, 0.000000000000000000, 1.000000000000000000 ) ) ;
#550 = APPROVAL_STATUS ( 'not_yet_approved' ) ;
#551 = VERTEX_POINT ( 'NONE', #300 ) ;
#552 = CARTESIAN_POINT ( 'NONE',  ( 35.00000000000000000, 0.2999999999999999889, -65.00000000000002842 ) ) ;
#553 = FACE_OUTER_BOUND ( 'NONE', #1410, .T. ) ;
#554 = AXIS2_PLACEMENT_3D ( 'NONE', #1261, #2337, #493 ) ;
#555 = DIRECTION ( 'NONE',  ( 0.000000000000000000, -1.000000000000000000, 0.000000000000000000 ) ) ;
#556 = DIRECTION ( 'NONE',  ( -0.000000000000000000, 1.000000000000000000, -0.000000000000000000 ) ) ;
#557 = AXIS2_PLACEMENT_3D ( 'NONE', #2464, #1034, #2249 ) ;
#558 = CARTESIAN_POINT ( 'NONE',  ( 14.09999999999999609, 0.000000000000000000, -31.10000000000000142 ) ) ;
#559 = ORIENTED_EDGE ( 'NONE', *, *, #818, .T. ) ;
#560 = AXIS2_PLACEMENT_3D ( 'NONE', #1174, #1581, #894 ) ;
#561 = ORIENTED_EDGE ( 'NONE', *, *, #1498, .F. ) ;
#562 = EDGE_CURVE ( 'NONE', #993, #1089, #1122, .T. ) ;
#563 = CC_DESIGN_PERSON_AND_ORGANIZATION_ASSIGNMENT ( #1789, #786, ( #207 ) ) ;
#564 = CIRCLE ( 'NONE', #1934, 10.00000000000000888 ) ;
#565 = ORIENTED_EDGE ( 'NONE', *, *, #2291, .T. ) ;
#566 = PLANE ( 'NONE',  #861 ) ;
#567 = APPROVAL_DATE_TIME ( #363, #1321 ) ;
#568 = EDGE_LOOP ( 'NONE', ( #1983, #1658, #1860, #1304 ) ) ;
#569 = EDGE_CURVE ( 'NONE', #2532, #1951, #515, .T. ) ;
#570 = CIRCLE ( 'NONE', #1771, 0.9999999999999983347 ) ;
#571 = CARTESIAN_POINT ( 'NONE',  ( -27.49999999999999289, 0.000000000000000000, -71.99999999999998579 ) ) ;
#572 = CARTESIAN_POINT ( 'NONE',  ( -28.73738895741058386, 0.2999999999999999889, -3.075065696008392635 ) ) ;
#573 = DIRECTION ( 'NONE',  ( 0.000000000000000000, -1.000000000000000000, 0.000000000000000000 ) ) ;
#574 = LINE ( 'NONE', #2599, #347 ) ;
#575 = CARTESIAN_POINT ( 'NONE',  ( -26.82397179558513756, 0.2999999999999999889, 1.544331966548041279 ) ) ;
#576 = CARTESIAN_POINT ( 'NONE',  ( 16.10000000000000142, 0.000000000000000000, -31.10000000000000142 ) ) ;
#577 = DIRECTION ( 'NONE',  ( 0.3826834323650865621, -0.000000000000000000, 0.9238795325112880708 ) ) ;
#578 = VERTEX_POINT ( 'NONE', #1764 ) ;
#579 = ORIENTED_EDGE ( 'NONE', *, *, #852, .F. ) ;
#580 = CARTESIAN_POINT ( 'NONE',  ( 4.000000000000000000, 0.2999999999999999889, -80.00000000000000000 ) ) ;
#581 = ADVANCED_FACE ( 'NONE', ( #365 ), #1139, .F. ) ;
#582 = DIRECTION ( 'NONE',  ( -0.000000000000000000, 1.000000000000000000, -0.000000000000000000 ) ) ;
#583 = ADVANCED_FACE ( 'NONE', ( #745 ), #322, .F. ) ;
#584 = CARTESIAN_POINT ( 'NONE',  ( 0.000000000000000000, 0.000000000000000000, -25.60000000000000142 ) ) ;
#585 = DIRECTION ( 'NONE',  ( -6.938893903907228378E-16, 0.000000000000000000, 1.000000000000000000 ) ) ;
#586 = DIRECTION ( 'NONE',  ( 0.000000000000000000, 0.000000000000000000, 1.000000000000000000 ) ) ;
#587 = LINE ( 'NONE', #1203, #1846 ) ;
#588 = VECTOR ( 'NONE', #2002, 1000.000000000000000 ) ;
#589 = LINE ( 'NONE', #1002, #1459 ) ;
#590 = AXIS2_PLACEMENT_3D ( 'NONE', #1702, #2516, #677 ) ;
#591 = DIRECTION ( 'NONE',  ( 0.000000000000000000, 1.000000000000000000, 0.000000000000000000 ) ) ;
#592 = VERTEX_POINT ( 'NONE', #1805 ) ;
#593 = ORIENTED_EDGE ( 'NONE', *, *, #1657, .F. ) ;
#594 = FACE_OUTER_BOUND ( 'NONE', #1606, .T. ) ;
#595 = PERSON_AND_ORGANIZATION_ROLE ( 'design_owner' ) ;
#596 = ADVANCED_FACE ( 'NONE', ( #167 ), #983, .F. ) ;
#597 = DIRECTION ( 'NONE',  ( 1.230300337572203632E-16, 0.000000000000000000, 1.000000000000000000 ) ) ;
#598 = DIRECTION ( 'NONE',  ( 0.000000000000000000, 0.000000000000000000, 1.000000000000000000 ) ) ;
#599 = DIRECTION ( 'NONE',  ( 1.734723475976807094E-15, 0.000000000000000000, 1.000000000000000000 ) ) ;
#600 = DIRECTION ( 'NONE',  ( -0.000000000000000000, -1.000000000000000000, -0.000000000000000000 ) ) ;
#601 = EDGE_CURVE ( 'NONE', #608, #694, #943, .T. ) ;
#602 = FACE_OUTER_BOUND ( 'NONE', #88, .T. ) ;
#603 = AXIS2_PLACEMENT_3D ( 'NONE', #1913, #901, #540 ) ;
#604 = CARTESIAN_POINT ( 'NONE',  ( 14.09999999999999609, -0.7000000000000000666, -31.10000000000000142 ) ) ;
#605 = FACE_OUTER_BOUND ( 'NONE', #2498, .T. ) ;
#606 = VECTOR ( 'NONE', #421, 1000.000000000000000 ) ;
#607 = VECTOR ( 'NONE', #2134, 1000.000000000000000 ) ;
#608 = VERTEX_POINT ( 'NONE', #552 ) ;
#609 = LINE ( 'NONE', #1867, #693 ) ;
#610 = DIRECTION ( 'NONE',  ( -0.000000000000000000, 1.000000000000000000, -0.000000000000000000 ) ) ;
#611 = DIRECTION ( 'NONE',  ( 1.734723475976807094E-15, 0.000000000000000000, 1.000000000000000000 ) ) ;
#612 = DIRECTION ( 'NONE',  ( 0.000000000000000000, 1.000000000000000000, 0.000000000000000000 ) ) ;
#613 = AXIS2_PLACEMENT_3D ( 'NONE', #858, #2571, #1347 ) ;
#614 = ORIENTED_EDGE ( 'NONE', *, *, #1622, .F. ) ;
#615 = CARTESIAN_POINT ( 'NONE',  ( -19.16066017177982772, -0.7000000000000000666, -24.48933982822019217 ) ) ;
#616 = EDGE_CURVE ( 'NONE', #2545, #1928, #19, .T. ) ;
#617 = DIRECTION ( 'NONE',  ( -0.000000000000000000, -1.000000000000000000, -0.000000000000000000 ) ) ;
#618 = CARTESIAN_POINT ( 'NONE',  ( -35.95782392759633694, 0.2999999999999999889, -65.00000000000002842 ) ) ;
#619 = ADVANCED_FACE ( 'NONE', ( #788 ), #183, .T. ) ;
#620 = ORIENTED_EDGE ( 'NONE', *, *, #1721, .T. ) ;
#621 = ORIENTED_EDGE ( 'NONE', *, *, #2156, .T. ) ;
#622 = DIRECTION ( 'NONE',  ( 0.000000000000000000, 0.000000000000000000, 1.000000000000000000 ) ) ;
#623 = PLANE ( 'NONE',  #253 ) ;
#624 = DIRECTION ( 'NONE',  ( 0.000000000000000000, 1.000000000000000000, 0.000000000000000000 ) ) ;
#625 = CARTESIAN_POINT ( 'NONE',  ( 35.00000000000000000, 0.000000000000000000, -65.00000000000002842 ) ) ;
#626 = EDGE_LOOP ( 'NONE', ( #621, #1114, #2369, #1589 ) ) ;
#627 = DIRECTION ( 'NONE',  ( -0.000000000000000000, 1.000000000000000000, -0.000000000000000000 ) ) ;
#628 = LINE ( 'NONE', #1, #172 ) ;
#629 = DIRECTION ( 'NONE',  ( 0.000000000000000000, 0.000000000000000000, 1.000000000000000000 ) ) ;
#630 = EDGE_CURVE ( 'NONE', #258, #315, #2597, .T. ) ;
#631 = CIRCLE ( 'NONE', #373, 0.9999999999999978906 ) ;
#632 = EDGE_LOOP ( 'NONE', ( #254, #1180, #905, #2361 ) ) ;
#633 = VERTEX_POINT ( 'NONE', #127 ) ;
#634 = EDGE_CURVE ( 'NONE', #1319, #2184, #1608, .T. ) ;
#635 =( GEOMETRIC_REPRESENTATION_CONTEXT ( 3 ) GLOBAL_UNCERTAINTY_ASSIGNED_CONTEXT ( ( #57 ) ) GLOBAL_UNIT_ASSIGNED_CONTEXT ( ( #705, #1345, #1334 ) ) REPRESENTATION_CONTEXT ( 'NONE', 'WORKASPACE' ) );
#636 = CARTESIAN_POINT ( 'NONE',  ( 23.10219042681884716, 0.2999999999999999889, 2.167504048002325767 ) ) ;
#637 = CARTESIAN_POINT ( 'NONE',  ( -19.16066017177982772, 0.2999999999999999889, -24.48933982822019217 ) ) ;
#638 = CARTESIAN_POINT ( 'NONE',  ( 24.00000000000000000, 0.2999999999999999889, 0.000000000000000000 ) ) ;
#639 = LINE ( 'NONE', #2073, #161 ) ;
#640 = ORIENTED_EDGE ( 'NONE', *, *, #616, .F. ) ;
#641 = LINE ( 'NONE', #1665, #478 ) ;
#642 = CARTESIAN_POINT ( 'NONE',  ( 21.55058241160208254, 1.084202172485504434E-16, 5.913417161825440971 ) ) ;
#643 = ORIENTED_EDGE ( 'NONE', *, *, #1747, .T. ) ;
#644 = AXIS2_PLACEMENT_3D ( 'NONE', #1515, #1473, #468 ) ;
#645 = ORIENTED_EDGE ( 'NONE', *, *, #529, .F. ) ;
#646 = VECTOR ( 'NONE', #2255, 1000.000000000000000 ) ;
#647 = AXIS2_PLACEMENT_3D ( 'NONE', #1968, #1773, #1370 ) ;
#648 = DIRECTION ( 'NONE',  ( 0.000000000000000000, 0.000000000000000000, 1.000000000000000000 ) ) ;
#649 = EDGE_CURVE ( 'NONE', #737, #2158, #2423, .T. ) ;
#650 = EDGE_CURVE ( 'NONE', #2446, #679, #1400, .T. ) ;
#651 = VECTOR ( 'NONE', #617, 1000.000000000000000 ) ;
#652 = CARTESIAN_POINT ( 'NONE',  ( 31.35051488716333878, 0.2999999999999999889, -4.157457896300786437 ) ) ;
#653 = CARTESIAN_POINT ( 'NONE',  ( -15.64168576756671669, 0.000000000000000000, 5.500000000000001776 ) ) ;
#654 = EDGE_CURVE ( 'NONE', #1319, #1925, #1470, .T. ) ;
#655 = DIRECTION ( 'NONE',  ( 0.000000000000000000, 1.000000000000000000, -0.000000000000000000 ) ) ;
#656 = ORIENTED_EDGE ( 'NONE', *, *, #2554, .F. ) ;
#657 = DIRECTION ( 'NONE',  ( -1.000000000000000000, -0.000000000000000000, -0.000000000000000000 ) ) ;
#658 = DIRECTION ( 'NONE',  ( -0.9238795325112869605, 0.000000000000000000, 0.3826834323650895042 ) ) ;
#659 = EDGE_LOOP ( 'NONE', ( #1239, #2628 ) ) ;
#660 = ORIENTED_EDGE ( 'NONE', *, *, #1547, .T. ) ;
#661 = PLANE ( 'NONE',  #1806 ) ;
#662 = CARTESIAN_POINT ( 'NONE',  ( 16.10000000000000142, -0.7000000000000000666, -31.10000000000000142 ) ) ;
#663 = ADVANCED_FACE ( 'NONE', ( #154 ), #1375, .F. ) ;
#664 = DIRECTION ( 'NONE',  ( -0.000000000000000000, 1.000000000000000000, -0.000000000000000000 ) ) ;
#665 = DIRECTION ( 'NONE',  ( -0.000000000000000000, -0.000000000000000000, -1.000000000000000000 ) ) ;
#666 = ORIENTED_EDGE ( 'NONE', *, *, #2275, .T. ) ;
#667 = CARTESIAN_POINT ( 'NONE',  ( 35.00000000000000000, 0.2999999999999999889, -65.00000000000002842 ) ) ;
#668 = EDGE_CURVE ( 'NONE', #2606, #315, #1974, .T. ) ;
#669 = DIRECTION ( 'NONE',  ( -0.000000000000000000, 1.000000000000000000, -0.000000000000000000 ) ) ;
#670 = VERTEX_POINT ( 'NONE', #1197 ) ;
#671 = EDGE_LOOP ( 'NONE', ( #1306, #2299, #31, #424 ) ) ;
#672 = VERTEX_POINT ( 'NONE', #1777 ) ;
#673 = AXIS2_PLACEMENT_3D ( 'NONE', #815, #398, #1636 ) ;
#674 = DIRECTION ( 'NONE',  ( 0.3826834323650906144, 0.000000000000000000, -0.9238795325112865164 ) ) ;
#675 = LOCAL_TIME ( 16, 2, 38.00000000000000000, #1998 ) ;
#676 = DIRECTION ( 'NONE',  ( 0.000000000000000000, 1.000000000000000000, 0.000000000000000000 ) ) ;
#677 = DIRECTION ( 'NONE',  ( 0.000000000000000000, 0.000000000000000000, 1.000000000000000000 ) ) ;
#678 = CYLINDRICAL_SURFACE ( 'NONE', #1485, 1.549999999999999378 ) ;
#679 = VERTEX_POINT ( 'NONE', #2193 ) ;
#680 = DIRECTION ( 'NONE',  ( 0.000000000000000000, -1.000000000000000000, 0.000000000000000000 ) ) ;
#681 = DIRECTION ( 'NONE',  ( -0.000000000000000000, 1.000000000000000000, -0.000000000000000000 ) ) ;
#682 = EDGE_CURVE ( 'NONE', #2135, #1032, #2016, .T. ) ;
#683 = PRODUCT_RELATED_PRODUCT_CATEGORY ( 'detail', '', ( #1193 ) ) ;
#684 = EDGE_LOOP ( 'NONE', ( #321, #2473, #722, #1106 ) ) ;
#685 = VERTEX_POINT ( 'NONE', #770 ) ;
#686 = ORIENTED_EDGE ( 'NONE', *, *, #96, .F. ) ;
#687 = CARTESIAN_POINT ( 'NONE',  ( 29.50275582214076309, 0.2999999999999999889, -4.922824761030966556 ) ) ;
#688 = AXIS2_PLACEMENT_3D ( 'NONE', #1404, #2239, #1215 ) ;
#689 = CARTESIAN_POINT ( 'NONE',  ( 22.33682356208866082, 0.2999999999999999889, 4.015263113024905017 ) ) ;
#690 = VECTOR ( 'NONE', #237, 1000.000000000000114 ) ;
#691 = CARTESIAN_POINT ( 'NONE',  ( 0.000000000000000000, 0.000000000000000000, -24.05000000000000071 ) ) ;
#692 = LINE ( 'NONE', #1511, #1950 ) ;
#693 = VECTOR ( 'NONE', #1253, 1000.000000000000000 ) ;
#694 = VERTEX_POINT ( 'NONE', #1592 ) ;
#695 = CARTESIAN_POINT ( 'NONE',  ( 15.64168576756671669, 0.000000000000000000, 4.500000000000000000 ) ) ;
#696 = DIRECTION ( 'NONE',  ( 0.000000000000000000, 0.000000000000000000, 1.000000000000000000 ) ) ;
#697 = AXIS2_PLACEMENT_3D ( 'NONE', #2395, #2412, #1011 ) ;
#698 = EDGE_LOOP ( 'NONE', ( #1865, #1038, #857, #979, #2055, #273, #1168, #545, #1489, #967, #1696, #2168, #2257, #246, #2494, #2272, #233, #548, #960, #2526, #719, #1142, #494, #452, #2231, #1903, #51, #1330, #1342, #2201, #2375, #877, #2611 ) ) ;
#699 = EDGE_CURVE ( 'NONE', #77, #1447, #2409, .T. ) ;
#700 = VERTEX_POINT ( 'NONE', #250 ) ;
#701 = ORIENTED_EDGE ( 'NONE', *, *, #1481, .T. ) ;
#702 = EDGE_CURVE ( 'NONE', #1364, #1911, #2056, .T. ) ;
#703 = CARTESIAN_POINT ( 'NONE',  ( 24.00000000000000000, 0.2999999999999999889, 9.000000000000007105 ) ) ;
#704 = CARTESIAN_POINT ( 'NONE',  ( 7.499999999999989342, 0.2999999999999999889, -71.99999999999998579 ) ) ;
#705 =( LENGTH_UNIT ( ) NAMED_UNIT ( * ) SI_UNIT ( .MILLI., .METRE. ) );
#706 = ORIENTED_EDGE ( 'NONE', *, *, #2404, .F. ) ;
#707 = CARTESIAN_POINT ( 'NONE',  ( 1.898202538678396719E-16, 0.000000000000000000, -27.15000000000000213 ) ) ;
#708 = DIRECTION ( 'NONE',  ( 0.000000000000000000, 0.000000000000000000, 1.000000000000000000 ) ) ;
#709 = EDGE_LOOP ( 'NONE', ( #26, #1932, #701, #643 ) ) ;
#710 = EDGE_LOOP ( 'NONE', ( #1352, #1057 ) ) ;
#711 = EDGE_CURVE ( 'NONE', #2574, #1894, #570, .T. ) ;
#712 = DIRECTION ( 'NONE',  ( 0.000000000000000000, 0.000000000000000000, 1.000000000000000000 ) ) ;
#713 = EDGE_CURVE ( 'NONE', #37, #1529, #1412, .T. ) ;
#714 = VERTEX_POINT ( 'NONE', #869 ) ;
#715 = CARTESIAN_POINT ( 'NONE',  ( -26.05860493085495833, 0.2999999999999999889, 3.392091031570613868 ) ) ;
#716 = VECTOR ( 'NONE', #423, 1000.000000000000000 ) ;
#717 = DIRECTION ( 'NONE',  ( 0.000000000000000000, 0.000000000000000000, -1.000000000000000000 ) ) ;
#718 = VECTOR ( 'NONE', #1935, 1000.000000000000000 ) ;
#719 = ORIENTED_EDGE ( 'NONE', *, *, #1861, .F. ) ;
#720 = DIRECTION ( 'NONE',  ( 0.000000000000000000, -0.000000000000000000, 1.000000000000000000 ) ) ;
#721 = CARTESIAN_POINT ( 'NONE',  ( 28.73738895741058386, 0.2999999999999999889, -3.075065696008392635 ) ) ;
#722 = ORIENTED_EDGE ( 'NONE', *, *, #2170, .F. ) ;
#723 = ORIENTED_EDGE ( 'NONE', *, *, #1654, .F. ) ;
#724 = ORIENTED_EDGE ( 'NONE', *, *, #2550, .F. ) ;
#725 = DIRECTION ( 'NONE',  ( -0.000000000000000000, 1.000000000000000000, -0.000000000000000000 ) ) ;
#726 = AXIS2_PLACEMENT_3D ( 'NONE', #1874, #669, #696 ) ;
#727 = ADVANCED_FACE ( 'NONE', ( #211 ), #623, .F. ) ;
#728 = ORIENTED_EDGE ( 'NONE', *, *, #1687, .T. ) ;
#729 = AXIS2_PLACEMENT_3D ( 'NONE', #2367, #136, #2379 ) ;
#730 = FACE_BOUND ( 'NONE', #982, .T. ) ;
#731 = EDGE_CURVE ( 'NONE', #1221, #1814, #1558, .T. ) ;
#732 = AXIS2_PLACEMENT_3D ( 'NONE', #1626, #2441, #2240 ) ;
#733 = VECTOR ( 'NONE', #1737, 1000.000000000000000 ) ;
#734 = DIRECTION ( 'NONE',  ( 0.000000000000000000, -1.000000000000000000, 0.000000000000000000 ) ) ;
#735 = AXIS2_PLACEMENT_3D ( 'NONE', #604, #1811, #1598 ) ;
#736 = EDGE_LOOP ( 'NONE', ( #1575, #1131 ) ) ;
#737 = VERTEX_POINT ( 'NONE', #1240 ) ;
#738 = ORIENTED_EDGE ( 'NONE', *, *, #1272, .T. ) ;
#739 = ORIENTED_EDGE ( 'NONE', *, *, #366, .T. ) ;
#740 = DIRECTION ( 'NONE',  ( -0.000000000000000000, -1.000000000000000000, -0.000000000000000000 ) ) ;
#741 = VECTOR ( 'NONE', #627, 1000.000000000000000 ) ;
#742 = CARTESIAN_POINT ( 'NONE',  ( 19.16066017177982772, 0.2999999999999999889, -24.48933982822018507 ) ) ;
#743 = ORIENTED_EDGE ( 'NONE', *, *, #1580, .F. ) ;
#744 = EDGE_CURVE ( 'NONE', #1963, #890, #2185, .T. ) ;
#745 = FACE_OUTER_BOUND ( 'NONE', #2636, .T. ) ;
#746 = CARTESIAN_POINT ( 'NONE',  ( -14.10000000000000320, -0.7000000000000000666, -46.00000000000000000 ) ) ;
#747 = EDGE_CURVE ( 'NONE', #2162, #592, #2236, .T. ) ;
#748 = LINE ( 'NONE', #371, #1546 ) ;
#749 = VERTEX_POINT ( 'NONE', #1830 ) ;
#750 = ORIENTED_EDGE ( 'NONE', *, *, #862, .T. ) ;
#751 = ORIENTED_EDGE ( 'NONE', *, *, #930, .F. ) ;
#752 = VERTEX_POINT ( 'NONE', #829 ) ;
#753 = CARTESIAN_POINT ( 'NONE',  ( -4.000000000000000000, 0.2999999999999999889, -80.00000000000000000 ) ) ;
#754 = DIRECTION ( 'NONE',  ( 0.000000000000000000, 0.000000000000000000, 1.000000000000000000 ) ) ;
#755 = VERTEX_POINT ( 'NONE', #637 ) ;
#756 = CARTESIAN_POINT ( 'NONE',  ( -24.18458262711123297, 0.2999999999999999889, 4.780629977755077142 ) ) ;
#757 = VECTOR ( 'NONE', #1185, 1000.000000000000000 ) ;
#758 = CARTESIAN_POINT ( 'NONE',  ( 27.90636399587753402, 0.000000000000000000, 4.157457896300796207 ) ) ;
#759 = CARTESIAN_POINT ( 'NONE',  ( -7.499999999999985789, 0.000000000000000000, -71.99999999999998579 ) ) ;
#760 = LINE ( 'NONE', #2179, #340 ) ;
#761 = AXIS2_PLACEMENT_3D ( 'NONE', #1266, #1510, #2083 ) ;
#762 = EDGE_LOOP ( 'NONE', ( #1981, #2590, #1982, #1562 ) ) ;
#763 = LINE ( 'NONE', #1492, #1761 ) ;
#764 = VERTEX_POINT ( 'NONE', #1440 ) ;
#765 = VERTEX_POINT ( 'NONE', #224 ) ;
#766 = ORIENTED_EDGE ( 'NONE', *, *, #366, .F. ) ;
#767 = PLANE ( 'NONE',  #1591 ) ;
#768 = APPROVAL_ROLE ( '' ) ;
#769 = VERTEX_POINT ( 'NONE', #1452 ) ;
#770 = CARTESIAN_POINT ( 'NONE',  ( -34.99999999999999289, 0.2999999999999999889, -79.99999999999997158 ) ) ;
#771 = CARTESIAN_POINT ( 'NONE',  ( 15.64168576756671669, 0.000000000000000000, 5.499999999999998224 ) ) ;
#772 = DIRECTION ( 'NONE',  ( -0.9238795325112865164, 0.000000000000000000, 0.3826834323650906144 ) ) ;
#773 = VECTOR ( 'NONE', #1200, 1000.000000000000000 ) ;
#774 = DIRECTION ( 'NONE',  ( 0.000000000000000000, -1.000000000000000000, 0.000000000000000000 ) ) ;
#775 = DIRECTION ( 'NONE',  ( 0.000000000000000000, 1.000000000000000000, 0.000000000000000000 ) ) ;
#776 = AXIS2_PLACEMENT_3D ( 'NONE', #941, #1560, #1178 ) ;
#777 = CARTESIAN_POINT ( 'NONE',  ( -14.10000000000000320, -0.7000000000000000666, -48.00000000000000000 ) ) ;
#778 = LINE ( 'NONE', #794, #443 ) ;
#779 = AXIS2_PLACEMENT_3D ( 'NONE', #426, #2213, #1422 ) ;
#780 = ADVANCED_FACE ( 'NONE', ( #1213 ), #812, .F. ) ;
#781 = EDGE_LOOP ( 'NONE', ( #1986, #2608, #1949, #1299 ) ) ;
#782 = AXIS2_PLACEMENT_3D ( 'NONE', #2214, #591, #1003 ) ;
#783 = ORIENTED_EDGE ( 'NONE', *, *, #2617, .T. ) ;
#784 = ADVANCED_FACE ( 'NONE', ( #2031 ), #197, .F. ) ;
#785 = DIRECTION ( 'NONE',  ( 0.9238795325112866275, 0.000000000000000000, 0.3826834323650900593 ) ) ;
#786 = PERSON_AND_ORGANIZATION_ROLE ( 'creator' ) ;
#787 = VERTEX_POINT ( 'NONE', #2450 ) ;
#788 = FACE_OUTER_BOUND ( 'NONE', #684, .T. ) ;
#789 = LINE ( 'NONE', #2018, #757 ) ;
#790 = CARTESIAN_POINT ( 'NONE',  ( 24.00000000000000000, 0.2999999999999999889, -6.938893903907228378E-14 ) ) ;
#791 = DIRECTION ( 'NONE',  ( 0.000000000000000000, 1.000000000000000000, 0.000000000000000000 ) ) ;
#792 = DIRECTION ( 'NONE',  ( 0.000000000000000000, -1.000000000000000000, 0.000000000000000000 ) ) ;
#793 = LINE ( 'NONE', #1408, #2237 ) ;
#794 = CARTESIAN_POINT ( 'NONE',  ( -45.19661925270897029, 0.2999999999999999889, -51.17316567634923530 ) ) ;
#795 = ORIENTED_EDGE ( 'NONE', *, *, #562, .F. ) ;
#796 = EDGE_CURVE ( 'NONE', #2562, #2467, #2276, .T. ) ;
#797 = ORIENTED_EDGE ( 'NONE', *, *, #137, .T. ) ;
#798 = CARTESIAN_POINT ( 'NONE',  ( 7.499999999999989342, 0.000000000000000000, -71.99999999999998579 ) ) ;
#799 = CALENDAR_DATE ( 2020, 9, 10 ) ;
#800 = ADVANCED_FACE ( 'NONE', ( #2488 ), #1429, .F. ) ;
#801 = PRODUCT_DEFINITION ( 'UNKNOWN', '', #207, #892 ) ;
#802 = DIRECTION ( 'NONE',  ( -1.000000000000000000, 0.000000000000000000, 0.000000000000000000 ) ) ;
#803 = FACE_OUTER_BOUND ( 'NONE', #1388, .T. ) ;
#804 = CARTESIAN_POINT ( 'NONE',  ( -19.16066017177982772, -0.7000000000000000666, -49.51066017177982559 ) ) ;
#805 = CARTESIAN_POINT ( 'NONE',  ( 28.67173086060771325, 0.000000000000000000, 2.309698831278220510 ) ) ;
#806 = CARTESIAN_POINT ( 'NONE',  ( -25.93292131147529389, 0.2999999999999999889, -1.530733729460350911 ) ) ;
#807 = AXIS2_PLACEMENT_3D ( 'NONE', #1088, #1281, #1910 ) ;
#808 = DIRECTION ( 'NONE',  ( -0.3826834323650865621, -0.000000000000000000, 0.9238795325112880708 ) ) ;
#809 = VECTOR ( 'NONE', #664, 1000.000000000000000 ) ;
#810 = CARTESIAN_POINT ( 'NONE',  ( -24.18458262711123297, 0.2999999999999999889, 2.780629977755077142 ) ) ;
#811 = ORIENTED_EDGE ( 'NONE', *, *, #2587, .F. ) ;
#812 = PLANE ( 'NONE',  #178 ) ;
#813 = EDGE_CURVE ( 'NONE', #2538, #2545, #1059, .T. ) ;
#814 = DIRECTION ( 'NONE',  ( 0.000000000000000000, 0.000000000000000000, 1.000000000000000000 ) ) ;
#815 = CARTESIAN_POINT ( 'NONE',  ( -25.93292131147529389, 0.000000000000000000, -1.530733729460350911 ) ) ;
#816 = DIRECTION ( 'NONE',  ( 0.000000000000000000, 0.000000000000000000, -1.000000000000000000 ) ) ;
#817 = DIRECTION ( 'NONE',  ( 1.000000000000000000, 0.000000000000000000, -0.000000000000000000 ) ) ;
#818 = EDGE_CURVE ( 'NONE', #1959, #1133, #909, .T. ) ;
#819 = VECTOR ( 'NONE', #1667, 1000.000000000000000 ) ;
#820 = DIRECTION ( 'NONE',  ( -4.625929269271502677E-16, 0.000000000000000000, -1.000000000000000000 ) ) ;
#821 = DIRECTION ( 'NONE',  ( 0.000000000000000000, 0.000000000000000000, 1.000000000000000000 ) ) ;
#822 = AXIS2_PLACEMENT_3D ( 'NONE', #201, #357, #1767 ) ;
#823 = AXIS2_PLACEMENT_3D ( 'NONE', #52, #2076, #1873 ) ;
#824 = CIRCLE ( 'NONE', #1889, 1.000000000000000000 ) ;
#825 = ORIENTED_EDGE ( 'NONE', *, *, #260, .F. ) ;
#826 = DIRECTION ( 'NONE',  ( 0.9238795325112865164, 0.000000000000000000, 0.3826834323650906144 ) ) ;
#827 = PERSON_AND_ORGANIZATION ( #1285, #2088 ) ;
#828 = AXIS2_PLACEMENT_3D ( 'NONE', #2655, #1362, #1990 ) ;
#829 = CARTESIAN_POINT ( 'NONE',  ( -14.10000000000000320, 0.2999999999999999889, -48.00000000000000000 ) ) ;
#830 = CARTESIAN_POINT ( 'NONE',  ( 0.000000000000000000, 0.2999999999999999889, -49.95000000000000284 ) ) ;
#831 = DIRECTION ( 'NONE',  ( -0.000000000000000000, -1.000000000000000000, -0.000000000000000000 ) ) ;
#832 = VECTOR ( 'NONE', #1563, 1000.000000000000000 ) ;
#833 = ORIENTED_EDGE ( 'NONE', *, *, #516, .F. ) ;
#834 = EDGE_CURVE ( 'NONE', #1928, #1883, #1265, .T. ) ;
#835 = CARTESIAN_POINT ( 'NONE',  ( 24.18458262711123297, 0.000000000000000000, 4.780629977755078031 ) ) ;
#836 = CARTESIAN_POINT ( 'NONE',  ( 16.09999999999998366, 0.000000000000000000, -55.00000000000001421 ) ) ;
#837 = EDGE_CURVE ( 'NONE', #977, #2135, #842, .T. ) ;
#838 = DIRECTION ( 'NONE',  ( 0.000000000000000000, 0.000000000000000000, 1.000000000000000000 ) ) ;
#839 = ORIENTED_EDGE ( 'NONE', *, *, #1448, .F. ) ;
#840 = EDGE_LOOP ( 'NONE', ( #1921, #283, #2051, #750 ) ) ;
#841 = FACE_BOUND ( 'NONE', #2306, .T. ) ;
#842 = LINE ( 'NONE', #2082, #1374 ) ;
#843 = LINE ( 'NONE', #653, #536 ) ;
#844 = CARTESIAN_POINT ( 'NONE',  ( -4.000000000000000000, 0.2999999999999999889, -65.00000000000002842 ) ) ;
#845 = EDGE_LOOP ( 'NONE', ( #2343, #2377 ) ) ;
#846 = DIRECTION ( 'NONE',  ( 0.000000000000000000, 0.000000000000000000, 1.000000000000000000 ) ) ;
#847 = CARTESIAN_POINT ( 'NONE',  ( 16.93118474904564152, 0.2999999999999999889, 9.000000000000007105 ) ) ;
#848 = EDGE_CURVE ( 'NONE', #2401, #938, #1700, .T. ) ;
#849 = CIRCLE ( 'NONE', #2559, 0.9999999999999978906 ) ;
#850 = EDGE_LOOP ( 'NONE', ( #929, #458, #130, #429 ) ) ;
#851 = ORIENTED_EDGE ( 'NONE', *, *, #2170, .T. ) ;
#852 = EDGE_CURVE ( 'NONE', #2499, #1078, #1075, .T. ) ;
#853 = DIRECTION ( 'NONE',  ( -0.000000000000000000, -1.000000000000000000, -0.000000000000000000 ) ) ;
#854 = DIRECTION ( 'NONE',  ( 0.000000000000000000, 1.000000000000000000, 0.000000000000000000 ) ) ;
#855 = CARTESIAN_POINT ( 'NONE',  ( 27.49999999999999289, 0.000000000000000000, -71.99999999999998579 ) ) ;
#856 = LINE ( 'NONE', #884, #716 ) ;
#857 = ORIENTED_EDGE ( 'NONE', *, *, #650, .T. ) ;
#858 = CARTESIAN_POINT ( 'NONE',  ( -14.10000000000000320, -0.7000000000000000666, -31.09999999999999432 ) ) ;
#859 = PLANE ( 'NONE',  #907 ) ;
#860 = ORIENTED_EDGE ( 'NONE', *, *, #1337, .F. ) ;
#861 = AXIS2_PLACEMENT_3D ( 'NONE', #2625, #2433, #1617 ) ;
#862 = EDGE_CURVE ( 'NONE', #2549, #42, #1110, .T. ) ;
#863 = ORIENTED_EDGE ( 'NONE', *, *, #173, .T. ) ;
#864 = AXIS2_PLACEMENT_3D ( 'NONE', #541, #2178, #1000 ) ;
#865 = CIRCLE ( 'NONE', #9, 2.000000000000000000 ) ;
#866 = FACE_OUTER_BOUND ( 'NONE', #108, .T. ) ;
#867 = ADVANCED_FACE ( 'NONE', ( #2095 ), #2529, .F. ) ;
#868 = VECTOR ( 'NONE', #2415, 1000.000000000000000 ) ;
#869 = CARTESIAN_POINT ( 'NONE',  ( -16.10000000000000142, 0.2999999999999999889, -31.09999999999999432 ) ) ;
#870 = CARTESIAN_POINT ( 'NONE',  ( -35.00000000000000000, 0.2999999999999999889, -65.00000000000002842 ) ) ;
#871 = DIRECTION ( 'NONE',  ( 0.000000000000000000, 0.000000000000000000, 1.000000000000000000 ) ) ;
#872 = EDGE_LOOP ( 'NONE', ( #13, #1973, #530, #1437 ) ) ;
#873 = DIRECTION ( 'NONE',  ( 0.000000000000000000, 1.000000000000000000, 0.000000000000000000 ) ) ;
#874 = CIRCLE ( 'NONE', #2109, 2.000000000000000000 ) ;
#875 = DIRECTION ( 'NONE',  ( -0.000000000000000000, 1.000000000000000000, -0.000000000000000000 ) ) ;
#876 = EDGE_LOOP ( 'NONE', ( #2553, #2202, #2596, #950 ) ) ;
#877 = ORIENTED_EDGE ( 'NONE', *, *, #1952, .T. ) ;
#878 = ORIENTED_EDGE ( 'NONE', *, *, #1748, .T. ) ;
#879 = EDGE_CURVE ( 'NONE', #1082, #83, #1309, .T. ) ;
#880 = CARTESIAN_POINT ( 'NONE',  ( -35.95782392759633694, 0.000000000000000000, -54.99999999999999289 ) ) ;
#881 = CARTESIAN_POINT ( 'NONE',  ( 1.898202538678401896E-16, 0.2999999999999999889, -53.05000000000000426 ) ) ;
#882 = EDGE_CURVE ( 'NONE', #1569, #1785, #2355, .T. ) ;
#883 = CARTESIAN_POINT ( 'NONE',  ( 29.50275582214076309, 0.2999999999999999889, -4.922824761030966556 ) ) ;
#884 = CARTESIAN_POINT ( 'NONE',  ( -16.93118474904564152, 1.084202172485504434E-16, 9.000000000000007105 ) ) ;
#885 = EDGE_LOOP ( 'NONE', ( #2294, #2313, #2062, #1724 ) ) ;
#886 = PLANE ( 'NONE',  #1212 ) ;
#887 = CARTESIAN_POINT ( 'NONE',  ( -4.000000000000000000, 0.000000000000000000, -65.00000000000002842 ) ) ;
#888 = VECTOR ( 'NONE', #1453, 1000.000000000000000 ) ;
#889 = ORIENTED_EDGE ( 'NONE', *, *, #2569, .F. ) ;
#890 = VERTEX_POINT ( 'NONE', #1331 ) ;
#891 = VERTEX_POINT ( 'NONE', #1295 ) ;
#892 = DESIGN_CONTEXT ( 'detailed design', #2365, 'design' ) ;
#893 = VECTOR ( 'NONE', #185, 1000.000000000000000 ) ;
#894 = DIRECTION ( 'NONE',  ( 0.000000000000000000, 0.000000000000000000, 1.000000000000000000 ) ) ;
#895 = CARTESIAN_POINT ( 'NONE',  ( -14.10000000000000320, 0.000000000000000000, -46.00000000000000000 ) ) ;
#896 = DIRECTION ( 'NONE',  ( 0.000000000000000000, 1.000000000000000000, 0.000000000000000000 ) ) ;
#897 = CARTESIAN_POINT ( 'NONE',  ( 0.000000000000000000, -0.7000000000000000666, -25.60000000000000142 ) ) ;
#898 = ORIENTED_EDGE ( 'NONE', *, *, #2356, .T. ) ;
#899 = EDGE_CURVE ( 'NONE', #2584, #2325, #2101, .T. ) ;
#900 = FACE_BOUND ( 'NONE', #1854, .T. ) ;
#901 = DIRECTION ( 'NONE',  ( 0.000000000000000000, 1.000000000000000000, 0.000000000000000000 ) ) ;
#902 = EDGE_CURVE ( 'NONE', #1540, #507, #1945, .T. ) ;
#903 = ORIENTED_EDGE ( 'NONE', *, *, #2505, .F. ) ;
#904 = ORIENTED_EDGE ( 'NONE', *, *, #225, .T. ) ;
#905 = ORIENTED_EDGE ( 'NONE', *, *, #747, .F. ) ;
#906 = LINE ( 'NONE', #99, #733 ) ;
#907 = AXIS2_PLACEMENT_3D ( 'NONE', #1887, #658, #1483 ) ;
#908 = LINE ( 'NONE', #1729, #1543 ) ;
#909 = CIRCLE ( 'NONE', #557, 1.000000000000000000 ) ;
#910 = DIRECTION ( 'NONE',  ( 0.000000000000000000, -1.000000000000000000, 0.000000000000000000 ) ) ;
#911 = AXIS2_PLACEMENT_3D ( 'NONE', #2428, #2469, #2269 ) ;
#912 = ORIENTED_EDGE ( 'NONE', *, *, #1436, .F. ) ;
#913 = CARTESIAN_POINT ( 'NONE',  ( -25.93292131147529389, 0.000000000000000000, -0.5307337294603530209 ) ) ;
#914 = EDGE_CURVE ( 'NONE', #32, #2047, #1509, .T. ) ;
#915 = LINE ( 'NONE', #1743, #2277 ) ;
#916 = ORIENTED_EDGE ( 'NONE', *, *, #654, .F. ) ;
#917 = EDGE_LOOP ( 'NONE', ( #491, #686, #1161, #2120 ) ) ;
#918 = AXIS2_PLACEMENT_3D ( 'NONE', #1742, #1538, #2358 ) ;
#919 = DIRECTION ( 'NONE',  ( 0.000000000000000000, 1.000000000000000000, 0.000000000000000000 ) ) ;
#920 = VERTEX_POINT ( 'NONE', #881 ) ;
#921 = LINE ( 'NONE', #715, #1679 ) ;
#922 = DIRECTION ( 'NONE',  ( -0.000000000000000000, -1.000000000000000000, -0.000000000000000000 ) ) ;
#923 = EDGE_LOOP ( 'NONE', ( #2335, #1276, #2107, #543 ) ) ;
#924 = CARTESIAN_POINT ( 'NONE',  ( -34.99999999999999289, 0.2999999999999999889, -79.99999999999997158 ) ) ;
#925 = CARTESIAN_POINT ( 'NONE',  ( -2.000000000000000000, 0.2999999999999999889, 5.500000000000000000 ) ) ;
#926 = ORIENTED_EDGE ( 'NONE', *, *, #2311, .T. ) ;
#927 = ORIENTED_EDGE ( 'NONE', *, *, #2221, .T. ) ;
#928 = EDGE_CURVE ( 'NONE', #1911, #755, #2402, .T. ) ;
#929 = ORIENTED_EDGE ( 'NONE', *, *, #1861, .T. ) ;
#930 = EDGE_CURVE ( 'NONE', #1962, #787, #921, .T. ) ;
#931 = FACE_OUTER_BOUND ( 'NONE', #2098, .T. ) ;
#932 = LINE ( 'NONE', #1125, #249 ) ;
#933 = APPROVAL_PERSON_ORGANIZATION ( #1196, #1602, #2233 ) ;
#934 = ORIENTED_EDGE ( 'NONE', *, *, #2208, .F. ) ;
#935 = FACE_BOUND ( 'NONE', #1282, .T. ) ;
#936 = DIRECTION ( 'NONE',  ( 0.3826834323650895042, 0.000000000000000000, -0.9238795325112869605 ) ) ;
#937 = ORIENTED_EDGE ( 'NONE', *, *, #303, .T. ) ;
#938 = VERTEX_POINT ( 'NONE', #704 ) ;
#939 = ADVANCED_FACE ( 'NONE', ( #931 ), #2111, .F. ) ;
#940 = ORIENTED_EDGE ( 'NONE', *, *, #2022, .T. ) ;
#941 = CARTESIAN_POINT ( 'NONE',  ( 19.16066017177982772, -0.7000000000000000666, -51.06066017177982985 ) ) ;
#942 = EDGE_LOOP ( 'NONE', ( #2040, #2557, #1915, #2453 ) ) ;
#943 = LINE ( 'NONE', #1152, #2543 ) ;
#944 = CIRCLE ( 'NONE', #2323, 0.9999999999999978906 ) ;
#945 = AXIS2_PLACEMENT_3D ( 'NONE', #558, #919, #712 ) ;
#946 = FACE_OUTER_BOUND ( 'NONE', #632, .T. ) ;
#947 = ORIENTED_EDGE ( 'NONE', *, *, #1657, .T. ) ;
#948 = CLOSED_SHELL ( 'NONE', ( #2242, #2245, #1776, #1050, #330, #2137, #663, #2122, #800, #1369, #1383, #1972, #1054, #2487, #2027, #1536, #619, #1796, #2524, #1132, #142, #1039, #780, #727, #2437, #367, #1762, #784, #467, #1305, #583, #401, #1170, #1519, #1143, #1288, #2520, #158, #1956, #2536, #1407, #195, #596, #257, #1632, #1484, #1117, #1021, #2650, #2279, #1816, #1017, #939, #1210, #2386, #2007, #2652, #2340, #1875, #2186, #327, #454, #1401, #1896, #2075, #1939, #867, #1607, #581, #60, #230, #2370, #1707, #1922, #1813 ) ) ;
#949 = ORIENTED_EDGE ( 'NONE', *, *, #2617, .F. ) ;
#950 = ORIENTED_EDGE ( 'NONE', *, *, #2458, .T. ) ;
#951 = EDGE_LOOP ( 'NONE', ( #1533, #2563, #360, #348 ) ) ;
#952 = CARTESIAN_POINT ( 'NONE',  ( -28.67173086060771325, 0.000000000000000000, 2.309698831278220510 ) ) ;
#953 = DIRECTION ( 'NONE',  ( 0.3826834323650895042, 0.000000000000000000, -0.9238795325112869605 ) ) ;
#954 = EDGE_LOOP ( 'NONE', ( #483, #1365, #927, #579 ) ) ;
#955 = CARTESIAN_POINT ( 'NONE',  ( -7.499999999999985789, 0.000000000000000000, -71.99999999999998579 ) ) ;
#956 = EDGE_CURVE ( 'NONE', #83, #891, #1493, .T. ) ;
#957 = FACE_OUTER_BOUND ( 'NONE', #523, .T. ) ;
#958 = DIRECTION ( 'NONE',  ( -4.625929269271502677E-16, -0.000000000000000000, 1.000000000000000000 ) ) ;
#959 = CARTESIAN_POINT ( 'NONE',  ( -19.16066017177982772, 0.000000000000000000, -26.03933982822018933 ) ) ;
#960 = ORIENTED_EDGE ( 'NONE', *, *, #2604, .F. ) ;
#961 = CARTESIAN_POINT ( 'NONE',  ( -14.10000000000000142, 0.2999999999999999889, -29.09999999999999787 ) ) ;
#962 = ORIENTED_EDGE ( 'NONE', *, *, #1691, .T. ) ;
#963 = ORIENTED_EDGE ( 'NONE', *, *, #1532, .T. ) ;
#964 = ORIENTED_EDGE ( 'NONE', *, *, #1565, .T. ) ;
#965 = FACE_OUTER_BOUND ( 'NONE', #850, .T. ) ;
#966 = APPROVAL_DATE_TIME ( #7, #404 ) ;
#967 = ORIENTED_EDGE ( 'NONE', *, *, #2125, .F. ) ;
#968 = CARTESIAN_POINT ( 'NONE',  ( -27.49999999999998934, 0.000000000000000000, -69.99999999999998579 ) ) ;
#969 = VECTOR ( 'NONE', #2653, 1000.000000000000114 ) ;
#970 = DIRECTION ( 'NONE',  ( 0.000000000000000000, 1.000000000000000000, 0.000000000000000000 ) ) ;
#971 = DIRECTION ( 'NONE',  ( -0.000000000000000000, 1.000000000000000000, -0.000000000000000000 ) ) ;
#972 = DIRECTION ( 'NONE',  ( 1.000000000000000000, -0.000000000000000000, -0.000000000000000000 ) ) ;
#973 = EDGE_CURVE ( 'NONE', #2549, #1121, #474, .T. ) ;
#974 = PLANE ( 'NONE',  #822 ) ;
#975 = CARTESIAN_POINT ( 'NONE',  ( 27.49999999999999289, 0.000000000000000000, -71.99999999999998579 ) ) ;
#976 = EDGE_CURVE ( 'NONE', #694, #2472, #72, .T. ) ;
#977 = VERTEX_POINT ( 'NONE', #86 ) ;
#978 = EDGE_LOOP ( 'NONE', ( #640, #282, #2519, #1243 ) ) ;
#979 = ORIENTED_EDGE ( 'NONE', *, *, #272, .T. ) ;
#980 = DIRECTION ( 'NONE',  ( 0.000000000000000000, 0.000000000000000000, 1.000000000000000000 ) ) ;
#981 = COORDINATED_UNIVERSAL_TIME_OFFSET ( 1, 0, .AHEAD. ) ;
#982 = EDGE_LOOP ( 'NONE', ( #297, #1768 ) ) ;
#983 = CYLINDRICAL_SURFACE ( 'NONE', #1938, 0.9999999999999983347 ) ;
#984 = CARTESIAN_POINT ( 'NONE',  ( 7.499999999999989342, 0.000000000000000000, -71.99999999999998579 ) ) ;
#985 = CARTESIAN_POINT ( 'NONE',  ( 21.55058241160208610, 0.2999999999999999889, 5.913417161825456070 ) ) ;
#986 = LINE ( 'NONE', #157, #1852 ) ;
#987 = CARTESIAN_POINT ( 'NONE',  ( -2.000000000000000000, 0.000000000000000000, 5.500000000000000000 ) ) ;
#988 = EDGE_CURVE ( 'NONE', #633, #2584, #908, .T. ) ;
#989 = DIRECTION ( 'NONE',  ( -0.000000000000000000, -1.000000000000000000, -0.000000000000000000 ) ) ;
#990 = DIRECTION ( 'NONE',  ( -0.000000000000000000, 1.000000000000000000, -0.000000000000000000 ) ) ;
#991 = CIRCLE ( 'NONE', #2104, 2.000000000000001776 ) ;
#992 = ORIENTED_EDGE ( 'NONE', *, *, #2505, .T. ) ;
#993 = VERTEX_POINT ( 'NONE', #2542 ) ;
#994 = CARTESIAN_POINT ( 'NONE',  ( -23.10219042681884716, 0.2999999999999999889, 2.167504048002325767 ) ) ;
#995 = PERSON_AND_ORGANIZATION_ROLE ( 'classification_officer' ) ;
#996 = VECTOR ( 'NONE', #1732, 1000.000000000000000 ) ;
#997 = DIRECTION ( 'NONE',  ( 0.000000000000000000, 0.000000000000000000, -1.000000000000000000 ) ) ;
#998 = CARTESIAN_POINT ( 'NONE',  ( -34.99999999999999289, 0.000000000000000000, -79.99999999999997158 ) ) ;
#999 = LINE ( 'NONE', #213, #2183 ) ;
#1000 = DIRECTION ( 'NONE',  ( 0.000000000000000000, 0.000000000000000000, -1.000000000000000000 ) ) ;
#1001 = DIRECTION ( 'NONE',  ( -1.000000000000000000, 0.000000000000000000, -0.000000000000000000 ) ) ;
#1002 = CARTESIAN_POINT ( 'NONE',  ( 35.95782392759633694, 0.2999999999999999889, -65.00000000000000000 ) ) ;
#1003 = DIRECTION ( 'NONE',  ( 0.000000000000000000, 0.000000000000000000, 1.000000000000000000 ) ) ;
#1004 = ORIENTED_EDGE ( 'NONE', *, *, #2600, .F. ) ;
#1005 = EDGE_CURVE ( 'NONE', #37, #1684, #1523, .T. ) ;
#1006 = VERTEX_POINT ( 'NONE', #1739 ) ;
#1007 = EDGE_CURVE ( 'NONE', #228, #2408, #295, .T. ) ;
#1008 = DIRECTION ( 'NONE',  ( -0.000000000000000000, 1.000000000000000000, -0.000000000000000000 ) ) ;
#1009 = LINE ( 'NONE', #771, #116 ) ;
#1010 = CARTESIAN_POINT ( 'NONE',  ( 2.000000000000000000, 0.000000000000000000, 4.500000000000000000 ) ) ;
#1011 = DIRECTION ( 'NONE',  ( 0.000000000000000000, 0.000000000000000000, 1.000000000000000000 ) ) ;
#1012 = LINE ( 'NONE', #1456, #342 ) ;
#1013 = CIRCLE ( 'NONE', #2347, 1.550000000000002709 ) ;
#1014 = CARTESIAN_POINT ( 'NONE',  ( 28.39410038312723827, 0.2999999999999999889, -5.382044879869067877 ) ) ;
#1015 = CARTESIAN_POINT ( 'NONE',  ( 21.55058241160208254, 0.000000000000000000, 5.913417161825443635 ) ) ;
#1016 = ORIENTED_EDGE ( 'NONE', *, *, #389, .F. ) ;
#1017 = ADVANCED_FACE ( 'NONE', ( #2218 ), #767, .T. ) ;
#1018 = LINE ( 'NONE', #636, #2496 ) ;
#1019 = PERSON_AND_ORGANIZATION ( #1285, #2088 ) ;
#1020 = DIRECTION ( 'NONE',  ( 0.000000000000000000, 0.000000000000000000, 1.000000000000000000 ) ) ;
#1021 = ADVANCED_FACE ( 'NONE', ( #1355 ), #2582, .F. ) ;
#1022 = CARTESIAN_POINT ( 'NONE',  ( 25.93292131147529389, 0.2999999999999999889, -1.530733729460350911 ) ) ;
#1023 = CARTESIAN_POINT ( 'NONE',  ( -15.64168576756671669, 0.2999999999999999889, 4.500000000000003553 ) ) ;
#1024 = ORIENTED_EDGE ( 'NONE', *, *, #634, .F. ) ;
#1025 = LINE ( 'NONE', #2063, #2246 ) ;
#1026 = VECTOR ( 'NONE', #875, 1000.000000000000000 ) ;
#1027 = LINE ( 'NONE', #836, #1756 ) ;
#1028 = ORIENTED_EDGE ( 'NONE', *, *, #837, .T. ) ;
#1029 = VECTOR ( 'NONE', #1344, 1000.000000000000000 ) ;
#1030 = AXIS2_PLACEMENT_3D ( 'NONE', #2514, #674, #2315 ) ;
#1031 = VERTEX_POINT ( 'NONE', #180 ) ;
#1032 = VERTEX_POINT ( 'NONE', #2203 ) ;
#1033 = FACE_BOUND ( 'NONE', #1705, .T. ) ;
#1034 = DIRECTION ( 'NONE',  ( 0.000000000000000000, 1.000000000000000000, -0.000000000000000000 ) ) ;
#1035 = CARTESIAN_POINT ( 'NONE',  ( -24.00000000000000000, 0.000000000000000000, 0.000000000000000000 ) ) ;
#1036 = CARTESIAN_POINT ( 'NONE',  ( -25.93292131147529389, 0.000000000000000000, -1.530733729460350911 ) ) ;
#1037 = CIRCLE ( 'NONE', #2372, 2.000000000000000000 ) ;
#1038 = ORIENTED_EDGE ( 'NONE', *, *, #1099, .T. ) ;
#1039 = ADVANCED_FACE ( 'NONE', ( #362 ), #2173, .F. ) ;
#1040 = PLANE ( 'NONE',  #823 ) ;
#1041 = CYLINDRICAL_SURFACE ( 'NONE', #554, 1.549999999999995826 ) ;
#1042 = ORIENTED_EDGE ( 'NONE', *, *, #601, .F. ) ;
#1043 = ORIENTED_EDGE ( 'NONE', *, *, #879, .T. ) ;
#1044 = CARTESIAN_POINT ( 'NONE',  ( -16.93118474904564152, 0.000000000000000000, 4.000000000000007994 ) ) ;
#1045 = CARTESIAN_POINT ( 'NONE',  ( 25.93292131147529389, 0.000000000000000000, -1.530733729460350911 ) ) ;
#1046 = PLANE ( 'NONE',  #1402 ) ;
#1047 = CARTESIAN_POINT ( 'NONE',  ( -2.000000000000000000, 0.2999999999999999889, 4.500000000000000000 ) ) ;
#1048 = ORIENTED_EDGE ( 'NONE', *, *, #1308, .F. ) ;
#1049 = FACE_OUTER_BOUND ( 'NONE', #885, .T. ) ;
#1050 = ADVANCED_FACE ( 'NONE', ( #331 ), #1759, .F. ) ;
#1051 = CARTESIAN_POINT ( 'NONE',  ( 16.10000000000000142, 0.2999999999999999889, -31.10000000000000142 ) ) ;
#1052 = CIRCLE ( 'NONE', #1829, 1.549999999999999378 ) ;
#1053 = ORIENTED_EDGE ( 'NONE', *, *, #28, .T. ) ;
#1054 = ADVANCED_FACE ( 'NONE', ( #2420 ), #1385, .F. ) ;
#1055 = VECTOR ( 'NONE', #922, 1000.000000000000000 ) ;
#1056 = VERTEX_POINT ( 'NONE', #1957 ) ;
#1057 = ORIENTED_EDGE ( 'NONE', *, *, #511, .F. ) ;
#1058 = CYLINDRICAL_SURFACE ( 'NONE', #1506, 0.9999999999999983347 ) ;
#1059 = LINE ( 'NONE', #652, #1757 ) ;
#1060 = CARTESIAN_POINT ( 'NONE',  ( 25.93292131147529389, 0.000000000000000000, -2.530733729460348691 ) ) ;
#1061 = CYLINDRICAL_SURFACE ( 'NONE', #1997, 1.549999999999995826 ) ;
#1062 = ORIENTED_EDGE ( 'NONE', *, *, #547, .T. ) ;
#1063 = CARTESIAN_POINT ( 'NONE',  ( 1.898202538678401896E-16, 0.000000000000000000, -53.05000000000000426 ) ) ;
#1064 = DIRECTION ( 'NONE',  ( -0.000000000000000000, -1.000000000000000000, -0.000000000000000000 ) ) ;
#1065 = EDGE_CURVE ( 'NONE', #714, #1438, #1886, .T. ) ;
#1066 = ORIENTED_EDGE ( 'NONE', *, *, #1601, .T. ) ;
#1067 = AXIS2_PLACEMENT_3D ( 'NONE', #790, #1808, #1820 ) ;
#1068 = ORIENTED_EDGE ( 'NONE', *, *, #1272, .F. ) ;
#1069 = CIRCLE ( 'NONE', #729, 2.000000000000000000 ) ;
#1070 = ORIENTED_EDGE ( 'NONE', *, *, #1522, .F. ) ;
#1071 = EDGE_CURVE ( 'NONE', #294, #1006, #1069, .T. ) ;
#1072 = AXIS2_PLACEMENT_3D ( 'NONE', #435, #2041, #648 ) ;
#1073 = FACE_BOUND ( 'NONE', #339, .T. ) ;
#1074 = VECTOR ( 'NONE', #2036, 1000.000000000000000 ) ;
#1075 = LINE ( 'NONE', #285, #2147 ) ;
#1076 = DIRECTION ( 'NONE',  ( 0.000000000000000000, 1.000000000000000000, 0.000000000000000000 ) ) ;
#1077 = CYLINDRICAL_SURFACE ( 'NONE', #1745, 2.000000000000000000 ) ;
#1078 = VERTEX_POINT ( 'NONE', #524 ) ;
#1079 = FACE_BOUND ( 'NONE', #659, .T. ) ;
#1080 = LINE ( 'NONE', #642, #45 ) ;
#1081 = CIRCLE ( 'NONE', #2585, 1.550000000000002709 ) ;
#1082 = VERTEX_POINT ( 'NONE', #952 ) ;
#1083 = ORIENTED_EDGE ( 'NONE', *, *, #43, .T. ) ;
#1084 = DIRECTION ( 'NONE',  ( 0.000000000000000000, -1.000000000000000000, 0.000000000000000000 ) ) ;
#1085 = EDGE_CURVE ( 'NONE', #737, #551, #1801, .T. ) ;
#1086 = DIRECTION ( 'NONE',  ( 1.000000000000000000, 0.000000000000000000, -4.656975774434382752E-16 ) ) ;
#1087 = DIRECTION ( 'NONE',  ( 0.000000000000000000, 0.000000000000000000, 1.000000000000000000 ) ) ;
#1088 = CARTESIAN_POINT ( 'NONE',  ( -25.93292131147529389, 0.000000000000000000, -1.530733729460350911 ) ) ;
#1089 = VERTEX_POINT ( 'NONE', #2160 ) ;
#1090 = CARTESIAN_POINT ( 'NONE',  ( 25.93292131147529389, 0.000000000000000000, -1.530733729460350911 ) ) ;
#1091 = CARTESIAN_POINT ( 'NONE',  ( -24.94994949184141220, 0.000000000000000000, 2.932870912732504998 ) ) ;
#1092 = ORIENTED_EDGE ( 'NONE', *, *, #94, .F. ) ;
#1093 = ORIENTED_EDGE ( 'NONE', *, *, #110, .F. ) ;
#1094 = EDGE_LOOP ( 'NONE', ( #1028, #889, #1770, #1062 ) ) ;
#1095 = VECTOR ( 'NONE', #2439, 1000.000000000000000 ) ;
#1096 = DIRECTION ( 'NONE',  ( -0.000000000000000000, 1.000000000000000000, -0.000000000000000000 ) ) ;
#1097 = AXIS2_PLACEMENT_3D ( 'NONE', #62, #2303, #463 ) ;
#1098 = DIRECTION ( 'NONE',  ( 0.000000000000000000, -1.000000000000000000, 0.000000000000000000 ) ) ;
#1099 = EDGE_CURVE ( 'NONE', #148, #2446, #1929, .T. ) ;
#1100 = CARTESIAN_POINT ( 'NONE',  ( 25.93292131147529389, 0.000000000000000000, -1.530733729460350911 ) ) ;
#1101 = VERTEX_POINT ( 'NONE', #753 ) ;
#1102 = CARTESIAN_POINT ( 'NONE',  ( -19.16066017177982772, 0.000000000000000000, -24.48933982822019217 ) ) ;
#1103 = EDGE_CURVE ( 'NONE', #578, #1800, #124, .T. ) ;
#1104 = DIRECTION ( 'NONE',  ( 0.000000000000000000, 0.000000000000000000, 1.000000000000000000 ) ) ;
#1105 = ORIENTED_EDGE ( 'NONE', *, *, #313, .T. ) ;
#1106 = ORIENTED_EDGE ( 'NONE', *, *, #852, .T. ) ;
#1107 = FACE_OUTER_BOUND ( 'NONE', #942, .T. ) ;
#1108 = CIRCLE ( 'NONE', #2620, 2.000000000000000000 ) ;
#1109 = EDGE_LOOP ( 'NONE', ( #1382, #1527 ) ) ;
#1110 = LINE ( 'NONE', #1750, #2493 ) ;
#1111 = CIRCLE ( 'NONE', #1637, 1.549999999999995826 ) ;
#1112 = LINE ( 'NONE', #138, #1224 ) ;
#1113 = CIRCLE ( 'NONE', #2626, 1.550000000000002709 ) ;
#1114 = ORIENTED_EDGE ( 'NONE', *, *, #14, .F. ) ;
#1115 = FACE_BOUND ( 'NONE', #1616, .T. ) ;
#1116 = FACE_OUTER_BOUND ( 'NONE', #568, .T. ) ;
#1117 = ADVANCED_FACE ( 'NONE', ( #965 ), #535, .F. ) ;
#1118 = AXIS2_PLACEMENT_3D ( 'NONE', #359, #1219, #2646 ) ;
#1119 = ORIENTED_EDGE ( 'NONE', *, *, #1942, .T. ) ;
#1120 = EDGE_CURVE ( 'NONE', #361, #1500, #2281, .T. ) ;
#1121 = VERTEX_POINT ( 'NONE', #1984 ) ;
#1122 = CIRCLE ( 'NONE', #918, 2.000000000000000000 ) ;
#1123 = ORIENTED_EDGE ( 'NONE', *, *, #531, .F. ) ;
#1124 = DIRECTION ( 'NONE',  ( -0.000000000000000000, -1.000000000000000000, -0.000000000000000000 ) ) ;
#1125 = CARTESIAN_POINT ( 'NONE',  ( 19.16066017177982772, -0.7000000000000000666, -24.48933982822018507 ) ) ;
#1126 = VERTEX_POINT ( 'NONE', #151 ) ;
#1127 = DIRECTION ( 'NONE',  ( -0.3826834323650895042, 0.000000000000000000, -0.9238795325112869605 ) ) ;
#1128 = LINE ( 'NONE', #143, #336 ) ;
#1129 = ORIENTED_EDGE ( 'NONE', *, *, #2091, .F. ) ;
#1130 = EDGE_CURVE ( 'NONE', #1364, #533, #1111, .T. ) ;
#1131 = ORIENTED_EDGE ( 'NONE', *, *, #2141, .F. ) ;
#1132 = ADVANCED_FACE ( 'NONE', ( #2405 ), #566, .F. ) ;
#1133 = VERTEX_POINT ( 'NONE', #1817 ) ;
#1134 = CARTESIAN_POINT ( 'NONE',  ( 31.35051488716333878, 0.2999999999999999889, -4.157457896300786437 ) ) ;
#1135 = CIRCLE ( 'NONE', #2130, 1.000000000000000000 ) ;
#1136 = CARTESIAN_POINT ( 'NONE',  ( 27.90636399587753402, 0.2999999999999999889, 4.157457896300796207 ) ) ;
#1137 = LOCAL_TIME ( 16, 2, 38.00000000000000000, #2191 ) ;
#1138 = ORIENTED_EDGE ( 'NONE', *, *, #1952, .F. ) ;
#1139 = PLANE ( 'NONE',  #2414 ) ;
#1140 = CARTESIAN_POINT ( 'NONE',  ( -16.10000000000000497, 0.2999999999999999889, -46.00000000000000000 ) ) ;
#1141 = EDGE_LOOP ( 'NONE', ( #1462, #1537, #1461, #860 ) ) ;
#1142 = ORIENTED_EDGE ( 'NONE', *, *, #1071, .T. ) ;
#1143 = ADVANCED_FACE ( 'NONE', ( #594 ), #2638, .F. ) ;
#1144 = ORIENTED_EDGE ( 'NONE', *, *, #2458, .F. ) ;
#1145 = EDGE_CURVE ( 'NONE', #2267, #1782, #542, .T. ) ;
#1146 = EDGE_LOOP ( 'NONE', ( #1303, #470, #2298, #513 ) ) ;
#1147 = DIRECTION ( 'NONE',  ( -0.3826834323650900593, 0.000000000000000000, 0.9238795325112866275 ) ) ;
#1148 = AXIS2_PLACEMENT_3D ( 'NONE', #1976, #1325, #708 ) ;
#1149 = LINE ( 'NONE', #501, #1055 ) ;
#1150 = VERTEX_POINT ( 'NONE', #2396 ) ;
#1151 = VECTOR ( 'NONE', #610, 1000.000000000000000 ) ;
#1152 = CARTESIAN_POINT ( 'NONE',  ( 35.00000000000000000, 0.2999999999999999889, -65.00000000000002842 ) ) ;
#1153 = VECTOR ( 'NONE', #2100, 1000.000000000000000 ) ;
#1154 = CIRCLE ( 'NONE', #1970, 2.000000000000000000 ) ;
#1155 = CARTESIAN_POINT ( 'NONE',  ( 25.93292131147529389, 0.2999999999999999889, -2.530733729460348691 ) ) ;
#1156 = CYLINDRICAL_SURFACE ( 'NONE', #864, 5.000000000000000000 ) ;
#1157 = CARTESIAN_POINT ( 'NONE',  ( -27.31170818283484536, 0.2999999999999999889, -7.995170809621823693 ) ) ;
#1158 = ORIENTED_EDGE ( 'NONE', *, *, #2260, .T. ) ;
#1159 = DIRECTION ( 'NONE',  ( 0.000000000000000000, -1.000000000000000000, 0.000000000000000000 ) ) ;
#1160 = CIRCLE ( 'NONE', #16, 1.550000000000002709 ) ;
#1161 = ORIENTED_EDGE ( 'NONE', *, *, #385, .F. ) ;
#1162 = VERTEX_POINT ( 'NONE', #2442 ) ;
#1163 = VECTOR ( 'NONE', #2586, 1000.000000000000000 ) ;
#1164 = ORIENTED_EDGE ( 'NONE', *, *, #153, .F. ) ;
#1165 = DIRECTION ( 'NONE',  ( 0.000000000000000000, 0.000000000000000000, 1.000000000000000000 ) ) ;
#1166 = EDGE_CURVE ( 'NONE', #1359, #228, #475, .T. ) ;
#1167 = DATE_AND_TIME ( #2610, #2607 ) ;
#1168 = ORIENTED_EDGE ( 'NONE', *, *, #682, .F. ) ;
#1169 = DIRECTION ( 'NONE',  ( -0.000000000000000000, 1.000000000000000000, -0.000000000000000000 ) ) ;
#1170 = ADVANCED_FACE ( 'NONE', ( #1363 ), #974, .F. ) ;
#1171 = DIRECTION ( 'NONE',  ( -0.000000000000000000, 1.000000000000000000, -0.000000000000000000 ) ) ;
#1172 = DIRECTION ( 'NONE',  ( 4.656975774434380780E-16, -0.000000000000000000, 1.000000000000000000 ) ) ;
#1173 = DIRECTION ( 'NONE',  ( -0.000000000000000000, -0.000000000000000000, 1.000000000000000000 ) ) ;
#1174 = CARTESIAN_POINT ( 'NONE',  ( -19.16066017177982772, 0.2999999999999999889, -26.03933982822018933 ) ) ;
#1175 = CYLINDRICAL_SURFACE ( 'NONE', #2024, 1.550000000000002709 ) ;
#1176 = ORIENTED_EDGE ( 'NONE', *, *, #2404, .T. ) ;
#1177 = VERTEX_POINT ( 'NONE', #2589 ) ;
#1178 = DIRECTION ( 'NONE',  ( 0.000000000000000000, 0.000000000000000000, 1.000000000000000000 ) ) ;
#1179 = DATE_AND_TIME ( #350, #1275 ) ;
#1180 = ORIENTED_EDGE ( 'NONE', *, *, #241, .T. ) ;
#1181 = VECTOR ( 'NONE', #1199, 1000.000000000000000 ) ;
#1182 = EDGE_CURVE ( 'NONE', #1236, #749, #760, .T. ) ;
#1183 = CARTESIAN_POINT ( 'NONE',  ( 14.09999999999999609, -0.7000000000000000666, -29.10000000000000142 ) ) ;
#1184 = VECTOR ( 'NONE', #665, 1000.000000000000000 ) ;
#1185 = DIRECTION ( 'NONE',  ( 1.000000000000000000, -0.000000000000000000, -1.230300337572203632E-16 ) ) ;
#1186 = DIRECTION ( 'NONE',  ( -0.000000000000000000, -1.000000000000000000, -0.000000000000000000 ) ) ;
#1187 = FACE_OUTER_BOUND ( 'NONE', #876, .T. ) ;
#1188 = EDGE_CURVE ( 'NONE', #166, #2169, #587, .T. ) ;
#1189 = CARTESIAN_POINT ( 'NONE',  ( -29.15946724785741750, 0.2999999999999999889, -7.229803944891641798 ) ) ;
#1190 = DIRECTION ( 'NONE',  ( 0.000000000000000000, 0.000000000000000000, 1.000000000000000000 ) ) ;
#1191 = DIRECTION ( 'NONE',  ( 3.469446951953614189E-15, 0.000000000000000000, 1.000000000000000000 ) ) ;
#1192 = EDGE_LOOP ( 'NONE', ( #1004, #292, #352, #1263 ) ) ;
#1193 = PRODUCT ( 'bottom_A_fabric', 'bottom_A_fabric', '', ( #1372 ) ) ;
#1194 = ORIENTED_EDGE ( 'NONE', *, *, #1255, .T. ) ;
#1195 = DIRECTION ( 'NONE',  ( 0.3826834323650906144, -0.000000000000000000, 0.9238795325112865164 ) ) ;
#1196 = PERSON_AND_ORGANIZATION ( #1285, #2088 ) ;
#1197 = CARTESIAN_POINT ( 'NONE',  ( -14.10000000000000320, 0.000000000000000000, -29.09999999999999787 ) ) ;
#1198 = CIRCLE ( 'NONE', #2533, 0.9999999999999978906 ) ;
#1199 = DIRECTION ( 'NONE',  ( 1.734723475976805517E-15, 0.000000000000000000, 1.000000000000000000 ) ) ;
#1200 = DIRECTION ( 'NONE',  ( -1.000000000000000000, -0.000000000000000000, -8.953411488912554654E-16 ) ) ;
#1201 = AXIS2_PLACEMENT_3D ( 'NONE', #895, #1933, #308 ) ;
#1202 = DIRECTION ( 'NONE',  ( 0.000000000000000000, 0.000000000000000000, 1.000000000000000000 ) ) ;
#1203 = CARTESIAN_POINT ( 'NONE',  ( -15.64168576756671669, 0.000000000000000000, 3.500000000000005329 ) ) ;
#1204 = AXIS2_PLACEMENT_3D ( 'NONE', #472, #508, #1728 ) ;
#1205 = EDGE_CURVE ( 'NONE', #135, #608, #1379, .T. ) ;
#1206 = CARTESIAN_POINT ( 'NONE',  ( -4.000000000000000000, 0.000000000000000000, -65.00000000000002842 ) ) ;
#1207 = DIRECTION ( 'NONE',  ( 0.000000000000000000, 1.000000000000000000, 0.000000000000000000 ) ) ;
#1208 = AXIS2_PLACEMENT_3D ( 'NONE', #1434, #388, #1190 ) ;
#1209 = ORIENTED_EDGE ( 'NONE', *, *, #818, .F. ) ;
#1210 = ADVANCED_FACE ( 'NONE', ( #602 ), #1217, .F. ) ;
#1211 = ORIENTED_EDGE ( 'NONE', *, *, #988, .F. ) ;
#1212 = AXIS2_PLACEMENT_3D ( 'NONE', #2346, #1937, #720 ) ;
#1213 = FACE_OUTER_BOUND ( 'NONE', #2462, .T. ) ;
#1214 = LINE ( 'NONE', #998, #1095 ) ;
#1215 = DIRECTION ( 'NONE',  ( 0.000000000000000000, 0.000000000000000000, 1.000000000000000000 ) ) ;
#1216 = DIRECTION ( 'NONE',  ( -0.000000000000000000, 1.000000000000000000, -0.000000000000000000 ) ) ;
#1217 = CYLINDRICAL_SURFACE ( 'NONE', #304, 2.000000000000000888 ) ;
#1218 = LINE ( 'NONE', #2457, #1074 ) ;
#1219 = DIRECTION ( 'NONE',  ( 0.000000000000000000, 1.000000000000000000, -0.000000000000000000 ) ) ;
#1220 = EDGE_CURVE ( 'NONE', #1676, #1121, #1795, .T. ) ;
#1221 = VERTEX_POINT ( 'NONE', #2644 ) ;
#1222 = EDGE_CURVE ( 'NONE', #578, #769, #748, .T. ) ;
#1223 = CARTESIAN_POINT ( 'NONE',  ( -4.000000000000000000, 0.000000000000000000, -80.00000000000000000 ) ) ;
#1224 = VECTOR ( 'NONE', #1357, 1000.000000000000227 ) ;
#1225 = CARTESIAN_POINT ( 'NONE',  ( 27.31170818283484536, 0.000000000000000000, -7.995170809621820140 ) ) ;
#1226 = DIRECTION ( 'NONE',  ( 0.000000000000000000, 0.000000000000000000, 1.000000000000000000 ) ) ;
#1227 = CARTESIAN_POINT ( 'NONE',  ( -26.82397179558513756, 0.2999999999999999889, 1.544331966548041279 ) ) ;
#1228 = EDGE_LOOP ( 'NONE', ( #109, #520, #724, #1066 ) ) ;
#1229 = DIRECTION ( 'NONE',  ( 0.000000000000000000, 0.000000000000000000, 1.000000000000000000 ) ) ;
#1230 = VECTOR ( 'NONE', #169, 1000.000000000000000 ) ;
#1231 = LINE ( 'NONE', #2049, #1245 ) ;
#1232 = AXIS2_PLACEMENT_3D ( 'NONE', #310, #910, #1535 ) ;
#1233 = CARTESIAN_POINT ( 'NONE',  ( 35.95782392759633694, 0.2999999999999999889, -65.00000000000000000 ) ) ;
#1234 = ORIENTED_EDGE ( 'NONE', *, *, #634, .T. ) ;
#1235 = EDGE_LOOP ( 'NONE', ( #152, #2566 ) ) ;
#1236 = VERTEX_POINT ( 'NONE', #2633 ) ;
#1237 = FACE_BOUND ( 'NONE', #218, .T. ) ;
#1238 = EDGE_CURVE ( 'NONE', #1133, #1959, #824, .T. ) ;
#1239 = ORIENTED_EDGE ( 'NONE', *, *, #731, .F. ) ;
#1240 = CARTESIAN_POINT ( 'NONE',  ( -27.49999999999998579, 0.000000000000000000, -69.99999999999998579 ) ) ;
#1241 = DIRECTION ( 'NONE',  ( 0.000000000000000000, 0.000000000000000000, -1.000000000000000000 ) ) ;
#1242 = DIRECTION ( 'NONE',  ( 0.000000000000000000, 0.000000000000000000, 1.000000000000000000 ) ) ;
#1243 = ORIENTED_EDGE ( 'NONE', *, *, #834, .F. ) ;
#1244 = LINE ( 'NONE', #615, #741 ) ;
#1245 = VECTOR ( 'NONE', #216, 1000.000000000000000 ) ;
#1246 = FACE_OUTER_BOUND ( 'NONE', #146, .T. ) ;
#1247 = CARTESIAN_POINT ( 'NONE',  ( 4.000000000000000000, 0.2999999999999999889, -65.00000000000002842 ) ) ;
#1248 = VECTOR ( 'NONE', #990, 1000.000000000000000 ) ;
#1249 = VECTOR ( 'NONE', #1597, 1000.000000000000000 ) ;
#1250 = ORIENTED_EDGE ( 'NONE', *, *, #1418, .F. ) ;
#1251 = EDGE_LOOP ( 'NONE', ( #1630, #1693 ) ) ;
#1252 = ORIENTED_EDGE ( 'NONE', *, *, #94, .T. ) ;
#1253 = DIRECTION ( 'NONE',  ( -0.000000000000000000, 1.000000000000000000, -0.000000000000000000 ) ) ;
#1254 = CARTESIAN_POINT ( 'NONE',  ( -19.16066017177982772, 0.2999999999999999889, -51.06066017177982985 ) ) ;
#1255 = EDGE_CURVE ( 'NONE', #1959, #1872, #145, .T. ) ;
#1256 = FACE_OUTER_BOUND ( 'NONE', #1373, .T. ) ;
#1257 = CARTESIAN_POINT ( 'NONE',  ( -19.16066017177982772, -0.7000000000000000666, -51.06066017177982985 ) ) ;
#1258 = ORIENTED_EDGE ( 'NONE', *, *, #2587, .T. ) ;
#1259 = CARTESIAN_POINT ( 'NONE',  ( -19.16066017177982772, 0.000000000000000000, -49.51066017177982559 ) ) ;
#1260 = EDGE_CURVE ( 'NONE', #533, #1364, #1683, .T. ) ;
#1261 = CARTESIAN_POINT ( 'NONE',  ( 19.16066017177982772, -0.7000000000000000666, -26.03933982822018223 ) ) ;
#1262 = EDGE_LOOP ( 'NONE', ( #1268, #333, #593, #2350 ) ) ;
#1263 = ORIENTED_EDGE ( 'NONE', *, *, #731, .T. ) ;
#1264 = FACE_OUTER_BOUND ( 'NONE', #139, .T. ) ;
#1265 = LINE ( 'NONE', #1225, #606 ) ;
#1266 = CARTESIAN_POINT ( 'NONE',  ( 35.00000000000000000, 0.2999999999999999889, -65.00000000000002842 ) ) ;
#1267 = LINE ( 'NONE', #1703, #1620 ) ;
#1268 = ORIENTED_EDGE ( 'NONE', *, *, #389, .T. ) ;
#1269 = EDGE_CURVE ( 'NONE', #752, #1828, #991, .T. ) ;
#1270 = CARTESIAN_POINT ( 'NONE',  ( 0.000000000000000000, -0.7000000000000000666, -51.50000000000000711 ) ) ;
#1271 = PLANE ( 'NONE',  #2399 ) ;
#1272 = EDGE_CURVE ( 'NONE', #2564, #2184, #1643, .T. ) ;
#1273 = EDGE_CURVE ( 'NONE', #83, #1962, #1154, .T. ) ;
#1274 = AXIS2_PLACEMENT_3D ( 'NONE', #1807, #2451, #611 ) ;
#1275 = LOCAL_TIME ( 16, 2, 38.00000000000000000, #981 ) ;
#1276 = ORIENTED_EDGE ( 'NONE', *, *, #702, .T. ) ;
#1277 = ORIENTED_EDGE ( 'NONE', *, *, #73, .F. ) ;
#1278 = FACE_BOUND ( 'NONE', #132, .T. ) ;
#1279 = DIRECTION ( 'NONE',  ( -0.000000000000000000, 1.000000000000000000, -0.000000000000000000 ) ) ;
#1280 = CARTESIAN_POINT ( 'NONE',  ( 24.94994949184141220, 0.2999999999999999889, 2.932870912732504998 ) ) ;
#1281 = DIRECTION ( 'NONE',  ( -0.000000000000000000, -1.000000000000000000, -0.000000000000000000 ) ) ;
#1282 = EDGE_LOOP ( 'NONE', ( #2118, #2512 ) ) ;
#1283 = CARTESIAN_POINT ( 'NONE',  ( 25.93292131147529389, 0.000000000000000000, -1.530733729460350911 ) ) ;
#1284 = DIRECTION ( 'NONE',  ( -0.000000000000000000, -1.000000000000000000, -0.000000000000000000 ) ) ;
#1285 = PERSON ( 'UNSPECIFIED', 'UNSPECIFIED', 'UNSPECIFIED', ('UNSPECIFIED'), ('UNSPECIFIED'), ('UNSPECIFIED') ) ;
#1286 = VERTEX_POINT ( 'NONE', #2212 ) ;
#1287 = CIRCLE ( 'NONE', #644, 5.000000000000000000 ) ;
#1288 = ADVANCED_FACE ( 'NONE', ( #2005 ), #2021, .F. ) ;
#1289 = VERTEX_POINT ( 'NONE', #1822 ) ;
#1290 = AXIS2_PLACEMENT_3D ( 'NONE', #1571, #2390, #2189 ) ;
#1291 = ORIENTED_EDGE ( 'NONE', *, *, #1827, .T. ) ;
#1292 = EDGE_CURVE ( 'NONE', #2217, #2467, #519, .T. ) ;
#1293 = AXIS2_PLACEMENT_3D ( 'NONE', #147, #1783, #2603 ) ;
#1294 = CARTESIAN_POINT ( 'NONE',  ( 0.000000000000000000, 0.000000000000000000, -49.95000000000000284 ) ) ;
#1295 = CARTESIAN_POINT ( 'NONE',  ( -30.58514802243315955, 0.2999999999999999889, -2.309698831278211184 ) ) ;
#1296 = AXIS2_PLACEMENT_3D ( 'NONE', #2270, #2066, #629 ) ;
#1297 = CARTESIAN_POINT ( 'NONE',  ( -35.95782392759633694, 0.2999999999999999889, -54.99999999999999289 ) ) ;
#1298 = DIRECTION ( 'NONE',  ( 0.000000000000000000, 0.000000000000000000, 1.000000000000000000 ) ) ;
#1299 = ORIENTED_EDGE ( 'NONE', *, *, #544, .F. ) ;
#1300 = DIRECTION ( 'NONE',  ( 0.000000000000000000, 1.000000000000000000, 0.000000000000000000 ) ) ;
#1301 = VECTOR ( 'NONE', #268, 1000.000000000000000 ) ;
#1302 = FACE_OUTER_BOUND ( 'NONE', #1228, .T. ) ;
#1303 = ORIENTED_EDGE ( 'NONE', *, *, #2604, .T. ) ;
#1304 = ORIENTED_EDGE ( 'NONE', *, *, #899, .F. ) ;
#1305 = ADVANCED_FACE ( 'NONE', ( #1672, #6, #419, #1237, #1073, #1856, #841, #1895, #1278, #2261, #1033, #261, #2054, #59, #248, #22 ), #236, .F. ) ;
#1306 = ORIENTED_EDGE ( 'NONE', *, *, #914, .T. ) ;
#1307 = FACE_OUTER_BOUND ( 'NONE', #709, .T. ) ;
#1308 = EDGE_CURVE ( 'NONE', #1894, #306, #609, .T. ) ;
#1309 = LINE ( 'NONE', #1897, #433 ) ;
#1310 = LINE ( 'NONE', #296, #1831 ) ;
#1311 = PLANE ( 'NONE',  #2167 ) ;
#1312 = ORIENTED_EDGE ( 'NONE', *, *, #699, .T. ) ;
#1313 = FACE_BOUND ( 'NONE', #270, .T. ) ;
#1314 = LINE ( 'NONE', #2297, #819 ) ;
#1315 = ORIENTED_EDGE ( 'NONE', *, *, #2226, .F. ) ;
#1316 = ORIENTED_EDGE ( 'NONE', *, *, #275, .F. ) ;
#1317 = CIRCLE ( 'NONE', #807, 0.9999999999999978906 ) ;
#1318 = CARTESIAN_POINT ( 'NONE',  ( 27.49999999999999289, 0.000000000000000000, -71.99999999999998579 ) ) ;
#1319 = VERTEX_POINT ( 'NONE', #2094 ) ;
#1320 = DIRECTION ( 'NONE',  ( -1.000000000000000000, 0.000000000000000000, 0.000000000000000000 ) ) ;
#1321 = APPROVAL ( #196, 'UNSPECIFIED' ) ;
#1322 = CARTESIAN_POINT ( 'NONE',  ( 27.49999999999999289, 0.2999999999999999889, -71.99999999999998579 ) ) ;
#1323 = EDGE_LOOP ( 'NONE', ( #898, #2180, #766, #1936 ) ) ;
#1324 = FACE_BOUND ( 'NONE', #496, .T. ) ;
#1325 = DIRECTION ( 'NONE',  ( 0.000000000000000000, 1.000000000000000000, 0.000000000000000000 ) ) ;
#1326 = ORIENTED_EDGE ( 'NONE', *, *, #1166, .F. ) ;
#1327 = ORIENTED_EDGE ( 'NONE', *, *, #1451, .F. ) ;
#1328 = LINE ( 'NONE', #293, #1376 ) ;
#1329 = VECTOR ( 'NONE', #936, 999.9999999999998863 ) ;
#1330 = ORIENTED_EDGE ( 'NONE', *, *, #1387, .T. ) ;
#1331 = CARTESIAN_POINT ( 'NONE',  ( -19.16066017177982772, 0.2999999999999999889, -52.61066017177982701 ) ) ;
#1332 = AXIS2_PLACEMENT_3D ( 'NONE', #1392, #1216, #1834 ) ;
#1333 = AXIS2_PLACEMENT_3D ( 'NONE', #1545, #1398, #980 ) ;
#1334 =( NAMED_UNIT ( * ) SI_UNIT ( $, .STERADIAN. ) SOLID_ANGLE_UNIT ( ) );
#1335 = CIRCLE ( 'NONE', #560, 1.549999999999995826 ) ;
#1336 = ORIENTED_EDGE ( 'NONE', *, *, #1085, .F. ) ;
#1337 = EDGE_CURVE ( 'NONE', #2325, #1384, #2485, .T. ) ;
#1338 = DIRECTION ( 'NONE',  ( 0.000000000000000000, 0.000000000000000000, 1.000000000000000000 ) ) ;
#1339 = CARTESIAN_POINT ( 'NONE',  ( -24.18458262711123297, 0.000000000000000000, 4.780629977755077142 ) ) ;
#1340 = EDGE_CURVE ( 'NONE', #749, #2538, #865, .T. ) ;
#1341 = ORIENTED_EDGE ( 'NONE', *, *, #438, .T. ) ;
#1342 = ORIENTED_EDGE ( 'NONE', *, *, #747, .T. ) ;
#1343 = VERTEX_POINT ( 'NONE', #1223 ) ;
#1344 = DIRECTION ( 'NONE',  ( 1.000000000000000000, -0.000000000000000000, -0.000000000000000000 ) ) ;
#1345 =( NAMED_UNIT ( * ) PLANE_ANGLE_UNIT ( ) SI_UNIT ( $, .RADIAN. ) );
#1346 = EDGE_LOOP ( 'NONE', ( #206, #1092, #1603, #538 ) ) ;
#1347 = DIRECTION ( 'NONE',  ( 0.000000000000000000, 0.000000000000000000, 1.000000000000000000 ) ) ;
#1348 = EDGE_CURVE ( 'NONE', #2387, #920, #95, .T. ) ;
#1349 = CARTESIAN_POINT ( 'NONE',  ( 16.93118474904564152, 0.000000000000000000, 4.000000000000007994 ) ) ;
#1350 = ORIENTED_EDGE ( 'NONE', *, *, #2307, .F. ) ;
#1351 = EDGE_CURVE ( 'NONE', #267, #1162, #2474, .T. ) ;
#1352 = ORIENTED_EDGE ( 'NONE', *, *, #1348, .F. ) ;
#1353 = VERTEX_POINT ( 'NONE', #222 ) ;
#1354 = ORIENTED_EDGE ( 'NONE', *, *, #244, .F. ) ;
#1355 = FACE_OUTER_BOUND ( 'NONE', #1146, .T. ) ;
#1356 = CIRCLE ( 'NONE', #1274, 2.000000000000000000 ) ;
#1357 = DIRECTION ( 'NONE',  ( -0.9238795325112866275, 0.000000000000000000, -0.3826834323650900593 ) ) ;
#1358 = AXIS2_PLACEMENT_3D ( 'NONE', #537, #332, #182 ) ;
#1359 = VERTEX_POINT ( 'NONE', #1660 ) ;
#1360 = CARTESIAN_POINT ( 'NONE',  ( 15.64168576756671669, 0.000000000000000000, 4.500000000000000000 ) ) ;
#1361 = CARTESIAN_POINT ( 'NONE',  ( 27.31170818283484536, 0.000000000000000000, -7.995170809621823693 ) ) ;
#1362 = DIRECTION ( 'NONE',  ( -0.000000000000000000, 0.000000000000000000, 1.000000000000000000 ) ) ;
#1363 = FACE_OUTER_BOUND ( 'NONE', #1726, .T. ) ;
#1364 = VERTEX_POINT ( 'NONE', #2081 ) ;
#1365 = ORIENTED_EDGE ( 'NONE', *, *, #834, .T. ) ;
#1366 = EDGE_CURVE ( 'NONE', #328, #993, #1018, .T. ) ;
#1367 = ORIENTED_EDGE ( 'NONE', *, *, #1007, .F. ) ;
#1368 = ORIENTED_EDGE ( 'NONE', *, *, #2565, .T. ) ;
#1369 = ADVANCED_FACE ( 'NONE', ( #1264 ), #1058, .F. ) ;
#1370 = DIRECTION ( 'NONE',  ( 0.000000000000000000, 0.000000000000000000, 1.000000000000000000 ) ) ;
#1371 = CIRCLE ( 'NONE', #512, 5.000000000000000000 ) ;
#1372 = MECHANICAL_CONTEXT ( 'NONE', #2087, 'mechanical' ) ;
#1373 = EDGE_LOOP ( 'NONE', ( #234, #134, #1042, #937 ) ) ;
#1374 = VECTOR ( 'NONE', #1661, 1000.000000000000000 ) ;
#1375 = CYLINDRICAL_SURFACE ( 'NONE', #1647, 2.000000000000000000 ) ;
#1376 = VECTOR ( 'NONE', #1159, 1000.000000000000000 ) ;
#1377 = DIRECTION ( 'NONE',  ( 0.000000000000000000, 0.000000000000000000, 1.000000000000000000 ) ) ;
#1378 = CARTESIAN_POINT ( 'NONE',  ( 25.93292131147529389, 0.000000000000000000, -0.5307337294603530209 ) ) ;
#1379 = LINE ( 'NONE', #1991, #2535 ) ;
#1380 = CARTESIAN_POINT ( 'NONE',  ( -29.50275582214076309, 0.2999999999999999889, -4.922824761030966556 ) ) ;
#1381 = CARTESIAN_POINT ( 'NONE',  ( 27.49999999999998934, 0.000000000000000000, -69.99999999999998579 ) ) ;
#1382 = ORIENTED_EDGE ( 'NONE', *, *, #2418, .T. ) ;
#1383 = ADVANCED_FACE ( 'NONE', ( #866 ), #1439, .F. ) ;
#1384 = VERTEX_POINT ( 'NONE', #2070 ) ;
#1385 = CYLINDRICAL_SURFACE ( 'NONE', #1333, 1.000000000000000000 ) ;
#1386 = PERSON_AND_ORGANIZATION ( #1285, #2088 ) ;
#1387 = EDGE_CURVE ( 'NONE', #2300, #2162, #2190, .T. ) ;
#1388 = EDGE_LOOP ( 'NONE', ( #1367, #1326, #2152, #2548 ) ) ;
#1389 = CARTESIAN_POINT ( 'NONE',  ( 19.16066017177982772, -0.7000000000000000666, -27.58933982822017583 ) ) ;
#1390 = DIRECTION ( 'NONE',  ( 0.000000000000000000, 0.000000000000000000, -1.000000000000000000 ) ) ;
#1391 = CARTESIAN_POINT ( 'NONE',  ( 28.73738895741058386, 0.000000000000000000, -3.075065696008392635 ) ) ;
#1392 = CARTESIAN_POINT ( 'NONE',  ( 0.000000000000000000, -0.7000000000000000666, -51.50000000000000711 ) ) ;
#1393 = DIRECTION ( 'NONE',  ( 0.000000000000000000, 0.000000000000000000, 1.000000000000000000 ) ) ;
#1394 = CYLINDRICAL_SURFACE ( 'NONE', #1208, 5.000000000000000000 ) ;
#1395 = LINE ( 'NONE', #1837, #2329 ) ;
#1396 = ORIENTED_EDGE ( 'NONE', *, *, #879, .F. ) ;
#1397 = EDGE_LOOP ( 'NONE', ( #214, #811, #484, #825 ) ) ;
#1398 = DIRECTION ( 'NONE',  ( -0.000000000000000000, 1.000000000000000000, -0.000000000000000000 ) ) ;
#1399 = AXIS2_PLACEMENT_3D ( 'NONE', #870, #74, #2477 ) ;
#1400 = LINE ( 'NONE', #539, #353 ) ;
#1401 = ADVANCED_FACE ( 'NONE', ( #2502 ), #661, .F. ) ;
#1402 = AXIS2_PLACEMENT_3D ( 'NONE', #855, #450, #439 ) ;
#1403 = DIRECTION ( 'NONE',  ( 0.000000000000000000, 0.000000000000000000, 1.000000000000000000 ) ) ;
#1404 = CARTESIAN_POINT ( 'NONE',  ( 19.16066017177982772, 0.000000000000000000, -26.03933982822018223 ) ) ;
#1405 = LINE ( 'NONE', #2225, #393 ) ;
#1406 = CARTESIAN_POINT ( 'NONE',  ( -14.10000000000000320, 0.2999999999999999889, -46.00000000000000000 ) ) ;
#1407 = ADVANCED_FACE ( 'NONE', ( #284 ), #2181, .F. ) ;
#1408 = CARTESIAN_POINT ( 'NONE',  ( -21.55058241160208254, 0.2999999999999999889, 5.913417161825440971 ) ) ;
#1409 = CARTESIAN_POINT ( 'NONE',  ( -45.19661925270921188, 0.000000000000000000, -51.17316567634908608 ) ) ;
#1410 = EDGE_LOOP ( 'NONE', ( #1722, #279, #179, #1698 ) ) ;
#1411 = ORIENTED_EDGE ( 'NONE', *, *, #973, .T. ) ;
#1412 = LINE ( 'NONE', #2071, #235 ) ;
#1413 = AXIS2_PLACEMENT_3D ( 'NONE', #2177, #1564, #1104 ) ;
#1414 = LINE ( 'NONE', #2238, #969 ) ;
#1415 = CARTESIAN_POINT ( 'NONE',  ( -23.10219042681884716, 0.2999999999999999889, 2.167504048002325767 ) ) ;
#1416 = AXIS2_PLACEMENT_3D ( 'NONE', #2044, #23, #1649 ) ;
#1417 = CARTESIAN_POINT ( 'NONE',  ( -30.58514802243315955, 0.000000000000000000, -2.309698831278211184 ) ) ;
#1418 = EDGE_CURVE ( 'NONE', #755, #1911, #1335, .T. ) ;
#1419 = DIRECTION ( 'NONE',  ( -0.000000000000000000, 1.000000000000000000, -0.000000000000000000 ) ) ;
#1420 = CIRCLE ( 'NONE', #2103, 1.550000000000002709 ) ;
#1421 = AXIS2_PLACEMENT_3D ( 'NONE', #2353, #2552, #358 ) ;
#1422 = DIRECTION ( 'NONE',  ( 0.000000000000000000, 0.000000000000000000, -1.000000000000000000 ) ) ;
#1423 = EDGE_CURVE ( 'NONE', #1006, #993, #906, .T. ) ;
#1424 = CARTESIAN_POINT ( 'NONE',  ( 35.95782392759633694, 0.000000000000000000, -65.00000000000000000 ) ) ;
#1425 = VECTOR ( 'NONE', #1836, 1000.000000000000000 ) ;
#1426 = ORIENTED_EDGE ( 'NONE', *, *, #1007, .T. ) ;
#1427 = DIRECTION ( 'NONE',  ( 4.656975774434380780E-16, -0.000000000000000000, 1.000000000000000000 ) ) ;
#1428 = VECTOR ( 'NONE', #680, 1000.000000000000000 ) ;
#1429 = CYLINDRICAL_SURFACE ( 'NONE', #1804, 0.9999999999999978906 ) ;
#1430 = CARTESIAN_POINT ( 'NONE',  ( 19.16066017177982772, 0.2999999999999999889, -52.61066017177982701 ) ) ;
#1431 = CARTESIAN_POINT ( 'NONE',  ( 4.000000000000000000, 0.000000000000000000, -80.00000000000000000 ) ) ;
#1432 = ORIENTED_EDGE ( 'NONE', *, *, #649, .T. ) ;
#1433 = CARTESIAN_POINT ( 'NONE',  ( 24.94994949184141220, 0.2999999999999999889, 2.932870912732504998 ) ) ;
#1434 = CARTESIAN_POINT ( 'NONE',  ( 16.93118474904564152, 0.2999999999999999889, 4.000000000000007994 ) ) ;
#1435 = DIRECTION ( 'NONE',  ( 0.000000000000000000, 0.000000000000000000, 1.000000000000000000 ) ) ;
#1436 = EDGE_CURVE ( 'NONE', #551, #258, #763, .T. ) ;
#1437 = ORIENTED_EDGE ( 'NONE', *, *, #14, .T. ) ;
#1438 = VERTEX_POINT ( 'NONE', #961 ) ;
#1439 = CYLINDRICAL_SURFACE ( 'NONE', #133, 0.9999999999999983347 ) ;
#1440 = CARTESIAN_POINT ( 'NONE',  ( 27.49999999999999289, 0.2999999999999999889, -71.99999999999998579 ) ) ;
#1441 = DIRECTION ( 'NONE',  ( -0.000000000000000000, 1.000000000000000000, -0.000000000000000000 ) ) ;
#1442 = CARTESIAN_POINT ( 'NONE',  ( -15.64168576756671669, 0.2999999999999999889, 3.500000000000005329 ) ) ;
#1443 = ORIENTED_EDGE ( 'NONE', *, *, #2078, .T. ) ;
#1444 = DIRECTION ( 'NONE',  ( 0.000000000000000000, 1.000000000000000000, 0.000000000000000000 ) ) ;
#1445 = CARTESIAN_POINT ( 'NONE',  ( 19.16066017177982772, 0.000000000000000000, -51.06066017177982985 ) ) ;
#1446 = PLANE ( 'NONE',  #1975 ) ;
#1447 = VERTEX_POINT ( 'NONE', #1531 ) ;
#1448 = EDGE_CURVE ( 'NONE', #670, #84, #1992, .T. ) ;
#1449 = EDGE_LOOP ( 'NONE', ( #1877, #1119, #2085, #1685 ) ) ;
#1450 = CARTESIAN_POINT ( 'NONE',  ( -15.64168576756671669, 0.000000000000000000, 4.500000000000003553 ) ) ;
#1451 = EDGE_CURVE ( 'NONE', #84, #1569, #2324, .T. ) ;
#1452 = CARTESIAN_POINT ( 'NONE',  ( 4.000000000000000000, 0.2999999999999999889, -65.00000000000002842 ) ) ;
#1453 = DIRECTION ( 'NONE',  ( -0.000000000000000000, -1.000000000000000000, -0.000000000000000000 ) ) ;
#1454 = CARTESIAN_POINT ( 'NONE',  ( 15.64168576756671669, 0.2999999999999999889, 4.500000000000000000 ) ) ;
#1455 = ORIENTED_EDGE ( 'NONE', *, *, #1205, .T. ) ;
#1456 = CARTESIAN_POINT ( 'NONE',  ( 7.499999999999989342, 0.2999999999999999889, -71.99999999999998579 ) ) ;
#1457 = DIRECTION ( 'NONE',  ( -0.000000000000000000, 1.000000000000000000, -0.000000000000000000 ) ) ;
#1458 = AXIS2_PLACEMENT_3D ( 'NONE', #798, #2384, #1810 ) ;
#1459 = VECTOR ( 'NONE', #989, 1000.000000000000000 ) ;
#1460 = ORIENTED_EDGE ( 'NONE', *, *, #702, .F. ) ;
#1461 = ORIENTED_EDGE ( 'NONE', *, *, #1825, .F. ) ;
#1462 = ORIENTED_EDGE ( 'NONE', *, *, #351, .T. ) ;
#1463 = EDGE_CURVE ( 'NONE', #1529, #764, #2528, .T. ) ;
#1464 = CARTESIAN_POINT ( 'NONE',  ( 28.73738895741058386, 0.2999999999999999889, -3.075065696008392635 ) ) ;
#1465 = CIRCLE ( 'NONE', #184, 0.9999999999999983347 ) ;
#1466 = DIRECTION ( 'NONE',  ( -0.9238795325112866275, 0.000000000000000000, -0.3826834323650900593 ) ) ;
#1467 = EDGE_CURVE ( 'NONE', #1582, #1006, #487, .T. ) ;
#1468 = PLANE ( 'NONE',  #2522 ) ;
#1469 = CARTESIAN_POINT ( 'NONE',  ( 4.000000000000000000, 0.000000000000000000, -65.00000000000002842 ) ) ;
#1470 = CIRCLE ( 'NONE', #2288, 1.549999999999995826 ) ;
#1471 = VERTEX_POINT ( 'NONE', #1380 ) ;
#1472 = DIRECTION ( 'NONE',  ( -0.000000000000000000, 1.000000000000000000, -0.000000000000000000 ) ) ;
#1473 = DIRECTION ( 'NONE',  ( 0.000000000000000000, 1.000000000000000000, 0.000000000000000000 ) ) ;
#1474 = ORIENTED_EDGE ( 'NONE', *, *, #1966, .F. ) ;
#1475 = EDGE_LOOP ( 'NONE', ( #326, #305, #2648, #1744 ) ) ;
#1476 = CARTESIAN_POINT ( 'NONE',  ( -16.10000000000000142, -0.7000000000000000666, -31.09999999999999432 ) ) ;
#1477 = DIRECTION ( 'NONE',  ( -4.656975774434382752E-16, 0.000000000000000000, -1.000000000000000000 ) ) ;
#1478 = FACE_OUTER_BOUND ( 'NONE', #1955, .T. ) ;
#1479 = CARTESIAN_POINT ( 'NONE',  ( 35.95782392759633694, 0.2999999999999999889, -54.99999999999999289 ) ) ;
#1480 = EDGE_LOOP ( 'NONE', ( #4, #1105 ) ) ;
#1481 = EDGE_CURVE ( 'NONE', #2300, #1904, #2199, .T. ) ;
#1482 = FACE_OUTER_BOUND ( 'NONE', #1449, .T. ) ;
#1483 = DIRECTION ( 'NONE',  ( 0.3826834323650895042, 0.000000000000000000, 0.9238795325112869605 ) ) ;
#1484 = ADVANCED_FACE ( 'NONE', ( #1107 ), #341, .F. ) ;
#1485 = AXIS2_PLACEMENT_3D ( 'NONE', #897, #1495, #1242 ) ;
#1486 = EDGE_LOOP ( 'NONE', ( #940, #2287, #1138, #1769 ) ) ;
#1487 = AXIS2_PLACEMENT_3D ( 'NONE', #1909, #896, #754 ) ;
#1488 = ORIENTED_EDGE ( 'NONE', *, *, #1269, .F. ) ;
#1489 = ORIENTED_EDGE ( 'NONE', *, *, #2356, .F. ) ;
#1490 = ORIENTED_EDGE ( 'NONE', *, *, #1166, .T. ) ;
#1491 = PRODUCT_DEFINITION_SHAPE ( 'NONE', 'NONE',  #801 ) ;
#1492 = CARTESIAN_POINT ( 'NONE',  ( -7.499999999999985789, 0.000000000000000000, -69.99999999999998579 ) ) ;
#1493 = LINE ( 'NONE', #2316, #5 ) ;
#1494 = DIRECTION ( 'NONE',  ( -0.3826834323650904479, 0.000000000000000000, 0.9238795325112865164 ) ) ;
#1495 = DIRECTION ( 'NONE',  ( -0.000000000000000000, 1.000000000000000000, -0.000000000000000000 ) ) ;
#1496 = ORIENTED_EDGE ( 'NONE', *, *, #2471, .T. ) ;
#1497 = CARTESIAN_POINT ( 'NONE',  ( 14.09999999999999609, 0.2999999999999999889, -29.10000000000000142 ) ) ;
#1498 = EDGE_CURVE ( 'NONE', #120, #2052, #2017, .T. ) ;
#1499 = LINE ( 'NONE', #847, #2573 ) ;
#1500 = VERTEX_POINT ( 'NONE', #1294 ) ;
#1501 = EDGE_CURVE ( 'NONE', #111, #2282, #1328, .T. ) ;
#1502 = VERTEX_POINT ( 'NONE', #71 ) ;
#1503 = VECTOR ( 'NONE', #2150, 1000.000000000000000 ) ;
#1504 = VERTEX_POINT ( 'NONE', #497 ) ;
#1505 = AXIS2_PLACEMENT_3D ( 'NONE', #200, #2426, #1202 ) ;
#1506 = AXIS2_PLACEMENT_3D ( 'NONE', #1648, #2463, #622 ) ;
#1507 = MANIFOLD_SOLID_BREP ( 'Cut-Extrude9', #948 ) ;
#1508 = DIRECTION ( 'NONE',  ( 0.000000000000000000, 1.000000000000000000, 0.000000000000000000 ) ) ;
#1509 = LINE ( 'NONE', #1715, #2232 ) ;
#1510 = DIRECTION ( 'NONE',  ( -1.000000000000000000, 0.000000000000000000, 4.625929269271502677E-16 ) ) ;
#1511 = CARTESIAN_POINT ( 'NONE',  ( 24.00000000000000000, 0.2999999999999999889, 0.000000000000000000 ) ) ;
#1512 = EDGE_LOOP ( 'NONE', ( #2591, #1763, #1944, #318 ) ) ;
#1513 = FACE_BOUND ( 'NONE', #1480, .T. ) ;
#1514 = CIRCLE ( 'NONE', #1556, 0.9999999999999983347 ) ;
#1515 = CARTESIAN_POINT ( 'NONE',  ( -16.93118474904564152, 0.2999999999999999889, 4.000000000000007994 ) ) ;
#1516 = ORIENTED_EDGE ( 'NONE', *, *, #2330, .T. ) ;
#1517 = ORIENTED_EDGE ( 'NONE', *, *, #73, .T. ) ;
#1518 = EDGE_LOOP ( 'NONE', ( #486, #2354 ) ) ;
#1519 = ADVANCED_FACE ( 'NONE', ( #274 ), #1980, .F. ) ;
#1520 = CC_DESIGN_PERSON_AND_ORGANIZATION_ASSIGNMENT ( #827, #595, ( #1193 ) ) ;
#1521 = DIRECTION ( 'NONE',  ( 0.000000000000000000, 0.000000000000000000, -1.000000000000000000 ) ) ;
#1522 = EDGE_CURVE ( 'NONE', #2538, #1126, #1714, .T. ) ;
#1523 = LINE ( 'NONE', #2344, #514 ) ;
#1524 = ORIENTED_EDGE ( 'NONE', *, *, #1878, .F. ) ;
#1525 = CARTESIAN_POINT ( 'NONE',  ( 22.33682356208866082, 0.2999999999999999889, 4.015263113024917452 ) ) ;
#1526 = CYLINDRICAL_SURFACE ( 'NONE', #1413, 1.549999999999999378 ) ;
#1527 = ORIENTED_EDGE ( 'NONE', *, *, #346, .T. ) ;
#1528 = AXIS2_PLACEMENT_3D ( 'NONE', #11, #212, #598 ) ;
#1529 = VERTEX_POINT ( 'NONE', #1318 ) ;
#1530 = ORIENTED_EDGE ( 'NONE', *, *, #711, .T. ) ;
#1531 = CARTESIAN_POINT ( 'NONE',  ( -27.49999999999998934, 0.2999999999999999889, -71.99999999999998579 ) ) ;
#1532 = EDGE_CURVE ( 'NONE', #2184, #2564, #50, .T. ) ;
#1533 = ORIENTED_EDGE ( 'NONE', *, *, #682, .T. ) ;
#1534 = DIRECTION ( 'NONE',  ( -0.000000000000000000, -1.000000000000000000, -0.000000000000000000 ) ) ;
#1535 = DIRECTION ( 'NONE',  ( 0.000000000000000000, 0.000000000000000000, -1.000000000000000000 ) ) ;
#1536 = ADVANCED_FACE ( 'NONE', ( #1307 ), #2541, .F. ) ;
#1537 = ORIENTED_EDGE ( 'NONE', *, *, #153, .T. ) ;
#1538 = DIRECTION ( 'NONE',  ( 0.000000000000000000, 1.000000000000000000, 0.000000000000000000 ) ) ;
#1539 = CARTESIAN_POINT ( 'NONE',  ( 16.93118474904564152, 0.000000000000000000, 9.000000000000007105 ) ) ;
#1540 = VERTEX_POINT ( 'NONE', #1931 ) ;
#1541 = ORIENTED_EDGE ( 'NONE', *, *, #2330, .F. ) ;
#1542 = VECTOR ( 'NONE', #681, 1000.000000000000000 ) ;
#1543 = VECTOR ( 'NONE', #510, 1000.000000000000000 ) ;
#1544 = ORIENTED_EDGE ( 'NONE', *, *, #1120, .T. ) ;
#1545 = CARTESIAN_POINT ( 'NONE',  ( 2.000000000000000000, 0.000000000000000000, 4.500000000000000000 ) ) ;
#1546 = VECTOR ( 'NONE', #1173, 1000.000000000000000 ) ;
#1547 = EDGE_CURVE ( 'NONE', #507, #328, #2064, .T. ) ;
#1548 = VECTOR ( 'NONE', #174, 1000.000000000000000 ) ;
#1549 = EDGE_LOOP ( 'NONE', ( #947, #878, #2602, #2319 ) ) ;
#1550 = FACE_BOUND ( 'NONE', #1235, .T. ) ;
#1551 = EDGE_CURVE ( 'NONE', #1872, #1150, #2406, .T. ) ;
#1552 = CC_DESIGN_PERSON_AND_ORGANIZATION_ASSIGNMENT ( #380, #1605, ( #207 ) ) ;
#1553 = CARTESIAN_POINT ( 'NONE',  ( -2.000000000000000000, 0.000000000000000000, 5.500000000000000000 ) ) ;
#1554 = EDGE_LOOP ( 'NONE', ( #2378, #1600 ) ) ;
#1555 = ORIENTED_EDGE ( 'NONE', *, *, #2554, .T. ) ;
#1556 = AXIS2_PLACEMENT_3D ( 'NONE', #695, #1947, #1338 ) ;
#1557 = ORIENTED_EDGE ( 'NONE', *, *, #2374, .F. ) ;
#1558 = CIRCLE ( 'NONE', #2321, 1.000000000000000000 ) ;
#1559 = EDGE_LOOP ( 'NONE', ( #1460, #2119, #2345, #2479 ) ) ;
#1560 = DIRECTION ( 'NONE',  ( -0.000000000000000000, 1.000000000000000000, -0.000000000000000000 ) ) ;
#1561 = DIRECTION ( 'NONE',  ( -0.000000000000000000, 1.000000000000000000, -0.000000000000000000 ) ) ;
#1562 = ORIENTED_EDGE ( 'NONE', *, *, #241, .F. ) ;
#1563 = DIRECTION ( 'NONE',  ( -0.000000000000000000, 1.000000000000000000, -0.000000000000000000 ) ) ;
#1564 = DIRECTION ( 'NONE',  ( -0.000000000000000000, 1.000000000000000000, -0.000000000000000000 ) ) ;
#1565 = EDGE_CURVE ( 'NONE', #315, #1447, #2443, .T. ) ;
#1566 = CARTESIAN_POINT ( 'NONE',  ( -2.000000000000000000, 0.000000000000000000, 4.500000000000000000 ) ) ;
#1567 = ORIENTED_EDGE ( 'NONE', *, *, #1005, .T. ) ;
#1568 = VERTEX_POINT ( 'NONE', #2618 ) ;
#1569 = VERTEX_POINT ( 'NONE', #576 ) ;
#1570 = ORIENTED_EDGE ( 'NONE', *, *, #2204, .F. ) ;
#1571 = CARTESIAN_POINT ( 'NONE',  ( 27.90636399587753402, 0.2999999999999999889, 4.157457896300796207 ) ) ;
#1572 = AXIS2_PLACEMENT_3D ( 'NONE', #1454, #2280, #2126 ) ;
#1573 = FACE_OUTER_BOUND ( 'NONE', #2172, .T. ) ;
#1574 = CC_DESIGN_APPROVAL ( #1602, ( #801 ) ) ;
#1575 = ORIENTED_EDGE ( 'NONE', *, *, #1551, .F. ) ;
#1576 = DIRECTION ( 'NONE',  ( 0.000000000000000000, 0.000000000000000000, 1.000000000000000000 ) ) ;
#1577 = DIRECTION ( 'NONE',  ( 0.000000000000000000, -1.000000000000000000, 0.000000000000000000 ) ) ;
#1578 = LINE ( 'NONE', #2632, #1642 ) ;
#1579 = DIRECTION ( 'NONE',  ( 0.000000000000000000, 0.000000000000000000, 1.000000000000000000 ) ) ;
#1580 = EDGE_CURVE ( 'NONE', #228, #1359, #1113, .T. ) ;
#1581 = DIRECTION ( 'NONE',  ( 0.000000000000000000, 1.000000000000000000, 0.000000000000000000 ) ) ;
#1582 = VERTEX_POINT ( 'NONE', #2065 ) ;
#1583 = ORIENTED_EDGE ( 'NONE', *, *, #1238, .T. ) ;
#1584 = EDGE_CURVE ( 'NONE', #135, #32, #589, .T. ) ;
#1585 = ORIENTED_EDGE ( 'NONE', *, *, #121, .T. ) ;
#1586 = DIRECTION ( 'NONE',  ( 0.000000000000000000, 0.000000000000000000, 1.000000000000000000 ) ) ;
#1587 = AXIS2_PLACEMENT_3D ( 'NONE', #1023, #1595, #2452 ) ;
#1588 = DATE_TIME_ROLE ( 'classification_date' ) ;
#1589 = ORIENTED_EDGE ( 'NONE', *, *, #1103, .T. ) ;
#1590 = VECTOR ( 'NONE', #414, 1000.000000000000000 ) ;
#1591 = AXIS2_PLACEMENT_3D ( 'NONE', #994, #1195, #2012 ) ;
#1592 = CARTESIAN_POINT ( 'NONE',  ( 34.99999999999999289, 0.2999999999999999889, -79.99999999999997158 ) ) ;
#1593 = AXIS2_PLACEMENT_3D ( 'NONE', #959, #1781, #1579 ) ;
#1594 = CARTESIAN_POINT ( 'NONE',  ( -16.93118474904564152, 0.000000000000000000, 9.000000000000007105 ) ) ;
#1595 = DIRECTION ( 'NONE',  ( 0.000000000000000000, 1.000000000000000000, -0.000000000000000000 ) ) ;
#1596 = CYLINDRICAL_SURFACE ( 'NONE', #697, 0.9999999999999983347 ) ;
#1597 = DIRECTION ( 'NONE',  ( -0.000000000000000000, 1.000000000000000000, -0.000000000000000000 ) ) ;
#1598 = DIRECTION ( 'NONE',  ( 0.000000000000000000, 0.000000000000000000, 1.000000000000000000 ) ) ;
#1599 = CARTESIAN_POINT ( 'NONE',  ( -19.16066017177982772, -0.7000000000000000666, -51.06066017177982985 ) ) ;
#1600 = ORIENTED_EDGE ( 'NONE', *, *, #192, .F. ) ;
#1601 = EDGE_CURVE ( 'NONE', #504, #1032, #2228, .T. ) ;
#1602 = APPROVAL ( #550, 'UNSPECIFIED' ) ;
#1603 = ORIENTED_EDGE ( 'NONE', *, *, #107, .T. ) ;
#1604 = DIRECTION ( 'NONE',  ( 1.000000000000000000, 0.000000000000000000, -0.000000000000000000 ) ) ;
#1605 = PERSON_AND_ORGANIZATION_ROLE ( 'design_supplier' ) ;
#1606 = EDGE_LOOP ( 'NONE', ( #1585, #1615, #2074, #2540 ) ) ;
#1607 = ADVANCED_FACE ( 'NONE', ( #1246 ), #1823, .F. ) ;
#1608 = LINE ( 'NONE', #1389, #525 ) ;
#1609 = CARTESIAN_POINT ( 'NONE',  ( 25.93292131147529389, 0.2999999999999999889, -1.530733729460350911 ) ) ;
#1610 = LINE ( 'NONE', #2631, #1230 ) ;
#1611 = LINE ( 'NONE', #356, #1927 ) ;
#1612 = CARTESIAN_POINT ( 'NONE',  ( 7.499999999999989342, 0.000000000000000000, -71.99999999999998579 ) ) ;
#1613 = CARTESIAN_POINT ( 'NONE',  ( 24.00000000000000000, 0.000000000000000000, -6.938893903907228378E-14 ) ) ;
#1614 = CARTESIAN_POINT ( 'NONE',  ( -27.49999999999999289, 0.000000000000000000, -71.99999999999998579 ) ) ;
#1615 = ORIENTED_EDGE ( 'NONE', *, *, #1735, .F. ) ;
#1616 = EDGE_LOOP ( 'NONE', ( #1995, #1164, #1488, #2461, #903, #106, #20, #1350 ) ) ;
#1617 = DIRECTION ( 'NONE',  ( 1.000000000000000000, 0.000000000000000000, 8.953411488912552682E-16 ) ) ;
#1618 = EDGE_CURVE ( 'NONE', #2584, #752, #1797, .T. ) ;
#1619 = PERSON_AND_ORGANIZATION_ROLE ( 'creator' ) ;
#1620 = VECTOR ( 'NONE', #252, 1000.000000000000000 ) ;
#1621 = CARTESIAN_POINT ( 'NONE',  ( 35.95782392759633694, 0.2999999999999999889, -54.99999999999999289 ) ) ;
#1622 = EDGE_CURVE ( 'NONE', #2162, #1177, #793, .T. ) ;
#1623 = VECTOR ( 'NONE', #1561, 1000.000000000000000 ) ;
#1624 = DIRECTION ( 'NONE',  ( 0.000000000000000000, 1.000000000000000000, 0.000000000000000000 ) ) ;
#1625 = FACE_OUTER_BOUND ( 'NONE', #781, .T. ) ;
#1626 = CARTESIAN_POINT ( 'NONE',  ( -28.73738895741058386, 0.2999999999999999889, -3.075065696008392635 ) ) ;
#1627 = CARTESIAN_POINT ( 'NONE',  ( -4.000000000000000000, 0.2999999999999999889, -65.00000000000002842 ) ) ;
#1628 = CARTESIAN_POINT ( 'NONE',  ( 7.499999999999989342, 0.000000000000000000, -69.99999999999998579 ) ) ;
#1629 = CARTESIAN_POINT ( 'NONE',  ( 16.93118474904564152, 0.2999999999999999889, 9.000000000000007105 ) ) ;
#1630 = ORIENTED_EDGE ( 'NONE', *, *, #1260, .T. ) ;
#1631 = APPROVAL_STATUS ( 'not_yet_approved' ) ;
#1632 = ADVANCED_FACE ( 'NONE', ( #190 ), #1394, .T. ) ;
#1633 = DIRECTION ( 'NONE',  ( 8.953411488912552682E-16, -0.000000000000000000, 1.000000000000000000 ) ) ;
#1634 = AXIS2_PLACEMENT_3D ( 'NONE', #1778, #2572, #734 ) ;
#1635 = CARTESIAN_POINT ( 'NONE',  ( 15.64168576756671669, 0.2999999999999999889, 5.499999999999998224 ) ) ;
#1636 = DIRECTION ( 'NONE',  ( 0.000000000000000000, 0.000000000000000000, 1.000000000000000000 ) ) ;
#1637 = AXIS2_PLACEMENT_3D ( 'NONE', #165, #1787, #1586 ) ;
#1638 = CARTESIAN_POINT ( 'NONE',  ( -15.64168576756671669, 0.000000000000000000, 3.500000000000005329 ) ) ;
#1639 = EDGE_CURVE ( 'NONE', #2165, #1782, #2006, .T. ) ;
#1640 = DIRECTION ( 'NONE',  ( 0.000000000000000000, 0.000000000000000000, 1.000000000000000000 ) ) ;
#1641 = EDGE_CURVE ( 'NONE', #1540, #56, #2634, .T. ) ;
#1642 = VECTOR ( 'NONE', #555, 1000.000000000000000 ) ;
#1643 = CIRCLE ( 'NONE', #2148, 1.549999999999995826 ) ;
#1644 = CARTESIAN_POINT ( 'NONE',  ( -27.31170818283484181, 0.000000000000000000, -7.995170809621820140 ) ) ;
#1645 = LINE ( 'NONE', #618, #1590 ) ;
#1646 = ORIENTED_EDGE ( 'NONE', *, *, #1747, .F. ) ;
#1647 = AXIS2_PLACEMENT_3D ( 'NONE', #756, #1987, #381 ) ;
#1648 = CARTESIAN_POINT ( 'NONE',  ( 15.64168576756671669, 0.000000000000000000, 4.500000000000000000 ) ) ;
#1649 = DIRECTION ( 'NONE',  ( -0.3826834323650903369, 0.000000000000000000, -0.9238795325112865164 ) ) ;
#1650 = CARTESIAN_POINT ( 'NONE',  ( -16.10000000000000497, 0.000000000000000000, -46.00000000000000000 ) ) ;
#1651 = DIRECTION ( 'NONE',  ( -0.000000000000000000, 0.000000000000000000, -1.000000000000000000 ) ) ;
#1652 = VERTEX_POINT ( 'NONE', #1628 ) ;
#1653 = CARTESIAN_POINT ( 'NONE',  ( -7.499999999999985789, 0.2999999999999999889, -71.99999999999998579 ) ) ;
#1654 = EDGE_CURVE ( 'NONE', #1056, #2419, #395, .T. ) ;
#1655 = DIRECTION ( 'NONE',  ( -4.656975774434382752E-16, 0.000000000000000000, -1.000000000000000000 ) ) ;
#1656 = LINE ( 'NONE', #2416, #2145 ) ;
#1657 = EDGE_CURVE ( 'NONE', #1529, #2401, #1218, .T. ) ;
#1658 = ORIENTED_EDGE ( 'NONE', *, *, #1269, .T. ) ;
#1659 = EDGE_LOOP ( 'NONE', ( #1847, #2026 ) ) ;
#1660 = CARTESIAN_POINT ( 'NONE',  ( 19.16066017177982772, 0.000000000000000000, -49.51066017177982559 ) ) ;
#1661 = DIRECTION ( 'NONE',  ( -4.625929269271502677E-16, -0.000000000000000000, 1.000000000000000000 ) ) ;
#1662 = FACE_OUTER_BOUND ( 'NONE', #1094, .T. ) ;
#1663 = DIRECTION ( 'NONE',  ( -1.000000000000000000, -0.000000000000000000, -8.953411488912554654E-16 ) ) ;
#1664 = ORIENTED_EDGE ( 'NONE', *, *, #1366, .T. ) ;
#1665 = CARTESIAN_POINT ( 'NONE',  ( -34.99999999999999289, 0.2999999999999999889, -79.99999999999997158 ) ) ;
#1666 = AXIS2_PLACEMENT_3D ( 'NONE', #1047, #655, #464 ) ;
#1667 = DIRECTION ( 'NONE',  ( -0.000000000000000000, 1.000000000000000000, -0.000000000000000000 ) ) ;
#1668 = EDGE_CURVE ( 'NONE', #1353, #2545, #203, .T. ) ;
#1669 = ORIENTED_EDGE ( 'NONE', *, *, #1222, .T. ) ;
#1670 = ORIENTED_EDGE ( 'NONE', *, *, #137, .F. ) ;
#1671 = EDGE_CURVE ( 'NONE', #2047, #2472, #628, .T. ) ;
#1672 = FACE_BOUND ( 'NONE', #1251, .T. ) ;
#1673 = CARTESIAN_POINT ( 'NONE',  ( -4.000000000000000000, 0.2999999999999999889, -80.00000000000000000 ) ) ;
#1674 = DIRECTION ( 'NONE',  ( 0.000000000000000000, 1.000000000000000000, -0.000000000000000000 ) ) ;
#1675 = LINE ( 'NONE', #2478, #2647 ) ;
#1676 = VERTEX_POINT ( 'NONE', #1644 ) ;
#1677 = AXIS2_PLACEMENT_3D ( 'NONE', #746, #128, #323 ) ;
#1678 = DIRECTION ( 'NONE',  ( -0.000000000000000000, -1.000000000000000000, -0.000000000000000000 ) ) ;
#1679 = VECTOR ( 'NONE', #1098, 1000.000000000000000 ) ;
#1680 = FACE_OUTER_BOUND ( 'NONE', #671, .T. ) ;
#1681 = VECTOR ( 'NONE', #2211, 1000.000000000000000 ) ;
#1682 = VECTOR ( 'NONE', #101, 1000.000000000000000 ) ;
#1683 = CIRCLE ( 'NONE', #1593, 1.549999999999995826 ) ;
#1684 = VERTEX_POINT ( 'NONE', #413 ) ;
#1685 = ORIENTED_EDGE ( 'NONE', *, *, #107, .F. ) ;
#1686 = DIRECTION ( 'NONE',  ( 0.000000000000000000, 0.000000000000000000, 1.000000000000000000 ) ) ;
#1687 = EDGE_CURVE ( 'NONE', #77, #737, #1231, .T. ) ;
#1688 = CIRCLE ( 'NONE', #782, 1.550000000000002709 ) ;
#1689 = CARTESIAN_POINT ( 'NONE',  ( -34.99999999999999289, 0.2999999999999999889, -79.99999999999997158 ) ) ;
#1690 = LINE ( 'NONE', #238, #809 ) ;
#1691 = EDGE_CURVE ( 'NONE', #1569, #1502, #1027, .T. ) ;
#1692 = DIRECTION ( 'NONE',  ( -0.000000000000000000, -1.000000000000000000, -0.000000000000000000 ) ) ;
#1693 = ORIENTED_EDGE ( 'NONE', *, *, #1130, .T. ) ;
#1694 = LINE ( 'NONE', #2308, #2448 ) ;
#1695 = CYLINDRICAL_SURFACE ( 'NONE', #2360, 10.00000000000000888 ) ;
#1696 = ORIENTED_EDGE ( 'NONE', *, *, #1639, .F. ) ;
#1697 = ORIENTED_EDGE ( 'NONE', *, *, #2274, .T. ) ;
#1698 = ORIENTED_EDGE ( 'NONE', *, *, #1654, .T. ) ;
#1699 = CARTESIAN_POINT ( 'NONE',  ( -16.10000000000000853, 0.000000000000000000, -55.00000000000000000 ) ) ;
#1700 = LINE ( 'NONE', #488, #1682 ) ;
#1701 = EDGE_CURVE ( 'NONE', #1177, #447, #1287, .T. ) ;
#1702 = CARTESIAN_POINT ( 'NONE',  ( 14.09999999999999609, 0.2999999999999999889, -31.10000000000000142 ) ) ;
#1703 = CARTESIAN_POINT ( 'NONE',  ( 7.499999999999989342, 0.000000000000000000, -69.99999999999998579 ) ) ;
#1704 = LOCAL_TIME ( 16, 2, 38.00000000000000000, #2407 ) ;
#1705 = EDGE_LOOP ( 'NONE', ( #1530, #394 ) ) ;
#1706 = LINE ( 'NONE', #2521, #2069 ) ;
#1707 = ADVANCED_FACE ( 'NONE', ( #269 ), #1041, .F. ) ;
#1708 = LINE ( 'NONE', #256, #2144 ) ;
#1709 = CIRCLE ( 'NONE', #288, 1.550000000000002709 ) ;
#1710 = EDGE_LOOP ( 'NONE', ( #1129, #509, #103, #2328 ) ) ;
#1711 = CC_DESIGN_SECURITY_CLASSIFICATION ( #202, ( #207 ) ) ;
#1712 = ORIENTED_EDGE ( 'NONE', *, *, #110, .T. ) ;
#1713 = ORIENTED_EDGE ( 'NONE', *, *, #2622, .T. ) ;
#1714 = LINE ( 'NONE', #687, #223 ) ;
#1715 = CARTESIAN_POINT ( 'NONE',  ( 35.95782392759633694, 0.000000000000000000, -65.00000000000002842 ) ) ;
#1716 = CARTESIAN_POINT ( 'NONE',  ( 45.19661925270919767, 0.2999999999999999889, -51.17316567634908608 ) ) ;
#1717 = CARTESIAN_POINT ( 'NONE',  ( 2.000000000000000000, 0.2999999999999999889, 4.500000000000000000 ) ) ;
#1718 = EDGE_LOOP ( 'NONE', ( #916, #1234, #963, #949 ) ) ;
#1719 = LINE ( 'NONE', #2534, #271 ) ;
#1720 = FACE_OUTER_BOUND ( 'NONE', #1718, .T. ) ;
#1721 = EDGE_CURVE ( 'NONE', #1133, #1150, #1314, .T. ) ;
#1722 = ORIENTED_EDGE ( 'NONE', *, *, #2504, .F. ) ;
#1723 = CIRCLE ( 'NONE', #1587, 0.9999999999999978906 ) ;
#1724 = ORIENTED_EDGE ( 'NONE', *, *, #2471, .F. ) ;
#1725 = VECTOR ( 'NONE', #1907, 1000.000000000000114 ) ;
#1726 = EDGE_LOOP ( 'NONE', ( #1517, #912, #1336, #1432 ) ) ;
#1727 = AXIS2_PLACEMENT_3D ( 'NONE', #703, #1521, #2341 ) ;
#1728 = DIRECTION ( 'NONE',  ( 0.000000000000000000, 0.000000000000000000, 1.000000000000000000 ) ) ;
#1729 = CARTESIAN_POINT ( 'NONE',  ( -35.95782392759633694, 0.000000000000000000, -48.00000000000000000 ) ) ;
#1730 = CYLINDRICAL_SURFACE ( 'NONE', #1232, 2.000000000000000000 ) ;
#1731 = ORIENTED_EDGE ( 'NONE', *, *, #2504, .T. ) ;
#1732 = DIRECTION ( 'NONE',  ( -0.000000000000000000, 1.000000000000000000, -0.000000000000000000 ) ) ;
#1733 = VECTOR ( 'NONE', #1791, 1000.000000000000000 ) ;
#1734 = LINE ( 'NONE', #758, #1329 ) ;
#1735 = EDGE_CURVE ( 'NONE', #1652, #1790, #455, .T. ) ;
#1736 = ORIENTED_EDGE ( 'NONE', *, *, #1551, .T. ) ;
#1737 = DIRECTION ( 'NONE',  ( -0.000000000000000000, 1.000000000000000000, -0.000000000000000000 ) ) ;
#1738 = ORIENTED_EDGE ( 'NONE', *, *, #668, .F. ) ;
#1739 = CARTESIAN_POINT ( 'NONE',  ( 26.05860493085495833, 0.000000000000000000, 3.392091031570613868 ) ) ;
#1740 = LINE ( 'NONE', #1322, #324 ) ;
#1741 = ORIENTED_EDGE ( 'NONE', *, *, #1780, .T. ) ;
#1742 = CARTESIAN_POINT ( 'NONE',  ( 26.82397179558513756, 0.2999999999999999889, 1.544331966548041279 ) ) ;
#1743 = CARTESIAN_POINT ( 'NONE',  ( 14.09999999999999609, -0.7000000000000000666, -48.00000000000000000 ) ) ;
#1744 = ORIENTED_EDGE ( 'NONE', *, *, #2105, .F. ) ;
#1745 = AXIS2_PLACEMENT_3D ( 'NONE', #2097, #64, #76 ) ;
#1746 = ORIENTED_EDGE ( 'NONE', *, *, #2483, .F. ) ;
#1747 = EDGE_CURVE ( 'NONE', #1904, #120, #1499, .T. ) ;
#1748 = EDGE_CURVE ( 'NONE', #2401, #1652, #1708, .T. ) ;
#1749 = ORIENTED_EDGE ( 'NONE', *, *, #260, .T. ) ;
#1750 = CARTESIAN_POINT ( 'NONE',  ( -45.19661925270921188, 0.2999999999999999889, -51.17316567634908608 ) ) ;
#1751 = ORIENTED_EDGE ( 'NONE', *, *, #1436, .T. ) ;
#1752 = FACE_BOUND ( 'NONE', #2593, .T. ) ;
#1753 = DIRECTION ( 'NONE',  ( -0.9238795325112865164, 0.000000000000000000, 0.3826834323650906144 ) ) ;
#1754 = ORIENTED_EDGE ( 'NONE', *, *, #1238, .F. ) ;
#1755 = ORIENTED_EDGE ( 'NONE', *, *, #1451, .T. ) ;
#1756 = VECTOR ( 'NONE', #1655, 1000.000000000000000 ) ;
#1757 = VECTOR ( 'NONE', #1466, 1000.000000000000227 ) ;
#1758 = VERTEX_POINT ( 'NONE', #2310 ) ;
#1759 = CYLINDRICAL_SURFACE ( 'NONE', #776, 1.550000000000002709 ) ;
#1760 = AXIS2_PLACEMENT_3D ( 'NONE', #2268, #27, #846 ) ;
#1761 = VECTOR ( 'NONE', #2121, 1000.000000000000000 ) ;
#1762 = ADVANCED_FACE ( 'NONE', ( #1302 ), #1695, .T. ) ;
#1763 = ORIENTED_EDGE ( 'NONE', *, *, #902, .F. ) ;
#1764 = CARTESIAN_POINT ( 'NONE',  ( 4.000000000000000000, 0.2999999999999999889, -80.00000000000000000 ) ) ;
#1765 = EDGE_CURVE ( 'NONE', #1758, #166, #1198, .T. ) ;
#1766 = DIRECTION ( 'NONE',  ( 0.000000000000000000, 1.000000000000000000, 0.000000000000000000 ) ) ;
#1767 = DIRECTION ( 'NONE',  ( 1.000000000000000000, 0.000000000000000000, -0.000000000000000000 ) ) ;
#1768 = ORIENTED_EDGE ( 'NONE', *, *, #2422, .F. ) ;
#1769 = ORIENTED_EDGE ( 'NONE', *, *, #385, .T. ) ;
#1770 = ORIENTED_EDGE ( 'NONE', *, *, #173, .F. ) ;
#1771 = AXIS2_PLACEMENT_3D ( 'NONE', #2651, #10, #2290 ) ;
#1772 = ORIENTED_EDGE ( 'NONE', *, *, #2291, .F. ) ;
#1773 = DIRECTION ( 'NONE',  ( 0.000000000000000000, 1.000000000000000000, 0.000000000000000000 ) ) ;
#1774 = LINE ( 'NONE', #2138, #1623 ) ;
#1775 = ORIENTED_EDGE ( 'NONE', *, *, #210, .T. ) ;
#1776 = ADVANCED_FACE ( 'NONE', ( #1720 ), #81, .F. ) ;
#1777 = CARTESIAN_POINT ( 'NONE',  ( -28.39410038312723827, 0.2999999999999999889, -5.382044879869066989 ) ) ;
#1778 = CARTESIAN_POINT ( 'NONE',  ( -20.27207793864214835, 0.2999999999999999889, 9.000000000000007105 ) ) ;
#1779 = DIRECTION ( 'NONE',  ( 0.000000000000000000, 0.000000000000000000, 1.000000000000000000 ) ) ;
#1780 = EDGE_CURVE ( 'NONE', #2052, #56, #1080, .T. ) ;
#1781 = DIRECTION ( 'NONE',  ( 0.000000000000000000, 1.000000000000000000, 0.000000000000000000 ) ) ;
#1782 = VERTEX_POINT ( 'NONE', #887 ) ;
#1783 = DIRECTION ( 'NONE',  ( -1.000000000000000000, 0.000000000000000000, 1.734723475976805517E-15 ) ) ;
#1784 = ORIENTED_EDGE ( 'NONE', *, *, #2622, .F. ) ;
#1785 = VERTEX_POINT ( 'NONE', #1051 ) ;
#1786 = EDGE_LOOP ( 'NONE', ( #411, #457, #2182, #2351, #114, #2570, #2380, #2388, #2068, #1775, #392, #194, #660, #1664, #2106, #1368, #329, #55, #2252, #666, #851, #1455, #2259, #2215, #1669, #289, #521, #739, #863, #2430, #2092, #1411, #1176 ) ) ;
#1787 = DIRECTION ( 'NONE',  ( 0.000000000000000000, 1.000000000000000000, 0.000000000000000000 ) ) ;
#1788 = CIRCLE ( 'NONE', #459, 1.000000000000000000 ) ;
#1789 = PERSON_AND_ORGANIZATION ( #1285, #2088 ) ;
#1790 = VERTEX_POINT ( 'NONE', #29 ) ;
#1791 = DIRECTION ( 'NONE',  ( -1.000000000000000000, -0.000000000000000000, -0.000000000000000000 ) ) ;
#1792 = DIRECTION ( 'NONE',  ( 0.000000000000000000, 1.000000000000000000, 0.000000000000000000 ) ) ;
#1793 = PLANE ( 'NONE',  #1926 ) ;
#1794 = FACE_OUTER_BOUND ( 'NONE', #1346, .T. ) ;
#1795 = LINE ( 'NONE', #1157, #344 ) ;
#1796 = ADVANCED_FACE ( 'NONE', ( #1680 ), #1271, .F. ) ;
#1797 = LINE ( 'NONE', #777, #868 ) ;
#1798 = CARTESIAN_POINT ( 'NONE',  ( 15.64168576756671669, 0.2999999999999999889, 4.500000000000000000 ) ) ;
#1799 = VERTEX_POINT ( 'NONE', #1902 ) ;
#1800 = VERTEX_POINT ( 'NONE', #2510 ) ;
#1801 = LINE ( 'NONE', #2594, #1029 ) ;
#1802 = PERSON_AND_ORGANIZATION ( #1285, #2088 ) ;
#1803 = ORIENTED_EDGE ( 'NONE', *, *, #1565, .F. ) ;
#1804 = AXIS2_PLACEMENT_3D ( 'NONE', #1045, #1008, #1841 ) ;
#1805 = CARTESIAN_POINT ( 'NONE',  ( -22.33682356208866082, 0.000000000000000000, 4.015263113024904129 ) ) ;
#1806 = AXIS2_PLACEMENT_3D ( 'NONE', #1476, #2301, #460 ) ;
#1807 = CARTESIAN_POINT ( 'NONE',  ( -29.15946724785741750, 0.2999999999999999889, -7.229803944891641798 ) ) ;
#1808 = DIRECTION ( 'NONE',  ( -0.9238795325112880708, -0.000000000000000000, -0.3826834323650865621 ) ) ;
#1809 = FACE_OUTER_BOUND ( 'NONE', #418, .T. ) ;
#1810 = DIRECTION ( 'NONE',  ( 0.000000000000000000, 0.000000000000000000, 1.000000000000000000 ) ) ;
#1811 = DIRECTION ( 'NONE',  ( -0.000000000000000000, 1.000000000000000000, -0.000000000000000000 ) ) ;
#1812 = EDGE_LOOP ( 'NONE', ( #1754, #620, #1964, #343 ) ) ;
#1813 = ADVANCED_FACE ( 'NONE', ( #444 ), #2537, .F. ) ;
#1814 = VERTEX_POINT ( 'NONE', #2102 ) ;
#1815 = ORIENTED_EDGE ( 'NONE', *, *, #2400, .F. ) ;
#1816 = ADVANCED_FACE ( 'NONE', ( #39 ), #859, .T. ) ;
#1817 = CARTESIAN_POINT ( 'NONE',  ( -2.000000000000000000, 0.000000000000000000, 3.499999999999999556 ) ) ;
#1818 = DIRECTION ( 'NONE',  ( 0.000000000000000000, 0.000000000000000000, 1.000000000000000000 ) ) ;
#1819 = LINE ( 'NONE', #382, #1181 ) ;
#1820 = DIRECTION ( 'NONE',  ( 0.000000000000000000, -1.000000000000000000, 0.000000000000000000 ) ) ;
#1821 = CARTESIAN_POINT ( 'NONE',  ( 14.09999999999999609, 0.2999999999999999889, -48.00000000000000000 ) ) ;
#1822 = CARTESIAN_POINT ( 'NONE',  ( -25.93292131147529389, 0.000000000000000000, -0.5307337294603530209 ) ) ;
#1823 = CYLINDRICAL_SURFACE ( 'NONE', #735, 2.000000000000001776 ) ;
#1824 = DIRECTION ( 'NONE',  ( 0.000000000000000000, -1.000000000000000000, 0.000000000000000000 ) ) ;
#1825 = EDGE_CURVE ( 'NONE', #1384, #714, #2322, .T. ) ;
#1826 = VERTEX_POINT ( 'NONE', #1091 ) ;
#1827 = EDGE_CURVE ( 'NONE', #2577, #1286, #3, .T. ) ;
#1828 = VERTEX_POINT ( 'NONE', #1140 ) ;
#1829 = AXIS2_PLACEMENT_3D ( 'NONE', #584, #624, #814 ) ;
#1830 = CARTESIAN_POINT ( 'NONE',  ( 30.58514802243315955, 0.2999999999999999889, -2.309698831278211184 ) ) ;
#1831 = VECTOR ( 'NONE', #87, 1000.000000000000000 ) ;
#1832 = DIRECTION ( 'NONE',  ( 0.000000000000000000, 0.000000000000000000, 1.000000000000000000 ) ) ;
#1833 = FACE_OUTER_BOUND ( 'NONE', #2525, .T. ) ;
#1834 = DIRECTION ( 'NONE',  ( 0.000000000000000000, 0.000000000000000000, 1.000000000000000000 ) ) ;
#1835 = DIRECTION ( 'NONE',  ( 0.000000000000000000, 0.000000000000000000, 1.000000000000000000 ) ) ;
#1836 = DIRECTION ( 'NONE',  ( -0.000000000000000000, 1.000000000000000000, -0.000000000000000000 ) ) ;
#1837 = CARTESIAN_POINT ( 'NONE',  ( -7.499999999999985789, 0.2999999999999999889, -69.99999999999998579 ) ) ;
#1838 = ORIENTED_EDGE ( 'NONE', *, *, #1641, .F. ) ;
#1839 = DIRECTION ( 'NONE',  ( 0.000000000000000000, 0.000000000000000000, 1.000000000000000000 ) ) ;
#1840 = CALENDAR_DATE ( 2020, 9, 10 ) ;
#1841 = DIRECTION ( 'NONE',  ( 0.000000000000000000, 0.000000000000000000, 1.000000000000000000 ) ) ;
#1842 = AXIS2_PLACEMENT_3D ( 'NONE', #1227, #573, #2614 ) ;
#1843 = EDGE_CURVE ( 'NONE', #111, #1504, #387, .T. ) ;
#1844 = DIRECTION ( 'NONE',  ( 0.000000000000000000, 1.000000000000000000, 0.000000000000000000 ) ) ;
#1845 = LINE ( 'NONE', #1989, #219 ) ;
#1846 = VECTOR ( 'NONE', #556, 1000.000000000000000 ) ;
#1847 = ORIENTED_EDGE ( 'NONE', *, *, #2157, .F. ) ;
#1848 = FACE_OUTER_BOUND ( 'NONE', #1512, .T. ) ;
#1849 = VECTOR ( 'NONE', #85, 999.9999999999998863 ) ;
#1850 = DIRECTION ( 'NONE',  ( -1.000000000000000000, 0.000000000000000000, 0.000000000000000000 ) ) ;
#1851 = ORIENTED_EDGE ( 'NONE', *, *, #1351, .F. ) ;
#1852 = VECTOR ( 'NONE', #958, 1000.000000000000000 ) ;
#1853 = ORIENTED_EDGE ( 'NONE', *, *, #1701, .F. ) ;
#1854 = EDGE_LOOP ( 'NONE', ( #1250, #150 ) ) ;
#1855 = VECTOR ( 'NONE', #46, 1000.000000000000000 ) ;
#1856 = FACE_BOUND ( 'NONE', #1109, .T. ) ;
#1857 = DIRECTION ( 'NONE',  ( 0.000000000000000000, 0.000000000000000000, 1.000000000000000000 ) ) ;
#1858 = CARTESIAN_POINT ( 'NONE',  ( 34.99999999999999289, 0.000000000000000000, -79.99999999999997158 ) ) ;
#1859 = DIRECTION ( 'NONE',  ( 0.000000000000000000, 0.000000000000000000, 1.000000000000000000 ) ) ;
#1860 = ORIENTED_EDGE ( 'NONE', *, *, #351, .F. ) ;
#1861 = EDGE_CURVE ( 'NONE', #294, #1236, #1734, .T. ) ;
#1862 = DIRECTION ( 'NONE',  ( 0.9238795325112866275, 0.000000000000000000, -0.3826834323650900593 ) ) ;
#1863 = CARTESIAN_POINT ( 'NONE',  ( -15.64168576756671669, 0.000000000000000000, 4.500000000000003553 ) ) ;
#1864 = EDGE_CURVE ( 'NONE', #592, #2282, #2099, .T. ) ;
#1865 = ORIENTED_EDGE ( 'NONE', *, *, #529, .T. ) ;
#1866 = ORIENTED_EDGE ( 'NONE', *, *, #2042, .F. ) ;
#1867 = CARTESIAN_POINT ( 'NONE',  ( 15.64168576756671669, 0.000000000000000000, 3.500000000000001776 ) ) ;
#1868 = DIRECTION ( 'NONE',  ( -0.000000000000000000, 1.000000000000000000, -0.000000000000000000 ) ) ;
#1869 = DIRECTION ( 'NONE',  ( 0.000000000000000000, 0.000000000000000000, 1.000000000000000000 ) ) ;
#1870 = CIRCLE ( 'NONE', #503, 10.00000000000000888 ) ;
#1871 = DIRECTION ( 'NONE',  ( -0.000000000000000000, -0.000000000000000000, 1.000000000000000000 ) ) ;
#1872 = VERTEX_POINT ( 'NONE', #925 ) ;
#1873 = DIRECTION ( 'NONE',  ( 1.000000000000000000, 0.000000000000000000, -0.000000000000000000 ) ) ;
#1874 = CARTESIAN_POINT ( 'NONE',  ( -19.16066017177982772, -0.7000000000000000666, -26.03933982822018933 ) ) ;
#1875 = ADVANCED_FACE ( 'NONE', ( #957 ), #2547, .T. ) ;
#1876 = ORIENTED_EDGE ( 'NONE', *, *, #1188, .T. ) ;
#1877 = ORIENTED_EDGE ( 'NONE', *, *, #1120, .F. ) ;
#1878 = EDGE_CURVE ( 'NONE', #633, #1031, #915, .T. ) ;
#1879 = DIRECTION ( 'NONE',  ( -0.000000000000000000, 1.000000000000000000, -0.000000000000000000 ) ) ;
#1880 = DIRECTION ( 'NONE',  ( 1.734723475976805517E-15, -0.000000000000000000, -1.000000000000000000 ) ) ;
#1881 = FACE_OUTER_BOUND ( 'NONE', #1192, .T. ) ;
#1882 = FACE_OUTER_BOUND ( 'NONE', #1475, .T. ) ;
#1883 = VERTEX_POINT ( 'NONE', #1361 ) ;
#1884 = AXIS2_PLACEMENT_3D ( 'NONE', #1339, #1766, #2164 ) ;
#1885 = DIRECTION ( 'NONE',  ( 0.000000000000000000, 0.000000000000000000, 1.000000000000000000 ) ) ;
#1886 = CIRCLE ( 'NONE', #647, 1.999999999999998224 ) ;
#1887 = CARTESIAN_POINT ( 'NONE',  ( -27.90636399587753402, 0.2999999999999999889, 4.157457896300796207 ) ) ;
#1888 = VECTOR ( 'NONE', #1678, 1000.000000000000000 ) ;
#1889 = AXIS2_PLACEMENT_3D ( 'NONE', #1566, #159, #1978 ) ;
#1890 = ORIENTED_EDGE ( 'NONE', *, *, #1145, .T. ) ;
#1891 = AXIS2_PLACEMENT_3D ( 'NONE', #2243, #2023, #402 ) ;
#1892 = ORIENTED_EDGE ( 'NONE', *, *, #372, .F. ) ;
#1893 = EDGE_CURVE ( 'NONE', #2282, #1826, #2486, .T. ) ;
#1894 = VERTEX_POINT ( 'NONE', #506 ) ;
#1895 = FACE_BOUND ( 'NONE', #1659, .T. ) ;
#1896 = ADVANCED_FACE ( 'NONE', ( #1116 ), #2155, .F. ) ;
#1897 = CARTESIAN_POINT ( 'NONE',  ( -28.67173086060771325, 0.2999999999999999889, 2.309698831278220510 ) ) ;
#1898 = DIRECTION ( 'NONE',  ( -0.000000000000000000, 1.000000000000000000, -0.000000000000000000 ) ) ;
#1899 = CARTESIAN_POINT ( 'NONE',  ( -27.49999999999998934, 0.2999999999999999889, -69.99999999999998579 ) ) ;
#1900 = ORIENTED_EDGE ( 'NONE', *, *, #2091, .T. ) ;
#1901 = FACE_BOUND ( 'NONE', #710, .T. ) ;
#1902 = CARTESIAN_POINT ( 'NONE',  ( -19.16066017177982772, 0.000000000000000000, -52.61066017177982701 ) ) ;
#1903 = ORIENTED_EDGE ( 'NONE', *, *, #1966, .T. ) ;
#1904 = VERTEX_POINT ( 'NONE', #1539 ) ;
#1905 = VERTEX_POINT ( 'NONE', #2142 ) ;
#1906 = CARTESIAN_POINT ( 'NONE',  ( 19.16066017177982772, 0.2999999999999999889, -26.03933982822018223 ) ) ;
#1907 = DIRECTION ( 'NONE',  ( 0.3826834323650903924, -0.000000000000000000, 0.9238795325112865164 ) ) ;
#1908 = EDGE_CURVE ( 'NONE', #2577, #1221, #2394, .T. ) ;
#1909 = CARTESIAN_POINT ( 'NONE',  ( 0.000000000000000000, 0.000000000000000000, -25.60000000000000142 ) ) ;
#1910 = DIRECTION ( 'NONE',  ( 0.000000000000000000, 0.000000000000000000, 1.000000000000000000 ) ) ;
#1911 = VERTEX_POINT ( 'NONE', #2348 ) ;
#1912 = DIRECTION ( 'NONE',  ( 0.000000000000000000, 1.000000000000000000, 0.000000000000000000 ) ) ;
#1913 = CARTESIAN_POINT ( 'NONE',  ( 2.000000000000000000, 0.000000000000000000, 4.500000000000000000 ) ) ;
#1914 = CIRCLE ( 'NONE', #1666, 1.000000000000000000 ) ;
#1915 = ORIENTED_EDGE ( 'NONE', *, *, #1366, .F. ) ;
#1916 = ORIENTED_EDGE ( 'NONE', *, *, #1103, .F. ) ;
#1917 = ORIENTED_EDGE ( 'NONE', *, *, #1423, .F. ) ;
#1918 = CARTESIAN_POINT ( 'NONE',  ( 23.10219042681884716, 0.000000000000000000, 2.167504048002325767 ) ) ;
#1919 = DIRECTION ( 'NONE',  ( -0.000000000000000000, 1.000000000000000000, -0.000000000000000000 ) ) ;
#1920 = FACE_OUTER_BOUND ( 'NONE', #917, .T. ) ;
#1921 = ORIENTED_EDGE ( 'NONE', *, *, #2454, .T. ) ;
#1922 = ADVANCED_FACE ( 'NONE', ( #553 ), #1526, .F. ) ;
#1923 = FACE_BOUND ( 'NONE', #2206, .T. ) ;
#1924 = CARTESIAN_POINT ( 'NONE',  ( -24.18458262711123297, 0.2999999999999999889, 4.780629977755077142 ) ) ;
#1925 = VERTEX_POINT ( 'NONE', #291 ) ;
#1926 = AXIS2_PLACEMENT_3D ( 'NONE', #2411, #1651, #2466 ) ;
#1927 = VECTOR ( 'NONE', #1172, 1000.000000000000000 ) ;
#1928 = VERTEX_POINT ( 'NONE', #1940 ) ;
#1929 = CIRCLE ( 'NONE', #2575, 2.000000000000000000 ) ;
#1930 = AXIS2_PLACEMENT_3D ( 'NONE', #1044, #44, #1686 ) ;
#1931 = CARTESIAN_POINT ( 'NONE',  ( 22.33682356208866082, 0.000000000000000000, 4.015263113024905905 ) ) ;
#1932 = ORIENTED_EDGE ( 'NONE', *, *, #2204, .T. ) ;
#1933 = DIRECTION ( 'NONE',  ( 0.000000000000000000, 1.000000000000000000, 0.000000000000000000 ) ) ;
#1934 = AXIS2_PLACEMENT_3D ( 'NONE', #390, #1207, #2244 ) ;
#1935 = DIRECTION ( 'NONE',  ( -0.000000000000000000, 1.000000000000000000, -0.000000000000000000 ) ) ;
#1936 = ORIENTED_EDGE ( 'NONE', *, *, #275, .T. ) ;
#1937 = DIRECTION ( 'NONE',  ( 0.000000000000000000, 1.000000000000000000, 0.000000000000000000 ) ) ;
#1938 = AXIS2_PLACEMENT_3D ( 'NONE', #1360, #582, #1576 ) ;
#1939 = ADVANCED_FACE ( 'NONE', ( #2359 ), #518, .F. ) ;
#1940 = CARTESIAN_POINT ( 'NONE',  ( 27.31170818283484536, 0.2999999999999999889, -7.995170809621823693 ) ) ;
#1941 = ORIENTED_EDGE ( 'NONE', *, *, #313, .F. ) ;
#1942 = EDGE_CURVE ( 'NONE', #361, #920, #1128, .T. ) ;
#1943 = ORIENTED_EDGE ( 'NONE', *, *, #713, .F. ) ;
#1944 = ORIENTED_EDGE ( 'NONE', *, *, #417, .F. ) ;
#1945 = LINE ( 'NONE', #689, #1503 ) ;
#1946 = EDGE_LOOP ( 'NONE', ( #1341, #1712, #2258, #1258 ) ) ;
#1947 = DIRECTION ( 'NONE',  ( 0.000000000000000000, 1.000000000000000000, 0.000000000000000000 ) ) ;
#1948 = DIRECTION ( 'NONE',  ( -0.000000000000000000, 1.000000000000000000, -0.000000000000000000 ) ) ;
#1949 = ORIENTED_EDGE ( 'NONE', *, *, #1292, .F. ) ;
#1950 = VECTOR ( 'NONE', #2334, 1000.000000000000114 ) ;
#1951 = VERTEX_POINT ( 'NONE', #1155 ) ;
#1952 = EDGE_CURVE ( 'NONE', #1826, #787, #93, .T. ) ;
#1953 = CC_DESIGN_DATE_AND_TIME_ASSIGNMENT ( #1179, #2435, ( #801 ) ) ;
#1954 = AXIS2_PLACEMENT_3D ( 'NONE', #2292, #2278, #1869 ) ;
#1955 = EDGE_LOOP ( 'NONE', ( #2579, #2159, #1943, #1567 ) ) ;
#1956 = ADVANCED_FACE ( 'NONE', ( #946 ), #335, .F. ) ;
#1957 = CARTESIAN_POINT ( 'NONE',  ( 0.000000000000000000, 0.2999999999999999889, -24.05000000000000071 ) ) ;
#1958 = APPLICATION_PROTOCOL_DEFINITION ( 'international standard', 'config_control_design', 1994, #2087 ) ;
#1959 = VERTEX_POINT ( 'NONE', #1553 ) ;
#1960 = DIRECTION ( 'NONE',  ( -0.000000000000000000, -0.000000000000000000, -1.000000000000000000 ) ) ;
#1961 = DIRECTION ( 'NONE',  ( -0.000000000000000000, -1.000000000000000000, -0.000000000000000000 ) ) ;
#1962 = VERTEX_POINT ( 'NONE', #2373 ) ;
#1963 = VERTEX_POINT ( 'NONE', #528 ) ;
#1964 = ORIENTED_EDGE ( 'NONE', *, *, #2141, .T. ) ;
#1965 = AXIS2_PLACEMENT_3D ( 'NONE', #2227, #2197, #2241 ) ;
#1966 = EDGE_CURVE ( 'NONE', #56, #1904, #1371, .T. ) ;
#1967 = ORIENTED_EDGE ( 'NONE', *, *, #1273, .F. ) ;
#1968 = CARTESIAN_POINT ( 'NONE',  ( -14.10000000000000320, 0.2999999999999999889, -31.09999999999999432 ) ) ;
#1969 = AXIS2_PLACEMENT_3D ( 'NONE', #1270, #1472, #1835 ) ;
#1970 = AXIS2_PLACEMENT_3D ( 'NONE', #575, #2427, #1393 ) ;
#1971 = CARTESIAN_POINT ( 'NONE',  ( -25.93292131147529389, 0.000000000000000000, -2.530733729460348691 ) ) ;
#1972 = ADVANCED_FACE ( 'NONE', ( #156 ), #2019, .F. ) ;
#1973 = ORIENTED_EDGE ( 'NONE', *, *, #1145, .F. ) ;
#1974 = LINE ( 'NONE', #955, #485 ) ;
#1975 = AXIS2_PLACEMENT_3D ( 'NONE', #1247, #1977, #816 ) ;
#1976 = CARTESIAN_POINT ( 'NONE',  ( -24.18458262711123297, 0.000000000000000000, 4.780629977755077142 ) ) ;
#1977 = DIRECTION ( 'NONE',  ( 1.000000000000000000, -0.000000000000000000, 0.000000000000000000 ) ) ;
#1978 = DIRECTION ( 'NONE',  ( 0.000000000000000000, 0.000000000000000000, -1.000000000000000000 ) ) ;
#1979 = ORIENTED_EDGE ( 'NONE', *, *, #2004, .F. ) ;
#1980 = PLANE ( 'NONE',  #1293 ) ;
#1981 = ORIENTED_EDGE ( 'NONE', *, *, #1843, .F. ) ;
#1982 = ORIENTED_EDGE ( 'NONE', *, *, #1864, .F. ) ;
#1983 = ORIENTED_EDGE ( 'NONE', *, *, #1618, .T. ) ;
#1984 = CARTESIAN_POINT ( 'NONE',  ( -27.31170818283484181, 0.2999999999999999889, -7.995170809621820140 ) ) ;
#1985 = APPROVAL_ROLE ( '' ) ;
#1986 = ORIENTED_EDGE ( 'NONE', *, *, #2157, .T. ) ;
#1987 = DIRECTION ( 'NONE',  ( 0.000000000000000000, -1.000000000000000000, 0.000000000000000000 ) ) ;
#1988 = FACE_OUTER_BOUND ( 'NONE', #1397, .T. ) ;
#1989 = CARTESIAN_POINT ( 'NONE',  ( -19.16066017177982772, -0.7000000000000000666, -52.61066017177982701 ) ) ;
#1990 = DIRECTION ( 'NONE',  ( 1.000000000000000000, 0.000000000000000000, 0.000000000000000000 ) ) ;
#1991 = CARTESIAN_POINT ( 'NONE',  ( 35.95782392759633694, 0.2999999999999999889, -65.00000000000002842 ) ) ;
#1992 = LINE ( 'NONE', #2397, #607 ) ;
#1993 = CARTESIAN_POINT ( 'NONE',  ( 4.000000000000000000, 0.2999999999999999889, -65.00000000000002842 ) ) ;
#1994 = ORIENTED_EDGE ( 'NONE', *, *, #544, .T. ) ;
#1995 = ORIENTED_EDGE ( 'NONE', *, *, #1065, .F. ) ;
#1996 = CARTESIAN_POINT ( 'NONE',  ( 0.000000000000000000, 0.000000000000000000, -51.50000000000000711 ) ) ;
#1997 = AXIS2_PLACEMENT_3D ( 'NONE', #440, #49, #871 ) ;
#1998 = COORDINATED_UNIVERSAL_TIME_OFFSET ( 1, 0, .AHEAD. ) ;
#1999 = ORIENTED_EDGE ( 'NONE', *, *, #699, .F. ) ;
#2000 = DIRECTION ( 'NONE',  ( -0.000000000000000000, -1.000000000000000000, -0.000000000000000000 ) ) ;
#2001 = CARTESIAN_POINT ( 'NONE',  ( 19.16066017177982772, 0.2999999999999999889, -51.06066017177982985 ) ) ;
#2002 = DIRECTION ( 'NONE',  ( -0.000000000000000000, 1.000000000000000000, -0.000000000000000000 ) ) ;
#2003 = LINE ( 'NONE', #759, #1681 ) ;
#2004 = EDGE_CURVE ( 'NONE', #1799, #890, #1845, .T. ) ;
#2005 = FACE_OUTER_BOUND ( 'NONE', #1262, .T. ) ;
#2006 = LINE ( 'NONE', #1206, #1548 ) ;
#2007 = ADVANCED_FACE ( 'NONE', ( #186 ), #12, .T. ) ;
#2008 = DIRECTION ( 'NONE',  ( 1.000000000000000000, -0.000000000000000000, -0.000000000000000000 ) ) ;
#2009 = ORIENTED_EDGE ( 'NONE', *, *, #498, .F. ) ;
#2010 = AXIS2_PLACEMENT_3D ( 'NONE', #2383, #314, #105 ) ;
#2011 = ORIENTED_EDGE ( 'NONE', *, *, #1071, .F. ) ;
#2012 = DIRECTION ( 'NONE',  ( 0.9238795325112865164, 0.000000000000000000, -0.3826834323650906144 ) ) ;
#2013 = AXIS2_PLACEMENT_3D ( 'NONE', #1996, #349, #1165 ) ;
#2014 = VECTOR ( 'NONE', #2643, 1000.000000000000000 ) ;
#2015 = AXIS2_PLACEMENT_3D ( 'NONE', #806, #853, #1839 ) ;
#2016 = LINE ( 'NONE', #354, #1733 ) ;
#2017 = CIRCLE ( 'NONE', #1204, 5.000000000000000000 ) ;
#2018 = CARTESIAN_POINT ( 'NONE',  ( 14.09999999999999609, 0.2999999999999999889, -29.10000000000000142 ) ) ;
#2019 = CYLINDRICAL_SURFACE ( 'NONE', #89, 1.000000000000000000 ) ;
#2020 = FACE_OUTER_BOUND ( 'NONE', #163, .T. ) ;
#2021 = PLANE ( 'NONE',  #2235 ) ;
#2022 = EDGE_CURVE ( 'NONE', #495, #1962, #369, .T. ) ;
#2023 = DIRECTION ( 'NONE',  ( 0.000000000000000000, 1.000000000000000000, 0.000000000000000000 ) ) ;
#2024 = AXIS2_PLACEMENT_3D ( 'NONE', #1599, #162, #2619 ) ;
#2025 = CARTESIAN_POINT ( 'NONE',  ( 14.09999999999999432, 0.000000000000000000, -29.10000000000000142 ) ) ;
#2026 = ORIENTED_EDGE ( 'NONE', *, *, #2260, .F. ) ;
#2027 = ADVANCED_FACE ( 'NONE', ( #1833 ), #410, .F. ) ;
#2028 = CIRCLE ( 'NONE', #189, 0.9999999999999978906 ) ;
#2029 = EDGE_LOOP ( 'NONE', ( #1713, #992, #1524, #1670 ) ) ;
#2030 = DATE_AND_TIME ( #1840, #675 ) ;
#2031 = FACE_OUTER_BOUND ( 'NONE', #840, .T. ) ;
#2032 = DIRECTION ( 'NONE',  ( 0.000000000000000000, -1.000000000000000000, 0.000000000000000000 ) ) ;
#2033 = DIRECTION ( 'NONE',  ( 0.000000000000000000, 0.000000000000000000, 1.000000000000000000 ) ) ;
#2034 = LINE ( 'NONE', #187, #8 ) ;
#2035 = DIRECTION ( 'NONE',  ( 0.000000000000000000, 1.000000000000000000, 0.000000000000000000 ) ) ;
#2036 = DIRECTION ( 'NONE',  ( -1.000000000000000000, -0.000000000000000000, -0.000000000000000000 ) ) ;
#2037 = CARTESIAN_POINT ( 'NONE',  ( 7.499999999999989342, 0.2999999999999999889, -71.99999999999998579 ) ) ;
#2038 = AXIS2_PLACEMENT_3D ( 'NONE', #2113, #1076, #2490 ) ;
#2039 = EDGE_CURVE ( 'NONE', #1925, #1319, #262, .T. ) ;
#2040 = ORIENTED_EDGE ( 'NONE', *, *, #1467, .T. ) ;
#2041 = DIRECTION ( 'NONE',  ( 0.000000000000000000, 1.000000000000000000, 0.000000000000000000 ) ) ;
#2042 = EDGE_CURVE ( 'NONE', #84, #499, #999, .T. ) ;
#2043 = AXIS2_PLACEMENT_3D ( 'NONE', #1257, #2491, #278 ) ;
#2044 = CARTESIAN_POINT ( 'NONE',  ( -24.00000000000000000, 0.2999999999999999889, 0.000000000000000000 ) ) ;
#2045 = CARTESIAN_POINT ( 'NONE',  ( 1.898202538678396719E-16, 0.2999999999999999889, -27.15000000000000213 ) ) ;
#2046 = CARTESIAN_POINT ( 'NONE',  ( -4.000000000000000000, 0.000000000000000000, -80.00000000000000000 ) ) ;
#2047 = VERTEX_POINT ( 'NONE', #625 ) ;
#2048 = CARTESIAN_POINT ( 'NONE',  ( -25.93292131147529389, 0.2999999999999999889, -1.530733729460350911 ) ) ;
#2049 = CARTESIAN_POINT ( 'NONE',  ( -27.49999999999999289, 0.000000000000000000, -71.99999999999998579 ) ) ;
#2050 = ORIENTED_EDGE ( 'NONE', *, *, #1580, .T. ) ;
#2051 = ORIENTED_EDGE ( 'NONE', *, *, #973, .F. ) ;
#2052 = VERTEX_POINT ( 'NONE', #985 ) ;
#2053 = EDGE_CURVE ( 'NONE', #2169, #700, #1723, .T. ) ;
#2054 = FACE_BOUND ( 'NONE', #2133, .T. ) ;
#2055 = ORIENTED_EDGE ( 'NONE', *, *, #2454, .F. ) ;
#2056 = LINE ( 'NONE', #2476, #58 ) ;
#2057 = AXIS2_PLACEMENT_3D ( 'NONE', #243, #1457, #2117 ) ;
#2058 = EDGE_CURVE ( 'NONE', #1359, #1905, #383, .T. ) ;
#2059 = CARTESIAN_POINT ( 'NONE',  ( -25.93292131147529389, 0.2999999999999999889, -2.530733729460348691 ) ) ;
#2060 = DIRECTION ( 'NONE',  ( -3.469446951953614189E-15, 0.000000000000000000, 1.000000000000000000 ) ) ;
#2061 = AXIS2_PLACEMENT_3D ( 'NONE', #1254, #854, #2503 ) ;
#2062 = ORIENTED_EDGE ( 'NONE', *, *, #502, .F. ) ;
#2063 = CARTESIAN_POINT ( 'NONE',  ( -31.35051488716333878, 0.2999999999999999889, -4.157457896300786437 ) ) ;
#2064 = CIRCLE ( 'NONE', #911, 2.000000000000000000 ) ;
#2065 = CARTESIAN_POINT ( 'NONE',  ( 24.94994949184141220, 0.000000000000000000, 2.932870912732504998 ) ) ;
#2066 = DIRECTION ( 'NONE',  ( 0.000000000000000000, 1.000000000000000000, 0.000000000000000000 ) ) ;
#2067 = ORIENTED_EDGE ( 'NONE', *, *, #882, .F. ) ;
#2068 = ORIENTED_EDGE ( 'NONE', *, *, #1701, .T. ) ;
#2069 = VECTOR ( 'NONE', #290, 1000.000000000000000 ) ;
#2070 = CARTESIAN_POINT ( 'NONE',  ( -16.10000000000000142, 0.000000000000000000, -31.09999999999999432 ) ) ;
#2071 = CARTESIAN_POINT ( 'NONE',  ( 27.49999999999999289, 0.000000000000000000, -71.99999999999998579 ) ) ;
#2072 = PLANE ( 'NONE',  #761 ) ;
#2073 = CARTESIAN_POINT ( 'NONE',  ( 24.00000000000000000, 0.000000000000000000, 0.000000000000000000 ) ) ;
#2074 = ORIENTED_EDGE ( 'NONE', *, *, #1748, .F. ) ;
#2075 = ADVANCED_FACE ( 'NONE', ( #2195 ), #1793, .F. ) ;
#2076 = DIRECTION ( 'NONE',  ( 0.000000000000000000, 0.000000000000000000, 1.000000000000000000 ) ) ;
#2077 = DIRECTION ( 'NONE',  ( 0.000000000000000000, 1.000000000000000000, -0.000000000000000000 ) ) ;
#2078 = EDGE_CURVE ( 'NONE', #2472, #1800, #2425, .T. ) ;
#2079 = ORIENTED_EDGE ( 'NONE', *, *, #2042, .T. ) ;
#2080 = EDGE_LOOP ( 'NONE', ( #1291, #1900 ) ) ;
#2081 = CARTESIAN_POINT ( 'NONE',  ( -19.16066017177982772, 0.000000000000000000, -27.58933982822018294 ) ) ;
#2082 = CARTESIAN_POINT ( 'NONE',  ( -35.00000000000000000, 0.000000000000000000, -65.00000000000002842 ) ) ;
#2083 = DIRECTION ( 'NONE',  ( 4.625929269271502677E-16, 0.000000000000000000, 1.000000000000000000 ) ) ;
#2084 = DIRECTION ( 'NONE',  ( 0.000000000000000000, 1.000000000000000000, -0.000000000000000000 ) ) ;
#2085 = ORIENTED_EDGE ( 'NONE', *, *, #511, .T. ) ;
#2086 = CYLINDRICAL_SURFACE ( 'NONE', #1760, 2.000000000000000000 ) ;
#2087 = APPLICATION_CONTEXT ( 'configuration controlled 3d designs of mechanical parts and assemblies' ) ;
#2088 = ORGANIZATION ( 'UNSPECIFIED', 'UNSPECIFIED', '' ) ;
#2089 = EDGE_CURVE ( 'NONE', #1126, #1236, #1108, .T. ) ;
#2090 = CARTESIAN_POINT ( 'NONE',  ( 7.499999999999989342, 0.000000000000000000, -69.99999999999998579 ) ) ;
#2091 = EDGE_CURVE ( 'NONE', #1286, #2577, #1135, .T. ) ;
#2092 = ORIENTED_EDGE ( 'NONE', *, *, #2550, .T. ) ;
#2093 = ORIENTED_EDGE ( 'NONE', *, *, #1780, .F. ) ;
#2094 = CARTESIAN_POINT ( 'NONE',  ( 19.16066017177982772, 0.000000000000000000, -27.58933982822017583 ) ) ;
#2095 = FACE_OUTER_BOUND ( 'NONE', #2527, .T. ) ;
#2096 = CARTESIAN_POINT ( 'NONE',  ( -29.50275582214076309, 0.000000000000000000, -4.922824761030966556 ) ) ;
#2097 = CARTESIAN_POINT ( 'NONE',  ( 26.82397179558513756, 0.2999999999999999889, 1.544331966548041279 ) ) ;
#2098 = EDGE_LOOP ( 'NONE', ( #416, #1158, #1994, #1941 ) ) ;
#2099 = CIRCLE ( 'NONE', #1884, 2.000000000000000000 ) ;
#2100 = DIRECTION ( 'NONE',  ( 0.000000000000000000, 1.000000000000000000, 0.000000000000000000 ) ) ;
#2101 = CIRCLE ( 'NONE', #1201, 2.000000000000001776 ) ;
#2102 = CARTESIAN_POINT ( 'NONE',  ( 2.000000000000000000, 0.2999999999999999889, 3.499999999999999556 ) ) ;
#2103 = AXIS2_PLACEMENT_3D ( 'NONE', #2468, #873, #1885 ) ;
#2104 = AXIS2_PLACEMENT_3D ( 'NONE', #1406, #2035, #2601 ) ;
#2105 = EDGE_CURVE ( 'NONE', #428, #1963, #2654, .T. ) ;
#2106 = ORIENTED_EDGE ( 'NONE', *, *, #562, .T. ) ;
#2107 = ORIENTED_EDGE ( 'NONE', *, *, #928, .T. ) ;
#2108 = EDGE_CURVE ( 'NONE', #1790, #1684, #1610, .T. ) ;
#2109 = AXIS2_PLACEMENT_3D ( 'NONE', #376, #2, #1191 ) ;
#2110 = DIRECTION ( 'NONE',  ( 1.000000000000000000, -0.000000000000000000, -0.000000000000000000 ) ) ;
#2111 = CYLINDRICAL_SURFACE ( 'NONE', #2447, 0.9999999999999978906 ) ;
#2112 = VECTOR ( 'NONE', #2558, 1000.000000000000000 ) ;
#2113 = CARTESIAN_POINT ( 'NONE',  ( -14.10000000000000320, 0.000000000000000000, -31.09999999999999432 ) ) ;
#2114 = CYLINDRICAL_SURFACE ( 'NONE', #2043, 1.550000000000002709 ) ;
#2115 = EDGE_LOOP ( 'NONE', ( #565, #2352, #2338, #1312 ) ) ;
#2116 = DIRECTION ( 'NONE',  ( 0.000000000000000000, 0.000000000000000000, 1.000000000000000000 ) ) ;
#2117 = DIRECTION ( 'NONE',  ( 0.000000000000000000, 0.000000000000000000, 1.000000000000000000 ) ) ;
#2118 = ORIENTED_EDGE ( 'NONE', *, *, #2326, .F. ) ;
#2119 = ORIENTED_EDGE ( 'NONE', *, *, #1260, .F. ) ;
#2120 = ORIENTED_EDGE ( 'NONE', *, *, #1893, .F. ) ;
#2121 = DIRECTION ( 'NONE',  ( -0.000000000000000000, 1.000000000000000000, -0.000000000000000000 ) ) ;
#2122 = ADVANCED_FACE ( 'NONE', ( #1625 ), #2440, .F. ) ;
#2123 = CARTESIAN_POINT ( 'NONE',  ( 34.99999999999999289, 0.2999999999999999889, -79.99999999999997158 ) ) ;
#2124 = DIRECTION ( 'NONE',  ( -0.000000000000000000, 1.000000000000000000, -0.000000000000000000 ) ) ;
#2125 = EDGE_CURVE ( 'NONE', #1782, #1343, #2251, .T. ) ;
#2126 = DIRECTION ( 'NONE',  ( 0.000000000000000000, 0.000000000000000000, 1.000000000000000000 ) ) ;
#2127 = ORIENTED_EDGE ( 'NONE', *, *, #2108, .F. ) ;
#2128 = CARTESIAN_POINT ( 'NONE',  ( 28.67173086060771325, 0.2999999999999999889, 2.309698831278220510 ) ) ;
#2129 = CARTESIAN_POINT ( 'NONE',  ( -35.95782392759633694, 0.2999999999999999889, -54.99999999999999289 ) ) ;
#2130 = AXIS2_PLACEMENT_3D ( 'NONE', #1010, #612, #2642 ) ;
#2131 = ORIENTED_EDGE ( 'NONE', *, *, #1878, .T. ) ;
#2132 = AXIS2_PLACEMENT_3D ( 'NONE', #2556, #2568, #717 ) ;
#2133 = EDGE_LOOP ( 'NONE', ( #559, #1583 ) ) ;
#2134 = DIRECTION ( 'NONE',  ( 1.000000000000000000, 0.000000000000000000, -1.230300337572203632E-16 ) ) ;
#2135 = VERTEX_POINT ( 'NONE', #2266 ) ;
#2136 = DIRECTION ( 'NONE',  ( -0.000000000000000000, 1.000000000000000000, -0.000000000000000000 ) ) ;
#2137 = ADVANCED_FACE ( 'NONE', ( #1882 ), #2114, .F. ) ;
#2138 = CARTESIAN_POINT ( 'NONE',  ( 16.09999999999999787, -0.7000000000000000666, -46.00000000000000000 ) ) ;
#2139 = ORIENTED_EDGE ( 'NONE', *, *, #2108, .T. ) ;
#2140 = LINE ( 'NONE', #2128, #1428 ) ;
#2141 = EDGE_CURVE ( 'NONE', #1150, #1872, #1914, .T. ) ;
#2142 = CARTESIAN_POINT ( 'NONE',  ( 19.16066017177982772, 0.2999999999999999889, -49.51066017177982559 ) ) ;
#2143 = ORIENTED_EDGE ( 'NONE', *, *, #1337, .T. ) ;
#2144 = VECTOR ( 'NONE', #281, 1000.000000000000000 ) ;
#2145 = VECTOR ( 'NONE', #217, 1000.000000000000000 ) ;
#2146 = ORIENTED_EDGE ( 'NONE', *, *, #988, .T. ) ;
#2147 = VECTOR ( 'NONE', #1534, 1000.000000000000000 ) ;
#2148 = AXIS2_PLACEMENT_3D ( 'NONE', #2616, #775, #2413 ) ;
#2149 = ORIENTED_EDGE ( 'NONE', *, *, #2125, .T. ) ;
#2150 = DIRECTION ( 'NONE',  ( -0.000000000000000000, 1.000000000000000000, -0.000000000000000000 ) ) ;
#2151 = CIRCLE ( 'NONE', #522, 1.549999999999999378 ) ;
#2152 = ORIENTED_EDGE ( 'NONE', *, *, #2058, .T. ) ;
#2153 = CARTESIAN_POINT ( 'NONE',  ( 0.000000000000000000, 0.2999999999999999889, -51.50000000000000711 ) ) ;
#2154 = AXIS2_PLACEMENT_3D ( 'NONE', #2480, #817, #2283 ) ;
#2155 = CYLINDRICAL_SURFACE ( 'NONE', #1677, 2.000000000000001776 ) ;
#2156 = EDGE_CURVE ( 'NONE', #1800, #2165, #451, .T. ) ;
#2157 = EDGE_CURVE ( 'NONE', #1289, #2562, #1317, .T. ) ;
#2158 = VERTEX_POINT ( 'NONE', #1899 ) ;
#2159 = ORIENTED_EDGE ( 'NONE', *, *, #1463, .F. ) ;
#2160 = CARTESIAN_POINT ( 'NONE',  ( 28.67173086060771325, 0.2999999999999999889, 2.309698831278220510 ) ) ;
#2161 = CARTESIAN_POINT ( 'NONE',  ( -14.10000000000000320, 0.000000000000000000, -48.00000000000000000 ) ) ;
#2162 = VERTEX_POINT ( 'NONE', #2531 ) ;
#2163 = DIRECTION ( 'NONE',  ( 1.000000000000000000, 0.000000000000000000, -1.230300337572203632E-16 ) ) ;
#2164 = DIRECTION ( 'NONE',  ( 0.000000000000000000, 0.000000000000000000, 1.000000000000000000 ) ) ;
#2165 = VERTEX_POINT ( 'NONE', #239 ) ;
#2166 = EDGE_CURVE ( 'NONE', #1814, #1221, #1788, .T. ) ;
#2167 = AXIS2_PLACEMENT_3D ( 'NONE', #198, #2424, #2613 ) ;
#2168 = ORIENTED_EDGE ( 'NONE', *, *, #2156, .F. ) ;
#2169 = VERTEX_POINT ( 'NONE', #1442 ) ;
#2170 = EDGE_CURVE ( 'NONE', #2499, #135, #1870, .T. ) ;
#2171 = CC_DESIGN_APPROVAL ( #1321, ( #202 ) ) ;
#2172 = EDGE_LOOP ( 'NONE', ( #149, #1892, #2175, #2432 ) ) ;
#2173 = PLANE ( 'NONE',  #221 ) ;
#2174 = DIRECTION ( 'NONE',  ( -0.000000000000000000, 1.000000000000000000, -0.000000000000000000 ) ) ;
#2175 = ORIENTED_EDGE ( 'NONE', *, *, #1351, .T. ) ;
#2176 = DIRECTION ( 'NONE',  ( 0.9238795325112866275, 0.000000000000000000, -0.3826834323650900593 ) ) ;
#2177 = CARTESIAN_POINT ( 'NONE',  ( 0.000000000000000000, -0.7000000000000000666, -25.60000000000000142 ) ) ;
#2178 = DIRECTION ( 'NONE',  ( 0.000000000000000000, -1.000000000000000000, 0.000000000000000000 ) ) ;
#2179 = CARTESIAN_POINT ( 'NONE',  ( 30.58514802243315955, 0.2999999999999999889, -2.309698831278211628 ) ) ;
#2180 = ORIENTED_EDGE ( 'NONE', *, *, #547, .F. ) ;
#2181 = CYLINDRICAL_SURFACE ( 'NONE', #1421, 1.000000000000000000 ) ;
#2182 = ORIENTED_EDGE ( 'NONE', *, *, #956, .F. ) ;
#2183 = VECTOR ( 'NONE', #971, 1000.000000000000000 ) ;
#2184 = VERTEX_POINT ( 'NONE', #2305 ) ;
#2185 = CIRCLE ( 'NONE', #2061, 1.550000000000002709 ) ;
#2186 = ADVANCED_FACE ( 'NONE', ( #36 ), #1077, .T. ) ;
#2187 = CC_DESIGN_PERSON_AND_ORGANIZATION_ASSIGNMENT ( #1802, #995, ( #202 ) ) ;
#2188 = ORIENTED_EDGE ( 'NONE', *, *, #502, .T. ) ;
#2189 = DIRECTION ( 'NONE',  ( -0.3826834323650895042, 0.000000000000000000, 0.9238795325112869605 ) ) ;
#2190 = CIRCLE ( 'NONE', #1930, 5.000000000000000000 ) ;
#2191 = COORDINATED_UNIVERSAL_TIME_OFFSET ( 1, 0, .AHEAD. ) ;
#2192 = ORIENTED_EDGE ( 'NONE', *, *, #2105, .T. ) ;
#2193 = CARTESIAN_POINT ( 'NONE',  ( -28.39410038312723827, 0.000000000000000000, -5.382044879869066989 ) ) ;
#2194 = CIRCLE ( 'NONE', #1505, 1.550000000000002709 ) ;
#2195 = FACE_OUTER_BOUND ( 'NONE', #431, .T. ) ;
#2196 = CARTESIAN_POINT ( 'NONE',  ( -29.15946724785741750, 0.000000000000000000, -7.229803944891641798 ) ) ;
#2197 = DIRECTION ( 'NONE',  ( 0.000000000000000000, 1.000000000000000000, 0.000000000000000000 ) ) ;
#2198 = AXIS2_PLACEMENT_3D ( 'NONE', #2295, #412, #1229 ) ;
#2199 = LINE ( 'NONE', #160, #2449 ) ;
#2200 = LINE ( 'NONE', #1993, #646 ) ;
#2201 = ORIENTED_EDGE ( 'NONE', *, *, #1864, .T. ) ;
#2202 = ORIENTED_EDGE ( 'NONE', *, *, #1765, .F. ) ;
#2203 = CARTESIAN_POINT ( 'NONE',  ( -35.95782392759633694, 0.000000000000000000, -65.00000000000002842 ) ) ;
#2204 = EDGE_CURVE ( 'NONE', #447, #2300, #856, .T. ) ;
#2205 = SECURITY_CLASSIFICATION_LEVEL ( 'unclassified' ) ;
#2206 = EDGE_LOOP ( 'NONE', ( #1803, #119, #1277, #1772 ) ) ;
#2207 = DIRECTION ( 'NONE',  ( 0.000000000000000000, 1.000000000000000000, 0.000000000000000000 ) ) ;
#2208 = EDGE_CURVE ( 'NONE', #694, #578, #1675, .T. ) ;
#2209 = LINE ( 'NONE', #368, #415 ) ;
#2210 = DIRECTION ( 'NONE',  ( -0.000000000000000000, 1.000000000000000000, -0.000000000000000000 ) ) ;
#2211 = DIRECTION ( 'NONE',  ( -0.000000000000000000, -0.000000000000000000, -1.000000000000000000 ) ) ;
#2212 = CARTESIAN_POINT ( 'NONE',  ( 2.000000000000000000, 0.000000000000000000, 3.499999999999999556 ) ) ;
#2213 = DIRECTION ( 'NONE',  ( 0.000000000000000000, 1.000000000000000000, -0.000000000000000000 ) ) ;
#2214 = CARTESIAN_POINT ( 'NONE',  ( 0.000000000000000000, 0.000000000000000000, -51.50000000000000711 ) ) ;
#2215 = ORIENTED_EDGE ( 'NONE', *, *, #2208, .T. ) ;
#2216 = AXIS2_PLACEMENT_3D ( 'NONE', #2318, #477, #2060 ) ;
#2217 = VERTEX_POINT ( 'NONE', #2293 ) ;
#2218 = FACE_OUTER_BOUND ( 'NONE', #1486, .T. ) ;
#2219 = VECTOR ( 'NONE', #953, 999.9999999999998863 ) ;
#2220 = APPLICATION_PROTOCOL_DEFINITION ( 'international standard', 'config_control_design', 1994, #2365 ) ;
#2221 = EDGE_CURVE ( 'NONE', #1883, #1078, #639, .T. ) ;
#2222 = CARTESIAN_POINT ( 'NONE',  ( 19.16066017177982772, 0.000000000000000000, -26.03933982822018223 ) ) ;
#2223 = CARTESIAN_POINT ( 'NONE',  ( -24.18458262711123297, 0.000000000000000000, 2.780629977755077142 ) ) ;
#2224 = CARTESIAN_POINT ( 'NONE',  ( 19.16066017177982772, -0.7000000000000000666, -49.51066017177982559 ) ) ;
#2225 = CARTESIAN_POINT ( 'NONE',  ( -4.000000000000000000, 0.2999999999999999889, -80.00000000000000000 ) ) ;
#2226 = EDGE_CURVE ( 'NONE', #1652, #37, #1267, .T. ) ;
#2227 = CARTESIAN_POINT ( 'NONE',  ( 19.16066017177982772, 0.000000000000000000, -51.06066017177982985 ) ) ;
#2228 = LINE ( 'NONE', #2254, #651 ) ;
#2229 = LINE ( 'NONE', #191, #2456 ) ;
#2230 = ORIENTED_EDGE ( 'NONE', *, *, #2089, .F. ) ;
#2231 = ORIENTED_EDGE ( 'NONE', *, *, #1641, .T. ) ;
#2232 = VECTOR ( 'NONE', #1320, 1000.000000000000000 ) ;
#2233 = APPROVAL_ROLE ( '' ) ;
#2234 = CIRCLE ( 'NONE', #131, 0.9999999999999978906 ) ;
#2235 = AXIS2_PLACEMENT_3D ( 'NONE', #1612, #188, #1001 ) ;
#2236 = LINE ( 'NONE', #396, #690 ) ;
#2237 = VECTOR ( 'NONE', #2645, 1000.000000000000000 ) ;
#2238 = CARTESIAN_POINT ( 'NONE',  ( 34.66481646102808156, 0.2999999999999999889, -25.74714454043413880 ) ) ;
#2239 = DIRECTION ( 'NONE',  ( 0.000000000000000000, 1.000000000000000000, 0.000000000000000000 ) ) ;
#2240 = DIRECTION ( 'NONE',  ( 0.000000000000000000, 0.000000000000000000, 1.000000000000000000 ) ) ;
#2241 = DIRECTION ( 'NONE',  ( 0.000000000000000000, 0.000000000000000000, 1.000000000000000000 ) ) ;
#2242 = ADVANCED_FACE ( 'NONE', ( #25 ), #1061, .F. ) ;
#2243 = CARTESIAN_POINT ( 'NONE',  ( 0.000000000000000000, 0.2999999999999999889, -25.60000000000000142 ) ) ;
#2244 = DIRECTION ( 'NONE',  ( 0.000000000000000000, 0.000000000000000000, 1.000000000000000000 ) ) ;
#2245 = ADVANCED_FACE ( 'NONE', ( #2518 ), #678, .F. ) ;
#2246 = VECTOR ( 'NONE', #1862, 1000.000000000000227 ) ;
#2247 = ORIENTED_EDGE ( 'NONE', *, *, #2058, .F. ) ;
#2248 = DIRECTION ( 'NONE',  ( 0.000000000000000000, 1.000000000000000000, 0.000000000000000000 ) ) ;
#2249 = DIRECTION ( 'NONE',  ( 0.000000000000000000, 0.000000000000000000, -1.000000000000000000 ) ) ;
#2250 = CARTESIAN_POINT ( 'NONE',  ( -19.16066017177982772, 0.000000000000000000, -51.06066017177982985 ) ) ;
#2251 = LINE ( 'NONE', #2046, #1184 ) ;
#2252 = ORIENTED_EDGE ( 'NONE', *, *, #616, .T. ) ;
#2253 = CYLINDRICAL_SURFACE ( 'NONE', #1969, 1.550000000000002709 ) ;
#2254 = CARTESIAN_POINT ( 'NONE',  ( -35.95782392759633694, 0.2999999999999999889, -65.00000000000002842 ) ) ;
#2255 = DIRECTION ( 'NONE',  ( -0.000000000000000000, -1.000000000000000000, -0.000000000000000000 ) ) ;
#2256 = EDGE_CURVE ( 'NONE', #787, #1082, #205, .T. ) ;
#2257 = ORIENTED_EDGE ( 'NONE', *, *, #2078, .F. ) ;
#2258 = ORIENTED_EDGE ( 'NONE', *, *, #650, .F. ) ;
#2259 = ORIENTED_EDGE ( 'NONE', *, *, #601, .T. ) ;
#2260 = EDGE_CURVE ( 'NONE', #2562, #1289, #849, .T. ) ;
#2261 = FACE_OUTER_BOUND ( 'NONE', #698, .T. ) ;
#2262 = AXIS2_PLACEMENT_3D ( 'NONE', #155, #970, #1832 ) ;
#2263 = DIRECTION ( 'NONE',  ( 0.000000000000000000, 1.000000000000000000, 0.000000000000000000 ) ) ;
#2264 = CIRCLE ( 'NONE', #1487, 1.549999999999999378 ) ;
#2265 = LINE ( 'NONE', #422, #893 ) ;
#2266 = CARTESIAN_POINT ( 'NONE',  ( -35.00000000000000000, 0.000000000000000000, -65.00000000000002842 ) ) ;
#2267 = VERTEX_POINT ( 'NONE', #844 ) ;
#2268 = CARTESIAN_POINT ( 'NONE',  ( 24.18458262711123297, 0.2999999999999999889, 4.780629977755078031 ) ) ;
#2269 = DIRECTION ( 'NONE',  ( 1.734723475976807094E-15, 0.000000000000000000, 1.000000000000000000 ) ) ;
#2270 = CARTESIAN_POINT ( 'NONE',  ( 14.09999999999999609, 0.000000000000000000, -46.00000000000000000 ) ) ;
#2271 = ORIENTED_EDGE ( 'NONE', *, *, #1721, .F. ) ;
#2272 = ORIENTED_EDGE ( 'NONE', *, *, #2639, .F. ) ;
#2273 = DIRECTION ( 'NONE',  ( 0.000000000000000000, 0.000000000000000000, 1.000000000000000000 ) ) ;
#2274 = EDGE_CURVE ( 'NONE', #2392, #306, #2349, .T. ) ;
#2275 = EDGE_CURVE ( 'NONE', #1928, #2499, #692, .T. ) ;
#2276 = LINE ( 'NONE', #449, #1151 ) ;
#2277 = VECTOR ( 'NONE', #302, 1000.000000000000000 ) ;
#2278 = DIRECTION ( 'NONE',  ( 0.000000000000000000, 1.000000000000000000, 0.000000000000000000 ) ) ;
#2279 = ADVANCED_FACE ( 'NONE', ( #490 ), #1311, .T. ) ;
#2280 = DIRECTION ( 'NONE',  ( 0.000000000000000000, 1.000000000000000000, 0.000000000000000000 ) ) ;
#2281 = CIRCLE ( 'NONE', #2013, 1.550000000000002709 ) ;
#2282 = VERTEX_POINT ( 'NONE', #2223 ) ;
#2283 = DIRECTION ( 'NONE',  ( -0.000000000000000000, 0.000000000000000000, -1.000000000000000000 ) ) ;
#2284 = VECTOR ( 'NONE', #1850, 1000.000000000000000 ) ;
#2285 = CARTESIAN_POINT ( 'NONE',  ( 35.95782392759633694, 0.2999999999999999889, -65.00000000000002842 ) ) ;
#2286 = ORIENTED_EDGE ( 'NONE', *, *, #668, .T. ) ;
#2287 = ORIENTED_EDGE ( 'NONE', *, *, #930, .T. ) ;
#2288 = AXIS2_PLACEMENT_3D ( 'NONE', #2222, #2207, #334 ) ;
#2289 = DIRECTION ( 'NONE',  ( 0.000000000000000000, -0.000000000000000000, 1.000000000000000000 ) ) ;
#2290 = DIRECTION ( 'NONE',  ( 0.000000000000000000, 0.000000000000000000, 1.000000000000000000 ) ) ;
#2291 = EDGE_CURVE ( 'NONE', #1447, #2158, #1819, .T. ) ;
#2292 = CARTESIAN_POINT ( 'NONE',  ( 14.09999999999999609, 0.2999999999999999889, -46.00000000000000000 ) ) ;
#2293 = CARTESIAN_POINT ( 'NONE',  ( -25.93292131147529389, 0.2999999999999999889, -0.5307337294603530209 ) ) ;
#2294 = ORIENTED_EDGE ( 'NONE', *, *, #1825, .T. ) ;
#2295 = CARTESIAN_POINT ( 'NONE',  ( 29.15946724785741750, 0.000000000000000000, -7.229803944891640022 ) ) ;
#2296 = EDGE_CURVE ( 'NONE', #1162, #1951, #2304, .T. ) ;
#2297 = CARTESIAN_POINT ( 'NONE',  ( -2.000000000000000000, 0.000000000000000000, 3.499999999999999556 ) ) ;
#2298 = ORIENTED_EDGE ( 'NONE', *, *, #813, .F. ) ;
#2299 = ORIENTED_EDGE ( 'NONE', *, *, #303, .F. ) ;
#2300 = VERTEX_POINT ( 'NONE', #1594 ) ;
#2301 = DIRECTION ( 'NONE',  ( -1.000000000000000000, 0.000000000000000000, 4.656975774434380780E-16 ) ) ;
#2302 = CARTESIAN_POINT ( 'NONE',  ( -19.16066017177982772, 0.2999999999999999889, -26.03933982822018933 ) ) ;
#2303 = DIRECTION ( 'NONE',  ( -0.000000000000000000, 1.000000000000000000, -0.000000000000000000 ) ) ;
#2304 = CIRCLE ( 'NONE', #2431, 0.9999999999999978906 ) ;
#2305 = CARTESIAN_POINT ( 'NONE',  ( 19.16066017177982772, 0.2999999999999999889, -27.58933982822017583 ) ) ;
#2306 = EDGE_LOOP ( 'NONE', ( #2143, #1496, #446, #1755, #962, #797, #2146, #2314 ) ) ;
#2307 = EDGE_CURVE ( 'NONE', #1438, #499, #789, .T. ) ;
#2308 = CARTESIAN_POINT ( 'NONE',  ( -16.10000000000000497, -0.7000000000000000666, -46.00000000000000000 ) ) ;
#2309 = APPROVAL_PERSON_ORGANIZATION ( #1019, #1321, #768 ) ;
#2310 = CARTESIAN_POINT ( 'NONE',  ( -15.64168576756671669, 0.000000000000000000, 5.500000000000001776 ) ) ;
#2311 = EDGE_CURVE ( 'NONE', #2482, #526, #1052, .T. ) ;
#2312 = EDGE_LOOP ( 'NONE', ( #471, #1738, #1354, #1751 ) ) ;
#2313 = ORIENTED_EDGE ( 'NONE', *, *, #1065, .T. ) ;
#2314 = ORIENTED_EDGE ( 'NONE', *, *, #899, .T. ) ;
#2315 = DIRECTION ( 'NONE',  ( -0.9238795325112865164, 0.000000000000000000, -0.3826834323650906144 ) ) ;
#2316 = CARTESIAN_POINT ( 'NONE',  ( -27.90636399587753402, 0.2999999999999999889, 4.157457896300796207 ) ) ;
#2317 = CARTESIAN_POINT ( 'NONE',  ( 28.39410038312723827, 0.2999999999999999889, -5.382044879869066989 ) ) ;
#2318 = CARTESIAN_POINT ( 'NONE',  ( -26.82397179558513756, 0.000000000000000000, 1.544331966548041279 ) ) ;
#2319 = ORIENTED_EDGE ( 'NONE', *, *, #713, .T. ) ;
#2320 = CARTESIAN_POINT ( 'NONE',  ( -14.10000000000000320, -0.7000000000000000666, -29.09999999999999787 ) ) ;
#2321 = AXIS2_PLACEMENT_3D ( 'NONE', #34, #2263, #1857 ) ;
#2322 = LINE ( 'NONE', #67, #1542 ) ;
#2323 = AXIS2_PLACEMENT_3D ( 'NONE', #1283, #1444, #442 ) ;
#2324 = CIRCLE ( 'NONE', #945, 2.000000000000001776 ) ;
#2325 = VERTEX_POINT ( 'NONE', #1650 ) ;
#2326 = EDGE_CURVE ( 'NONE', #1905, #2408, #1013, .T. ) ;
#2327 = EDGE_LOOP ( 'NONE', ( #926, #1555 ) ) ;
#2328 = ORIENTED_EDGE ( 'NONE', *, *, #1908, .F. ) ;
#2329 = VECTOR ( 'NONE', #2008, 1000.000000000000000 ) ;
#2330 = EDGE_CURVE ( 'NONE', #2574, #2392, #1009, .T. ) ;
#2331 = DIRECTION ( 'NONE',  ( 0.000000000000000000, 0.000000000000000000, 1.000000000000000000 ) ) ;
#2332 = DIRECTION ( 'NONE',  ( -0.3826834323650895042, 0.000000000000000000, -0.9238795325112869605 ) ) ;
#2333 = CARTESIAN_POINT ( 'NONE',  ( -15.64168576756671669, 0.2999999999999999889, 4.500000000000003553 ) ) ;
#2334 = DIRECTION ( 'NONE',  ( 0.3826834323650904479, 0.000000000000000000, -0.9238795325112865164 ) ) ;
#2335 = ORIENTED_EDGE ( 'NONE', *, *, #1130, .F. ) ;
#2336 = LINE ( 'NONE', #2320, #996 ) ;
#2337 = DIRECTION ( 'NONE',  ( -0.000000000000000000, 1.000000000000000000, -0.000000000000000000 ) ) ;
#2338 = ORIENTED_EDGE ( 'NONE', *, *, #1687, .F. ) ;
#2339 = ORIENTED_EDGE ( 'NONE', *, *, #2418, .F. ) ;
#2340 = ADVANCED_FACE ( 'NONE', ( #2410 ), #2641, .F. ) ;
#2341 = DIRECTION ( 'NONE',  ( -1.000000000000000000, 0.000000000000000000, -0.000000000000000000 ) ) ;
#2342 = EDGE_CURVE ( 'NONE', #2606, #77, #2265, .T. ) ;
#2343 = ORIENTED_EDGE ( 'NONE', *, *, #2039, .T. ) ;
#2344 = CARTESIAN_POINT ( 'NONE',  ( 27.49999999999998934, 0.000000000000000000, -69.99999999999998579 ) ) ;
#2345 = ORIENTED_EDGE ( 'NONE', *, *, #420, .T. ) ;
#2346 = CARTESIAN_POINT ( 'NONE',  ( -35.95782392759633694, 0.2999999999999999889, -54.99999999999999289 ) ) ;
#2347 = AXIS2_PLACEMENT_3D ( 'NONE', #2001, #1792, #1403 ) ;
#2348 = CARTESIAN_POINT ( 'NONE',  ( -19.16066017177982772, 0.2999999999999999889, -27.58933982822018294 ) ) ;
#2349 = CIRCLE ( 'NONE', #1572, 0.9999999999999983347 ) ;
#2350 = ORIENTED_EDGE ( 'NONE', *, *, #1463, .T. ) ;
#2351 = ORIENTED_EDGE ( 'NONE', *, *, #1273, .T. ) ;
#2352 = ORIENTED_EDGE ( 'NONE', *, *, #649, .F. ) ;
#2353 = CARTESIAN_POINT ( 'NONE',  ( -2.000000000000000000, 0.000000000000000000, 4.500000000000000000 ) ) ;
#2354 = ORIENTED_EDGE ( 'NONE', *, *, #40, .T. ) ;
#2355 = LINE ( 'NONE', #61, #264 ) ;
#2356 = EDGE_CURVE ( 'NONE', #1343, #977, #1214, .T. ) ;
#2357 = ORIENTED_EDGE ( 'NONE', *, *, #121, .F. ) ;
#2358 = DIRECTION ( 'NONE',  ( 0.000000000000000000, 0.000000000000000000, 1.000000000000000000 ) ) ;
#2359 = FACE_OUTER_BOUND ( 'NONE', #2029, .T. ) ;
#2360 = AXIS2_PLACEMENT_3D ( 'NONE', #2129, #1284, #2481 ) ;
#2361 = ORIENTED_EDGE ( 'NONE', *, *, #1622, .T. ) ;
#2362 = AXIS2_PLACEMENT_3D ( 'NONE', #2302, #676, #112 ) ;
#2363 = CIRCLE ( 'NONE', #732, 2.000000000000000000 ) ;
#2364 = ORIENTED_EDGE ( 'NONE', *, *, #272, .F. ) ;
#2365 = APPLICATION_CONTEXT ( 'configuration controlled 3d designs of mechanical parts and assemblies' ) ;
#2366 = ORIENTED_EDGE ( 'NONE', *, *, #569, .T. ) ;
#2367 = CARTESIAN_POINT ( 'NONE',  ( 26.82397179558513756, 0.000000000000000000, 1.544331966548041279 ) ) ;
#2368 = DIRECTION ( 'NONE',  ( 0.000000000000000000, 0.000000000000000000, 1.000000000000000000 ) ) ;
#2369 = ORIENTED_EDGE ( 'NONE', *, *, #1222, .F. ) ;
#2370 = ADVANCED_FACE ( 'NONE', ( #803 ), #2630, .F. ) ;
#2371 = FACE_BOUND ( 'NONE', #736, .T. ) ;
#2372 = AXIS2_PLACEMENT_3D ( 'NONE', #835, #229, #1640 ) ;
#2373 = CARTESIAN_POINT ( 'NONE',  ( -26.05860493085495833, 0.2999999999999999889, 3.392091031570613868 ) ) ;
#2374 = EDGE_CURVE ( 'NONE', #2052, #507, #1414, .T. ) ;
#2375 = ORIENTED_EDGE ( 'NONE', *, *, #1893, .T. ) ;
#2376 = ORIENTED_EDGE ( 'NONE', *, *, #1691, .F. ) ;
#2377 = ORIENTED_EDGE ( 'NONE', *, *, #654, .T. ) ;
#2378 = ORIENTED_EDGE ( 'NONE', *, *, #744, .F. ) ;
#2379 = DIRECTION ( 'NONE',  ( -3.469446951953614189E-15, 0.000000000000000000, 1.000000000000000000 ) ) ;
#2380 = ORIENTED_EDGE ( 'NONE', *, *, #1843, .T. ) ;
#2381 = CARTESIAN_POINT ( 'NONE',  ( -7.499999999999985789, 0.000000000000000000, -71.99999999999998579 ) ) ;
#2382 = CIRCLE ( 'NONE', #2038, 1.999999999999998224 ) ;
#2383 = CARTESIAN_POINT ( 'NONE',  ( 14.09999999999999609, -0.7000000000000000666, -46.00000000000000000 ) ) ;
#2384 = DIRECTION ( 'NONE',  ( -1.000000000000000000, 0.000000000000000000, 0.000000000000000000 ) ) ;
#2385 = ORIENTED_EDGE ( 'NONE', *, *, #2342, .F. ) ;
#2386 = ADVANCED_FACE ( 'NONE', ( #1988 ), #397, .T. ) ;
#2387 = VERTEX_POINT ( 'NONE', #830 ) ;
#2388 = ORIENTED_EDGE ( 'NONE', *, *, #63, .T. ) ;
#2389 = EDGE_LOOP ( 'NONE', ( #2581, #1749, #645, #1043 ) ) ;
#2390 = DIRECTION ( 'NONE',  ( -0.9238795325112869605, 0.000000000000000000, -0.3826834323650895042 ) ) ;
#2391 = COORDINATED_UNIVERSAL_TIME_OFFSET ( 1, 0, .AHEAD. ) ;
#2392 = VERTEX_POINT ( 'NONE', #1635 ) ;
#2393 = CARTESIAN_POINT ( 'NONE',  ( 29.15946724785741750, 0.2999999999999999889, -7.229803944891640022 ) ) ;
#2394 = LINE ( 'NONE', #2598, #298 ) ;
#2395 = CARTESIAN_POINT ( 'NONE',  ( -15.64168576756671669, 0.000000000000000000, 4.500000000000003553 ) ) ;
#2396 = CARTESIAN_POINT ( 'NONE',  ( -2.000000000000000000, 0.2999999999999999889, 3.499999999999999556 ) ) ;
#2397 = CARTESIAN_POINT ( 'NONE',  ( -35.95782392759633694, 0.000000000000000000, -29.09999999999999432 ) ) ;
#2398 = ORIENTED_EDGE ( 'NONE', *, *, #2422, .T. ) ;
#2399 = AXIS2_PLACEMENT_3D ( 'NONE', #2285, #2523, #2497 ) ;
#2400 = EDGE_CURVE ( 'NONE', #2482, #1056, #2209, .T. ) ;
#2401 = VERTEX_POINT ( 'NONE', #984 ) ;
#2402 = CIRCLE ( 'NONE', #2362, 1.549999999999995826 ) ;
#2403 = ORIENTED_EDGE ( 'NONE', *, *, #30, .F. ) ;
#2404 = EDGE_CURVE ( 'NONE', #1121, #672, #1356, .T. ) ;
#2405 = FACE_OUTER_BOUND ( 'NONE', #65, .T. ) ;
#2406 = CIRCLE ( 'NONE', #779, 1.000000000000000000 ) ;
#2407 = COORDINATED_UNIVERSAL_TIME_OFFSET ( 1, 0, .AHEAD. ) ;
#2408 = VERTEX_POINT ( 'NONE', #1430 ) ;
#2409 = LINE ( 'NONE', #571, #1855 ) ;
#2410 = FACE_OUTER_BOUND ( 'NONE', #978, .T. ) ;
#2411 = CARTESIAN_POINT ( 'NONE',  ( 14.09999999999999609, -0.7000000000000000666, -48.00000000000000000 ) ) ;
#2412 = DIRECTION ( 'NONE',  ( -0.000000000000000000, 1.000000000000000000, -0.000000000000000000 ) ) ;
#2413 = DIRECTION ( 'NONE',  ( 0.000000000000000000, 0.000000000000000000, 1.000000000000000000 ) ) ;
#2414 = AXIS2_PLACEMENT_3D ( 'NONE', #1183, #597, #2163 ) ;
#2415 = DIRECTION ( 'NONE',  ( -0.000000000000000000, 1.000000000000000000, -0.000000000000000000 ) ) ;
#2416 = CARTESIAN_POINT ( 'NONE',  ( -4.000000000000000000, 0.2999999999999999889, -80.00000000000000000 ) ) ;
#2417 = ORIENTED_EDGE ( 'NONE', *, *, #2539, .T. ) ;
#2418 = EDGE_CURVE ( 'NONE', #428, #1799, #1709, .T. ) ;
#2419 = VERTEX_POINT ( 'NONE', #2045 ) ;
#2420 = FACE_OUTER_BOUND ( 'NONE', #1710, .T. ) ;
#2421 = SHAPE_DEFINITION_REPRESENTATION ( #1491, #317 ) ;
#2422 = EDGE_CURVE ( 'NONE', #1951, #1162, #631, .T. ) ;
#2423 = LINE ( 'NONE', #968, #832 ) ;
#2424 = DIRECTION ( 'NONE',  ( -0.3826834323650900593, 0.000000000000000000, -0.9238795325112866275 ) ) ;
#2425 = LINE ( 'NONE', #1431, #773 ) ;
#2426 = DIRECTION ( 'NONE',  ( 0.000000000000000000, 1.000000000000000000, 0.000000000000000000 ) ) ;
#2427 = DIRECTION ( 'NONE',  ( 0.000000000000000000, 1.000000000000000000, 0.000000000000000000 ) ) ;
#2428 = CARTESIAN_POINT ( 'NONE',  ( 24.18458262711123297, 0.2999999999999999889, 4.780629977755078031 ) ) ;
#2429 = CARTESIAN_POINT ( 'NONE',  ( -28.67173086060771325, 0.2999999999999999889, 2.309698831278220510 ) ) ;
#2430 = ORIENTED_EDGE ( 'NONE', *, *, #122, .T. ) ;
#2431 = AXIS2_PLACEMENT_3D ( 'NONE', #1609, #1624, #2465 ) ;
#2432 = ORIENTED_EDGE ( 'NONE', *, *, #2296, .T. ) ;
#2433 = DIRECTION ( 'NONE',  ( -8.953411488912552682E-16, 0.000000000000000000, 1.000000000000000000 ) ) ;
#2434 = CIRCLE ( 'NONE', #1954, 2.000000000000001776 ) ;
#2435 = DATE_TIME_ROLE ( 'creation_date' ) ;
#2436 = CARTESIAN_POINT ( 'NONE',  ( -7.499999999999985789, 0.2999999999999999889, -71.99999999999998579 ) ) ;
#2437 = ADVANCED_FACE ( 'NONE', ( #1662 ), #24, .F. ) ;
#2438 = CC_DESIGN_PERSON_AND_ORGANIZATION_ASSIGNMENT ( #1386, #1619, ( #801 ) ) ;
#2439 = DIRECTION ( 'NONE',  ( -1.000000000000000000, -0.000000000000000000, 8.953411488912554654E-16 ) ) ;
#2440 = CYLINDRICAL_SURFACE ( 'NONE', #673, 0.9999999999999978906 ) ;
#2441 = DIRECTION ( 'NONE',  ( 0.000000000000000000, 1.000000000000000000, 0.000000000000000000 ) ) ;
#2442 = CARTESIAN_POINT ( 'NONE',  ( 25.93292131147529389, 0.2999999999999999889, -0.5307337294603530209 ) ) ;
#2443 = LINE ( 'NONE', #374, #2284 ) ;
#2444 = LINE ( 'NONE', #2037, #91 ) ;
#2445 = AXIS2_PLACEMENT_3D ( 'NONE', #721, #1577, #2588 ) ;
#2446 = VERTEX_POINT ( 'NONE', #2096 ) ;
#2447 = AXIS2_PLACEMENT_3D ( 'NONE', #462, #1279, #263 ) ;
#2448 = VECTOR ( 'NONE', #255, 1000.000000000000000 ) ;
#2449 = VECTOR ( 'NONE', #2110, 1000.000000000000000 ) ;
#2450 = CARTESIAN_POINT ( 'NONE',  ( -26.05860493085495833, 0.000000000000000000, 3.392091031570613868 ) ) ;
#2451 = DIRECTION ( 'NONE',  ( -0.000000000000000000, -1.000000000000000000, -0.000000000000000000 ) ) ;
#2452 = DIRECTION ( 'NONE',  ( 0.000000000000000000, 0.000000000000000000, -1.000000000000000000 ) ) ;
#2453 = ORIENTED_EDGE ( 'NONE', *, *, #2501, .T. ) ;
#2454 = EDGE_CURVE ( 'NONE', #42, #1676, #265, .T. ) ;
#2455 = FACE_OUTER_BOUND ( 'NONE', #2312, .T. ) ;
#2456 = VECTOR ( 'NONE', #1824, 1000.000000000000000 ) ;
#2457 = CARTESIAN_POINT ( 'NONE',  ( 7.499999999999989342, 0.000000000000000000, -71.99999999999998579 ) ) ;
#2458 = EDGE_CURVE ( 'NONE', #700, #2169, #247, .T. ) ;
#2459 = CARTESIAN_POINT ( 'NONE',  ( 0.000000000000000000, -0.7000000000000000666, -49.95000000000000284 ) ) ;
#2460 = AXIS2_PLACEMENT_3D ( 'NONE', #2393, #2629, #1818 ) ;
#2461 = ORIENTED_EDGE ( 'NONE', *, *, #286, .F. ) ;
#2462 = EDGE_LOOP ( 'NONE', ( #2149, #1316, #2403, #1890 ) ) ;
#2463 = DIRECTION ( 'NONE',  ( -0.000000000000000000, 1.000000000000000000, -0.000000000000000000 ) ) ;
#2464 = CARTESIAN_POINT ( 'NONE',  ( -2.000000000000000000, 0.000000000000000000, 4.500000000000000000 ) ) ;
#2465 = DIRECTION ( 'NONE',  ( 0.000000000000000000, 0.000000000000000000, 1.000000000000000000 ) ) ;
#2466 = DIRECTION ( 'NONE',  ( -1.000000000000000000, 0.000000000000000000, 0.000000000000000000 ) ) ;
#2467 = VERTEX_POINT ( 'NONE', #2059 ) ;
#2468 = CARTESIAN_POINT ( 'NONE',  ( -19.16066017177982772, 0.000000000000000000, -51.06066017177982985 ) ) ;
#2469 = DIRECTION ( 'NONE',  ( -0.000000000000000000, -1.000000000000000000, -0.000000000000000000 ) ) ;
#2470 = CARTESIAN_POINT ( 'NONE',  ( 0.000000000000000000, 0.2999999999999999889, -25.60000000000000142 ) ) ;
#2471 = EDGE_CURVE ( 'NONE', #1384, #670, #2382, .T. ) ;
#2472 = VERTEX_POINT ( 'NONE', #1858 ) ;
#2473 = ORIENTED_EDGE ( 'NONE', *, *, #1584, .F. ) ;
#2474 = LINE ( 'NONE', #208, #2578 ) ;
#2475 = VECTOR ( 'NONE', #2530, 1000.000000000000114 ) ;
#2476 = CARTESIAN_POINT ( 'NONE',  ( -19.16066017177982772, -0.7000000000000000666, -27.58933982822018294 ) ) ;
#2477 = DIRECTION ( 'NONE',  ( 4.625929269271502677E-16, 0.000000000000000000, -1.000000000000000000 ) ) ;
#2478 = CARTESIAN_POINT ( 'NONE',  ( 4.000000000000000000, 0.2999999999999999889, -80.00000000000000000 ) ) ;
#2479 = ORIENTED_EDGE ( 'NONE', *, *, #1418, .T. ) ;
#2480 = CARTESIAN_POINT ( 'NONE',  ( -7.499999999999985789, 0.000000000000000000, -71.99999999999998579 ) ) ;
#2481 = DIRECTION ( 'NONE',  ( 0.000000000000000000, 0.000000000000000000, -1.000000000000000000 ) ) ;
#2482 = VERTEX_POINT ( 'NONE', #691 ) ;
#2483 = EDGE_CURVE ( 'NONE', #1758, #700, #843, .T. ) ;
#2484 = ORIENTED_EDGE ( 'NONE', *, *, #2307, .T. ) ;
#2485 = LINE ( 'NONE', #1699, #436 ) ;
#2486 = CIRCLE ( 'NONE', #1148, 2.000000000000000000 ) ;
#2487 = ADVANCED_FACE ( 'NONE', ( #226 ), #1468, .F. ) ;
#2488 = FACE_OUTER_BOUND ( 'NONE', #364, .T. ) ;
#2489 = AXIS2_PLACEMENT_3D ( 'NONE', #1924, #1961, #1377 ) ;
#2490 = DIRECTION ( 'NONE',  ( 0.000000000000000000, 0.000000000000000000, 1.000000000000000000 ) ) ;
#2491 = DIRECTION ( 'NONE',  ( -0.000000000000000000, 1.000000000000000000, -0.000000000000000000 ) ) ;
#2492 = AXIS2_PLACEMENT_3D ( 'NONE', #2196, #791, #586 ) ;
#2493 = VECTOR ( 'NONE', #1124, 1000.000000000000000 ) ;
#2494 = ORIENTED_EDGE ( 'NONE', *, *, #914, .F. ) ;
#2495 = LINE ( 'NONE', #215, #1153 ) ;
#2496 = VECTOR ( 'NONE', #826, 999.9999999999998863 ) ;
#2497 = DIRECTION ( 'NONE',  ( 1.000000000000000000, 0.000000000000000000, -0.000000000000000000 ) ) ;
#2498 = EDGE_LOOP ( 'NONE', ( #1979, #2339, #2192, #100 ) ) ;
#2499 = VERTEX_POINT ( 'NONE', #1716 ) ;
#2500 = AXIS2_PLACEMENT_3D ( 'NONE', #2381, #2640, #802 ) ;
#2501 = EDGE_CURVE ( 'NONE', #328, #1582, #35, .T. ) ;
#2502 = FACE_OUTER_BOUND ( 'NONE', #1141, .T. ) ;
#2503 = DIRECTION ( 'NONE',  ( 0.000000000000000000, 0.000000000000000000, 1.000000000000000000 ) ) ;
#2504 = EDGE_CURVE ( 'NONE', #526, #2419, #1690, .T. ) ;
#2505 = EDGE_CURVE ( 'NONE', #1568, #1031, #2434, .T. ) ;
#2506 = DIRECTION ( 'NONE',  ( -0.9238795325112865164, 0.000000000000000000, -0.3826834323650904479 ) ) ;
#2507 = DIRECTION ( 'NONE',  ( 0.3826834323650904479, 0.000000000000000000, -0.9238795325112865164 ) ) ;
#2508 = ORIENTED_EDGE ( 'NONE', *, *, #2053, .T. ) ;
#2509 = PLANE ( 'NONE',  #2154 ) ;
#2510 = CARTESIAN_POINT ( 'NONE',  ( 4.000000000000000000, 0.000000000000000000, -80.00000000000000000 ) ) ;
#2511 = ORIENTED_EDGE ( 'NONE', *, *, #882, .T. ) ;
#2512 = ORIENTED_EDGE ( 'NONE', *, *, #225, .F. ) ;
#2513 = CIRCLE ( 'NONE', #375, 10.00000000000000888 ) ;
#2514 = CARTESIAN_POINT ( 'NONE',  ( 23.10219042681884716, 0.2999999999999999889, 2.167504048002325767 ) ) ;
#2515 = DIRECTION ( 'NONE',  ( -0.000000000000000000, 1.000000000000000000, -0.000000000000000000 ) ) ;
#2516 = DIRECTION ( 'NONE',  ( 0.000000000000000000, 1.000000000000000000, 0.000000000000000000 ) ) ;
#2517 = AXIS2_PLACEMENT_3D ( 'NONE', #572, #2032, #1390 ) ;
#2518 = FACE_OUTER_BOUND ( 'NONE', #307, .T. ) ;
#2519 = ORIENTED_EDGE ( 'NONE', *, *, #434, .F. ) ;
#2520 = ADVANCED_FACE ( 'NONE', ( #1478 ), #1046, .F. ) ;
#2521 = CARTESIAN_POINT ( 'NONE',  ( 16.10000000000000142, 0.2999999999999999889, -31.10000000000000142 ) ) ;
#2522 = AXIS2_PLACEMENT_3D ( 'NONE', #638, #2506, #1494 ) ;
#2523 = DIRECTION ( 'NONE',  ( 0.000000000000000000, -0.000000000000000000, 1.000000000000000000 ) ) ;
#2524 = ADVANCED_FACE ( 'NONE', ( #1256 ), #2072, .F. ) ;
#2525 = EDGE_LOOP ( 'NONE', ( #1838, #240, #1557, #1741 ) ) ;
#2526 = ORIENTED_EDGE ( 'NONE', *, *, #2089, .T. ) ;
#2527 = EDGE_LOOP ( 'NONE', ( #2511, #345, #1784, #2376 ) ) ;
#2528 = LINE ( 'NONE', #975, #517 ) ;
#2529 = PLANE ( 'NONE',  #47 ) ;
#2530 = DIRECTION ( 'NONE',  ( 0.3826834323650903924, -0.000000000000000000, 0.9238795325112865164 ) ) ;
#2531 = CARTESIAN_POINT ( 'NONE',  ( -21.55058241160208254, 0.000000000000000000, 5.913417161825441859 ) ) ;
#2532 = VERTEX_POINT ( 'NONE', #1060 ) ;
#2533 = AXIS2_PLACEMENT_3D ( 'NONE', #1863, #2077, #482 ) ;
#2534 = CARTESIAN_POINT ( 'NONE',  ( -27.90636399587753402, 0.000000000000000000, 4.157457896300796207 ) ) ;
#2535 = VECTOR ( 'NONE', #400, 1000.000000000000000 ) ;
#2536 = ADVANCED_FACE ( 'NONE', ( #1881 ), #48, .F. ) ;
#2537 = CYLINDRICAL_SURFACE ( 'NONE', #726, 1.549999999999995826 ) ;
#2538 = VERTEX_POINT ( 'NONE', #883 ) ;
#2539 = EDGE_CURVE ( 'NONE', #499, #1785, #2649, .T. ) ;
#2540 = ORIENTED_EDGE ( 'NONE', *, *, #848, .T. ) ;
#2541 = PLANE ( 'NONE',  #1727 ) ;
#2542 = CARTESIAN_POINT ( 'NONE',  ( 26.05860493085495833, 0.2999999999999999889, 3.392091031570613868 ) ) ;
#2543 = VECTOR ( 'NONE', #2612, 1000.000000000000000 ) ;
#2544 = CARTESIAN_POINT ( 'NONE',  ( -29.50275582214076309, 0.2999999999999999889, -4.922824761030966556 ) ) ;
#2545 = VERTEX_POINT ( 'NONE', #2317 ) ;
#2546 = DIRECTION ( 'NONE',  ( -0.000000000000000000, 1.000000000000000000, -0.000000000000000000 ) ) ;
#2547 = CYLINDRICAL_SURFACE ( 'NONE', #2445, 2.000000000000000000 ) ;
#2548 = ORIENTED_EDGE ( 'NONE', *, *, #2326, .T. ) ;
#2549 = VERTEX_POINT ( 'NONE', #476 ) ;
#2550 = EDGE_CURVE ( 'NONE', #504, #2549, #2513, .T. ) ;
#2551 = CC_DESIGN_DATE_AND_TIME_ASSIGNMENT ( #2030, #1588, ( #202 ) ) ;
#2552 = DIRECTION ( 'NONE',  ( -0.000000000000000000, 1.000000000000000000, -0.000000000000000000 ) ) ;
#2553 = ORIENTED_EDGE ( 'NONE', *, *, #1188, .F. ) ;
#2554 = EDGE_CURVE ( 'NONE', #526, #2482, #2264, .T. ) ;
#2555 = CARTESIAN_POINT ( 'NONE',  ( 19.16066017177982772, -0.7000000000000000666, -52.61066017177982701 ) ) ;
#2556 = CARTESIAN_POINT ( 'NONE',  ( 35.95782392759633694, 0.000000000000000000, -54.99999999999999289 ) ) ;
#2557 = ORIENTED_EDGE ( 'NONE', *, *, #1423, .T. ) ;
#2558 = DIRECTION ( 'NONE',  ( -0.000000000000000000, -1.000000000000000000, -0.000000000000000000 ) ) ;
#2559 = AXIS2_PLACEMENT_3D ( 'NONE', #1036, #1692, #1298 ) ;
#2560 = DIRECTION ( 'NONE',  ( -0.000000000000000000, 1.000000000000000000, -0.000000000000000000 ) ) ;
#2561 = AXIS2_PLACEMENT_3D ( 'NONE', #2333, #1674, #1241 ) ;
#2562 = VERTEX_POINT ( 'NONE', #1971 ) ;
#2563 = ORIENTED_EDGE ( 'NONE', *, *, #1601, .F. ) ;
#2564 = VERTEX_POINT ( 'NONE', #742 ) ;
#2565 = EDGE_CURVE ( 'NONE', #1089, #749, #489, .T. ) ;
#2566 = ORIENTED_EDGE ( 'NONE', *, *, #43, .F. ) ;
#2567 = DIRECTION ( 'NONE',  ( 0.000000000000000000, 0.000000000000000000, 1.000000000000000000 ) ) ;
#2568 = DIRECTION ( 'NONE',  ( 0.000000000000000000, 1.000000000000000000, -0.000000000000000000 ) ) ;
#2569 = EDGE_CURVE ( 'NONE', #765, #2135, #1149, .T. ) ;
#2570 = ORIENTED_EDGE ( 'NONE', *, *, #96, .T. ) ;
#2571 = DIRECTION ( 'NONE',  ( -0.000000000000000000, 1.000000000000000000, -0.000000000000000000 ) ) ;
#2572 = DIRECTION ( 'NONE',  ( 0.9238795325112880708, 0.000000000000000000, -0.3826834323650865621 ) ) ;
#2573 = VECTOR ( 'NONE', #53, 1000.000000000000000 ) ;
#2574 = VERTEX_POINT ( 'NONE', #320 ) ;
#2575 = AXIS2_PLACEMENT_3D ( 'NONE', #319, #2609, #549 ) ;
#2576 = CIRCLE ( 'NONE', #2492, 2.000000000000000000 ) ;
#2577 = VERTEX_POINT ( 'NONE', #125 ) ;
#2578 = VECTOR ( 'NONE', #448, 1000.000000000000000 ) ;
#2579 = ORIENTED_EDGE ( 'NONE', *, *, #2583, .T. ) ;
#2580 = VECTOR ( 'NONE', #808, 1000.000000000000114 ) ;
#2581 = ORIENTED_EDGE ( 'NONE', *, *, #956, .T. ) ;
#2582 = PLANE ( 'NONE',  #176 ) ;
#2583 = EDGE_CURVE ( 'NONE', #1684, #764, #1740, .T. ) ;
#2584 = VERTEX_POINT ( 'NONE', #2161 ) ;
#2585 = AXIS2_PLACEMENT_3D ( 'NONE', #2153, #1300, #2116 ) ;
#2586 = DIRECTION ( 'NONE',  ( -0.000000000000000000, 1.000000000000000000, -0.000000000000000000 ) ) ;
#2587 = EDGE_CURVE ( 'NONE', #2446, #1471, #2595, .T. ) ;
#2588 = DIRECTION ( 'NONE',  ( 0.000000000000000000, 0.000000000000000000, -1.000000000000000000 ) ) ;
#2589 = CARTESIAN_POINT ( 'NONE',  ( -21.55058241160207899, 0.2999999999999999889, 5.913417161825453405 ) ) ;
#2590 = ORIENTED_EDGE ( 'NONE', *, *, #1501, .T. ) ;
#2591 = ORIENTED_EDGE ( 'NONE', *, *, #1547, .F. ) ;
#2592 = EDGE_LOOP ( 'NONE', ( #1024, #2605, #783, #738 ) ) ;
#2593 = EDGE_LOOP ( 'NONE', ( #1144, #480 ) ) ;
#2594 = CARTESIAN_POINT ( 'NONE',  ( -7.499999999999985789, 0.000000000000000000, -69.99999999999998579 ) ) ;
#2595 = LINE ( 'NONE', #2544, #718 ) ;
#2596 = ORIENTED_EDGE ( 'NONE', *, *, #2483, .T. ) ;
#2597 = LINE ( 'NONE', #2436, #140 ) ;
#2598 = CARTESIAN_POINT ( 'NONE',  ( 2.000000000000000000, 0.000000000000000000, 5.500000000000000000 ) ) ;
#2599 = CARTESIAN_POINT ( 'NONE',  ( 24.00000000000000000, 0.2999999999999999889, 9.000000000000007105 ) ) ;
#2600 = EDGE_CURVE ( 'NONE', #1286, #1814, #1310, .T. ) ;
#2601 = DIRECTION ( 'NONE',  ( 0.000000000000000000, 0.000000000000000000, 1.000000000000000000 ) ) ;
#2602 = ORIENTED_EDGE ( 'NONE', *, *, #2226, .T. ) ;
#2603 = DIRECTION ( 'NONE',  ( 1.734723475976805517E-15, 0.000000000000000000, 1.000000000000000000 ) ) ;
#2604 = EDGE_CURVE ( 'NONE', #1126, #1353, #1112, .T. ) ;
#2605 = ORIENTED_EDGE ( 'NONE', *, *, #2039, .F. ) ;
#2606 = VERTEX_POINT ( 'NONE', #102 ) ;
#2607 = LOCAL_TIME ( 16, 2, 38.00000000000000000, #2391 ) ;
#2608 = ORIENTED_EDGE ( 'NONE', *, *, #796, .T. ) ;
#2609 = DIRECTION ( 'NONE',  ( -0.000000000000000000, -1.000000000000000000, -0.000000000000000000 ) ) ;
#2610 = CALENDAR_DATE ( 2020, 9, 10 ) ;
#2611 = ORIENTED_EDGE ( 'NONE', *, *, #2256, .T. ) ;
#2612 = DIRECTION ( 'NONE',  ( -4.625929269271502677E-16, 0.000000000000000000, -1.000000000000000000 ) ) ;
#2613 = DIRECTION ( 'NONE',  ( -0.9238795325112866275, 0.000000000000000000, 0.3826834323650900593 ) ) ;
#2614 = DIRECTION ( 'NONE',  ( 0.000000000000000000, 0.000000000000000000, -1.000000000000000000 ) ) ;
#2615 = CYLINDRICAL_SURFACE ( 'NONE', #1332, 1.550000000000002709 ) ;
#2616 = CARTESIAN_POINT ( 'NONE',  ( 19.16066017177982772, 0.2999999999999999889, -26.03933982822018223 ) ) ;
#2617 = EDGE_CURVE ( 'NONE', #1925, #2564, #932, .T. ) ;
#2618 = CARTESIAN_POINT ( 'NONE',  ( 16.09999999999999787, 0.2999999999999999889, -46.00000000000000000 ) ) ;
#2619 = DIRECTION ( 'NONE',  ( 0.000000000000000000, 0.000000000000000000, 1.000000000000000000 ) ) ;
#2620 = AXIS2_PLACEMENT_3D ( 'NONE', #1391, #1186, #599 ) ;
#2621 = ORIENTED_EDGE ( 'NONE', *, *, #711, .F. ) ;
#2622 = EDGE_CURVE ( 'NONE', #1502, #1568, #1774, .T. ) ;
#2623 = VECTOR ( 'NONE', #740, 1000.000000000000000 ) ;
#2624 = ORIENTED_EDGE ( 'NONE', *, *, #1085, .T. ) ;
#2625 = CARTESIAN_POINT ( 'NONE',  ( 4.000000000000000000, 0.2999999999999999889, -80.00000000000000000 ) ) ;
#2626 = AXIS2_PLACEMENT_3D ( 'NONE', #1445, #231, #17 ) ;
#2627 = PERSON_AND_ORGANIZATION ( #1285, #2088 ) ;
#2628 = ORIENTED_EDGE ( 'NONE', *, *, #2166, .F. ) ;
#2629 = DIRECTION ( 'NONE',  ( -0.000000000000000000, -1.000000000000000000, -0.000000000000000000 ) ) ;
#2630 = CYLINDRICAL_SURFACE ( 'NONE', #1528, 1.550000000000002709 ) ;
#2631 = CARTESIAN_POINT ( 'NONE',  ( 7.499999999999989342, 0.2999999999999999889, -69.99999999999998579 ) ) ;
#2632 = CARTESIAN_POINT ( 'NONE',  ( -30.58514802243315955, 0.2999999999999999889, -2.309698831278211628 ) ) ;
#2633 = CARTESIAN_POINT ( 'NONE',  ( 30.58514802243315955, 0.000000000000000000, -2.309698831278211184 ) ) ;
#2634 = LINE ( 'NONE', #1613, #2580 ) ;
#2635 = DIRECTION ( 'NONE',  ( 0.000000000000000000, 1.000000000000000000, 0.000000000000000000 ) ) ;
#2636 = EDGE_LOOP ( 'NONE', ( #964, #1999, #2385, #2286 ) ) ;
#2637 = ORIENTED_EDGE ( 'NONE', *, *, #286, .T. ) ;
#2638 = PLANE ( 'NONE',  #1458 ) ;
#2639 = EDGE_CURVE ( 'NONE', #1078, #32, #70, .T. ) ;
#2640 = DIRECTION ( 'NONE',  ( -0.000000000000000000, 0.000000000000000000, -1.000000000000000000 ) ) ;
#2641 = CYLINDRICAL_SURFACE ( 'NONE', #2262, 2.000000000000000000 ) ;
#2642 = DIRECTION ( 'NONE',  ( 0.000000000000000000, 0.000000000000000000, 1.000000000000000000 ) ) ;
#2643 = DIRECTION ( 'NONE',  ( -1.000000000000000000, 0.000000000000000000, 0.000000000000000000 ) ) ;
#2644 = CARTESIAN_POINT ( 'NONE',  ( 2.000000000000000000, 0.2999999999999999889, 5.500000000000000000 ) ) ;
#2645 = DIRECTION ( 'NONE',  ( -0.000000000000000000, 1.000000000000000000, -0.000000000000000000 ) ) ;
#2646 = DIRECTION ( 'NONE',  ( 0.000000000000000000, 0.000000000000000000, -1.000000000000000000 ) ) ;
#2647 = VECTOR ( 'NONE', #1663, 1000.000000000000000 ) ;
#2648 = ORIENTED_EDGE ( 'NONE', *, *, #192, .T. ) ;
#2649 = CIRCLE ( 'NONE', #590, 2.000000000000001776 ) ;
#2650 = ADVANCED_FACE ( 'NONE', ( #1573 ), #287, .F. ) ;
#2651 = CARTESIAN_POINT ( 'NONE',  ( 15.64168576756671669, 0.000000000000000000, 4.500000000000000000 ) ) ;
#2652 = ADVANCED_FACE ( 'NONE', ( #1920 ), #1730, .F. ) ;
#2653 = DIRECTION ( 'NONE',  ( 0.3826834323650865621, -0.000000000000000000, -0.9238795325112880708 ) ) ;
#2654 = LINE ( 'NONE', #804, #588 ) ;
#2655 = CARTESIAN_POINT ( 'NONE',  ( 7.499999999999989342, 0.000000000000000000, -69.99999999999998579 ) ) ;
#2656 = DIRECTION ( 'NONE',  ( -1.000000000000000000, -0.000000000000000000, 8.953411488912554654E-16 ) ) ;
ENDSEC;
END-ISO-10303-21;
