# Supplementary material for: A Vision-Based Sensing Approach for a Spherical Soft Robotic Arm
Source: Front Robot AI. 2021 Feb 26;8:630935. doi: 10.3389/frobt.2021.630935 (PMC7953419; doi:10.3389/frobt.2021.630935)
Supplement: Supplementary file 1 [file datasheet1.zip › supplementaryFiles/Mechanics/Fabrics/bottom_B_fabric.STEP]

ISO-10303-21;
HEADER;
FILE_DESCRIPTION (( 'STEP AP203' ),
    '1' );
FILE_NAME ('bottom_B_fabric.STEP',
    '2020-10-09T14:01:26',
    ( '' ),
    ( '' ),
    'SwSTEP 2.0',
    'SolidWorks 2019',
    '' );
FILE_SCHEMA (( 'CONFIG_CONTROL_DESIGN' ));
ENDSEC;

DATA;
#1 = DIRECTION ( 'NONE',  ( -0.000000000000000000, -1.000000000000000000, -0.000000000000000000 ) ) ;
#2 = ORIENTED_EDGE ( 'NONE', *, *, #1259, .T. ) ;
#3 = ORIENTED_EDGE ( 'NONE', *, *, #827, .F. ) ;
#4 = DIRECTION ( 'NONE',  ( 0.000000000000000000, 0.000000000000000000, 1.000000000000000000 ) ) ;
#5 = CARTESIAN_POINT ( 'NONE',  ( 7.499999999999984013, 0.2999999999999999889, -72.00000000000001421 ) ) ;
#6 = VECTOR ( 'NONE', #2072, 1000.000000000000000 ) ;
#7 = PERSON_AND_ORGANIZATION_ROLE ( 'creator' ) ;
#8 = VERTEX_POINT ( 'NONE', #733 ) ;
#9 = CARTESIAN_POINT ( 'NONE',  ( 7.499999999999984901, 0.000000000000000000, -70.00000000000000000 ) ) ;
#10 = EDGE_LOOP ( 'NONE', ( #2010, #1229, #1846, #1190 ) ) ;
#11 = VECTOR ( 'NONE', #2017, 1000.000000000000000 ) ;
#12 = DIRECTION ( 'NONE',  ( -0.3826834323650901148, 0.000000000000000000, -0.9238795325112866275 ) ) ;
#13 = ORIENTED_EDGE ( 'NONE', *, *, #1528, .F. ) ;
#14 = CARTESIAN_POINT ( 'NONE',  ( -2.000000000000000000, 0.000000000000000000, 4.500000000000000000 ) ) ;
#15 = ORIENTED_EDGE ( 'NONE', *, *, #898, .T. ) ;
#16 = CARTESIAN_POINT ( 'NONE',  ( -2.000000000000000000, 0.2999999999999999889, 3.499999999999999556 ) ) ;
#17 = PLANE ( 'NONE',  #2123 ) ;
#18 = AXIS2_PLACEMENT_3D ( 'NONE', #522, #1014, #1543 ) ;
#19 = EDGE_CURVE ( 'NONE', #625, #161, #126, .T. ) ;
#20 = ORIENTED_EDGE ( 'NONE', *, *, #231, .F. ) ;
#21 = AXIS2_PLACEMENT_3D ( 'NONE', #1829, #1821, #307 ) ;
#22 = PLANE ( 'NONE',  #1690 ) ;
#23 = DIRECTION ( 'NONE',  ( 1.000000000000000000, -0.000000000000000000, 0.000000000000000000 ) ) ;
#24 = ADVANCED_FACE ( 'NONE', ( #1778 ), #57, .T. ) ;
#25 = EDGE_CURVE ( 'NONE', #2127, #1878, #1578, .T. ) ;
#26 = CARTESIAN_POINT ( 'NONE',  ( 34.99999999999999289, 0.000000000000000000, -80.00000000000000000 ) ) ;
#27 = ORIENTED_EDGE ( 'NONE', *, *, #1395, .T. ) ;
#28 = DIRECTION ( 'NONE',  ( -1.000000000000000000, 0.000000000000000000, 0.000000000000000000 ) ) ;
#29 = VERTEX_POINT ( 'NONE', #44 ) ;
#30 = FACE_OUTER_BOUND ( 'NONE', #74, .T. ) ;
#31 = EDGE_LOOP ( 'NONE', ( #872, #1338, #1198, #38 ) ) ;
#32 = LINE ( 'NONE', #1391, #2159 ) ;
#33 = ORIENTED_EDGE ( 'NONE', *, *, #1692, .T. ) ;
#34 = EDGE_CURVE ( 'NONE', #1384, #1022, #1415, .T. ) ;
#35 = FACE_BOUND ( 'NONE', #1888, .T. ) ;
#36 = AXIS2_PLACEMENT_3D ( 'NONE', #1801, #1469, #794 ) ;
#37 = FACE_OUTER_BOUND ( 'NONE', #1769, .T. ) ;
#38 = ORIENTED_EDGE ( 'NONE', *, *, #2093, .T. ) ;
#39 = FACE_OUTER_BOUND ( 'NONE', #1474, .T. ) ;
#40 = AXIS2_PLACEMENT_3D ( 'NONE', #920, #769, #1934 ) ;
#41 = DIRECTION ( 'NONE',  ( -1.000000000000000000, 0.000000000000000000, 0.000000000000000000 ) ) ;
#42 = AXIS2_PLACEMENT_3D ( 'NONE', #266, #952, #1635 ) ;
#43 = FACE_OUTER_BOUND ( 'NONE', #1732, .T. ) ;
#44 = CARTESIAN_POINT ( 'NONE',  ( -21.02462173806848966, 0.2999999999999999889, -41.28989928337165338 ) ) ;
#45 = EDGE_CURVE ( 'NONE', #267, #1866, #598, .T. ) ;
#46 = VECTOR ( 'NONE', #424, 1000.000000000000000 ) ;
#47 = DIRECTION ( 'NONE',  ( 0.3826834323650907255, -0.000000000000000000, 0.9238795325112864054 ) ) ;
#48 = AXIS2_PLACEMENT_3D ( 'NONE', #177, #167, #873 ) ;
#49 = DIRECTION ( 'NONE',  ( 0.000000000000000000, 1.000000000000000000, 0.000000000000000000 ) ) ;
#50 = EDGE_CURVE ( 'NONE', #1854, #230, #236, .T. ) ;
#51 = DIRECTION ( 'NONE',  ( 0.000000000000000000, 0.000000000000000000, -1.000000000000000000 ) ) ;
#52 = ORIENTED_EDGE ( 'NONE', *, *, #2070, .F. ) ;
#53 = LINE ( 'NONE', #925, #533 ) ;
#54 = LINE ( 'NONE', #568, #1773 ) ;
#55 = CARTESIAN_POINT ( 'NONE',  ( -7.499999999999980460, 0.000000000000000000, -72.00000000000001421 ) ) ;
#56 = DIRECTION ( 'NONE',  ( -0.9238795325112866275, 0.000000000000000000, 0.3826834323650900593 ) ) ;
#57 = CYLINDRICAL_SURFACE ( 'NONE', #310, 2.000000000000000000 ) ;
#58 = UNCERTAINTY_MEASURE_WITH_UNIT (LENGTH_MEASURE( 1.000000000000000082E-05 ), #1851, 'distance_accuracy_value', 'NONE');
#59 = CYLINDRICAL_SURFACE ( 'NONE', #2181, 9.999999999999994671 ) ;
#60 = VERTEX_POINT ( 'NONE', #2075 ) ;
#61 = AXIS2_PLACEMENT_3D ( 'NONE', #67, #1929, #934 ) ;
#62 = FACE_BOUND ( 'NONE', #280, .T. ) ;
#63 = CARTESIAN_POINT ( 'NONE',  ( 15.64168576756671314, 0.2999999999999999889, 3.500000000000001776 ) ) ;
#64 = ORIENTED_EDGE ( 'NONE', *, *, #250, .T. ) ;
#65 = ADVANCED_FACE ( 'NONE', ( #1751 ), #584, .F. ) ;
#66 = FACE_OUTER_BOUND ( 'NONE', #2047, .T. ) ;
#67 = CARTESIAN_POINT ( 'NONE',  ( 15.64168576756671314, 0.000000000000000000, 4.500000000000000000 ) ) ;
#68 = EDGE_CURVE ( 'NONE', #809, #540, #1414, .T. ) ;
#69 = CARTESIAN_POINT ( 'NONE',  ( 4.000000000000000000, 0.2999999999999999889, -79.99999999999998579 ) ) ;
#70 = CARTESIAN_POINT ( 'NONE',  ( -27.49999999999998224, 0.2999999999999999889, -72.00000000000001421 ) ) ;
#71 = ADVANCED_FACE ( 'NONE', ( #220 ), #919, .F. ) ;
#72 = ORIENTED_EDGE ( 'NONE', *, *, #19, .T. ) ;
#73 = CARTESIAN_POINT ( 'NONE',  ( -21.02462173806848966, 0.2999999999999999889, -41.28989928337165338 ) ) ;
#74 = EDGE_LOOP ( 'NONE', ( #1702, #905, #1213, #933 ) ) ;
#75 = FACE_OUTER_BOUND ( 'NONE', #1985, .T. ) ;
#76 = DIRECTION ( 'NONE',  ( -0.000000000000000000, 1.000000000000000000, -0.000000000000000000 ) ) ;
#77 = ORIENTED_EDGE ( 'NONE', *, *, #1513, .T. ) ;
#78 = DIRECTION ( 'NONE',  ( 0.000000000000000000, 0.000000000000000000, -1.000000000000000000 ) ) ;
#79 = LINE ( 'NONE', #608, #201 ) ;
#80 = DIRECTION ( 'NONE',  ( -1.000000000000000000, -0.000000000000000000, -0.000000000000000000 ) ) ;
#81 = DIRECTION ( 'NONE',  ( 0.3420201433256693790, 0.000000000000000000, -0.9396926207859082059 ) ) ;
#82 = LINE ( 'NONE', #1959, #1655 ) ;
#83 = ORIENTED_EDGE ( 'NONE', *, *, #2157, .T. ) ;
#84 = AXIS2_PLACEMENT_3D ( 'NONE', #1078, #1759, #738 ) ;
#85 = CARTESIAN_POINT ( 'NONE',  ( -34.99999999999999289, 0.2999999999999999889, -80.00000000000000000 ) ) ;
#86 = VERTEX_POINT ( 'NONE', #209 ) ;
#87 = CIRCLE ( 'NONE', #731, 0.9999999999999978906 ) ;
#88 = LINE ( 'NONE', #1622, #221 ) ;
#89 = ORIENTED_EDGE ( 'NONE', *, *, #1212, .T. ) ;
#90 = LINE ( 'NONE', #2098, #2131 ) ;
#91 = DIRECTION ( 'NONE',  ( 0.000000000000000000, 0.000000000000000000, 1.000000000000000000 ) ) ;
#92 = VECTOR ( 'NONE', #1272, 1000.000000000000000 ) ;
#93 = CARTESIAN_POINT ( 'NONE',  ( 35.95782392759633694, 0.2999999999999999889, -65.00000000000000000 ) ) ;
#94 = DIRECTION ( 'NONE',  ( -0.000000000000000000, -0.000000000000000000, 1.000000000000000000 ) ) ;
#95 = DIRECTION ( 'NONE',  ( -0.3826834323650870617, 0.000000000000000000, -0.9238795325112878487 ) ) ;
#96 = ORIENTED_EDGE ( 'NONE', *, *, #1337, .T. ) ;
#97 = EDGE_CURVE ( 'NONE', #735, #1115, #1634, .T. ) ;
#98 = ADVANCED_FACE ( 'NONE', ( #1843 ), #1877, .T. ) ;
#99 = FACE_OUTER_BOUND ( 'NONE', #182, .T. ) ;
#100 = ORIENTED_EDGE ( 'NONE', *, *, #1475, .F. ) ;
#101 = AXIS2_PLACEMENT_3D ( 'NONE', #1919, #234, #765 ) ;
#102 = VECTOR ( 'NONE', #1995, 1000.000000000000000 ) ;
#103 = ORIENTED_EDGE ( 'NONE', *, *, #773, .T. ) ;
#104 = DIRECTION ( 'NONE',  ( 0.000000000000000000, 1.000000000000000000, 0.000000000000000000 ) ) ;
#105 = CARTESIAN_POINT ( 'NONE',  ( 15.64168576756671314, 0.2999999999999999889, 5.499999999999998224 ) ) ;
#106 = DIRECTION ( 'NONE',  ( 0.000000000000000000, 1.000000000000000000, 0.000000000000000000 ) ) ;
#107 = CARTESIAN_POINT ( 'NONE',  ( -16.93118474904564152, 0.2999999999999999889, 9.000000000000007105 ) ) ;
#108 = DIRECTION ( 'NONE',  ( 1.000000000000000000, 0.000000000000000000, 0.000000000000000000 ) ) ;
#109 = AXIS2_PLACEMENT_3D ( 'NONE', #1427, #1454, #1072 ) ;
#110 = ORIENTED_EDGE ( 'NONE', *, *, #2117, .F. ) ;
#111 = EDGE_CURVE ( 'NONE', #230, #376, #168, .T. ) ;
#112 = ORIENTED_EDGE ( 'NONE', *, *, #1481, .F. ) ;
#113 = LINE ( 'NONE', #480, #2197 ) ;
#114 = CARTESIAN_POINT ( 'NONE',  ( -7.499999999999981348, 0.000000000000000000, -70.00000000000000000 ) ) ;
#115 = CARTESIAN_POINT ( 'NONE',  ( 35.00000000000000000, 0.2999999999999999889, -65.00000000000000000 ) ) ;
#116 = CARTESIAN_POINT ( 'NONE',  ( -15.64168576756671314, 0.000000000000000000, 5.500000000000001776 ) ) ;
#117 = CARTESIAN_POINT ( 'NONE',  ( -6.498962308951455213, 0.000000000000000000, -11.00000000000000178 ) ) ;
#118 = EDGE_CURVE ( 'NONE', #1987, #921, #192, .T. ) ;
#119 = APPROVAL_PERSON_ORGANIZATION ( #1311, #2000, #1678 ) ;
#120 = EDGE_LOOP ( 'NONE', ( #2096, #493, #1162, #1275 ) ) ;
#121 = CIRCLE ( 'NONE', #1152, 1.000000000000000000 ) ;
#122 = ORIENTED_EDGE ( 'NONE', *, *, #1677, .T. ) ;
#123 = DIRECTION ( 'NONE',  ( 0.000000000000000000, -1.000000000000000000, 0.000000000000000000 ) ) ;
#124 = CARTESIAN_POINT ( 'NONE',  ( -34.99999999999999289, 0.2999999999999999889, -80.00000000000000000 ) ) ;
#125 = LINE ( 'NONE', #671, #1841 ) ;
#126 = CIRCLE ( 'NONE', #1804, 5.000000000000004441 ) ;
#127 = APPROVAL_ROLE ( '' ) ;
#128 = EDGE_LOOP ( 'NONE', ( #1015, #2201, #885, #1437 ) ) ;
#129 = ORIENTED_EDGE ( 'NONE', *, *, #25, .T. ) ;
#130 = ORIENTED_EDGE ( 'NONE', *, *, #476, .F. ) ;
#131 = LINE ( 'NONE', #489, #2094 ) ;
#132 = AXIS2_PLACEMENT_3D ( 'NONE', #318, #1667, #1150 ) ;
#133 = EDGE_CURVE ( 'NONE', #365, #1928, #526, .T. ) ;
#134 = LINE ( 'NONE', #1990, #818 ) ;
#135 = EDGE_CURVE ( 'NONE', #1673, #1288, #178, .T. ) ;
#136 = PERSON_AND_ORGANIZATION ( #1717, #1180 ) ;
#137 = ORIENTED_EDGE ( 'NONE', *, *, #159, .T. ) ;
#138 = ORIENTED_EDGE ( 'NONE', *, *, #1982, .F. ) ;
#139 = ORIENTED_EDGE ( 'NONE', *, *, #1203, .T. ) ;
#140 = LINE ( 'NONE', #968, #991 ) ;
#141 = DIRECTION ( 'NONE',  ( -1.000000000000000000, -0.000000000000000000, -0.000000000000000000 ) ) ;
#142 = AXIS2_PLACEMENT_3D ( 'NONE', #862, #1695, #2022 ) ;
#143 = DIRECTION ( 'NONE',  ( -0.000000000000000000, 0.000000000000000000, 1.000000000000000000 ) ) ;
#144 = DIRECTION ( 'NONE',  ( 0.000000000000000000, 0.000000000000000000, -1.000000000000000000 ) ) ;
#145 = EDGE_LOOP ( 'NONE', ( #497, #1196, #96, #1037 ) ) ;
#146 = AXIS2_PLACEMENT_3D ( 'NONE', #263, #950, #1630 ) ;
#147 = CARTESIAN_POINT ( 'NONE',  ( 27.49999999999998579, 0.000000000000000000, -72.00000000000001421 ) ) ;
#148 = EDGE_LOOP ( 'NONE', ( #1006, #1166, #1044, #1819 ) ) ;
#149 = EDGE_LOOP ( 'NONE', ( #757, #137, #1499, #1506 ) ) ;
#150 = CYLINDRICAL_SURFACE ( 'NONE', #2118, 5.000000000000004441 ) ;
#151 = VECTOR ( 'NONE', #95, 1000.000000000000114 ) ;
#152 = CARTESIAN_POINT ( 'NONE',  ( -4.000000000000000000, 0.000000000000000000, -65.00000000000000000 ) ) ;
#153 = EDGE_CURVE ( 'NONE', #943, #1165, #605, .T. ) ;
#154 = ORIENTED_EDGE ( 'NONE', *, *, #2147, .F. ) ;
#155 = ADVANCED_FACE ( 'NONE', ( #362 ), #1392, .F. ) ;
#156 = CARTESIAN_POINT ( 'NONE',  ( 29.15946724785741750, 0.000000000000000000, -7.229803944891640022 ) ) ;
#157 = ORIENTED_EDGE ( 'NONE', *, *, #1090, .F. ) ;
#158 = VECTOR ( 'NONE', #454, 1000.000000000000000 ) ;
#159 = EDGE_CURVE ( 'NONE', #1694, #1263, #2188, .T. ) ;
#160 = LINE ( 'NONE', #851, #1682 ) ;
#161 = VERTEX_POINT ( 'NONE', #848 ) ;
#162 = ORIENTED_EDGE ( 'NONE', *, *, #894, .T. ) ;
#163 = CARTESIAN_POINT ( 'NONE',  ( -7.499999999999980460, 0.000000000000000000, -72.00000000000001421 ) ) ;
#164 = DIRECTION ( 'NONE',  ( -0.000000000000000000, -1.000000000000000000, -0.000000000000000000 ) ) ;
#165 = CIRCLE ( 'NONE', #786, 0.9999999999999978906 ) ;
#166 = VERTEX_POINT ( 'NONE', #330 ) ;
#167 = DIRECTION ( 'NONE',  ( -0.000000000000000000, -1.000000000000000000, -0.000000000000000000 ) ) ;
#168 = LINE ( 'NONE', #1868, #1552 ) ;
#169 = ORIENTED_EDGE ( 'NONE', *, *, #228, .T. ) ;
#170 = CARTESIAN_POINT ( 'NONE',  ( -30.58514802243316666, 0.000000000000000000, -2.309698831278208520 ) ) ;
#171 = ORIENTED_EDGE ( 'NONE', *, *, #1657, .F. ) ;
#172 = EDGE_CURVE ( 'NONE', #253, #376, #2019, .T. ) ;
#173 = CARTESIAN_POINT ( 'NONE',  ( 11.19742541288099780, 0.2999999999999999889, -14.28989928337165338 ) ) ;
#174 = CARTESIAN_POINT ( 'NONE',  ( 24.00000000000000000, 0.000000000000000000, -5.551115123125782702E-14 ) ) ;
#175 = PERSON_AND_ORGANIZATION_ROLE ( 'design_supplier' ) ;
#176 = ORIENTED_EDGE ( 'NONE', *, *, #501, .F. ) ;
#177 = CARTESIAN_POINT ( 'NONE',  ( 28.73738895741059096, 0.000000000000000000, -3.075065696008389082 ) ) ;
#178 = LINE ( 'NONE', #874, #1458 ) ;
#179 = EDGE_LOOP ( 'NONE', ( #507, #913, #2065, #1697 ) ) ;
#180 = EDGE_CURVE ( 'NONE', #2073, #319, #1088, .T. ) ;
#181 = CARTESIAN_POINT ( 'NONE',  ( -6.498962308951455213, 0.000000000000000000, -16.00000000000000000 ) ) ;
#182 = EDGE_LOOP ( 'NONE', ( #1373, #2154, #907, #1321, #314, #656, #33, #429, #2056, #1501, #1945, #408, #1314, #1737, #15, #2020, #2032, #1834, #830, #875, #1793, #788, #64, #810, #246, #998, #1970, #709, #77, #188, #516, #1836, #384 ) ) ;
#183 = DIRECTION ( 'NONE',  ( 0.000000000000000000, 1.000000000000000000, -0.000000000000000000 ) ) ;
#184 = EDGE_CURVE ( 'NONE', #628, #1115, #212, .T. ) ;
#185 = VERTEX_POINT ( 'NONE', #574 ) ;
#186 = CARTESIAN_POINT ( 'NONE',  ( -21.02462173806848966, 0.000000000000000000, -41.28989928337165338 ) ) ;
#187 = DATE_AND_TIME ( #893, #1365 ) ;
#188 = ORIENTED_EDGE ( 'NONE', *, *, #45, .T. ) ;
#189 = CARTESIAN_POINT ( 'NONE',  ( -29.50275582214077019, 0.2999999999999999889, -4.922824761030962115 ) ) ;
#190 = CARTESIAN_POINT ( 'NONE',  ( -2.000000000000000000, 0.2999999999999999889, 4.500000000000000000 ) ) ;
#191 = ORIENTED_EDGE ( 'NONE', *, *, #118, .F. ) ;
#192 = CIRCLE ( 'NONE', #1663, 1.000000000000000000 ) ;
#193 = CARTESIAN_POINT ( 'NONE',  ( -2.000000000000000000, 0.000000000000000000, 3.499999999999999556 ) ) ;
#194 = ORIENTED_EDGE ( 'NONE', *, *, #828, .F. ) ;
#195 = DIRECTION ( 'NONE',  ( -4.625929269271485914E-16, -0.000000000000000000, 1.000000000000000000 ) ) ;
#196 = VERTEX_POINT ( 'NONE', #1432 ) ;
#197 = CARTESIAN_POINT ( 'NONE',  ( -27.31170818283484181, 0.2999999999999999889, -7.995170809621821917 ) ) ;
#198 = CIRCLE ( 'NONE', #1523, 2.000000000000000000 ) ;
#199 = EDGE_CURVE ( 'NONE', #1987, #1993, #2103, .T. ) ;
#200 = EDGE_LOOP ( 'NONE', ( #1992, #1351 ) ) ;
#201 = VECTOR ( 'NONE', #1279, 1000.000000000000114 ) ;
#202 = LINE ( 'NONE', #558, #1586 ) ;
#203 = ORIENTED_EDGE ( 'NONE', *, *, #1426, .F. ) ;
#204 = LINE ( 'NONE', #886, #904 ) ;
#205 = CARTESIAN_POINT ( 'NONE',  ( 22.33682356208866082, 0.2999999999999999889, 4.015263113024904129 ) ) ;
#206 = ORIENTED_EDGE ( 'NONE', *, *, #1752, .F. ) ;
#207 = DIRECTION ( 'NONE',  ( 0.000000000000000000, 0.000000000000000000, -1.000000000000000000 ) ) ;
#208 = EDGE_CURVE ( 'NONE', #1694, #1145, #442, .T. ) ;
#209 = CARTESIAN_POINT ( 'NONE',  ( -21.02462173806848966, 0.000000000000000000, -41.28989928337165338 ) ) ;
#210 = EDGE_CURVE ( 'NONE', #1140, #629, #2138, .T. ) ;
#211 = DIRECTION ( 'NONE',  ( 0.000000000000000000, 0.000000000000000000, 1.000000000000000000 ) ) ;
#212 = LINE ( 'NONE', #1900, #845 ) ;
#213 = ORIENTED_EDGE ( 'NONE', *, *, #819, .F. ) ;
#214 = FACE_OUTER_BOUND ( 'NONE', #2180, .T. ) ;
#215 = DIRECTION ( 'NONE',  ( -0.000000000000000000, -1.000000000000000000, -0.000000000000000000 ) ) ;
#216 = ORIENTED_EDGE ( 'NONE', *, *, #722, .F. ) ;
#217 = DIRECTION ( 'NONE',  ( 0.000000000000000000, 1.000000000000000000, 0.000000000000000000 ) ) ;
#218 = DIRECTION ( 'NONE',  ( -1.000000000000000000, 0.000000000000000000, -0.000000000000000000 ) ) ;
#219 = FACE_OUTER_BOUND ( 'NONE', #1372, .T. ) ;
#220 = FACE_OUTER_BOUND ( 'NONE', #1390, .T. ) ;
#221 = VECTOR ( 'NONE', #776, 1000.000000000000000 ) ;
#222 = LINE ( 'NONE', #1285, #151 ) ;
#223 = EDGE_LOOP ( 'NONE', ( #488, #1527, #129, #2104 ) ) ;
#224 = AXIS2_PLACEMENT_3D ( 'NONE', #783, #1442, #1431 ) ;
#225 = ADVANCED_FACE ( 'NONE', ( #1268 ), #17, .F. ) ;
#226 = FACE_BOUND ( 'NONE', #1291, .T. ) ;
#227 = EDGE_CURVE ( 'NONE', #1541, #1067, #1389, .T. ) ;
#228 = EDGE_CURVE ( 'NONE', #1570, #761, #1217, .T. ) ;
#229 = DIRECTION ( 'NONE',  ( -3.469446951953614189E-15, 0.000000000000000000, 1.000000000000000000 ) ) ;
#230 = VERTEX_POINT ( 'NONE', #1142 ) ;
#231 = EDGE_CURVE ( 'NONE', #1483, #625, #1996, .T. ) ;
#232 = DIRECTION ( 'NONE',  ( -0.000000000000000000, 1.000000000000000000, -0.000000000000000000 ) ) ;
#233 = CARTESIAN_POINT ( 'NONE',  ( 27.90636399587753758, 0.000000000000000000, 4.157457896300795319 ) ) ;
#234 = DIRECTION ( 'NONE',  ( 0.000000000000000000, 1.000000000000000000, 0.000000000000000000 ) ) ;
#235 = FACE_OUTER_BOUND ( 'NONE', #1621, .T. ) ;
#236 = LINE ( 'NONE', #1270, #1727 ) ;
#237 = FACE_OUTER_BOUND ( 'NONE', #619, .T. ) ;
#238 = ORIENTED_EDGE ( 'NONE', *, *, #894, .F. ) ;
#239 = DIRECTION ( 'NONE',  ( 0.000000000000000000, 0.000000000000000000, 1.000000000000000000 ) ) ;
#240 = CARTESIAN_POINT ( 'NONE',  ( 2.000000000000000000, 0.2999999999999999889, 3.499999999999999556 ) ) ;
#241 = CARTESIAN_POINT ( 'NONE',  ( -28.39410038312723472, 0.2999999999999999889, -5.382044879869067877 ) ) ;
#242 = DIRECTION ( 'NONE',  ( 0.3826834323650900593, 0.000000000000000000, -0.9238795325112866275 ) ) ;
#243 = PLANE ( 'NONE',  #109 ) ;
#244 = CARTESIAN_POINT ( 'NONE',  ( 11.19742541288099780, 0.000000000000000000, -14.28989928337165338 ) ) ;
#245 = DIRECTION ( 'NONE',  ( -4.625929269271485914E-16, -0.000000000000000000, 1.000000000000000000 ) ) ;
#246 = ORIENTED_EDGE ( 'NONE', *, *, #1818, .T. ) ;
#247 = FACE_BOUND ( 'NONE', #939, .T. ) ;
#248 = ORIENTED_EDGE ( 'NONE', *, *, #1395, .F. ) ;
#249 = VERTEX_POINT ( 'NONE', #632 ) ;
#250 = EDGE_CURVE ( 'NONE', #2046, #1140, #2124, .T. ) ;
#251 = DIRECTION ( 'NONE',  ( 0.000000000000000000, 0.000000000000000000, 1.000000000000000000 ) ) ;
#252 = VECTOR ( 'NONE', #808, 1000.000000000000000 ) ;
#253 = VERTEX_POINT ( 'NONE', #1108 ) ;
#254 = CARTESIAN_POINT ( 'NONE',  ( -16.32615863413894886, 0.000000000000000000, -48.00000000000000000 ) ) ;
#255 = PRODUCT_DEFINITION ( 'UNKNOWN', '', #453, #1086 ) ;
#256 = DIRECTION ( 'NONE',  ( 0.000000000000000000, 1.000000000000000000, 0.000000000000000000 ) ) ;
#257 = ADVANCED_FACE ( 'NONE', ( #1980 ), #804, .F. ) ;
#258 = CARTESIAN_POINT ( 'NONE',  ( 24.00000000000000000, 0.2999999999999999889, -5.551115123125782702E-14 ) ) ;
#259 = CARTESIAN_POINT ( 'NONE',  ( 15.64168576756671314, 0.000000000000000000, 3.500000000000001776 ) ) ;
#260 = EDGE_CURVE ( 'NONE', #1170, #2046, #482, .T. ) ;
#261 = ADVANCED_FACE ( 'NONE', ( #1811 ), #1487, .F. ) ;
#262 = AXIS2_PLACEMENT_3D ( 'NONE', #504, #1999, #492 ) ;
#263 = CARTESIAN_POINT ( 'NONE',  ( -2.000000000000000000, 0.000000000000000000, 4.500000000000000000 ) ) ;
#264 = ORIENTED_EDGE ( 'NONE', *, *, #2043, .T. ) ;
#265 = AXIS2_PLACEMENT_3D ( 'NONE', #888, #1873, #1564 ) ;
#266 = CARTESIAN_POINT ( 'NONE',  ( -24.18458262711123652, 0.000000000000000000, 4.780629977755077142 ) ) ;
#267 = VERTEX_POINT ( 'NONE', #971 ) ;
#268 = ORIENTED_EDGE ( 'NONE', *, *, #180, .T. ) ;
#269 = VECTOR ( 'NONE', #108, 1000.000000000000000 ) ;
#270 = ORIENTED_EDGE ( 'NONE', *, *, #1457, .T. ) ;
#271 = CARTESIAN_POINT ( 'NONE',  ( -21.55058241160208610, 0.000000000000000000, 5.913417161825443635 ) ) ;
#272 = CYLINDRICAL_SURFACE ( 'NONE', #1356, 0.9999999999999983347 ) ;
#273 = AXIS2_PLACEMENT_3D ( 'NONE', #997, #1206, #546 ) ;
#274 = DIRECTION ( 'NONE',  ( -0.000000000000000000, 1.000000000000000000, -0.000000000000000000 ) ) ;
#275 = FACE_OUTER_BOUND ( 'NONE', #1847, .T. ) ;
#276 = DIRECTION ( 'NONE',  ( 4.336808689942013792E-16, -0.000000000000000000, -1.000000000000000000 ) ) ;
#277 = DIRECTION ( 'NONE',  ( 1.000000000000000000, -0.000000000000000000, -0.000000000000000000 ) ) ;
#278 = VERTEX_POINT ( 'NONE', #959 ) ;
#279 = EDGE_CURVE ( 'NONE', #1034, #1541, #1814, .T. ) ;
#280 = EDGE_LOOP ( 'NONE', ( #2078, #1827 ) ) ;
#281 = VECTOR ( 'NONE', #371, 1000.000000000000000 ) ;
#282 = AXIS2_PLACEMENT_3D ( 'NONE', #1797, #2158, #1648 ) ;
#283 = ORIENTED_EDGE ( 'NONE', *, *, #1305, .T. ) ;
#284 = ORIENTED_EDGE ( 'NONE', *, *, #449, .F. ) ;
#285 = DIRECTION ( 'NONE',  ( 0.000000000000000000, 0.000000000000000000, 1.000000000000000000 ) ) ;
#286 = FACE_OUTER_BOUND ( 'NONE', #837, .T. ) ;
#287 = EDGE_CURVE ( 'NONE', #984, #249, #290, .T. ) ;
#288 = EDGE_CURVE ( 'NONE', #785, #2023, #1309, .T. ) ;
#289 = DIRECTION ( 'NONE',  ( -0.000000000000000000, -0.000000000000000000, 1.000000000000000000 ) ) ;
#290 = LINE ( 'NONE', #948, #158 ) ;
#291 = PERSON_AND_ORGANIZATION_ROLE ( 'creator' ) ;
#292 = DIRECTION ( 'NONE',  ( 1.000000000000000000, 0.000000000000000000, 0.000000000000000000 ) ) ;
#293 = VERTEX_POINT ( 'NONE', #1643 ) ;
#294 = ORIENTED_EDGE ( 'NONE', *, *, #1052, .T. ) ;
#295 = ORIENTED_EDGE ( 'NONE', *, *, #2013, .T. ) ;
#296 = FACE_OUTER_BOUND ( 'NONE', #1049, .T. ) ;
#297 = CIRCLE ( 'NONE', #1711, 2.000000000000000000 ) ;
#298 = DIRECTION ( 'NONE',  ( -4.625929269271485914E-16, 0.000000000000000000, -1.000000000000000000 ) ) ;
#299 = CYLINDRICAL_SURFACE ( 'NONE', #1913, 9.999999999999994671 ) ;
#300 = FACE_OUTER_BOUND ( 'NONE', #1674, .T. ) ;
#301 = VERTEX_POINT ( 'NONE', #107 ) ;
#302 = ADVANCED_FACE ( 'NONE', ( #623 ), #1297, .F. ) ;
#303 = VECTOR ( 'NONE', #705, 1000.000000000000000 ) ;
#304 = ORIENTED_EDGE ( 'NONE', *, *, #828, .T. ) ;
#305 = EDGE_CURVE ( 'NONE', #976, #1022, #1480, .T. ) ;
#306 = EDGE_CURVE ( 'NONE', #1928, #1012, #468, .T. ) ;
#307 = DIRECTION ( 'NONE',  ( 0.000000000000000000, 0.000000000000000000, 1.000000000000000000 ) ) ;
#308 = EDGE_CURVE ( 'NONE', #990, #1328, #1135, .T. ) ;
#309 = LINE ( 'NONE', #1503, #989 ) ;
#310 = AXIS2_PLACEMENT_3D ( 'NONE', #755, #1441, #1244 ) ;
#311 = COORDINATED_UNIVERSAL_TIME_OFFSET ( 1, 0, .AHEAD. ) ;
#312 = CARTESIAN_POINT ( 'NONE',  ( 7.499999999999984901, 0.2999999999999999889, -70.00000000000000000 ) ) ;
#313 = VERTEX_POINT ( 'NONE', #241 ) ;
#314 = ORIENTED_EDGE ( 'NONE', *, *, #567, .F. ) ;
#315 = AXIS2_PLACEMENT_3D ( 'NONE', #532, #1202, #1874 ) ;
#316 = CARTESIAN_POINT ( 'NONE',  ( -24.18458262711123652, 0.000000000000000000, 4.780629977755077142 ) ) ;
#317 = VECTOR ( 'NONE', #541, 1000.000000000000000 ) ;
#318 = CARTESIAN_POINT ( 'NONE',  ( 26.82397179558514111, 0.000000000000000000, 1.544331966548041057 ) ) ;
#319 = VERTEX_POINT ( 'NONE', #593 ) ;
#320 = DIRECTION ( 'NONE',  ( 0.000000000000000000, 0.000000000000000000, 1.000000000000000000 ) ) ;
#321 = ORIENTED_EDGE ( 'NONE', *, *, #1615, .F. ) ;
#322 = LINE ( 'NONE', #348, #317 ) ;
#323 = CARTESIAN_POINT ( 'NONE',  ( 35.95782392759633694, 0.2999999999999999889, -64.99999999999998579 ) ) ;
#324 = EDGE_CURVE ( 'NONE', #1328, #2174, #481, .T. ) ;
#325 = AXIS2_PLACEMENT_3D ( 'NONE', #1631, #1471, #1790 ) ;
#326 = DIRECTION ( 'NONE',  ( 0.000000000000000000, 0.000000000000000000, 1.000000000000000000 ) ) ;
#327 = ADVANCED_FACE ( 'NONE', ( #66 ), #2097, .F. ) ;
#328 = ORIENTED_EDGE ( 'NONE', *, *, #677, .F. ) ;
#329 = AXIS2_PLACEMENT_3D ( 'NONE', #1936, #49, #1406 ) ;
#330 = CARTESIAN_POINT ( 'NONE',  ( 27.31170818283484536, 0.2999999999999999889, -7.995170809621823693 ) ) ;
#331 = VERTEX_POINT ( 'NONE', #763 ) ;
#332 = AXIS2_PLACEMENT_3D ( 'NONE', #825, #833, #484 ) ;
#333 = CARTESIAN_POINT ( 'NONE',  ( -4.000000000000000000, 0.2999999999999999889, -79.99999999999998579 ) ) ;
#334 = ORIENTED_EDGE ( 'NONE', *, *, #1525, .T. ) ;
#335 = ORIENTED_EDGE ( 'NONE', *, *, #287, .T. ) ;
#336 = CARTESIAN_POINT ( 'NONE',  ( -16.93118474904564152, 0.000000000000000000, 4.000000000000007994 ) ) ;
#337 = AXIS2_PLACEMENT_3D ( 'NONE', #754, #1932, #1765 ) ;
#338 = AXIS2_PLACEMENT_3D ( 'NONE', #1911, #47, #361 ) ;
#339 = CARTESIAN_POINT ( 'NONE',  ( -35.95782392759633694, 0.2999999999999999889, -65.00000000000000000 ) ) ;
#340 = COORDINATED_UNIVERSAL_TIME_OFFSET ( 1, 0, .AHEAD. ) ;
#341 = ORIENTED_EDGE ( 'NONE', *, *, #1457, .F. ) ;
#342 = EDGE_CURVE ( 'NONE', #1556, #1924, #1450, .T. ) ;
#343 = LINE ( 'NONE', #1533, #269 ) ;
#344 = DIRECTION ( 'NONE',  ( 0.000000000000000000, 1.000000000000000000, 0.000000000000000000 ) ) ;
#345 = ORIENTED_EDGE ( 'NONE', *, *, #827, .T. ) ;
#346 = LINE ( 'NONE', #2200, #1360 ) ;
#347 = EDGE_LOOP ( 'NONE', ( #1347, #2, #122, #578 ) ) ;
#348 = CARTESIAN_POINT ( 'NONE',  ( 15.64168576756671314, 0.000000000000000000, 3.500000000000001776 ) ) ;
#349 = LINE ( 'NONE', #174, #1560 ) ;
#350 = EDGE_CURVE ( 'NONE', #921, #1728, #1326, .T. ) ;
#351 = ORIENTED_EDGE ( 'NONE', *, *, #865, .F. ) ;
#352 = DIRECTION ( 'NONE',  ( -0.3826834323650900593, 0.000000000000000000, 0.9238795325112866275 ) ) ;
#353 = ORIENTED_EDGE ( 'NONE', *, *, #1375, .F. ) ;
#354 = DIRECTION ( 'NONE',  ( -0.000000000000000000, 1.000000000000000000, -0.000000000000000000 ) ) ;
#355 = EDGE_LOOP ( 'NONE', ( #1476, #2109, #194, #877 ) ) ;
#356 = FACE_OUTER_BOUND ( 'NONE', #1594, .T. ) ;
#357 = EDGE_CURVE ( 'NONE', #1636, #278, #1153, .T. ) ;
#358 = ORIENTED_EDGE ( 'NONE', *, *, #963, .T. ) ;
#359 = CARTESIAN_POINT ( 'NONE',  ( 27.49999999999998224, 0.000000000000000000, -70.00000000000000000 ) ) ;
#360 = ORIENTED_EDGE ( 'NONE', *, *, #645, .T. ) ;
#361 = DIRECTION ( 'NONE',  ( 0.9238795325112864054, 0.000000000000000000, -0.3826834323650907255 ) ) ;
#362 = FACE_OUTER_BOUND ( 'NONE', #1730, .T. ) ;
#363 = ORIENTED_EDGE ( 'NONE', *, *, #1756, .T. ) ;
#364 = DIRECTION ( 'NONE',  ( -1.000000000000000000, 0.000000000000000000, 0.000000000000000000 ) ) ;
#365 = VERTEX_POINT ( 'NONE', #2164 ) ;
#366 = LINE ( 'NONE', #520, #1562 ) ;
#367 = ADVANCED_FACE ( 'NONE', ( #648 ), #1111, .T. ) ;
#368 = ADVANCED_FACE ( 'NONE', ( #1370 ), #494, .F. ) ;
#369 = VERTEX_POINT ( 'NONE', #1306 ) ;
#370 = AXIS2_PLACEMENT_3D ( 'NONE', #2116, #1287, #1114 ) ;
#371 = DIRECTION ( 'NONE',  ( 0.000000000000000000, -1.000000000000000000, 0.000000000000000000 ) ) ;
#372 = EDGE_CURVE ( 'NONE', #1844, #331, #346, .T. ) ;
#373 = VECTOR ( 'NONE', #1257, 1000.000000000000114 ) ;
#374 = SECURITY_CLASSIFICATION_LEVEL ( 'unclassified' ) ;
#375 = DIRECTION ( 'NONE',  ( 0.000000000000000000, -1.000000000000000000, 0.000000000000000000 ) ) ;
#376 = VERTEX_POINT ( 'NONE', #170 ) ;
#377 = FACE_OUTER_BOUND ( 'NONE', #1225, .T. ) ;
#378 = DIRECTION ( 'NONE',  ( -0.000000000000000000, 1.000000000000000000, -0.000000000000000000 ) ) ;
#379 = VERTEX_POINT ( 'NONE', #1187 ) ;
#380 = AXIS2_PLACEMENT_3D ( 'NONE', #258, #979, #643 ) ;
#381 = FACE_BOUND ( 'NONE', #1462, .T. ) ;
#382 = ORIENTED_EDGE ( 'NONE', *, *, #210, .T. ) ;
#383 = CARTESIAN_POINT ( 'NONE',  ( 25.93292131147529389, 0.2999999999999999889, -2.530733729460351356 ) ) ;
#384 = ORIENTED_EDGE ( 'NONE', *, *, #2205, .T. ) ;
#385 = LINE ( 'NONE', #779, #1670 ) ;
#386 = PERSON_AND_ORGANIZATION ( #1717, #1180 ) ;
#387 = VECTOR ( 'NONE', #680, 1000.000000000000000 ) ;
#388 = DIRECTION ( 'NONE',  ( 1.000000000000000000, 0.000000000000000000, -0.000000000000000000 ) ) ;
#389 = AXIS2_PLACEMENT_3D ( 'NONE', #1331, #630, #2175 ) ;
#390 = CARTESIAN_POINT ( 'NONE',  ( 27.90636399587753758, 0.2999999999999999889, 4.157457896300795319 ) ) ;
#391 = DIRECTION ( 'NONE',  ( 0.000000000000000000, 1.000000000000000000, 0.000000000000000000 ) ) ;
#392 = ORIENTED_EDGE ( 'NONE', *, *, #2060, .T. ) ;
#393 = CARTESIAN_POINT ( 'NONE',  ( -25.93292131147529389, 0.000000000000000000, -1.530733729460353576 ) ) ;
#394 = CARTESIAN_POINT ( 'NONE',  ( -22.33682356208865727, 0.2999999999999999889, 4.015263113024913899 ) ) ;
#395 = ORIENTED_EDGE ( 'NONE', *, *, #436, .T. ) ;
#396 = CARTESIAN_POINT ( 'NONE',  ( -27.31170818283484181, 0.000000000000000000, -7.995170809621818364 ) ) ;
#397 = DIRECTION ( 'NONE',  ( 0.000000000000000000, 0.000000000000000000, -1.000000000000000000 ) ) ;
#398 = DIRECTION ( 'NONE',  ( 0.000000000000000000, 0.000000000000000000, 1.000000000000000000 ) ) ;
#399 = EDGE_CURVE ( 'NONE', #2088, #1882, #1371, .T. ) ;
#400 = CARTESIAN_POINT ( 'NONE',  ( -25.93292131147529389, 0.2999999999999999889, -0.5307337294603556854 ) ) ;
#401 = EDGE_LOOP ( 'NONE', ( #341, #2167, #601, #1302 ) ) ;
#402 = EDGE_CURVE ( 'NONE', #293, #166, #869, .T. ) ;
#403 = EDGE_CURVE ( 'NONE', #86, #60, #160, .T. ) ;
#404 = VECTOR ( 'NONE', #1, 1000.000000000000000 ) ;
#405 = DIRECTION ( 'NONE',  ( -1.000000000000000000, 0.000000000000000000, 4.625929269271485914E-16 ) ) ;
#406 = EDGE_CURVE ( 'NONE', #60, #8, #1927, .T. ) ;
#407 = CARTESIAN_POINT ( 'NONE',  ( -23.10219042681884716, 0.000000000000000000, 2.167504048002323103 ) ) ;
#408 = ORIENTED_EDGE ( 'NONE', *, *, #1459, .T. ) ;
#409 = DIRECTION ( 'NONE',  ( -0.000000000000000000, 1.000000000000000000, -0.000000000000000000 ) ) ;
#410 = AXIS2_PLACEMENT_3D ( 'NONE', #2187, #2178, #672 ) ;
#411 = DIRECTION ( 'NONE',  ( 0.000000000000000000, 0.000000000000000000, 1.000000000000000000 ) ) ;
#412 = DIRECTION ( 'NONE',  ( 1.734723475976805517E-15, 0.000000000000000000, 1.000000000000000000 ) ) ;
#413 = ORIENTED_EDGE ( 'NONE', *, *, #502, .F. ) ;
#414 = CIRCLE ( 'NONE', #766, 2.000000000000000000 ) ;
#415 = LINE ( 'NONE', #611, #806 ) ;
#416 = ORIENTED_EDGE ( 'NONE', *, *, #1293, .F. ) ;
#417 = DIRECTION ( 'NONE',  ( 0.000000000000000000, 0.000000000000000000, 1.000000000000000000 ) ) ;
#418 = DIRECTION ( 'NONE',  ( -0.9238795325112864054, 0.000000000000000000, 0.3826834323650906700 ) ) ;
#419 = AXIS2_PLACEMENT_3D ( 'NONE', #1604, #1256, #2101 ) ;
#420 = ORIENTED_EDGE ( 'NONE', *, *, #2160, .F. ) ;
#421 = CARTESIAN_POINT ( 'NONE',  ( -24.18458262711123652, 0.2999999999999999889, 4.780629977755077142 ) ) ;
#422 = CARTESIAN_POINT ( 'NONE',  ( -35.95782392759633694, 0.000000000000000000, -54.99999999999999289 ) ) ;
#423 = PLANE ( 'NONE',  #1760 ) ;
#424 = DIRECTION ( 'NONE',  ( -0.9238795325112866275, 0.000000000000000000, -0.3826834323650901148 ) ) ;
#425 = DIRECTION ( 'NONE',  ( 0.000000000000000000, 1.000000000000000000, 0.000000000000000000 ) ) ;
#426 = EDGE_CURVE ( 'NONE', #880, #253, #297, .T. ) ;
#427 = DIRECTION ( 'NONE',  ( 0.000000000000000000, 0.000000000000000000, 1.000000000000000000 ) ) ;
#428 = VECTOR ( 'NONE', #994, 1000.000000000000000 ) ;
#429 = ORIENTED_EDGE ( 'NONE', *, *, #208, .T. ) ;
#430 = CIRCLE ( 'NONE', #101, 2.000000000000000000 ) ;
#431 = CARTESIAN_POINT ( 'NONE',  ( -16.32615863413894886, 0.000000000000000000, -43.00000000000000000 ) ) ;
#432 = ORIENTED_EDGE ( 'NONE', *, *, #1672, .F. ) ;
#433 = CARTESIAN_POINT ( 'NONE',  ( 7.499999999999984901, 0.000000000000000000, -70.00000000000000000 ) ) ;
#434 = EDGE_CURVE ( 'NONE', #1545, #625, #631, .T. ) ;
#435 = ORIENTED_EDGE ( 'NONE', *, *, #1329, .T. ) ;
#436 = EDGE_CURVE ( 'NONE', #649, #379, #1197, .T. ) ;
#437 = EDGE_CURVE ( 'NONE', #2132, #1165, #1164, .T. ) ;
#438 = CARTESIAN_POINT ( 'NONE',  ( 16.93118474904564508, 0.2999999999999999889, 4.000000000000007994 ) ) ;
#439 = FACE_OUTER_BOUND ( 'NONE', #1960, .T. ) ;
#440 = DIRECTION ( 'NONE',  ( -0.000000000000000000, 1.000000000000000000, -0.000000000000000000 ) ) ;
#441 = LINE ( 'NONE', #1456, #517 ) ;
#442 = LINE ( 'NONE', #1312, #1764 ) ;
#443 = ORIENTED_EDGE ( 'NONE', *, *, #1054, .T. ) ;
#444 = DIRECTION ( 'NONE',  ( 0.000000000000000000, 1.000000000000000000, 0.000000000000000000 ) ) ;
#445 = VERTEX_POINT ( 'NONE', #518 ) ;
#446 = VECTOR ( 'NONE', #1984, 1000.000000000000227 ) ;
#447 = ORIENTED_EDGE ( 'NONE', *, *, #1184, .T. ) ;
#448 = CARTESIAN_POINT ( 'NONE',  ( -25.93292131147529389, 0.2999999999999999889, -2.530733729460351356 ) ) ;
#449 = EDGE_CURVE ( 'NONE', #1570, #293, #1809, .T. ) ;
#450 = CARTESIAN_POINT ( 'NONE',  ( -4.000000000000000000, 0.000000000000000000, -79.99999999999998579 ) ) ;
#451 = PRODUCT_DEFINITION_SHAPE ( 'NONE', 'NONE',  #255 ) ;
#452 = CYLINDRICAL_SURFACE ( 'NONE', #1510, 0.9999999999999978906 ) ;
#453 = PRODUCT_DEFINITION_FORMATION_WITH_SPECIFIED_SOURCE ( 'ANY', '', #1810, .NOT_KNOWN. ) ;
#454 = DIRECTION ( 'NONE',  ( -1.000000000000000000, -0.000000000000000000, -0.000000000000000000 ) ) ;
#455 = DIRECTION ( 'NONE',  ( 0.000000000000000000, -1.000000000000000000, 0.000000000000000000 ) ) ;
#456 = VERTEX_POINT ( 'NONE', #333 ) ;
#457 = AXIS2_PLACEMENT_3D ( 'NONE', #940, #1444, #1948 ) ;
#458 = VECTOR ( 'NONE', #418, 1000.000000000000114 ) ;
#459 = VERTEX_POINT ( 'NONE', #1486 ) ;
#460 = CIRCLE ( 'NONE', #2185, 0.9999999999999983347 ) ;
#461 = ADVANCED_FACE ( 'NONE', ( #2161 ), #674, .F. ) ;
#462 = ADVANCED_FACE ( 'NONE', ( #286 ), #1870, .F. ) ;
#463 = ORIENTED_EDGE ( 'NONE', *, *, #1672, .T. ) ;
#464 = CARTESIAN_POINT ( 'NONE',  ( -27.49999999999997868, 0.000000000000000000, -70.00000000000000000 ) ) ;
#465 = DIRECTION ( 'NONE',  ( 0.3826834323650903924, -0.000000000000000000, 0.9238795325112865164 ) ) ;
#466 = DIRECTION ( 'NONE',  ( -1.000000000000000000, 0.000000000000000000, 0.000000000000000000 ) ) ;
#467 = CYLINDRICAL_SURFACE ( 'NONE', #743, 1.000000000000000000 ) ;
#468 = LINE ( 'NONE', #2136, #2177 ) ;
#469 = PERSON_AND_ORGANIZATION ( #1717, #1180 ) ;
#470 = ORIENTED_EDGE ( 'NONE', *, *, #406, .F. ) ;
#471 = AXIS2_PLACEMENT_3D ( 'NONE', #1424, #1589, #207 ) ;
#472 = VERTEX_POINT ( 'NONE', #1855 ) ;
#473 = DIRECTION ( 'NONE',  ( 0.000000000000000000, 1.000000000000000000, 0.000000000000000000 ) ) ;
#474 = LINE ( 'NONE', #987, #1733 ) ;
#475 = VECTOR ( 'NONE', #2099, 1000.000000000000000 ) ;
#476 = EDGE_CURVE ( 'NONE', #1852, #852, #999, .T. ) ;
#477 = EDGE_LOOP ( 'NONE', ( #1696, #1901, #1565, #1007 ) ) ;
#478 = EDGE_CURVE ( 'NONE', #1361, #1034, #1649, .T. ) ;
#479 = EDGE_LOOP ( 'NONE', ( #1366, #692, #1704, #363 ) ) ;
#480 = CARTESIAN_POINT ( 'NONE',  ( 27.49999999999998579, 0.2999999999999999889, -72.00000000000001421 ) ) ;
#481 = CIRCLE ( 'NONE', #1253, 0.9999999999999978906 ) ;
#482 = LINE ( 'NONE', #93, #1232 ) ;
#483 = CARTESIAN_POINT ( 'NONE',  ( -28.39410038312723472, 0.000000000000000000, -5.382044879869067877 ) ) ;
#484 = DIRECTION ( 'NONE',  ( 0.000000000000000000, 0.000000000000000000, 1.000000000000000000 ) ) ;
#485 = ORIENTED_EDGE ( 'NONE', *, *, #2117, .T. ) ;
#486 = VECTOR ( 'NONE', #215, 1000.000000000000000 ) ;
#487 = VECTOR ( 'NONE', #1726, 1000.000000000000000 ) ;
#488 = ORIENTED_EDGE ( 'NONE', *, *, #1259, .F. ) ;
#489 = CARTESIAN_POINT ( 'NONE',  ( 4.000000000000000000, 0.2999999999999999889, -79.99999999999998579 ) ) ;
#490 = CARTESIAN_POINT ( 'NONE',  ( -7.499999999999980460, 0.000000000000000000, -72.00000000000001421 ) ) ;
#491 = VECTOR ( 'NONE', #274, 1000.000000000000000 ) ;
#492 = DIRECTION ( 'NONE',  ( 5.204170427930421283E-15, 0.000000000000000000, 1.000000000000000000 ) ) ;
#493 = ORIENTED_EDGE ( 'NONE', *, *, #111, .T. ) ;
#494 = PLANE ( 'NONE',  #1616 ) ;
#495 = ORIENTED_EDGE ( 'NONE', *, *, #1884, .T. ) ;
#496 = VECTOR ( 'NONE', #141, 1000.000000000000000 ) ;
#497 = ORIENTED_EDGE ( 'NONE', *, *, #1906, .F. ) ;
#498 = CC_DESIGN_PERSON_AND_ORGANIZATION_ASSIGNMENT ( #858, #175, ( #453 ) ) ;
#499 = CARTESIAN_POINT ( 'NONE',  ( -29.50275582214077019, 0.000000000000000000, -4.922824761030962115 ) ) ;
#500 = CIRCLE ( 'NONE', #856, 0.9999999999999983347 ) ;
#501 = EDGE_CURVE ( 'NONE', #1445, #1145, #642, .T. ) ;
#502 = EDGE_CURVE ( 'NONE', #456, #649, #1683, .T. ) ;
#503 = DIRECTION ( 'NONE',  ( 4.336808689942013792E-16, 0.000000000000000000, -1.000000000000000000 ) ) ;
#504 = CARTESIAN_POINT ( 'NONE',  ( -29.15946724785741395, 0.2999999999999999889, -7.229803944891640910 ) ) ;
#505 = ORIENTED_EDGE ( 'NONE', *, *, #1179, .F. ) ;
#506 = CARTESIAN_POINT ( 'NONE',  ( -27.90636399587753758, 0.000000000000000000, 4.157457896300795319 ) ) ;
#507 = ORIENTED_EDGE ( 'NONE', *, *, #308, .F. ) ;
#508 = DIRECTION ( 'NONE',  ( -0.000000000000000000, 1.000000000000000000, -0.000000000000000000 ) ) ;
#509 = ORIENTED_EDGE ( 'NONE', *, *, #698, .F. ) ;
#510 = CARTESIAN_POINT ( 'NONE',  ( -11.19742541288099780, 0.000000000000000000, -14.28989928337165161 ) ) ;
#511 = LINE ( 'NONE', #233, #1023 ) ;
#512 = EDGE_CURVE ( 'NONE', #1058, #1012, #1349, .T. ) ;
#513 = COORDINATED_UNIVERSAL_TIME_OFFSET ( 1, 0, .AHEAD. ) ;
#514 = ORIENTED_EDGE ( 'NONE', *, *, #2001, .F. ) ;
#515 = CARTESIAN_POINT ( 'NONE',  ( -27.49999999999998224, 0.000000000000000000, -70.00000000000000000 ) ) ;
#516 = ORIENTED_EDGE ( 'NONE', *, *, #1920, .T. ) ;
#517 = VECTOR ( 'NONE', #1946, 1000.000000000000114 ) ;
#518 = CARTESIAN_POINT ( 'NONE',  ( -15.64168576756671314, 0.000000000000000000, 3.500000000000005329 ) ) ;
#519 = ORIENTED_EDGE ( 'NONE', *, *, #2082, .T. ) ;
#520 = CARTESIAN_POINT ( 'NONE',  ( 34.66481646102807446, 0.2999999999999999889, -25.74714454043409262 ) ) ;
#521 = ADVANCED_FACE ( 'NONE', ( #548 ), #1247, .F. ) ;
#522 = CARTESIAN_POINT ( 'NONE',  ( 6.498962308951455213, 0.000000000000000000, -16.00000000000000000 ) ) ;
#523 = AXIS2_PLACEMENT_3D ( 'NONE', #1680, #23, #144 ) ;
#524 = VERTEX_POINT ( 'NONE', #1068 ) ;
#525 = DIRECTION ( 'NONE',  ( -0.9238795325112866275, 0.000000000000000000, -0.3826834323650900593 ) ) ;
#526 = LINE ( 'NONE', #2064, #1493 ) ;
#527 = ORIENTED_EDGE ( 'NONE', *, *, #1525, .F. ) ;
#528 = DIRECTION ( 'NONE',  ( -3.469446951953614189E-15, 0.000000000000000000, 1.000000000000000000 ) ) ;
#529 = ORIENTED_EDGE ( 'NONE', *, *, #2071, .F. ) ;
#530 = ORIENTED_EDGE ( 'NONE', *, *, #1818, .F. ) ;
#531 = LINE ( 'NONE', #1201, #1043 ) ;
#532 = CARTESIAN_POINT ( 'NONE',  ( 24.18458262711123652, 0.2999999999999999889, 4.780629977755078031 ) ) ;
#533 = VECTOR ( 'NONE', #1909, 1000.000000000000000 ) ;
#534 = ORIENTED_EDGE ( 'NONE', *, *, #1997, .F. ) ;
#535 = DIRECTION ( 'NONE',  ( 0.000000000000000000, 0.000000000000000000, 1.000000000000000000 ) ) ;
#536 = DIRECTION ( 'NONE',  ( -1.000000000000000000, 0.000000000000000000, 0.000000000000000000 ) ) ;
#537 = ORIENTED_EDGE ( 'NONE', *, *, #2093, .F. ) ;
#538 = EDGE_CURVE ( 'NONE', #524, #1091, #204, .T. ) ;
#539 = PLANE ( 'NONE',  #908 ) ;
#540 = VERTEX_POINT ( 'NONE', #1903 ) ;
#541 = DIRECTION ( 'NONE',  ( -0.000000000000000000, 1.000000000000000000, -0.000000000000000000 ) ) ;
#542 = ORIENTED_EDGE ( 'NONE', *, *, #677, .T. ) ;
#543 = CARTESIAN_POINT ( 'NONE',  ( -27.49999999999998579, 0.000000000000000000, -72.00000000000001421 ) ) ;
#544 = EDGE_LOOP ( 'NONE', ( #977, #688, #1743, #358 ) ) ;
#545 = LINE ( 'NONE', #1194, #1125 ) ;
#546 = DIRECTION ( 'NONE',  ( 0.000000000000000000, 0.000000000000000000, 1.000000000000000000 ) ) ;
#547 = ORIENTED_EDGE ( 'NONE', *, *, #2082, .F. ) ;
#548 = FACE_OUTER_BOUND ( 'NONE', #1169, .T. ) ;
#549 = ADVANCED_FACE ( 'NONE', ( #1042 ), #1925, .F. ) ;
#550 = ORIENTED_EDGE ( 'NONE', *, *, #683, .T. ) ;
#551 = FACE_OUTER_BOUND ( 'NONE', #1393, .T. ) ;
#552 = APPROVAL_PERSON_ORGANIZATION ( #1231, #662, #871 ) ;
#553 = ORIENTED_EDGE ( 'NONE', *, *, #1718, .T. ) ;
#554 = CARTESIAN_POINT ( 'NONE',  ( -35.00000000000000000, 0.000000000000000000, -65.00000000000000000 ) ) ;
#555 = AXIS2_PLACEMENT_3D ( 'NONE', #732, #2135, #1084 ) ;
#556 = VECTOR ( 'NONE', #455, 1000.000000000000000 ) ;
#557 = CARTESIAN_POINT ( 'NONE',  ( 16.32615863413893820, 0.2999999999999999889, -43.00000000000000000 ) ) ;
#558 = CARTESIAN_POINT ( 'NONE',  ( -4.000000000000000000, 0.2999999999999999889, -65.00000000000000000 ) ) ;
#559 = ORIENTED_EDGE ( 'NONE', *, *, #1203, .F. ) ;
#560 = CLOSED_SHELL ( 'NONE', ( #327, #1815, #1236, #647, #461, #1352, #1354, #71, #257, #1292, #868, #65, #549, #1767, #155, #1019, #225, #261, #1653, #1064, #2166, #521, #666, #566, #1633, #899, #302, #1788, #1864, #739, #368, #2208, #2206, #1178, #1460, #462, #1654, #737, #1020, #2203, #725, #975, #2182, #1785, #724, #1364, #1284, #602, #2003, #1860, #1208, #595, #1850, #1983, #1514, #696, #98, #1327, #1816, #1041, #367, #24, #580 ) ) ;
#561 = CARTESIAN_POINT ( 'NONE',  ( 35.00000000000000000, 0.2999999999999999889, -65.00000000000000000 ) ) ;
#562 = CARTESIAN_POINT ( 'NONE',  ( 16.32615863413893820, 0.000000000000000000, -48.00000000000000000 ) ) ;
#563 = EDGE_CURVE ( 'NONE', #161, #1336, #748, .T. ) ;
#564 = EDGE_LOOP ( 'NONE', ( #1522, #1529, #1573, #1568 ) ) ;
#565 = FACE_OUTER_BOUND ( 'NONE', #1076, .T. ) ;
#566 = ADVANCED_FACE ( 'NONE', ( #381, #1059, #214, #2055, #35, #226, #62, #1222, #1077, #1745 ), #1434, .F. ) ;
#567 = EDGE_CURVE ( 'NONE', #2023, #2189, #2105, .T. ) ;
#568 = CARTESIAN_POINT ( 'NONE',  ( 4.000000000000000000, 0.000000000000000000, -79.99999999999998579 ) ) ;
#569 = VECTOR ( 'NONE', #881, 1000.000000000000000 ) ;
#570 = CARTESIAN_POINT ( 'NONE',  ( -27.90636399587753758, 0.2999999999999999889, 4.157457896300795319 ) ) ;
#571 = ORIENTED_EDGE ( 'NONE', *, *, #2036, .F. ) ;
#572 = CIRCLE ( 'NONE', #1241, 0.9999999999999983347 ) ;
#573 = CARTESIAN_POINT ( 'NONE',  ( -35.00000000000000000, 0.000000000000000000, -65.00000000000000000 ) ) ;
#574 = CARTESIAN_POINT ( 'NONE',  ( 16.93118474904564508, 0.2999999999999999889, 9.000000000000007105 ) ) ;
#575 = ORIENTED_EDGE ( 'NONE', *, *, #1641, .T. ) ;
#576 = DIRECTION ( 'NONE',  ( -0.000000000000000000, -1.000000000000000000, -0.000000000000000000 ) ) ;
#577 = DIRECTION ( 'NONE',  ( 0.000000000000000000, 1.000000000000000000, -0.000000000000000000 ) ) ;
#578 = ORIENTED_EDGE ( 'NONE', *, *, #25, .F. ) ;
#579 = CARTESIAN_POINT ( 'NONE',  ( -21.02462173806848966, 0.000000000000000000, -41.28989928337165338 ) ) ;
#580 = ADVANCED_FACE ( 'NONE', ( #910 ), #1262, .F. ) ;
#581 = CARTESIAN_POINT ( 'NONE',  ( -16.93118474904564152, 1.084202172485504434E-16, 9.000000000000007105 ) ) ;
#582 = EDGE_CURVE ( 'NONE', #1022, #1570, #1971, .T. ) ;
#583 = CARTESIAN_POINT ( 'NONE',  ( -25.93292131147529389, 0.000000000000000000, -1.530733729460353576 ) ) ;
#584 = PLANE ( 'NONE',  #1907 ) ;
#585 = VECTOR ( 'NONE', #2191, 1000.000000000000000 ) ;
#586 = CARTESIAN_POINT ( 'NONE',  ( 35.00000000000000000, 0.2999999999999999889, -65.00000000000000000 ) ) ;
#587 = CARTESIAN_POINT ( 'NONE',  ( 2.000000000000000000, 0.000000000000000000, 5.500000000000000000 ) ) ;
#588 = VERTEX_POINT ( 'NONE', #1089 ) ;
#589 = VECTOR ( 'NONE', #635, 1000.000000000000000 ) ;
#590 = DIRECTION ( 'NONE',  ( -0.3826834323650903369, 0.000000000000000000, -0.9238795325112865164 ) ) ;
#591 = DIRECTION ( 'NONE',  ( 0.000000000000000000, 0.000000000000000000, 1.000000000000000000 ) ) ;
#592 = ORIENTED_EDGE ( 'NONE', *, *, #434, .F. ) ;
#593 = CARTESIAN_POINT ( 'NONE',  ( 28.39410038312723827, 0.000000000000000000, -5.382044879869066101 ) ) ;
#594 = DIRECTION ( 'NONE',  ( 1.000000000000000000, -0.000000000000000000, -0.000000000000000000 ) ) ;
#595 = ADVANCED_FACE ( 'NONE', ( #1549 ), #539, .T. ) ;
#596 = CARTESIAN_POINT ( 'NONE',  ( 4.000000000000000000, 0.000000000000000000, -65.00000000000000000 ) ) ;
#597 = DIRECTION ( 'NONE',  ( -1.000000000000000000, 0.000000000000000000, 4.336808689942013792E-16 ) ) ;
#598 = LINE ( 'NONE', #1430, #777 ) ;
#599 = CIRCLE ( 'NONE', #981, 0.9999999999999978906 ) ;
#600 = CARTESIAN_POINT ( 'NONE',  ( 25.93292131147529389, 0.000000000000000000, -0.5307337294603556854 ) ) ;
#601 = ORIENTED_EDGE ( 'NONE', *, *, #1997, .T. ) ;
#602 = ADVANCED_FACE ( 'NONE', ( #703 ), #900, .F. ) ;
#603 = FACE_BOUND ( 'NONE', #675, .T. ) ;
#604 = DIRECTION ( 'NONE',  ( -0.000000000000000000, 0.000000000000000000, -1.000000000000000000 ) ) ;
#605 = CIRCLE ( 'NONE', #273, 2.000000000000000000 ) ;
#606 = EDGE_LOOP ( 'NONE', ( #1183, #1492, #571, #700 ) ) ;
#607 = EDGE_LOOP ( 'NONE', ( #861, #176, #100, #216 ) ) ;
#608 = CARTESIAN_POINT ( 'NONE',  ( 23.10219042681884716, 0.2999999999999999889, 2.167504048002323103 ) ) ;
#609 = FACE_OUTER_BOUND ( 'NONE', #149, .T. ) ;
#610 = CYLINDRICAL_SURFACE ( 'NONE', #555, 2.000000000000000000 ) ;
#611 = CARTESIAN_POINT ( 'NONE',  ( 4.000000000000000000, 0.2999999999999999889, -65.00000000000000000 ) ) ;
#612 = CIRCLE ( 'NONE', #2051, 5.000000000000000888 ) ;
#613 = ORIENTED_EDGE ( 'NONE', *, *, #306, .T. ) ;
#614 = VECTOR ( 'NONE', #1081, 1000.000000000000000 ) ;
#615 = PLANE ( 'NONE',  #457 ) ;
#616 = ORIENTED_EDGE ( 'NONE', *, *, #68, .F. ) ;
#617 = EDGE_CURVE ( 'NONE', #990, #2040, #1177, .T. ) ;
#618 = CARTESIAN_POINT ( 'NONE',  ( 4.000000000000000000, 0.2999999999999999889, -79.99999999999998579 ) ) ;
#619 = EDGE_LOOP ( 'NONE', ( #719, #2028, #664, #1619 ) ) ;
#620 = CARTESIAN_POINT ( 'NONE',  ( 25.93292131147529389, 0.000000000000000000, -2.530733729460351356 ) ) ;
#621 = CARTESIAN_POINT ( 'NONE',  ( 16.32615863413893820, 0.000000000000000000, -48.00000000000000000 ) ) ;
#622 = CARTESIAN_POINT ( 'NONE',  ( 4.000000000000000000, 0.2999999999999999889, -65.00000000000000000 ) ) ;
#623 = FACE_OUTER_BOUND ( 'NONE', #1947, .T. ) ;
#624 = CARTESIAN_POINT ( 'NONE',  ( -16.93118474904564152, 0.000000000000000000, 9.000000000000007105 ) ) ;
#625 = VERTEX_POINT ( 'NONE', #1724 ) ;
#626 = DIRECTION ( 'NONE',  ( 0.000000000000000000, 0.000000000000000000, 1.000000000000000000 ) ) ;
#627 = ORIENTED_EDGE ( 'NONE', *, *, #659, .F. ) ;
#628 = VERTEX_POINT ( 'NONE', #193 ) ;
#629 = VERTEX_POINT ( 'NONE', #26 ) ;
#630 = DIRECTION ( 'NONE',  ( -0.000000000000000000, 1.000000000000000000, -0.000000000000000000 ) ) ;
#631 = LINE ( 'NONE', #684, #1539 ) ;
#632 = CARTESIAN_POINT ( 'NONE',  ( -35.95782392759633694, 0.000000000000000000, -65.00000000000000000 ) ) ;
#633 = CARTESIAN_POINT ( 'NONE',  ( -11.19742541288099780, 0.2999999999999999889, -14.28989928337165161 ) ) ;
#634 = CC_DESIGN_APPROVAL ( #2000, ( #255 ) ) ;
#635 = DIRECTION ( 'NONE',  ( 0.000000000000000000, 1.000000000000000000, 0.000000000000000000 ) ) ;
#636 = VECTOR ( 'NONE', #1786, 1000.000000000000000 ) ;
#637 = VECTOR ( 'NONE', #1530, 1000.000000000000000 ) ;
#638 = ORIENTED_EDGE ( 'NONE', *, *, #1156, .F. ) ;
#639 = VECTOR ( 'NONE', #1075, 1000.000000000000000 ) ;
#640 = ORIENTED_EDGE ( 'NONE', *, *, #2070, .T. ) ;
#641 = DIRECTION ( 'NONE',  ( 0.000000000000000000, 1.000000000000000000, -0.000000000000000000 ) ) ;
#642 = LINE ( 'NONE', #840, #1537 ) ;
#643 = DIRECTION ( 'NONE',  ( 0.000000000000000000, -1.000000000000000000, 0.000000000000000000 ) ) ;
#644 = DIRECTION ( 'NONE',  ( 1.000000000000000000, -0.000000000000000000, -0.000000000000000000 ) ) ;
#645 = EDGE_CURVE ( 'NONE', #1540, #943, #712, .T. ) ;
#646 = PLANE ( 'NONE',  #410 ) ;
#647 = ADVANCED_FACE ( 'NONE', ( #75 ), #2140, .F. ) ;
#648 = FACE_OUTER_BOUND ( 'NONE', #1606, .T. ) ;
#649 = VERTEX_POINT ( 'NONE', #85 ) ;
#650 = VECTOR ( 'NONE', #1957, 1000.000000000000000 ) ;
#651 = ORIENTED_EDGE ( 'NONE', *, *, #798, .F. ) ;
#652 = FACE_OUTER_BOUND ( 'NONE', #148, .T. ) ;
#653 = LINE ( 'NONE', #1998, #1381 ) ;
#654 = CALENDAR_DATE ( 2020, 9, 10 ) ;
#655 = ORIENTED_EDGE ( 'NONE', *, *, #231, .T. ) ;
#656 = ORIENTED_EDGE ( 'NONE', *, *, #1426, .T. ) ;
#657 = DIRECTION ( 'NONE',  ( -0.000000000000000000, 1.000000000000000000, -0.000000000000000000 ) ) ;
#658 = AXIS2_PLACEMENT_3D ( 'NONE', #691, #1172, #1031 ) ;
#659 = EDGE_CURVE ( 'NONE', #376, #1540, #1407, .T. ) ;
#660 = LINE ( 'NONE', #2008, #1345 ) ;
#661 = CALENDAR_DATE ( 2020, 9, 10 ) ;
#662 = APPROVAL ( #1544, 'UNSPECIFIED' ) ;
#663 = EDGE_CURVE ( 'NONE', #2040, #990, #1223, .T. ) ;
#664 = ORIENTED_EDGE ( 'NONE', *, *, #1880, .T. ) ;
#665 = AXIS2_PLACEMENT_3D ( 'NONE', #918, #1098, #412 ) ;
#666 = ADVANCED_FACE ( 'NONE', ( #931, #1781, #99, #787, #1274, #247, #1792, #759, #2128, #603 ), #615, .T. ) ;
#667 = VECTOR ( 'NONE', #245, 1000.000000000000000 ) ;
#668 = ORIENTED_EDGE ( 'NONE', *, *, #1906, .T. ) ;
#669 = VERTEX_POINT ( 'NONE', #1961 ) ;
#670 = DIRECTION ( 'NONE',  ( 0.000000000000000000, 0.000000000000000000, 1.000000000000000000 ) ) ;
#671 = CARTESIAN_POINT ( 'NONE',  ( 28.39410038312723827, 0.2999999999999999889, -5.382044879869066989 ) ) ;
#672 = DIRECTION ( 'NONE',  ( 1.000000000000000000, 0.000000000000000000, 0.000000000000000000 ) ) ;
#673 = ORIENTED_EDGE ( 'NONE', *, *, #1459, .F. ) ;
#674 = CYLINDRICAL_SURFACE ( 'NONE', #1035, 0.9999999999999983347 ) ;
#675 = EDGE_LOOP ( 'NONE', ( #967, #1147, #52, #130 ) ) ;
#676 = CIRCLE ( 'NONE', #1875, 5.000000000000000888 ) ;
#677 = EDGE_CURVE ( 'NONE', #1288, #86, #1118, .T. ) ;
#678 = CARTESIAN_POINT ( 'NONE',  ( 25.93292131147529389, 0.000000000000000000, -1.530733729460353576 ) ) ;
#679 = CIRCLE ( 'NONE', #21, 0.9999999999999978906 ) ;
#680 = DIRECTION ( 'NONE',  ( -0.000000000000000000, -1.000000000000000000, -0.000000000000000000 ) ) ;
#681 = ORIENTED_EDGE ( 'NONE', *, *, #228, .F. ) ;
#682 = ORIENTED_EDGE ( 'NONE', *, *, #683, .F. ) ;
#683 = EDGE_CURVE ( 'NONE', #685, #785, #1974, .T. ) ;
#684 = CARTESIAN_POINT ( 'NONE',  ( 11.19742541288099780, 0.2999999999999999889, -14.28989928337165338 ) ) ;
#685 = VERTEX_POINT ( 'NONE', #1799 ) ;
#686 = LINE ( 'NONE', #1167, #915 ) ;
#687 = CARTESIAN_POINT ( 'NONE',  ( 4.000000000000000000, 0.000000000000000000, -79.99999999999998579 ) ) ;
#688 = ORIENTED_EDGE ( 'NONE', *, *, #1051, .F. ) ;
#689 = DIRECTION ( 'NONE',  ( -0.000000000000000000, 1.000000000000000000, -0.000000000000000000 ) ) ;
#690 = EDGE_LOOP ( 'NONE', ( #1422, #1652, #1986, #1587 ) ) ;
#691 = CARTESIAN_POINT ( 'NONE',  ( 16.32615863413893820, 0.000000000000000000, -48.00000000000000000 ) ) ;
#692 = ORIENTED_EDGE ( 'NONE', *, *, #210, .F. ) ;
#693 = EDGE_LOOP ( 'NONE', ( #1249, #1754, #1330, #83 ) ) ;
#694 = CARTESIAN_POINT ( 'NONE',  ( -16.32615863413894886, 0.2999999999999999889, -43.00000000000000000 ) ) ;
#695 = CARTESIAN_POINT ( 'NONE',  ( -25.93292131147529389, 0.000000000000000000, -2.530733729460351356 ) ) ;
#696 = ADVANCED_FACE ( 'NONE', ( #1439 ), #1931, .F. ) ;
#697 = APPROVAL_DATE_TIME ( #1053, #662 ) ;
#698 = EDGE_CURVE ( 'NONE', #1067, #1361, #742, .T. ) ;
#699 = VECTOR ( 'NONE', #1346, 1000.000000000000000 ) ;
#700 = ORIENTED_EDGE ( 'NONE', *, *, #1290, .T. ) ;
#701 = DIRECTION ( 'NONE',  ( 1.000000000000000000, 0.000000000000000000, 0.000000000000000000 ) ) ;
#702 = ORIENTED_EDGE ( 'NONE', *, *, #1920, .F. ) ;
#703 = FACE_OUTER_BOUND ( 'NONE', #1912, .T. ) ;
#704 = ORIENTED_EDGE ( 'NONE', *, *, #2025, .F. ) ;
#705 = DIRECTION ( 'NONE',  ( -0.000000000000000000, 1.000000000000000000, -0.000000000000000000 ) ) ;
#706 = CIRCLE ( 'NONE', #1950, 1.000000000000000000 ) ;
#707 = ORIENTED_EDGE ( 'NONE', *, *, #1879, .T. ) ;
#708 = CYLINDRICAL_SURFACE ( 'NONE', #1989, 2.000000000000000000 ) ;
#709 = ORIENTED_EDGE ( 'NONE', *, *, #502, .T. ) ;
#710 = CARTESIAN_POINT ( 'NONE',  ( -24.94994949184141575, 0.2999999999999999889, 2.932870912732504554 ) ) ;
#711 = VERTEX_POINT ( 'NONE', #450 ) ;
#712 = LINE ( 'NONE', #1396, #1004 ) ;
#713 = ORIENTED_EDGE ( 'NONE', *, *, #935, .F. ) ;
#714 = CARTESIAN_POINT ( 'NONE',  ( -29.50275582214077019, 0.2999999999999999889, -4.922824761030962115 ) ) ;
#715 = VERTEX_POINT ( 'NONE', #105 ) ;
#716 = PLANE ( 'NONE',  #1280 ) ;
#717 = DIRECTION ( 'NONE',  ( 0.000000000000000000, 0.000000000000000000, 1.000000000000000000 ) ) ;
#718 = LINE ( 'NONE', #2077, #1227 ) ;
#719 = ORIENTED_EDGE ( 'NONE', *, *, #184, .F. ) ;
#720 = AXIS2_PLACEMENT_3D ( 'NONE', #393, #576, #736 ) ;
#721 = CC_DESIGN_PERSON_AND_ORGANIZATION_ASSIGNMENT ( #469, #291, ( #255 ) ) ;
#722 = EDGE_CURVE ( 'NONE', #301, #2183, #945, .T. ) ;
#723 = DIRECTION ( 'NONE',  ( -0.9238795325112864054, 0.000000000000000000, 0.3826834323650906700 ) ) ;
#724 = ADVANCED_FACE ( 'NONE', ( #791 ), #272, .F. ) ;
#725 = ADVANCED_FACE ( 'NONE', ( #609 ), #243, .F. ) ;
#726 = CYLINDRICAL_SURFACE ( 'NONE', #1721, 5.000000000000004441 ) ;
#727 = LOCAL_TIME ( 16, 1, 26.00000000000000000, #972 ) ;
#728 = ORIENTED_EDGE ( 'NONE', *, *, #2025, .T. ) ;
#729 = DIRECTION ( 'NONE',  ( -1.000000000000000000, 0.000000000000000000, -0.000000000000000000 ) ) ;
#730 = AXIS2_PLACEMENT_3D ( 'NONE', #781, #1254, #1243 ) ;
#731 = AXIS2_PLACEMENT_3D ( 'NONE', #1057, #2052, #1367 ) ;
#732 = CARTESIAN_POINT ( 'NONE',  ( -24.18458262711123652, 0.2999999999999999889, 4.780629977755077142 ) ) ;
#733 = CARTESIAN_POINT ( 'NONE',  ( -6.498962308951455213, 0.000000000000000000, -11.00000000000000178 ) ) ;
#734 = DIRECTION ( 'NONE',  ( 0.000000000000000000, 0.000000000000000000, 1.000000000000000000 ) ) ;
#735 = VERTEX_POINT ( 'NONE', #1281 ) ;
#736 = DIRECTION ( 'NONE',  ( 0.000000000000000000, 0.000000000000000000, 1.000000000000000000 ) ) ;
#737 = ADVANCED_FACE ( 'NONE', ( #439 ), #936, .F. ) ;
#738 = DIRECTION ( 'NONE',  ( 0.000000000000000000, 0.000000000000000000, 1.000000000000000000 ) ) ;
#739 = ADVANCED_FACE ( 'NONE', ( #916 ), #423, .F. ) ;
#740 = ORIENTED_EDGE ( 'NONE', *, *, #973, .T. ) ;
#741 = CARTESIAN_POINT ( 'NONE',  ( 35.95782392759633694, 0.2999999999999999889, -64.99999999999998579 ) ) ;
#742 = LINE ( 'NONE', #1119, #475 ) ;
#743 = AXIS2_PLACEMENT_3D ( 'NONE', #1134, #1813, #1489 ) ;
#744 = CARTESIAN_POINT ( 'NONE',  ( 21.55058241160207189, 0.2999999999999999889, 5.913417161825446300 ) ) ;
#745 = DIRECTION ( 'NONE',  ( -0.3826834323650900593, 0.000000000000000000, -0.9238795325112866275 ) ) ;
#746 = CARTESIAN_POINT ( 'NONE',  ( -35.95782392759633694, 0.2999999999999999889, -54.99999999999999289 ) ) ;
#747 = ORIENTED_EDGE ( 'NONE', *, *, #1555, .F. ) ;
#748 = LINE ( 'NONE', #876, #2027 ) ;
#749 = EDGE_CURVE ( 'NONE', #445, #863, #2122, .T. ) ;
#750 = CARTESIAN_POINT ( 'NONE',  ( 2.000000000000000000, 0.2999999999999999889, 4.500000000000000000 ) ) ;
#751 = ORIENTED_EDGE ( 'NONE', *, *, #867, .T. ) ;
#752 = LINE ( 'NONE', #1106, #1808 ) ;
#753 = DIRECTION ( 'NONE',  ( -0.000000000000000000, -1.000000000000000000, -0.000000000000000000 ) ) ;
#754 = CARTESIAN_POINT ( 'NONE',  ( 31.35051488716334589, 0.2999999999999999889, -4.157457896300781997 ) ) ;
#755 = CARTESIAN_POINT ( 'NONE',  ( 26.82397179558514111, 0.2999999999999999889, 1.544331966548041057 ) ) ;
#756 = FACE_OUTER_BOUND ( 'NONE', #847, .T. ) ;
#757 = ORIENTED_EDGE ( 'NONE', *, *, #208, .F. ) ;
#758 = VECTOR ( 'NONE', #1009, 1000.000000000000000 ) ;
#759 = FACE_BOUND ( 'NONE', #1278, .T. ) ;
#760 = CARTESIAN_POINT ( 'NONE',  ( -4.000000000000000000, 0.2999999999999999889, -79.99999999999998579 ) ) ;
#761 = VERTEX_POINT ( 'NONE', #1467 ) ;
#762 = ORIENTED_EDGE ( 'NONE', *, *, #288, .T. ) ;
#763 = CARTESIAN_POINT ( 'NONE',  ( 26.05860493085496188, 0.2999999999999999889, 3.392091031570612980 ) ) ;
#764 = CARTESIAN_POINT ( 'NONE',  ( 34.99999999999999289, 0.2999999999999999889, -80.00000000000000000 ) ) ;
#765 = DIRECTION ( 'NONE',  ( 0.000000000000000000, 0.000000000000000000, 1.000000000000000000 ) ) ;
#766 = AXIS2_PLACEMENT_3D ( 'NONE', #1782, #2107, #229 ) ;
#767 = LINE ( 'NONE', #1455, #1626 ) ;
#768 = CIRCLE ( 'NONE', #841, 9.999999999999994671 ) ;
#769 = DIRECTION ( 'NONE',  ( 0.000000000000000000, 1.000000000000000000, 0.000000000000000000 ) ) ;
#770 = ORIENTED_EDGE ( 'NONE', *, *, #97, .F. ) ;
#771 = EDGE_CURVE ( 'NONE', #669, #2165, #612, .T. ) ;
#772 = CARTESIAN_POINT ( 'NONE',  ( -25.93292131147529389, 0.000000000000000000, -1.530733729460353576 ) ) ;
#773 = EDGE_CURVE ( 'NONE', #1673, #161, #2134, .T. ) ;
#774 = ORIENTED_EDGE ( 'NONE', *, *, #1584, .T. ) ;
#775 = ORIENTED_EDGE ( 'NONE', *, *, #663, .F. ) ;
#776 = DIRECTION ( 'NONE',  ( -0.000000000000000000, -1.000000000000000000, -0.000000000000000000 ) ) ;
#777 = VECTOR ( 'NONE', #1766, 1000.000000000000000 ) ;
#778 = VERTEX_POINT ( 'NONE', #1295 ) ;
#779 = CARTESIAN_POINT ( 'NONE',  ( 7.499999999999984901, 0.000000000000000000, -70.00000000000000000 ) ) ;
#780 = CARTESIAN_POINT ( 'NONE',  ( -29.15946724785741395, 0.2999999999999999889, -7.229803944891640910 ) ) ;
#781 = CARTESIAN_POINT ( 'NONE',  ( 2.000000000000000000, 0.000000000000000000, 4.500000000000000000 ) ) ;
#782 = DIRECTION ( 'NONE',  ( 1.000000000000000000, 0.000000000000000000, 4.476705744456276341E-16 ) ) ;
#783 = CARTESIAN_POINT ( 'NONE',  ( 16.93118474904564508, 0.000000000000000000, 4.000000000000007994 ) ) ;
#784 = VECTOR ( 'NONE', #958, 1000.000000000000000 ) ;
#785 = VERTEX_POINT ( 'NONE', #1966 ) ;
#786 = AXIS2_PLACEMENT_3D ( 'NONE', #1666, #641, #2148 ) ;
#787 = FACE_BOUND ( 'NONE', #200, .T. ) ;
#788 = ORIENTED_EDGE ( 'NONE', *, *, #260, .T. ) ;
#789 = ORIENTED_EDGE ( 'NONE', *, *, #1645, .T. ) ;
#790 = CARTESIAN_POINT ( 'NONE',  ( 30.58514802243316666, 0.000000000000000000, -2.309698831278208520 ) ) ;
#791 = FACE_OUTER_BOUND ( 'NONE', #401, .T. ) ;
#792 = VECTOR ( 'NONE', #1627, 1000.000000000000000 ) ;
#793 = DIRECTION ( 'NONE',  ( 0.000000000000000000, 0.000000000000000000, -1.000000000000000000 ) ) ;
#794 = DIRECTION ( 'NONE',  ( 1.000000000000000000, 0.000000000000000000, -0.000000000000000000 ) ) ;
#795 = CARTESIAN_POINT ( 'NONE',  ( -26.05860493085496188, 0.2999999999999999889, 3.392091031570612980 ) ) ;
#796 = AXIS2_PLACEMENT_3D ( 'NONE', #561, #405, #922 ) ;
#797 = EDGE_LOOP ( 'NONE', ( #112, #1028 ) ) ;
#798 = EDGE_CURVE ( 'NONE', #365, #1058, #957, .T. ) ;
#799 = ORIENTED_EDGE ( 'NONE', *, *, #582, .F. ) ;
#800 = EDGE_CURVE ( 'NONE', #629, #1070, #54, .T. ) ;
#801 = EDGE_CURVE ( 'NONE', #1854, #2189, #430, .T. ) ;
#802 = CYLINDRICAL_SURFACE ( 'NONE', #1735, 5.000000000000000000 ) ;
#803 = DIRECTION ( 'NONE',  ( 1.000000000000000000, -0.000000000000000000, -0.000000000000000000 ) ) ;
#804 = PLANE ( 'NONE',  #380 ) ;
#805 = CARTESIAN_POINT ( 'NONE',  ( 24.94994949184141930, 0.2999999999999999889, 2.932870912732505442 ) ) ;
#806 = VECTOR ( 'NONE', #1595, 1000.000000000000000 ) ;
#807 = AXIS2_PLACEMENT_3D ( 'NONE', #336, #1002, #1698 ) ;
#808 = DIRECTION ( 'NONE',  ( -0.000000000000000000, 1.000000000000000000, -0.000000000000000000 ) ) ;
#809 = VERTEX_POINT ( 'NONE', #926 ) ;
#810 = ORIENTED_EDGE ( 'NONE', *, *, #1375, .T. ) ;
#811 = VECTOR ( 'NONE', #1074, 1000.000000000000000 ) ;
#812 = DIRECTION ( 'NONE',  ( -0.000000000000000000, 1.000000000000000000, -0.000000000000000000 ) ) ;
#813 = DIRECTION ( 'NONE',  ( -4.476705744456276341E-16, 0.000000000000000000, 1.000000000000000000 ) ) ;
#814 = CARTESIAN_POINT ( 'NONE',  ( -4.000000000000000000, 0.2999999999999999889, -65.00000000000000000 ) ) ;
#815 = FACE_OUTER_BOUND ( 'NONE', #606, .T. ) ;
#816 = DIRECTION ( 'NONE',  ( 0.3826834323650903924, -0.000000000000000000, 0.9238795325112865164 ) ) ;
#817 = ORIENTED_EDGE ( 'NONE', *, *, #1305, .F. ) ;
#818 = VECTOR ( 'NONE', #1509, 1000.000000000000000 ) ;
#819 = EDGE_CURVE ( 'NONE', #1547, #1070, #1614, .T. ) ;
#820 = ORIENTED_EDGE ( 'NONE', *, *, #2071, .T. ) ;
#821 = VERTEX_POINT ( 'NONE', #596 ) ;
#822 = DIRECTION ( 'NONE',  ( 0.000000000000000000, 0.000000000000000000, 1.000000000000000000 ) ) ;
#823 = LINE ( 'NONE', #116, #784 ) ;
#824 = EDGE_CURVE ( 'NONE', #2040, #2174, #1942, .T. ) ;
#825 = CARTESIAN_POINT ( 'NONE',  ( -6.498962308951455213, 0.000000000000000000, -16.00000000000000000 ) ) ;
#826 = EDGE_CURVE ( 'NONE', #301, #185, #474, .T. ) ;
#827 = EDGE_CURVE ( 'NONE', #1288, #1336, #309, .T. ) ;
#828 = EDGE_CURVE ( 'NONE', #1482, #1844, #1161, .T. ) ;
#829 = ORIENTED_EDGE ( 'NONE', *, *, #1714, .F. ) ;
#830 = ORIENTED_EDGE ( 'NONE', *, *, #402, .T. ) ;
#831 = DIRECTION ( 'NONE',  ( -0.000000000000000000, -1.000000000000000000, -0.000000000000000000 ) ) ;
#832 = DIRECTION ( 'NONE',  ( 0.000000000000000000, 1.000000000000000000, -0.000000000000000000 ) ) ;
#833 = DIRECTION ( 'NONE',  ( -0.000000000000000000, 1.000000000000000000, -0.000000000000000000 ) ) ;
#834 = CARTESIAN_POINT ( 'NONE',  ( 34.99999999999999289, 0.2999999999999999889, -80.00000000000000000 ) ) ;
#835 = CIRCLE ( 'NONE', #40, 5.000000000000000000 ) ;
#836 = EDGE_CURVE ( 'NONE', #1012, #1636, #134, .T. ) ;
#837 = EDGE_LOOP ( 'NONE', ( #1872, #3, #1299, #103 ) ) ;
#838 = AXIS2_PLACEMENT_3D ( 'NONE', #772, #1101, #239 ) ;
#839 = CIRCLE ( 'NONE', #84, 0.9999999999999978906 ) ;
#840 = CARTESIAN_POINT ( 'NONE',  ( -21.55058241160208610, 0.2999999999999999889, 5.913417161825445412 ) ) ;
#841 = AXIS2_PLACEMENT_3D ( 'NONE', #2211, #1701, #211 ) ;
#842 = ORIENTED_EDGE ( 'NONE', *, *, #372, .T. ) ;
#843 = CARTESIAN_POINT ( 'NONE',  ( -4.000000000000000000, 0.2999999999999999889, -65.00000000000000000 ) ) ;
#844 = LINE ( 'NONE', #359, #569 ) ;
#845 = VECTOR ( 'NONE', #378, 1000.000000000000000 ) ;
#846 = DATE_AND_TIME ( #654, #912 ) ;
#847 = EDGE_LOOP ( 'NONE', ( #89, #897, #702, #575 ) ) ;
#848 = CARTESIAN_POINT ( 'NONE',  ( 16.32615863413893820, 0.2999999999999999889, -48.00000000000000000 ) ) ;
#849 = ORIENTED_EDGE ( 'NONE', *, *, #2157, .F. ) ;
#850 = EDGE_CURVE ( 'NONE', #1070, #821, #653, .T. ) ;
#851 = CARTESIAN_POINT ( 'NONE',  ( -21.02462173806848966, 0.000000000000000000, -41.28989928337165338 ) ) ;
#852 = VERTEX_POINT ( 'NONE', #2015 ) ;
#853 = CIRCLE ( 'NONE', #1668, 1.000000000000000000 ) ;
#854 = ORIENTED_EDGE ( 'NONE', *, *, #1608, .F. ) ;
#855 = DIRECTION ( 'NONE',  ( 0.000000000000000000, 0.000000000000000000, 1.000000000000000000 ) ) ;
#856 = AXIS2_PLACEMENT_3D ( 'NONE', #1117, #104, #822 ) ;
#857 = CARTESIAN_POINT ( 'NONE',  ( 30.58514802243316666, 0.2999999999999999889, -2.309698831278208520 ) ) ;
#858 = PERSON_AND_ORGANIZATION ( #1717, #1180 ) ;
#859 = CARTESIAN_POINT ( 'NONE',  ( 2.000000000000000000, 0.2999999999999999889, 5.500000000000000000 ) ) ;
#860 = DIRECTION ( 'NONE',  ( 0.000000000000000000, 0.000000000000000000, 1.000000000000000000 ) ) ;
#861 = ORIENTED_EDGE ( 'NONE', *, *, #2146, .F. ) ;
#862 = CARTESIAN_POINT ( 'NONE',  ( 29.15946724785741750, 0.2999999999999999889, -7.229803944891640022 ) ) ;
#863 = VERTEX_POINT ( 'NONE', #970 ) ;
#864 = EDGE_LOOP ( 'NONE', ( #1350, #162, #284, #169 ) ) ;
#865 = EDGE_CURVE ( 'NONE', #1115, #735, #706, .T. ) ;
#866 = CARTESIAN_POINT ( 'NONE',  ( 25.93292131147529389, 0.2999999999999999889, -1.530733729460353576 ) ) ;
#867 = EDGE_CURVE ( 'NONE', #1200, #369, #823, .T. ) ;
#868 = ADVANCED_FACE ( 'NONE', ( #980 ), #299, .T. ) ;
#869 = CIRCLE ( 'NONE', #142, 2.000000000000000000 ) ;
#870 = LINE ( 'NONE', #2207, #387 ) ;
#871 = APPROVAL_ROLE ( '' ) ;
#872 = ORIENTED_EDGE ( 'NONE', *, *, #798, .T. ) ;
#873 = DIRECTION ( 'NONE',  ( 0.000000000000000000, 0.000000000000000000, 1.000000000000000000 ) ) ;
#874 = CARTESIAN_POINT ( 'NONE',  ( 16.32615863413893820, 0.000000000000000000, -48.00000000000000000 ) ) ;
#875 = ORIENTED_EDGE ( 'NONE', *, *, #2115, .T. ) ;
#876 = CARTESIAN_POINT ( 'NONE',  ( 16.32615863413893820, 0.2999999999999999889, -48.00000000000000000 ) ) ;
#877 = ORIENTED_EDGE ( 'NONE', *, *, #1497, .F. ) ;
#878 = CARTESIAN_POINT ( 'NONE',  ( 29.50275582214077019, 0.2999999999999999889, -4.922824761030962115 ) ) ;
#879 = CIRCLE ( 'NONE', #2076, 5.000000000000000000 ) ;
#880 = VERTEX_POINT ( 'NONE', #1831 ) ;
#881 = DIRECTION ( 'NONE',  ( -0.000000000000000000, 1.000000000000000000, -0.000000000000000000 ) ) ;
#882 = ORIENTED_EDGE ( 'NONE', *, *, #350, .F. ) ;
#883 = DIRECTION ( 'NONE',  ( -0.000000000000000000, 1.000000000000000000, -0.000000000000000000 ) ) ;
#884 = CARTESIAN_POINT ( 'NONE',  ( 2.000000000000000000, 0.000000000000000000, 4.500000000000000000 ) ) ;
#885 = ORIENTED_EDGE ( 'NONE', *, *, #1452, .F. ) ;
#886 = CARTESIAN_POINT ( 'NONE',  ( 35.95782392759633694, 0.000000000000000000, -65.00000000000000000 ) ) ;
#887 = ORIENTED_EDGE ( 'NONE', *, *, #836, .T. ) ;
#888 = CARTESIAN_POINT ( 'NONE',  ( -25.93292131147529389, 0.000000000000000000, -1.530733729460353576 ) ) ;
#889 = VECTOR ( 'NONE', #753, 1000.000000000000000 ) ;
#890 = ORIENTED_EDGE ( 'NONE', *, *, #1475, .T. ) ;
#891 = CYLINDRICAL_SURFACE ( 'NONE', #18, 5.000000000000000888 ) ;
#892 = AXIS2_PLACEMENT_3D ( 'NONE', #1601, #1240, #1775 ) ;
#893 = CALENDAR_DATE ( 2020, 9, 10 ) ;
#894 = EDGE_CURVE ( 'NONE', #319, #293, #125, .T. ) ;
#895 = ORIENTED_EDGE ( 'NONE', *, *, #111, .F. ) ;
#896 = CARTESIAN_POINT ( 'NONE',  ( 21.55058241160208610, 1.084202172485504434E-16, 5.913417161825444524 ) ) ;
#897 = ORIENTED_EDGE ( 'NONE', *, *, #1839, .F. ) ;
#898 = EDGE_CURVE ( 'NONE', #331, #976, #198, .T. ) ;
#899 = ADVANCED_FACE ( 'NONE', ( #1341 ), #1981, .F. ) ;
#900 = PLANE ( 'NONE',  #2153 ) ;
#901 = DIRECTION ( 'NONE',  ( -0.000000000000000000, 1.000000000000000000, -0.000000000000000000 ) ) ;
#902 = ORIENTED_EDGE ( 'NONE', *, *, #1184, .F. ) ;
#903 = CARTESIAN_POINT ( 'NONE',  ( 24.00000000000000000, 0.2999999999999999889, 9.000000000000007105 ) ) ;
#904 = VECTOR ( 'NONE', #364, 1000.000000000000000 ) ;
#905 = ORIENTED_EDGE ( 'NONE', *, *, #2039, .F. ) ;
#906 = CARTESIAN_POINT ( 'NONE',  ( 27.49999999999998579, 0.2999999999999999889, -72.00000000000001421 ) ) ;
#907 = ORIENTED_EDGE ( 'NONE', *, *, #50, .F. ) ;
#908 = AXIS2_PLACEMENT_3D ( 'NONE', #1734, #12, #2092 ) ;
#909 = EDGE_CURVE ( 'NONE', #1897, #313, #1143, .T. ) ;
#910 = FACE_OUTER_BOUND ( 'NONE', #2173, .T. ) ;
#911 = CARTESIAN_POINT ( 'NONE',  ( -35.95782392759633694, 0.2999999999999999889, -65.00000000000000000 ) ) ;
#912 = LOCAL_TIME ( 16, 1, 26.00000000000000000, #1325 ) ;
#913 = ORIENTED_EDGE ( 'NONE', *, *, #617, .T. ) ;
#914 = PLANE ( 'NONE',  #2091 ) ;
#915 = VECTOR ( 'NONE', #195, 1000.000000000000000 ) ;
#916 = FACE_OUTER_BOUND ( 'NONE', #2212, .T. ) ;
#917 = CIRCLE ( 'NONE', #48, 2.000000000000000000 ) ;
#918 = CARTESIAN_POINT ( 'NONE',  ( -27.49999999999998579, 0.000000000000000000, -72.00000000000001421 ) ) ;
#919 = PLANE ( 'NONE',  #419 ) ;
#920 = CARTESIAN_POINT ( 'NONE',  ( -16.93118474904564152, 0.2999999999999999889, 4.000000000000007994 ) ) ;
#921 = VERTEX_POINT ( 'NONE', #1676 ) ;
#922 = DIRECTION ( 'NONE',  ( 4.625929269271485914E-16, 0.000000000000000000, 1.000000000000000000 ) ) ;
#923 = DIRECTION ( 'NONE',  ( -0.000000000000000000, -0.000000000000000000, -1.000000000000000000 ) ) ;
#924 = EDGE_LOOP ( 'NONE', ( #334, #1218, #505, #1532 ) ) ;
#925 = CARTESIAN_POINT ( 'NONE',  ( -4.000000000000000000, 0.000000000000000000, -65.00000000000000000 ) ) ;
#926 = CARTESIAN_POINT ( 'NONE',  ( 24.94994949184141930, 0.000000000000000000, 2.932870912732505442 ) ) ;
#927 = AXIS2_PLACEMENT_3D ( 'NONE', #339, #2035, #1531 ) ;
#928 = PLANE ( 'NONE',  #1758 ) ;
#929 = LINE ( 'NONE', #1779, #1978 ) ;
#930 = VERTEX_POINT ( 'NONE', #805 ) ;
#931 = FACE_BOUND ( 'NONE', #1684, .T. ) ;
#932 = LINE ( 'NONE', #714, #1488 ) ;
#933 = ORIENTED_EDGE ( 'NONE', *, *, #2147, .T. ) ;
#934 = DIRECTION ( 'NONE',  ( 0.000000000000000000, 0.000000000000000000, 1.000000000000000000 ) ) ;
#935 = EDGE_CURVE ( 'NONE', #711, #379, #660, .T. ) ;
#936 = PLANE ( 'NONE',  #1593 ) ;
#937 = DIRECTION ( 'NONE',  ( 1.000000000000000000, 0.000000000000000000, -4.476705744456276341E-16 ) ) ;
#938 = LINE ( 'NONE', #1969, #1512 ) ;
#939 = EDGE_LOOP ( 'NONE', ( #770, #351 ) ) ;
#940 = CARTESIAN_POINT ( 'NONE',  ( -35.95782392759633694, 0.2999999999999999889, -54.99999999999999289 ) ) ;
#941 = ORIENTED_EDGE ( 'NONE', *, *, #563, .F. ) ;
#942 = LINE ( 'NONE', #1736, #2006 ) ;
#943 = VERTEX_POINT ( 'NONE', #483 ) ;
#944 = PLANE ( 'NONE',  #1842 ) ;
#945 = LINE ( 'NONE', #581, #792 ) ;
#946 = AXIS2_PLACEMENT_3D ( 'NONE', #678, #1353, #855 ) ;
#947 = PLANE ( 'NONE',  #1185 ) ;
#948 = CARTESIAN_POINT ( 'NONE',  ( -35.95782392759633694, 0.000000000000000000, -65.00000000000000000 ) ) ;
#949 = AXIS2_PLACEMENT_3D ( 'NONE', #1708, #1038, #535 ) ;
#950 = DIRECTION ( 'NONE',  ( -0.000000000000000000, 1.000000000000000000, -0.000000000000000000 ) ) ;
#951 = EDGE_LOOP ( 'NONE', ( #1448, #1344, #537, #294 ) ) ;
#952 = DIRECTION ( 'NONE',  ( 0.000000000000000000, 1.000000000000000000, 0.000000000000000000 ) ) ;
#953 = ORIENTED_EDGE ( 'NONE', *, *, #172, .T. ) ;
#954 = AXIS2_PLACEMENT_3D ( 'NONE', #1534, #2053, #1017 ) ;
#955 = ORIENTED_EDGE ( 'NONE', *, *, #1290, .F. ) ;
#956 = CARTESIAN_POINT ( 'NONE',  ( -16.93118474904564152, 0.2999999999999999889, 4.000000000000007994 ) ) ;
#957 = LINE ( 'NONE', #2086, #1383 ) ;
#958 = DIRECTION ( 'NONE',  ( -0.000000000000000000, 1.000000000000000000, -0.000000000000000000 ) ) ;
#959 = CARTESIAN_POINT ( 'NONE',  ( 27.49999999999998224, 0.2999999999999999889, -70.00000000000000000 ) ) ;
#960 = LINE ( 'NONE', #1087, #1010 ) ;
#961 = VECTOR ( 'NONE', #1230, 1000.000000000000000 ) ;
#962 = ORIENTED_EDGE ( 'NONE', *, *, #476, .T. ) ;
#963 = EDGE_CURVE ( 'NONE', #1541, #1681, #1642, .T. ) ;
#964 = CIRCLE ( 'NONE', #1812, 2.000000000000000000 ) ;
#965 = EDGE_CURVE ( 'NONE', #1806, #1505, #1479, .T. ) ;
#966 = ORIENTED_EDGE ( 'NONE', *, *, #1051, .T. ) ;
#967 = ORIENTED_EDGE ( 'NONE', *, *, #2038, .F. ) ;
#968 = CARTESIAN_POINT ( 'NONE',  ( 11.19742541288099780, 0.000000000000000000, -14.28989928337165338 ) ) ;
#969 = CARTESIAN_POINT ( 'NONE',  ( -27.49999999999998579, 0.2999999999999999889, -72.00000000000001421 ) ) ;
#970 = CARTESIAN_POINT ( 'NONE',  ( -15.64168576756671314, 0.2999999999999999889, 3.500000000000005329 ) ) ;
#971 = CARTESIAN_POINT ( 'NONE',  ( -35.00000000000000000, 0.2999999999999999889, -65.00000000000000000 ) ) ;
#972 = COORDINATED_UNIVERSAL_TIME_OFFSET ( 1, 0, .AHEAD. ) ;
#973 = EDGE_CURVE ( 'NONE', #628, #1358, #853, .T. ) ;
#974 = VERTEX_POINT ( 'NONE', #633 ) ;
#975 = ADVANCED_FACE ( 'NONE', ( #1308 ), #467, .F. ) ;
#976 = VERTEX_POINT ( 'NONE', #1215 ) ;
#977 = ORIENTED_EDGE ( 'NONE', *, *, #2038, .T. ) ;
#978 = DIRECTION ( 'NONE',  ( 0.000000000000000000, 0.000000000000000000, 1.000000000000000000 ) ) ;
#979 = DIRECTION ( 'NONE',  ( -0.9238795325112879597, -0.000000000000000000, -0.3826834323650871172 ) ) ;
#980 = FACE_OUTER_BOUND ( 'NONE', #924, .T. ) ;
#981 = AXIS2_PLACEMENT_3D ( 'NONE', #2081, #1746, #1237 ) ;
#982 = ORIENTED_EDGE ( 'NONE', *, *, #1744, .F. ) ;
#983 = ORIENTED_EDGE ( 'NONE', *, *, #935, .T. ) ;
#984 = VERTEX_POINT ( 'NONE', #554 ) ;
#985 = CC_DESIGN_DATE_AND_TIME_ASSIGNMENT ( #187, #1193, ( #1079 ) ) ;
#986 = CARTESIAN_POINT ( 'NONE',  ( -16.32615863413894886, 0.2999999999999999889, -48.00000000000000000 ) ) ;
#987 = CARTESIAN_POINT ( 'NONE',  ( 24.00000000000000000, 0.2999999999999999889, 9.000000000000007105 ) ) ;
#988 = CARTESIAN_POINT ( 'NONE',  ( 0.000000000000000000, 0.000000000000000000, 0.000000000000000000 ) ) ;
#989 = VECTOR ( 'NONE', #1332, 1000.000000000000000 ) ;
#990 = VERTEX_POINT ( 'NONE', #695 ) ;
#991 = VECTOR ( 'NONE', #812, 1000.000000000000000 ) ;
#992 = ORIENTED_EDGE ( 'NONE', *, *, #771, .F. ) ;
#993 = DIRECTION ( 'NONE',  ( 0.000000000000000000, -1.000000000000000000, 0.000000000000000000 ) ) ;
#994 = DIRECTION ( 'NONE',  ( -0.000000000000000000, 1.000000000000000000, -0.000000000000000000 ) ) ;
#995 = EDGE_CURVE ( 'NONE', #1165, #1924, #1377, .T. ) ;
#996 = PERSON_AND_ORGANIZATION_ROLE ( 'design_owner' ) ;
#997 = CARTESIAN_POINT ( 'NONE',  ( -29.15946724785741395, 0.000000000000000000, -7.229803944891640910 ) ) ;
#998 = ORIENTED_EDGE ( 'NONE', *, *, #965, .T. ) ;
#999 = LINE ( 'NONE', #969, #758 ) ;
#1000 = VERTEX_POINT ( 'NONE', #1026 ) ;
#1001 = ORIENTED_EDGE ( 'NONE', *, *, #403, .F. ) ;
#1002 = DIRECTION ( 'NONE',  ( -0.000000000000000000, -1.000000000000000000, -0.000000000000000000 ) ) ;
#1003 = CARTESIAN_POINT ( 'NONE',  ( -4.000000000000000000, 0.2999999999999999889, -65.00000000000000000 ) ) ;
#1004 = VECTOR ( 'NONE', #1473, 1000.000000000000000 ) ;
#1005 = CIRCLE ( 'NONE', #1303, 2.000000000000000000 ) ;
#1006 = ORIENTED_EDGE ( 'NONE', *, *, #1833, .F. ) ;
#1007 = ORIENTED_EDGE ( 'NONE', *, *, #1930, .T. ) ;
#1008 = AXIS2_PLACEMENT_3D ( 'NONE', #1952, #577, #51 ) ;
#1009 = DIRECTION ( 'NONE',  ( 1.734723475976805517E-15, 0.000000000000000000, 1.000000000000000000 ) ) ;
#1010 = VECTOR ( 'NONE', #277, 1000.000000000000000 ) ;
#1011 = ORIENTED_EDGE ( 'NONE', *, *, #34, .F. ) ;
#1012 = VERTEX_POINT ( 'NONE', #5 ) ;
#1013 = DIRECTION ( 'NONE',  ( 0.000000000000000000, 0.000000000000000000, -1.000000000000000000 ) ) ;
#1014 = DIRECTION ( 'NONE',  ( -0.000000000000000000, 1.000000000000000000, -0.000000000000000000 ) ) ;
#1015 = ORIENTED_EDGE ( 'NONE', *, *, #836, .F. ) ;
#1016 = CARTESIAN_POINT ( 'NONE',  ( -7.499999999999981348, 0.000000000000000000, -70.00000000000000000 ) ) ;
#1017 = DIRECTION ( 'NONE',  ( 0.000000000000000000, 0.000000000000000000, -1.000000000000000000 ) ) ;
#1018 = EDGE_LOOP ( 'NONE', ( #1130, #447 ) ) ;
#1019 = ADVANCED_FACE ( 'NONE', ( #30 ), #716, .F. ) ;
#1020 = ADVANCED_FACE ( 'NONE', ( #1566 ), #891, .F. ) ;
#1021 = CARTESIAN_POINT ( 'NONE',  ( -34.99999999999999289, 0.2999999999999999889, -80.00000000000000000 ) ) ;
#1022 = VERTEX_POINT ( 'NONE', #857 ) ;
#1023 = VECTOR ( 'NONE', #242, 1000.000000000000227 ) ;
#1024 = ORIENTED_EDGE ( 'NONE', *, *, #826, .F. ) ;
#1025 = LINE ( 'NONE', #2048, #487 ) ;
#1026 = CARTESIAN_POINT ( 'NONE',  ( -6.498962308951451661, 0.2999999999999999889, -11.00000000000000355 ) ) ;
#1027 = APPROVAL_DATE_TIME ( #846, #1289 ) ;
#1028 = ORIENTED_EDGE ( 'NONE', *, *, #1677, .F. ) ;
#1029 = DIRECTION ( 'NONE',  ( 0.000000000000000000, -1.000000000000000000, 0.000000000000000000 ) ) ;
#1030 = ORIENTED_EDGE ( 'NONE', *, *, #538, .T. ) ;
#1031 = DIRECTION ( 'NONE',  ( -1.000000000000000000, 0.000000000000000000, 0.000000000000000000 ) ) ;
#1032 = ORIENTED_EDGE ( 'NONE', *, *, #722, .T. ) ;
#1033 = FACE_OUTER_BOUND ( 'NONE', #179, .T. ) ;
#1034 = VERTEX_POINT ( 'NONE', #1699 ) ;
#1035 = AXIS2_PLACEMENT_3D ( 'NONE', #1538, #354, #320 ) ;
#1036 = DIRECTION ( 'NONE',  ( -0.3826834323650870617, -0.000000000000000000, 0.9238795325112878487 ) ) ;
#1037 = ORIENTED_EDGE ( 'NONE', *, *, #867, .F. ) ;
#1038 = DIRECTION ( 'NONE',  ( 0.000000000000000000, 1.000000000000000000, 0.000000000000000000 ) ) ;
#1039 = DIRECTION ( 'NONE',  ( -0.000000000000000000, 1.000000000000000000, -0.000000000000000000 ) ) ;
#1040 = ORIENTED_EDGE ( 'NONE', *, *, #159, .F. ) ;
#1041 = ADVANCED_FACE ( 'NONE', ( #1400 ), #708, .F. ) ;
#1042 = FACE_OUTER_BOUND ( 'NONE', #479, .T. ) ;
#1043 = VECTOR ( 'NONE', #1713, 1000.000000000000114 ) ;
#1044 = ORIENTED_EDGE ( 'NONE', *, *, #1555, .T. ) ;
#1045 = CARTESIAN_POINT ( 'NONE',  ( 28.67173086060771681, 0.000000000000000000, 2.309698831278222286 ) ) ;
#1046 = VECTOR ( 'NONE', #1182, 1000.000000000000000 ) ;
#1047 = CC_DESIGN_PERSON_AND_ORGANIZATION_ASSIGNMENT ( #136, #996, ( #1810 ) ) ;
#1048 = EDGE_CURVE ( 'NONE', #267, #984, #870, .T. ) ;
#1049 = EDGE_LOOP ( 'NONE', ( #1535, #1378, #2114, #1433 ) ) ;
#1050 = PLANE ( 'NONE',  #927 ) ;
#1051 = EDGE_CURVE ( 'NONE', #1067, #1852, #1192, .T. ) ;
#1052 = EDGE_CURVE ( 'NONE', #1504, #278, #844, .T. ) ;
#1053 = DATE_AND_TIME ( #1216, #1405 ) ;
#1054 = EDGE_CURVE ( 'NONE', #1170, #524, #1862, .T. ) ;
#1055 = AXIS2_PLACEMENT_3D ( 'NONE', #156, #391, #1220 ) ;
#1056 = ORIENTED_EDGE ( 'NONE', *, *, #180, .F. ) ;
#1057 = CARTESIAN_POINT ( 'NONE',  ( 25.93292131147529389, 0.000000000000000000, -1.530733729460353576 ) ) ;
#1058 = VERTEX_POINT ( 'NONE', #1896 ) ;
#1059 = FACE_BOUND ( 'NONE', #1239, .T. ) ;
#1060 = DIRECTION ( 'NONE',  ( -0.000000000000000000, 1.000000000000000000, -0.000000000000000000 ) ) ;
#1061 = VECTOR ( 'NONE', #1763, 1000.000000000000000 ) ;
#1062 = ORIENTED_EDGE ( 'NONE', *, *, #512, .T. ) ;
#1063 = CARTESIAN_POINT ( 'NONE',  ( -21.55058241160207544, 0.2999999999999999889, 5.913417161825459623 ) ) ;
#1064 = ADVANCED_FACE ( 'NONE', ( #1363 ), #1050, .F. ) ;
#1065 = DIRECTION ( 'NONE',  ( 0.000000000000000000, 1.000000000000000000, 0.000000000000000000 ) ) ;
#1066 = FACE_OUTER_BOUND ( 'NONE', #690, .T. ) ;
#1067 = VERTEX_POINT ( 'NONE', #1687 ) ;
#1068 = CARTESIAN_POINT ( 'NONE',  ( 35.95782392759633694, 0.000000000000000000, -64.99999999999998579 ) ) ;
#1069 = LINE ( 'NONE', #407, #458 ) ;
#1070 = VERTEX_POINT ( 'NONE', #687 ) ;
#1071 = CYLINDRICAL_SURFACE ( 'NONE', #892, 0.9999999999999978906 ) ;
#1072 = DIRECTION ( 'NONE',  ( 0.000000000000000000, -1.000000000000000000, 0.000000000000000000 ) ) ;
#1073 = DIRECTION ( 'NONE',  ( 0.000000000000000000, 0.000000000000000000, 1.000000000000000000 ) ) ;
#1074 = DIRECTION ( 'NONE',  ( -0.000000000000000000, 1.000000000000000000, -0.000000000000000000 ) ) ;
#1075 = DIRECTION ( 'NONE',  ( 1.734723475976805517E-15, -0.000000000000000000, -1.000000000000000000 ) ) ;
#1076 = EDGE_LOOP ( 'NONE', ( #547, #2054, #2202, #321 ) ) ;
#1077 = FACE_BOUND ( 'NONE', #31, .T. ) ;
#1078 = CARTESIAN_POINT ( 'NONE',  ( 25.93292131147529389, 0.2999999999999999889, -1.530733729460353576 ) ) ;
#1079 = SECURITY_CLASSIFICATION ( '', '', #374 ) ;
#1080 = ORIENTED_EDGE ( 'NONE', *, *, #2021, .F. ) ;
#1081 = DIRECTION ( 'NONE',  ( -0.000000000000000000, 1.000000000000000000, -0.000000000000000000 ) ) ;
#1082 = AXIS2_PLACEMENT_3D ( 'NONE', #1340, #1374, #1013 ) ;
#1083 = CARTESIAN_POINT ( 'NONE',  ( 6.498962308951455213, 0.000000000000000000, -16.00000000000000000 ) ) ;
#1084 = DIRECTION ( 'NONE',  ( 0.000000000000000000, 0.000000000000000000, -1.000000000000000000 ) ) ;
#1085 = DIRECTION ( 'NONE',  ( -0.000000000000000000, 1.000000000000000000, -0.000000000000000000 ) ) ;
#1086 = DESIGN_CONTEXT ( 'detailed design', #1342, 'design' ) ;
#1087 = CARTESIAN_POINT ( 'NONE',  ( -7.499999999999981348, 0.2999999999999999889, -70.00000000000000000 ) ) ;
#1088 = CIRCLE ( 'NONE', #1055, 2.000000000000000000 ) ;
#1089 = CARTESIAN_POINT ( 'NONE',  ( -24.18458262711123652, 0.2999999999999999889, 2.780629977755077142 ) ) ;
#1090 = EDGE_CURVE ( 'NONE', #472, #930, #1639, .T. ) ;
#1091 = VERTEX_POINT ( 'NONE', #1886 ) ;
#1092 = EDGE_CURVE ( 'NONE', #540, #1322, #349, .T. ) ;
#1093 = EDGE_CURVE ( 'NONE', #86, #29, #1716, .T. ) ;
#1094 = CARTESIAN_POINT ( 'NONE',  ( -7.499999999999980460, 0.000000000000000000, -72.00000000000001421 ) ) ;
#1095 = DIRECTION ( 'NONE',  ( 0.000000000000000000, 1.000000000000000000, 0.000000000000000000 ) ) ;
#1096 = CARTESIAN_POINT ( 'NONE',  ( -25.93292131147529389, 0.000000000000000000, -0.5307337294603556854 ) ) ;
#1097 = VECTOR ( 'NONE', #1849, 1000.000000000000000 ) ;
#1098 = DIRECTION ( 'NONE',  ( -1.000000000000000000, 0.000000000000000000, 1.734723475976805517E-15 ) ) ;
#1099 = LINE ( 'NONE', #795, #556 ) ;
#1100 = ORIENTED_EDGE ( 'NONE', *, *, #436, .F. ) ;
#1101 = DIRECTION ( 'NONE',  ( -0.000000000000000000, -1.000000000000000000, -0.000000000000000000 ) ) ;
#1102 = ORIENTED_EDGE ( 'NONE', *, *, #567, .T. ) ;
#1103 = CARTESIAN_POINT ( 'NONE',  ( 25.93292131147529389, 0.000000000000000000, -2.530733729460351356 ) ) ;
#1104 = ORIENTED_EDGE ( 'NONE', *, *, #1093, .F. ) ;
#1105 = VERTEX_POINT ( 'NONE', #152 ) ;
#1106 = CARTESIAN_POINT ( 'NONE',  ( -28.67173086060771681, 0.2999999999999999889, 2.309698831278221842 ) ) ;
#1107 = DIRECTION ( 'NONE',  ( 0.3420201433256693790, 0.000000000000000000, -0.9396926207859082059 ) ) ;
#1108 = CARTESIAN_POINT ( 'NONE',  ( -28.67173086060771681, 0.000000000000000000, 2.309698831278222286 ) ) ;
#1109 = CARTESIAN_POINT ( 'NONE',  ( 45.19661925270919767, 0.000000000000000000, -51.17316567634908608 ) ) ;
#1110 = DIRECTION ( 'NONE',  ( 0.3826834323650904479, 0.000000000000000000, -0.9238795325112865164 ) ) ;
#1111 = CYLINDRICAL_SURFACE ( 'NONE', #325, 2.000000000000000000 ) ;
#1112 = ORIENTED_EDGE ( 'NONE', *, *, #1615, .T. ) ;
#1113 = VECTOR ( 'NONE', #292, 1000.000000000000000 ) ;
#1114 = DIRECTION ( 'NONE',  ( 1.734723475976807094E-15, 0.000000000000000000, 1.000000000000000000 ) ) ;
#1115 = VERTEX_POINT ( 'NONE', #16 ) ;
#1116 = AXIS2_PLACEMENT_3D ( 'NONE', #988, #326, #1151 ) ;
#1117 = CARTESIAN_POINT ( 'NONE',  ( 15.64168576756671314, 0.2999999999999999889, 4.500000000000000000 ) ) ;
#1118 = CIRCLE ( 'NONE', #1580, 5.000000000000004441 ) ;
#1119 = CARTESIAN_POINT ( 'NONE',  ( -27.49999999999998579, 0.000000000000000000, -72.00000000000001421 ) ) ;
#1120 = AXIS2_PLACEMENT_3D ( 'NONE', #1607, #1461, #626 ) ;
#1121 = VECTOR ( 'NONE', #94, 1000.000000000000000 ) ;
#1122 = FACE_OUTER_BOUND ( 'NONE', #120, .T. ) ;
#1123 = EDGE_CURVE ( 'NONE', #313, #943, #1521, .T. ) ;
#1124 = CARTESIAN_POINT ( 'NONE',  ( -24.94994949184141575, 0.2999999999999999889, 2.932870912732504998 ) ) ;
#1125 = VECTOR ( 'NONE', #1379, 1000.000000000000000 ) ;
#1126 = LINE ( 'NONE', #73, #373 ) ;
#1127 = ORIENTED_EDGE ( 'NONE', *, *, #426, .F. ) ;
#1128 = ORIENTED_EDGE ( 'NONE', *, *, #153, .T. ) ;
#1129 = VECTOR ( 'NONE', #276, 1000.000000000000000 ) ;
#1130 = ORIENTED_EDGE ( 'NONE', *, *, #1394, .T. ) ;
#1131 = DIRECTION ( 'NONE',  ( 0.000000000000000000, 1.000000000000000000, 0.000000000000000000 ) ) ;
#1132 = CARTESIAN_POINT ( 'NONE',  ( -26.82397179558514111, 0.000000000000000000, 1.544331966548041057 ) ) ;
#1133 = EDGE_CURVE ( 'NONE', #974, #1000, #676, .T. ) ;
#1134 = CARTESIAN_POINT ( 'NONE',  ( 2.000000000000000000, 0.000000000000000000, 4.500000000000000000 ) ) ;
#1135 = LINE ( 'NONE', #1250, #1300 ) ;
#1136 = CIRCLE ( 'NONE', #471, 9.999999999999994671 ) ;
#1137 = EDGE_CURVE ( 'NONE', #1482, #1384, #511, .T. ) ;
#1138 = AXIS2_PLACEMENT_3D ( 'NONE', #1477, #993, #1507 ) ;
#1139 = ORIENTED_EDGE ( 'NONE', *, *, #1337, .F. ) ;
#1140 = VERTEX_POINT ( 'NONE', #764 ) ;
#1141 = CARTESIAN_POINT ( 'NONE',  ( 16.32615863413893820, 0.000000000000000000, -43.00000000000000000 ) ) ;
#1142 = CARTESIAN_POINT ( 'NONE',  ( -30.58514802243316666, 0.2999999999999999889, -2.309698831278208520 ) ) ;
#1143 = LINE ( 'NONE', #1168, #1097 ) ;
#1144 = MECHANICAL_CONTEXT ( 'NONE', #1261, 'mechanical' ) ;
#1145 = VERTEX_POINT ( 'NONE', #1063 ) ;
#1146 = VECTOR ( 'NONE', #1845, 1000.000000000000000 ) ;
#1147 = ORIENTED_EDGE ( 'NONE', *, *, #1588, .F. ) ;
#1148 = ORIENTED_EDGE ( 'NONE', *, *, #1536, .T. ) ;
#1149 = DIRECTION ( 'NONE',  ( 1.734723475976805517E-15, -0.000000000000000000, -1.000000000000000000 ) ) ;
#1150 = DIRECTION ( 'NONE',  ( 0.000000000000000000, 0.000000000000000000, 1.000000000000000000 ) ) ;
#1151 = DIRECTION ( 'NONE',  ( 1.000000000000000000, 0.000000000000000000, 0.000000000000000000 ) ) ;
#1152 = AXIS2_PLACEMENT_3D ( 'NONE', #1520, #2193, #1542 ) ;
#1153 = LINE ( 'NONE', #312, #1113 ) ;
#1154 = ORIENTED_EDGE ( 'NONE', *, *, #2039, .T. ) ;
#1155 = ORIENTED_EDGE ( 'NONE', *, *, #2143, .F. ) ;
#1156 = EDGE_CURVE ( 'NONE', #253, #1854, #752, .T. ) ;
#1157 = VECTOR ( 'NONE', #375, 1000.000000000000000 ) ;
#1158 = CARTESIAN_POINT ( 'NONE',  ( -2.000000000000000000, 0.000000000000000000, 4.500000000000000000 ) ) ;
#1159 = DIRECTION ( 'NONE',  ( -1.000000000000000000, -0.000000000000000000, -4.476705744456277327E-16 ) ) ;
#1160 = CYLINDRICAL_SURFACE ( 'NONE', #332, 5.000000000000000888 ) ;
#1161 = CIRCLE ( 'NONE', #132, 2.000000000000000000 ) ;
#1162 = ORIENTED_EDGE ( 'NONE', *, *, #172, .F. ) ;
#1163 = VECTOR ( 'NONE', #831, 1000.000000000000000 ) ;
#1164 = LINE ( 'NONE', #2030, #2108 ) ;
#1165 = VERTEX_POINT ( 'NONE', #396 ) ;
#1166 = ORIENTED_EDGE ( 'NONE', *, *, #350, .T. ) ;
#1167 = CARTESIAN_POINT ( 'NONE',  ( -35.00000000000000000, 0.2999999999999999889, -65.00000000000000000 ) ) ;
#1168 = CARTESIAN_POINT ( 'NONE',  ( -31.35051488716334589, 0.2999999999999999889, -4.157457896300781997 ) ) ;
#1169 = EDGE_LOOP ( 'NONE', ( #1524, #1368, #1954, #2139 ) ) ;
#1170 = VERTEX_POINT ( 'NONE', #741 ) ;
#1171 = VECTOR ( 'NONE', #723, 1000.000000000000114 ) ;
#1172 = DIRECTION ( 'NONE',  ( -0.000000000000000000, 0.000000000000000000, -1.000000000000000000 ) ) ;
#1173 = ORIENTED_EDGE ( 'NONE', *, *, #45, .F. ) ;
#1174 = ORIENTED_EDGE ( 'NONE', *, *, #1092, .F. ) ;
#1175 = LINE ( 'NONE', #1551, #637 ) ;
#1176 = DIRECTION ( 'NONE',  ( -0.000000000000000000, 1.000000000000000000, -0.000000000000000000 ) ) ;
#1177 = CIRCLE ( 'NONE', #720, 0.9999999999999978906 ) ;
#1178 = ADVANCED_FACE ( 'NONE', ( #2085 ), #914, .F. ) ;
#1179 = EDGE_CURVE ( 'NONE', #2088, #1170, #1136, .T. ) ;
#1180 = ORGANIZATION ( 'UNSPECIFIED', 'UNSPECIFIED', '' ) ;
#1181 = ORIENTED_EDGE ( 'NONE', *, *, #800, .F. ) ;
#1182 = DIRECTION ( 'NONE',  ( -0.000000000000000000, 1.000000000000000000, -0.000000000000000000 ) ) ;
#1183 = ORIENTED_EDGE ( 'NONE', *, *, #357, .T. ) ;
#1184 = EDGE_CURVE ( 'NONE', #1856, #778, #1700, .T. ) ;
#1185 = AXIS2_PLACEMENT_3D ( 'NONE', #570, #56, #1750 ) ;
#1186 = ADVANCED_BREP_SHAPE_REPRESENTATION ( 'bottom_B_fabric', ( #2196, #1116 ), #1508 ) ;
#1187 = CARTESIAN_POINT ( 'NONE',  ( -34.99999999999999289, 0.000000000000000000, -80.00000000000000000 ) ) ;
#1188 = VECTOR ( 'NONE', #701, 1000.000000000000000 ) ;
#1189 = ORIENTED_EDGE ( 'NONE', *, *, #1425, .F. ) ;
#1190 = ORIENTED_EDGE ( 'NONE', *, *, #1123, .F. ) ;
#1191 = DIRECTION ( 'NONE',  ( 0.000000000000000000, 1.000000000000000000, 0.000000000000000000 ) ) ;
#1192 = LINE ( 'NONE', #543, #961 ) ;
#1193 = DATE_TIME_ROLE ( 'classification_date' ) ;
#1194 = CARTESIAN_POINT ( 'NONE',  ( 7.499999999999984013, 0.000000000000000000, -72.00000000000001421 ) ) ;
#1195 = DIRECTION ( 'NONE',  ( 0.000000000000000000, 1.000000000000000000, -0.000000000000000000 ) ) ;
#1196 = ORIENTED_EDGE ( 'NONE', *, *, #749, .T. ) ;
#1197 = LINE ( 'NONE', #1021, #1824 ) ;
#1198 = ORIENTED_EDGE ( 'NONE', *, *, #2036, .T. ) ;
#1199 = AXIS2_PLACEMENT_3D ( 'NONE', #422, #1095, #1438 ) ;
#1200 = VERTEX_POINT ( 'NONE', #1625 ) ;
#1201 = CARTESIAN_POINT ( 'NONE',  ( 23.10219042681884716, 0.000000000000000000, 2.167504048002323103 ) ) ;
#1202 = DIRECTION ( 'NONE',  ( -0.000000000000000000, -1.000000000000000000, -0.000000000000000000 ) ) ;
#1203 = EDGE_CURVE ( 'NONE', #2183, #196, #1612, .T. ) ;
#1204 = EDGE_LOOP ( 'NONE', ( #1500, #747 ) ) ;
#1205 = DIRECTION ( 'NONE',  ( -1.000000000000000000, 0.000000000000000000, 0.000000000000000000 ) ) ;
#1206 = DIRECTION ( 'NONE',  ( 0.000000000000000000, 1.000000000000000000, 0.000000000000000000 ) ) ;
#1207 = PRODUCT_RELATED_PRODUCT_CATEGORY ( 'detail', '', ( #1810 ) ) ;
#1208 = ADVANCED_FACE ( 'NONE', ( #2110 ), #1941, .F. ) ;
#1209 = CARTESIAN_POINT ( 'NONE',  ( 23.10219042681884716, 0.2999999999999999889, 2.167504048002323103 ) ) ;
#1210 = ORIENTED_EDGE ( 'NONE', *, *, #1228, .F. ) ;
#1211 = CARTESIAN_POINT ( 'NONE',  ( 27.49999999999998934, 0.000000000000000000, -70.00000000000000000 ) ) ;
#1212 = EDGE_CURVE ( 'NONE', #249, #2132, #1599, .T. ) ;
#1213 = ORIENTED_EDGE ( 'NONE', *, *, #965, .F. ) ;
#1214 = AXIS2_PLACEMENT_3D ( 'NONE', #421, #1774, #78 ) ;
#1215 = CARTESIAN_POINT ( 'NONE',  ( 28.67173086060771681, 0.2999999999999999889, 2.309698831278222286 ) ) ;
#1216 = CALENDAR_DATE ( 2020, 9, 10 ) ;
#1217 = LINE ( 'NONE', #2061, #1157 ) ;
#1218 = ORIENTED_EDGE ( 'NONE', *, *, #1054, .F. ) ;
#1219 = CARTESIAN_POINT ( 'NONE',  ( 2.000000000000000000, 0.000000000000000000, 5.500000000000000000 ) ) ;
#1220 = DIRECTION ( 'NONE',  ( 0.000000000000000000, 0.000000000000000000, 1.000000000000000000 ) ) ;
#1221 = ORIENTED_EDGE ( 'NONE', *, *, #19, .F. ) ;
#1222 = FACE_BOUND ( 'NONE', #1791, .T. ) ;
#1223 = CIRCLE ( 'NONE', #838, 0.9999999999999978906 ) ;
#1224 = CIRCLE ( 'NONE', #1453, 1.000000000000000000 ) ;
#1225 = EDGE_LOOP ( 'NONE', ( #1102, #820, #432, #762 ) ) ;
#1226 = CARTESIAN_POINT ( 'NONE',  ( 16.93118474904564508, 0.2999999999999999889, 9.000000000000007105 ) ) ;
#1227 = VECTOR ( 'NONE', #1205, 1000.000000000000000 ) ;
#1228 = EDGE_CURVE ( 'NONE', #821, #1105, #53, .T. ) ;
#1229 = ORIENTED_EDGE ( 'NONE', *, *, #995, .F. ) ;
#1230 = DIRECTION ( 'NONE',  ( -0.000000000000000000, 1.000000000000000000, -0.000000000000000000 ) ) ;
#1231 = PERSON_AND_ORGANIZATION ( #1717, #1180 ) ;
#1232 = VECTOR ( 'NONE', #466, 1000.000000000000000 ) ;
#1233 = CARTESIAN_POINT ( 'NONE',  ( 35.95782392759633694, 0.2999999999999999889, -65.00000000000000000 ) ) ;
#1234 = DIRECTION ( 'NONE',  ( -0.000000000000000000, -1.000000000000000000, -0.000000000000000000 ) ) ;
#1235 = DIRECTION ( 'NONE',  ( 0.000000000000000000, 1.000000000000000000, 0.000000000000000000 ) ) ;
#1236 = ADVANCED_FACE ( 'NONE', ( #1451 ), #1071, .F. ) ;
#1237 = DIRECTION ( 'NONE',  ( 0.000000000000000000, 0.000000000000000000, -1.000000000000000000 ) ) ;
#1238 = VECTOR ( 'NONE', #1176, 1000.000000000000000 ) ;
#1239 = EDGE_LOOP ( 'NONE', ( #1780, #295 ) ) ;
#1240 = DIRECTION ( 'NONE',  ( -0.000000000000000000, 1.000000000000000000, -0.000000000000000000 ) ) ;
#1241 = AXIS2_PLACEMENT_3D ( 'NONE', #1838, #1131, #285 ) ;
#1242 = DIRECTION ( 'NONE',  ( -1.000000000000000000, -0.000000000000000000, 4.476705744456277327E-16 ) ) ;
#1243 = DIRECTION ( 'NONE',  ( 0.000000000000000000, 0.000000000000000000, 1.000000000000000000 ) ) ;
#1244 = DIRECTION ( 'NONE',  ( 0.000000000000000000, 0.000000000000000000, -1.000000000000000000 ) ) ;
#1245 = DIRECTION ( 'NONE',  ( 0.000000000000000000, 0.000000000000000000, -1.000000000000000000 ) ) ;
#1246 = ORIENTED_EDGE ( 'NONE', *, *, #1657, .T. ) ;
#1247 = PLANE ( 'NONE',  #2106 ) ;
#1248 = PLANE ( 'NONE',  #1447 ) ;
#1249 = ORIENTED_EDGE ( 'NONE', *, *, #1608, .T. ) ;
#1250 = CARTESIAN_POINT ( 'NONE',  ( -25.93292131147529389, 0.000000000000000000, -2.530733729460351356 ) ) ;
#1251 = CARTESIAN_POINT ( 'NONE',  ( 24.00000000000000000, 0.000000000000000000, 9.000000000000007105 ) ) ;
#1252 = DIRECTION ( 'NONE',  ( -0.000000000000000000, 1.000000000000000000, -0.000000000000000000 ) ) ;
#1253 = AXIS2_PLACEMENT_3D ( 'NONE', #1940, #1423, #1611 ) ;
#1254 = DIRECTION ( 'NONE',  ( 0.000000000000000000, 1.000000000000000000, 0.000000000000000000 ) ) ;
#1255 = EDGE_CURVE ( 'NONE', #588, #685, #90, .T. ) ;
#1256 = DIRECTION ( 'NONE',  ( -0.9238795325112865164, 0.000000000000000000, -0.3826834323650904479 ) ) ;
#1257 = DIRECTION ( 'NONE',  ( 0.3420201433256695456, 0.000000000000000000, 0.9396926207859080948 ) ) ;
#1258 = ORIENTED_EDGE ( 'NONE', *, *, #1421, .F. ) ;
#1259 = EDGE_CURVE ( 'NONE', #1665, #1712, #1918, .T. ) ;
#1260 = EDGE_CURVE ( 'NONE', #930, #331, #79, .T. ) ;
#1261 = APPLICATION_CONTEXT ( 'configuration controlled 3d designs of mechanical parts and assemblies' ) ;
#1262 = CYLINDRICAL_SURFACE ( 'NONE', #329, 2.000000000000000000 ) ;
#1263 = VERTEX_POINT ( 'NONE', #1748 ) ;
#1264 = DIRECTION ( 'NONE',  ( -0.000000000000000000, 1.000000000000000000, -0.000000000000000000 ) ) ;
#1265 = DIRECTION ( 'NONE',  ( 0.3420201433256696566, 0.000000000000000000, 0.9396926207859082059 ) ) ;
#1266 = CIRCLE ( 'NONE', #807, 5.000000000000000000 ) ;
#1267 = CARTESIAN_POINT ( 'NONE',  ( 7.499999999999984013, 0.000000000000000000, -72.00000000000001421 ) ) ;
#1268 = FACE_OUTER_BOUND ( 'NONE', #1417, .T. ) ;
#1269 = DIRECTION ( 'NONE',  ( 4.336808689942013792E-16, 0.000000000000000000, 1.000000000000000000 ) ) ;
#1270 = CARTESIAN_POINT ( 'NONE',  ( -27.90636399587753758, 0.2999999999999999889, 4.157457896300795319 ) ) ;
#1271 = CARTESIAN_POINT ( 'NONE',  ( 24.94994949184141930, 0.2999999999999999889, 2.932870912732505442 ) ) ;
#1272 = DIRECTION ( 'NONE',  ( -0.000000000000000000, 1.000000000000000000, -0.000000000000000000 ) ) ;
#1273 = EDGE_LOOP ( 'NONE', ( #1994, #1519, #1001, #1858 ) ) ;
#1274 = FACE_BOUND ( 'NONE', #1725, .T. ) ;
#1275 = ORIENTED_EDGE ( 'NONE', *, *, #1156, .T. ) ;
#1276 = CARTESIAN_POINT ( 'NONE',  ( -35.00000000000000000, 0.2999999999999999889, -65.00000000000000000 ) ) ;
#1277 = ORIENTED_EDGE ( 'NONE', *, *, #1930, .F. ) ;
#1278 = EDGE_LOOP ( 'NONE', ( #1828, #1155, #1935, #941, #1221, #592, #1080, #854 ) ) ;
#1279 = DIRECTION ( 'NONE',  ( 0.9238795325112864054, 0.000000000000000000, 0.3826834323650906700 ) ) ;
#1280 = AXIS2_PLACEMENT_3D ( 'NONE', #1003, #1387, #2049 ) ;
#1281 = CARTESIAN_POINT ( 'NONE',  ( -2.000000000000000000, 0.2999999999999999889, 5.500000000000000000 ) ) ;
#1282 = CIRCLE ( 'NONE', #282, 2.000000000000000000 ) ;
#1283 = CARTESIAN_POINT ( 'NONE',  ( -45.19661925270920477, 0.2999999999999999889, -51.17316567634909319 ) ) ;
#1284 = ADVANCED_FACE ( 'NONE', ( #565 ), #1956, .T. ) ;
#1285 = CARTESIAN_POINT ( 'NONE',  ( -20.27207793864214835, 0.000000000000000000, 9.000000000000007105 ) ) ;
#1286 = ORIENTED_EDGE ( 'NONE', *, *, #2115, .F. ) ;
#1287 = DIRECTION ( 'NONE',  ( -0.000000000000000000, -1.000000000000000000, -0.000000000000000000 ) ) ;
#1288 = VERTEX_POINT ( 'NONE', #254 ) ;
#1289 = APPROVAL ( #1660, 'UNSPECIFIED' ) ;
#1290 = EDGE_CURVE ( 'NONE', #1632, #1636, #385, .T. ) ;
#1291 = EDGE_LOOP ( 'NONE', ( #1148, #740 ) ) ;
#1292 = ADVANCED_FACE ( 'NONE', ( #39 ), #944, .F. ) ;
#1293 = EDGE_CURVE ( 'NONE', #456, #711, #1304, .T. ) ;
#1294 = CARTESIAN_POINT ( 'NONE',  ( 21.55058241160208610, 0.000000000000000000, 5.913417161825445412 ) ) ;
#1295 = CARTESIAN_POINT ( 'NONE',  ( 15.64168576756671314, 0.000000000000000000, 5.499999999999998224 ) ) ;
#1296 = LINE ( 'NONE', #1283, #1307 ) ;
#1297 = PLANE ( 'NONE',  #36 ) ;
#1298 = DIRECTION ( 'NONE',  ( -0.000000000000000000, -1.000000000000000000, -0.000000000000000000 ) ) ;
#1299 = ORIENTED_EDGE ( 'NONE', *, *, #135, .F. ) ;
#1300 = VECTOR ( 'NONE', #232, 1000.000000000000000 ) ;
#1301 = ORIENTED_EDGE ( 'NONE', *, *, #1255, .T. ) ;
#1302 = ORIENTED_EDGE ( 'NONE', *, *, #1955, .T. ) ;
#1303 = AXIS2_PLACEMENT_3D ( 'NONE', #1768, #2137, #427 ) ;
#1304 = LINE ( 'NONE', #1502, #1163 ) ;
#1305 = EDGE_CURVE ( 'NONE', #2174, #1328, #679, .T. ) ;
#1306 = CARTESIAN_POINT ( 'NONE',  ( -15.64168576756671314, 0.2999999999999999889, 5.500000000000001776 ) ) ;
#1307 = VECTOR ( 'NONE', #1921, 1000.000000000000000 ) ;
#1308 = FACE_OUTER_BOUND ( 'NONE', #1796, .T. ) ;
#1309 = LINE ( 'NONE', #1124, #589 ) ;
#1310 = CIRCLE ( 'NONE', #949, 5.000000000000000888 ) ;
#1311 = PERSON_AND_ORGANIZATION ( #1717, #1180 ) ;
#1312 = CARTESIAN_POINT ( 'NONE',  ( -45.19661925270899872, 0.2999999999999999889, -51.17316567634921398 ) ) ;
#1313 = ORIENTED_EDGE ( 'NONE', *, *, #478, .T. ) ;
#1314 = ORIENTED_EDGE ( 'NONE', *, *, #1090, .T. ) ;
#1315 = DIRECTION ( 'NONE',  ( 0.000000000000000000, 1.000000000000000000, 0.000000000000000000 ) ) ;
#1316 = DIRECTION ( 'NONE',  ( -0.000000000000000000, 1.000000000000000000, -0.000000000000000000 ) ) ;
#1317 = CARTESIAN_POINT ( 'NONE',  ( 26.82397179558514111, 0.2999999999999999889, 1.544331966548041057 ) ) ;
#1318 = DATE_TIME_ROLE ( 'creation_date' ) ;
#1319 = VECTOR ( 'NONE', #594, 1000.000000000000000 ) ;
#1320 = EDGE_LOOP ( 'NONE', ( #1949, #1380, #627, #895 ) ) ;
#1321 = ORIENTED_EDGE ( 'NONE', *, *, #801, .T. ) ;
#1322 = VERTEX_POINT ( 'NONE', #1294 ) ;
#1323 = FACE_OUTER_BOUND ( 'NONE', #607, .T. ) ;
#1324 = CARTESIAN_POINT ( 'NONE',  ( 35.95782392759633694, 0.2999999999999999889, -54.99999999999999289 ) ) ;
#1325 = COORDINATED_UNIVERSAL_TIME_OFFSET ( 1, 0, .AHEAD. ) ;
#1326 = LINE ( 'NONE', #1491, #252 ) ;
#1327 = ADVANCED_FACE ( 'NONE', ( #1638 ), #1965, .T. ) ;
#1328 = VERTEX_POINT ( 'NONE', #448 ) ;
#1329 = EDGE_CURVE ( 'NONE', #1715, #715, #500, .T. ) ;
#1330 = ORIENTED_EDGE ( 'NONE', *, *, #2043, .F. ) ;
#1331 = CARTESIAN_POINT ( 'NONE',  ( 2.000000000000000000, 0.000000000000000000, 4.500000000000000000 ) ) ;
#1332 = DIRECTION ( 'NONE',  ( -0.000000000000000000, 1.000000000000000000, -0.000000000000000000 ) ) ;
#1333 = CIRCLE ( 'NONE', #1898, 1.000000000000000000 ) ;
#1334 = APPLICATION_PROTOCOL_DEFINITION ( 'international standard', 'config_control_design', 1994, #1261 ) ;
#1335 = AXIS2_PLACEMENT_3D ( 'NONE', #1742, #1889, #1569 ) ;
#1336 = VERTEX_POINT ( 'NONE', #986 ) ;
#1337 = EDGE_CURVE ( 'NONE', #863, #369, #165, .T. ) ;
#1338 = ORIENTED_EDGE ( 'NONE', *, *, #1951, .T. ) ;
#1339 = VECTOR ( 'NONE', #298, 1000.000000000000000 ) ;
#1340 = CARTESIAN_POINT ( 'NONE',  ( 35.95782392759633694, 0.000000000000000000, -54.99999999999999289 ) ) ;
#1341 = FACE_OUTER_BOUND ( 'NONE', #477, .T. ) ;
#1342 = APPLICATION_CONTEXT ( 'configuration controlled 3d designs of mechanical parts and assemblies' ) ;
#1343 =( NAMED_UNIT ( * ) PLANE_ANGLE_UNIT ( ) SI_UNIT ( $, .RADIAN. ) );
#1344 = ORIENTED_EDGE ( 'NONE', *, *, #133, .F. ) ;
#1345 = VECTOR ( 'NONE', #1159, 1000.000000000000000 ) ;
#1346 = DIRECTION ( 'NONE',  ( 0.000000000000000000, -1.000000000000000000, 0.000000000000000000 ) ) ;
#1347 = ORIENTED_EDGE ( 'NONE', *, *, #2013, .F. ) ;
#1348 = AXIS2_PLACEMENT_3D ( 'NONE', #1141, #1315, #1807 ) ;
#1349 = LINE ( 'NONE', #1418, #1822 ) ;
#1350 = ORIENTED_EDGE ( 'NONE', *, *, #1837, .T. ) ;
#1351 = ORIENTED_EDGE ( 'NONE', *, *, #1329, .F. ) ;
#1352 = ADVANCED_FACE ( 'NONE', ( #296 ), #1977, .F. ) ;
#1353 = DIRECTION ( 'NONE',  ( 0.000000000000000000, 1.000000000000000000, 0.000000000000000000 ) ) ;
#1354 = ADVANCED_FACE ( 'NONE', ( #652 ), #1988, .F. ) ;
#1355 = DIRECTION ( 'NONE',  ( 0.000000000000000000, 1.000000000000000000, 0.000000000000000000 ) ) ;
#1356 = AXIS2_PLACEMENT_3D ( 'NONE', #1640, #1252, #411 ) ;
#1357 = VERTEX_POINT ( 'NONE', #2184 ) ;
#1358 = VERTEX_POINT ( 'NONE', #1495 ) ;
#1359 = DIRECTION ( 'NONE',  ( -0.000000000000000000, -1.000000000000000000, -0.000000000000000000 ) ) ;
#1360 = VECTOR ( 'NONE', #508, 1000.000000000000000 ) ;
#1361 = VERTEX_POINT ( 'NONE', #464 ) ;
#1362 = CARTESIAN_POINT ( 'NONE',  ( -6.498962308951455213, 0.2999999999999999889, -11.00000000000000178 ) ) ;
#1363 = FACE_OUTER_BOUND ( 'NONE', #1559, .T. ) ;
#1364 = ADVANCED_FACE ( 'NONE', ( #1323 ), #802, .T. ) ;
#1365 = LOCAL_TIME ( 16, 1, 26.00000000000000000, #340 ) ;
#1366 = ORIENTED_EDGE ( 'NONE', *, *, #2067, .T. ) ;
#1367 = DIRECTION ( 'NONE',  ( 0.000000000000000000, 0.000000000000000000, 1.000000000000000000 ) ) ;
#1368 = ORIENTED_EDGE ( 'NONE', *, *, #995, .T. ) ;
#1369 = CIRCLE ( 'NONE', #946, 0.9999999999999978906 ) ;
#1370 = FACE_OUTER_BOUND ( 'NONE', #951, .T. ) ;
#1371 = LINE ( 'NONE', #1979, #404 ) ;
#1372 = EDGE_LOOP ( 'NONE', ( #1963, #171, #751, #789 ) ) ;
#1373 = ORIENTED_EDGE ( 'NONE', *, *, #909, .F. ) ;
#1374 = DIRECTION ( 'NONE',  ( 0.000000000000000000, 1.000000000000000000, -0.000000000000000000 ) ) ;
#1375 = EDGE_CURVE ( 'NONE', #1140, #1547, #131, .T. ) ;
#1376 = AXIS2_PLACEMENT_3D ( 'NONE', #190, #1195, #1558 ) ;
#1377 = LINE ( 'NONE', #197, #1466 ) ;
#1378 = ORIENTED_EDGE ( 'NONE', *, *, #184, .T. ) ;
#1379 = DIRECTION ( 'NONE',  ( 4.336808689942013792E-16, 0.000000000000000000, 1.000000000000000000 ) ) ;
#1380 = ORIENTED_EDGE ( 'NONE', *, *, #1740, .F. ) ;
#1381 = VECTOR ( 'NONE', #289, 1000.000000000000000 ) ;
#1382 = DIRECTION ( 'NONE',  ( -0.9238795325112864054, 0.000000000000000000, -0.3826834323650907255 ) ) ;
#1383 = VECTOR ( 'NONE', #80, 1000.000000000000000 ) ;
#1384 = VERTEX_POINT ( 'NONE', #790 ) ;
#1385 = DIRECTION ( 'NONE',  ( 0.000000000000000000, 0.000000000000000000, -1.000000000000000000 ) ) ;
#1386 = ORIENTED_EDGE ( 'NONE', *, *, #1837, .F. ) ;
#1387 = DIRECTION ( 'NONE',  ( 0.000000000000000000, 0.000000000000000000, 1.000000000000000000 ) ) ;
#1388 = SHAPE_DEFINITION_REPRESENTATION ( #451, #1186 ) ;
#1389 = LINE ( 'NONE', #55, #1835 ) ;
#1390 = EDGE_LOOP ( 'NONE', ( #1286, #728, #2069, #1805 ) ) ;
#1391 = CARTESIAN_POINT ( 'NONE',  ( 27.31170818283484536, 0.000000000000000000, -7.995170809621820140 ) ) ;
#1392 = PLANE ( 'NONE',  #523 ) ;
#1393 = EDGE_LOOP ( 'NONE', ( #485, #1671, #2192, #395 ) ) ;
#1394 = EDGE_CURVE ( 'NONE', #778, #1856, #572, .T. ) ;
#1395 = EDGE_CURVE ( 'NONE', #1483, #1673, #1915, .T. ) ;
#1396 = CARTESIAN_POINT ( 'NONE',  ( -31.35051488716334589, 0.000000000000000000, -4.157457896300781997 ) ) ;
#1397 = EDGE_LOOP ( 'NONE', ( #1174, #2129, #673, #495 ) ) ;
#1398 = LINE ( 'NONE', #760, #6 ) ;
#1399 = EDGE_LOOP ( 'NONE', ( #983, #1100, #413, #1908 ) ) ;
#1400 = FACE_OUTER_BOUND ( 'NONE', #1890, .T. ) ;
#1401 = CARTESIAN_POINT ( 'NONE',  ( -4.000000000000000000, 0.2999999999999999889, -79.99999999999998579 ) ) ;
#1402 = CARTESIAN_POINT ( 'NONE',  ( 30.58514802243316666, 0.2999999999999999889, -2.309698831278208520 ) ) ;
#1403 = LINE ( 'NONE', #896, #1798 ) ;
#1404 = ORIENTED_EDGE ( 'NONE', *, *, #403, .T. ) ;
#1405 = LOCAL_TIME ( 16, 1, 26.00000000000000000, #513 ) ;
#1406 = DIRECTION ( 'NONE',  ( 0.000000000000000000, 0.000000000000000000, 1.000000000000000000 ) ) ;
#1407 = CIRCLE ( 'NONE', #370, 2.000000000000000000 ) ;
#1408 = AXIS2_PLACEMENT_3D ( 'NONE', #694, #1859, #670 ) ;
#1409 = DIRECTION ( 'NONE',  ( 1.000000000000000000, 0.000000000000000000, 0.000000000000000000 ) ) ;
#1410 = CIRCLE ( 'NONE', #224, 5.000000000000000000 ) ;
#1411 = ORIENTED_EDGE ( 'NONE', *, *, #1133, .T. ) ;
#1412 = DIRECTION ( 'NONE',  ( 0.000000000000000000, 0.000000000000000000, 1.000000000000000000 ) ) ;
#1413 = DIRECTION ( 'NONE',  ( -0.000000000000000000, 1.000000000000000000, -0.000000000000000000 ) ) ;
#1414 = CIRCLE ( 'NONE', #1943, 2.000000000000000000 ) ;
#1415 = LINE ( 'NONE', #1402, #2044 ) ;
#1416 = LINE ( 'NONE', #515, #1046 ) ;
#1417 = EDGE_LOOP ( 'NONE', ( #1720, #416, #206, #1154 ) ) ;
#1418 = CARTESIAN_POINT ( 'NONE',  ( 7.499999999999984013, 0.000000000000000000, -72.00000000000001421 ) ) ;
#1419 = CARTESIAN_POINT ( 'NONE',  ( 16.93118474904564508, 0.2999999999999999889, 4.000000000000007994 ) ) ;
#1420 = VECTOR ( 'NONE', #164, 1000.000000000000000 ) ;
#1421 = EDGE_CURVE ( 'NONE', #2165, #1545, #140, .T. ) ;
#1422 = ORIENTED_EDGE ( 'NONE', *, *, #1137, .T. ) ;
#1423 = DIRECTION ( 'NONE',  ( -0.000000000000000000, -1.000000000000000000, -0.000000000000000000 ) ) ;
#1424 = CARTESIAN_POINT ( 'NONE',  ( 35.95782392759633694, 0.2999999999999999889, -54.99999999999999289 ) ) ;
#1425 = EDGE_CURVE ( 'NONE', #1263, #685, #964, .T. ) ;
#1426 = EDGE_CURVE ( 'NONE', #2023, #588, #1282, .T. ) ;
#1427 = CARTESIAN_POINT ( 'NONE',  ( -20.27207793864214835, 0.2999999999999999889, 9.000000000000007105 ) ) ;
#1428 = CARTESIAN_POINT ( 'NONE',  ( -15.64168576756671314, 0.000000000000000000, 4.500000000000003553 ) ) ;
#1429 = EDGE_CURVE ( 'NONE', #669, #1357, #1656, .T. ) ;
#1430 = CARTESIAN_POINT ( 'NONE',  ( -35.95782392759633694, 0.2999999999999999889, -65.00000000000000000 ) ) ;
#1431 = DIRECTION ( 'NONE',  ( -3.469446951953614189E-15, 0.000000000000000000, 1.000000000000000000 ) ) ;
#1432 = CARTESIAN_POINT ( 'NONE',  ( 16.93118474904564508, 0.000000000000000000, 9.000000000000007105 ) ) ;
#1433 = ORIENTED_EDGE ( 'NONE', *, *, #1880, .F. ) ;
#1434 = PLANE ( 'NONE',  #2144 ) ;
#1435 = AXIS2_PLACEMENT_3D ( 'NONE', #780, #1776, #397 ) ;
#1436 = CARTESIAN_POINT ( 'NONE',  ( 16.32615863413893820, 0.000000000000000000, -43.00000000000000000 ) ) ;
#1437 = ORIENTED_EDGE ( 'NONE', *, *, #357, .F. ) ;
#1438 = DIRECTION ( 'NONE',  ( 0.000000000000000000, 0.000000000000000000, 1.000000000000000000 ) ) ;
#1439 = FACE_OUTER_BOUND ( 'NONE', #10, .T. ) ;
#1440 = CARTESIAN_POINT ( 'NONE',  ( 7.499999999999984013, 0.000000000000000000, -72.00000000000001421 ) ) ;
#1441 = DIRECTION ( 'NONE',  ( 0.000000000000000000, -1.000000000000000000, 0.000000000000000000 ) ) ;
#1442 = DIRECTION ( 'NONE',  ( -0.000000000000000000, -1.000000000000000000, -0.000000000000000000 ) ) ;
#1443 = ORIENTED_EDGE ( 'NONE', *, *, #1425, .T. ) ;
#1444 = DIRECTION ( 'NONE',  ( 0.000000000000000000, 1.000000000000000000, 0.000000000000000000 ) ) ;
#1445 = VERTEX_POINT ( 'NONE', #271 ) ;
#1446 = LINE ( 'NONE', #1226, #1830 ) ;
#1447 = AXIS2_PLACEMENT_3D ( 'NONE', #1094, #604, #28 ) ;
#1448 = ORIENTED_EDGE ( 'NONE', *, *, #1452, .T. ) ;
#1449 = ORIENTED_EDGE ( 'NONE', *, *, #850, .F. ) ;
#1450 = LINE ( 'NONE', #2172, #1574 ) ;
#1451 = FACE_OUTER_BOUND ( 'NONE', #347, .T. ) ;
#1452 = EDGE_CURVE ( 'NONE', #278, #1928, #113, .T. ) ;
#1453 = AXIS2_PLACEMENT_3D ( 'NONE', #14, #183, #1385 ) ;
#1454 = DIRECTION ( 'NONE',  ( 0.9238795325112879597, 0.000000000000000000, -0.3826834323650871172 ) ) ;
#1455 = CARTESIAN_POINT ( 'NONE',  ( -2.000000000000000000, 0.000000000000000000, 5.500000000000000000 ) ) ;
#1456 = CARTESIAN_POINT ( 'NONE',  ( 24.00000000000000000, 0.000000000000000000, 0.000000000000000000 ) ) ;
#1457 = EDGE_CURVE ( 'NONE', #1856, #1715, #322, .T. ) ;
#1458 = VECTOR ( 'NONE', #536, 1000.000000000000000 ) ;
#1459 = EDGE_CURVE ( 'NONE', #1771, #472, #366, .T. ) ;
#1460 = ADVANCED_FACE ( 'NONE', ( #356 ), #150, .F. ) ;
#1461 = DIRECTION ( 'NONE',  ( -0.000000000000000000, 1.000000000000000000, -0.000000000000000000 ) ) ;
#1462 = EDGE_LOOP ( 'NONE', ( #775, #1647 ) ) ;
#1463 = FACE_OUTER_BOUND ( 'NONE', #1600, .T. ) ;
#1464 = ORIENTED_EDGE ( 'NONE', *, *, #227, .T. ) ;
#1465 = DIRECTION ( 'NONE',  ( -0.000000000000000000, 1.000000000000000000, -0.000000000000000000 ) ) ;
#1466 = VECTOR ( 'NONE', #2074, 1000.000000000000000 ) ;
#1467 = CARTESIAN_POINT ( 'NONE',  ( 29.50275582214077019, 0.000000000000000000, -4.922824761030962115 ) ) ;
#1468 = LINE ( 'NONE', #622, #1121 ) ;
#1469 = DIRECTION ( 'NONE',  ( 0.000000000000000000, 0.000000000000000000, 1.000000000000000000 ) ) ;
#1470 = DIRECTION ( 'NONE',  ( -0.000000000000000000, -1.000000000000000000, -0.000000000000000000 ) ) ;
#1471 = DIRECTION ( 'NONE',  ( 0.000000000000000000, -1.000000000000000000, 0.000000000000000000 ) ) ;
#1472 = ORIENTED_EDGE ( 'NONE', *, *, #434, .T. ) ;
#1473 = DIRECTION ( 'NONE',  ( 0.9238795325112866275, 0.000000000000000000, -0.3826834323650901148 ) ) ;
#1474 = EDGE_LOOP ( 'NONE', ( #1024, #1032, #139, #1112 ) ) ;
#1475 = EDGE_CURVE ( 'NONE', #2183, #1445, #1266, .T. ) ;
#1476 = ORIENTED_EDGE ( 'NONE', *, *, #898, .F. ) ;
#1477 = CARTESIAN_POINT ( 'NONE',  ( -26.82397179558514111, 0.2999999999999999889, 1.544331966548041057 ) ) ;
#1478 = DIRECTION ( 'NONE',  ( 1.000000000000000000, 0.000000000000000000, 1.734723475976805517E-15 ) ) ;
#1479 = LINE ( 'NONE', #814, #496 ) ;
#1480 = LINE ( 'NONE', #2152, #446 ) ;
#1481 = EDGE_CURVE ( 'NONE', #1878, #1712, #1937, .T. ) ;
#1482 = VERTEX_POINT ( 'NONE', #1045 ) ;
#1483 = VERTEX_POINT ( 'NONE', #1685 ) ;
#1484 = LOCAL_TIME ( 16, 1, 26.00000000000000000, #311 ) ;
#1485 = DIRECTION ( 'NONE',  ( -1.000000000000000000, -0.000000000000000000, 4.476705744456277327E-16 ) ) ;
#1486 = CARTESIAN_POINT ( 'NONE',  ( -7.499999999999981348, 0.2999999999999999889, -70.00000000000000000 ) ) ;
#1487 = PLANE ( 'NONE',  #2083 ) ;
#1488 = VECTOR ( 'NONE', #1060, 1000.000000000000000 ) ;
#1489 = DIRECTION ( 'NONE',  ( 0.000000000000000000, 0.000000000000000000, 1.000000000000000000 ) ) ;
#1490 = DATE_AND_TIME ( #1651, #727 ) ;
#1491 = CARTESIAN_POINT ( 'NONE',  ( 2.000000000000000000, 0.000000000000000000, 3.499999999999999556 ) ) ;
#1492 = ORIENTED_EDGE ( 'NONE', *, *, #1052, .F. ) ;
#1493 = VECTOR ( 'NONE', #1039, 1000.000000000000000 ) ;
#1494 = ORIENTED_EDGE ( 'NONE', *, *, #1260, .F. ) ;
#1495 = CARTESIAN_POINT ( 'NONE',  ( -2.000000000000000000, 0.000000000000000000, 5.500000000000000000 ) ) ;
#1496 = CARTESIAN_POINT ( 'NONE',  ( -2.000000000000000000, 0.000000000000000000, 4.500000000000000000 ) ) ;
#1497 = EDGE_CURVE ( 'NONE', #976, #1482, #1025, .T. ) ;
#1498 = APPLICATION_PROTOCOL_DEFINITION ( 'international standard', 'config_control_design', 1994, #1342 ) ;
#1499 = ORIENTED_EDGE ( 'NONE', *, *, #2060, .F. ) ;
#1500 = ORIENTED_EDGE ( 'NONE', *, *, #1718, .F. ) ;
#1501 = ORIENTED_EDGE ( 'NONE', *, *, #826, .T. ) ;
#1502 = CARTESIAN_POINT ( 'NONE',  ( -4.000000000000000000, 0.2999999999999999889, -79.99999999999998579 ) ) ;
#1503 = CARTESIAN_POINT ( 'NONE',  ( -16.32615863413894886, 0.000000000000000000, -48.00000000000000000 ) ) ;
#1504 = VERTEX_POINT ( 'NONE', #1211 ) ;
#1505 = VERTEX_POINT ( 'NONE', #843 ) ;
#1506 = ORIENTED_EDGE ( 'NONE', *, *, #501, .T. ) ;
#1507 = DIRECTION ( 'NONE',  ( 0.000000000000000000, 0.000000000000000000, -1.000000000000000000 ) ) ;
#1508 =( GEOMETRIC_REPRESENTATION_CONTEXT ( 3 ) GLOBAL_UNCERTAINTY_ASSIGNED_CONTEXT ( ( #58 ) ) GLOBAL_UNIT_ASSIGNED_CONTEXT ( ( #1851, #1343, #1689 ) ) REPRESENTATION_CONTEXT ( 'NONE', 'WORKASPACE' ) );
#1509 = DIRECTION ( 'NONE',  ( 4.336808689942013792E-16, 0.000000000000000000, 1.000000000000000000 ) ) ;
#1510 = AXIS2_PLACEMENT_3D ( 'NONE', #583, #1413, #398 ) ;
#1511 = PLANE ( 'NONE',  #1972 ) ;
#1512 = VECTOR ( 'NONE', #1644, 1000.000000000000000 ) ;
#1513 = EDGE_CURVE ( 'NONE', #649, #267, #686, .T. ) ;
#1514 = ADVANCED_FACE ( 'NONE', ( #1033 ), #1705, .F. ) ;
#1515 = DIRECTION ( 'NONE',  ( 0.000000000000000000, -1.000000000000000000, 0.000000000000000000 ) ) ;
#1516 = ORIENTED_EDGE ( 'NONE', *, *, #1517, .T. ) ;
#1517 = EDGE_CURVE ( 'NONE', #1336, #29, #1548, .T. ) ;
#1518 = CARTESIAN_POINT ( 'NONE',  ( -34.99999999999999289, 0.2999999999999999889, -80.00000000000000000 ) ) ;
#1519 = ORIENTED_EDGE ( 'NONE', *, *, #1584, .F. ) ;
#1520 = CARTESIAN_POINT ( 'NONE',  ( 2.000000000000000000, 0.2999999999999999889, 4.500000000000000000 ) ) ;
#1521 = LINE ( 'NONE', #2059, #281 ) ;
#1522 = ORIENTED_EDGE ( 'NONE', *, *, #909, .T. ) ;
#1523 = AXIS2_PLACEMENT_3D ( 'NONE', #1317, #106, #1840 ) ;
#1524 = ORIENTED_EDGE ( 'NONE', *, *, #437, .T. ) ;
#1525 = EDGE_CURVE ( 'NONE', #1882, #524, #2037, .T. ) ;
#1526 = DIRECTION ( 'NONE',  ( 0.000000000000000000, 0.000000000000000000, 1.000000000000000000 ) ) ;
#1527 = ORIENTED_EDGE ( 'NONE', *, *, #1581, .F. ) ;
#1528 = EDGE_CURVE ( 'NONE', #809, #1844, #531, .T. ) ;
#1529 = ORIENTED_EDGE ( 'NONE', *, *, #1123, .T. ) ;
#1530 = DIRECTION ( 'NONE',  ( 4.336808689942013792E-16, -0.000000000000000000, -1.000000000000000000 ) ) ;
#1531 = DIRECTION ( 'NONE',  ( 1.000000000000000000, 0.000000000000000000, -0.000000000000000000 ) ) ;
#1532 = ORIENTED_EDGE ( 'NONE', *, *, #399, .T. ) ;
#1533 = CARTESIAN_POINT ( 'NONE',  ( -6.498962308951455213, 0.000000000000000000, -11.00000000000000178 ) ) ;
#1534 = CARTESIAN_POINT ( 'NONE',  ( -28.73738895741059096, 0.2999999999999999889, -3.075065696008389082 ) ) ;
#1535 = ORIENTED_EDGE ( 'NONE', *, *, #973, .F. ) ;
#1536 = EDGE_CURVE ( 'NONE', #1358, #628, #1224, .T. ) ;
#1537 = VECTOR ( 'NONE', #1316, 1000.000000000000000 ) ;
#1538 = CARTESIAN_POINT ( 'NONE',  ( -15.64168576756671314, 0.000000000000000000, 4.500000000000003553 ) ) ;
#1539 = VECTOR ( 'NONE', #1881, 1000.000000000000114 ) ;
#1540 = VERTEX_POINT ( 'NONE', #499 ) ;
#1541 = VERTEX_POINT ( 'NONE', #163 ) ;
#1542 = DIRECTION ( 'NONE',  ( 0.000000000000000000, 0.000000000000000000, 1.000000000000000000 ) ) ;
#1543 = DIRECTION ( 'NONE',  ( 0.000000000000000000, 0.000000000000000000, 1.000000000000000000 ) ) ;
#1544 = APPROVAL_STATUS ( 'not_yet_approved' ) ;
#1545 = VERTEX_POINT ( 'NONE', #173 ) ;
#1546 = CARTESIAN_POINT ( 'NONE',  ( -27.31170818283484181, 0.2999999999999999889, -7.995170809621818364 ) ) ;
#1547 = VERTEX_POINT ( 'NONE', #2014 ) ;
#1548 = CIRCLE ( 'NONE', #1408, 5.000000000000004441 ) ;
#1549 = FACE_OUTER_BOUND ( 'NONE', #564, .T. ) ;
#1550 = ORIENTED_EDGE ( 'NONE', *, *, #2001, .T. ) ;
#1551 = CARTESIAN_POINT ( 'NONE',  ( -7.499999999999980460, 0.2999999999999999889, -72.00000000000001421 ) ) ;
#1552 = VECTOR ( 'NONE', #1515, 1000.000000000000000 ) ;
#1553 = ORIENTED_EDGE ( 'NONE', *, *, #801, .F. ) ;
#1554 = DIRECTION ( 'NONE',  ( 0.000000000000000000, 0.000000000000000000, 1.000000000000000000 ) ) ;
#1555 = EDGE_CURVE ( 'NONE', #1728, #1993, #121, .T. ) ;
#1556 = VERTEX_POINT ( 'NONE', #1848 ) ;
#1557 = CARTESIAN_POINT ( 'NONE',  ( 15.64168576756671314, 0.000000000000000000, 5.499999999999998224 ) ) ;
#1558 = DIRECTION ( 'NONE',  ( 0.000000000000000000, 0.000000000000000000, -1.000000000000000000 ) ) ;
#1559 = EDGE_LOOP ( 'NONE', ( #335, #1563, #1173, #1691 ) ) ;
#1560 = VECTOR ( 'NONE', #1036, 1000.000000000000114 ) ;
#1561 = CARTESIAN_POINT ( 'NONE',  ( -35.95782392759633694, 0.000000000000000000, -54.99999999999999289 ) ) ;
#1562 = VECTOR ( 'NONE', #1883, 1000.000000000000114 ) ;
#1563 = ORIENTED_EDGE ( 'NONE', *, *, #1641, .F. ) ;
#1564 = DIRECTION ( 'NONE',  ( 0.000000000000000000, 0.000000000000000000, 1.000000000000000000 ) ) ;
#1565 = ORIENTED_EDGE ( 'NONE', *, *, #279, .F. ) ;
#1566 = FACE_OUTER_BOUND ( 'NONE', #1817, .T. ) ;
#1567 = DIRECTION ( 'NONE',  ( -1.000000000000000000, 0.000000000000000000, 0.000000000000000000 ) ) ;
#1568 = ORIENTED_EDGE ( 'NONE', *, *, #1740, .T. ) ;
#1569 = DIRECTION ( 'NONE',  ( 0.000000000000000000, 0.000000000000000000, -1.000000000000000000 ) ) ;
#1570 = VERTEX_POINT ( 'NONE', #878 ) ;
#1571 = CARTESIAN_POINT ( 'NONE',  ( -23.10219042681884716, 0.2999999999999999889, 2.167504048002323103 ) ) ;
#1572 = FACE_OUTER_BOUND ( 'NONE', #544, .T. ) ;
#1573 = ORIENTED_EDGE ( 'NONE', *, *, #645, .F. ) ;
#1574 = VECTOR ( 'NONE', #816, 1000.000000000000114 ) ;
#1575 = DIRECTION ( 'NONE',  ( 0.000000000000000000, 0.000000000000000000, -1.000000000000000000 ) ) ;
#1576 = CARTESIAN_POINT ( 'NONE',  ( 4.000000000000000000, 0.2999999999999999889, -65.00000000000000000 ) ) ;
#1577 = CC_DESIGN_SECURITY_CLASSIFICATION ( #1079, ( #453 ) ) ;
#1578 = LINE ( 'NONE', #1922, #811 ) ;
#1579 = CARTESIAN_POINT ( 'NONE',  ( 15.64168576756671314, 0.2999999999999999889, 4.500000000000000000 ) ) ;
#1580 = AXIS2_PLACEMENT_3D ( 'NONE', #431, #444, #1620 ) ;
#1581 = EDGE_CURVE ( 'NONE', #2127, #1665, #1369, .T. ) ;
#1582 = DIRECTION ( 'NONE',  ( 0.000000000000000000, -0.000000000000000000, 1.000000000000000000 ) ) ;
#1583 = AXIS2_PLACEMENT_3D ( 'NONE', #618, #2125, #937 ) ;
#1584 = EDGE_CURVE ( 'NONE', #60, #974, #2024, .T. ) ;
#1585 = CARTESIAN_POINT ( 'NONE',  ( 7.499999999999985789, 0.2999999999999999889, -70.00000000000000000 ) ) ;
#1586 = VECTOR ( 'NONE', #1234, 1000.000000000000000 ) ;
#1587 = ORIENTED_EDGE ( 'NONE', *, *, #1497, .T. ) ;
#1588 = EDGE_CURVE ( 'NONE', #459, #1681, #1175, .T. ) ;
#1589 = DIRECTION ( 'NONE',  ( 0.000000000000000000, 1.000000000000000000, -0.000000000000000000 ) ) ;
#1590 = CARTESIAN_POINT ( 'NONE',  ( -15.64168576756671314, 0.000000000000000000, 3.500000000000005329 ) ) ;
#1591 = DIRECTION ( 'NONE',  ( 0.000000000000000000, 0.000000000000000000, 1.000000000000000000 ) ) ;
#1592 = CARTESIAN_POINT ( 'NONE',  ( 31.35051488716334589, 0.000000000000000000, -4.157457896300781997 ) ) ;
#1593 = AXIS2_PLACEMENT_3D ( 'NONE', #1602, #2111, #1107 ) ;
#1594 = EDGE_LOOP ( 'NONE', ( #1516, #1104, #328, #345 ) ) ;
#1595 = DIRECTION ( 'NONE',  ( -0.000000000000000000, -1.000000000000000000, -0.000000000000000000 ) ) ;
#1596 = ORIENTED_EDGE ( 'NONE', *, *, #133, .T. ) ;
#1597 = DIRECTION ( 'NONE',  ( 0.000000000000000000, 1.000000000000000000, 0.000000000000000000 ) ) ;
#1598 = DIRECTION ( 'NONE',  ( 1.000000000000000000, -0.000000000000000000, 4.625929269271485914E-16 ) ) ;
#1599 = CIRCLE ( 'NONE', #1199, 9.999999999999994671 ) ;
#1600 = EDGE_LOOP ( 'NONE', ( #2084, #213, #353, #382 ) ) ;
#1601 = CARTESIAN_POINT ( 'NONE',  ( 25.93292131147529389, 0.000000000000000000, -1.530733729460353576 ) ) ;
#1602 = CARTESIAN_POINT ( 'NONE',  ( 11.19742541288099780, 0.000000000000000000, -14.28989928337165338 ) ) ;
#1603 = LINE ( 'NONE', #1592, #46 ) ;
#1604 = CARTESIAN_POINT ( 'NONE',  ( 24.00000000000000000, 0.2999999999999999889, 0.000000000000000000 ) ) ;
#1605 = CARTESIAN_POINT ( 'NONE',  ( -45.19661925270920477, 0.000000000000000000, -51.17316567634909319 ) ) ;
#1606 = EDGE_LOOP ( 'NONE', ( #799, #1011, #138, #681 ) ) ;
#1607 = CARTESIAN_POINT ( 'NONE',  ( 15.64168576756671314, 0.000000000000000000, 4.500000000000000000 ) ) ;
#1608 = EDGE_CURVE ( 'NONE', #1000, #1357, #2204, .T. ) ;
#1609 = LINE ( 'NONE', #205, #1658 ) ;
#1610 = EDGE_LOOP ( 'NONE', ( #1662, #1464, #1794, #1313 ) ) ;
#1611 = DIRECTION ( 'NONE',  ( 0.000000000000000000, 0.000000000000000000, 1.000000000000000000 ) ) ;
#1612 = LINE ( 'NONE', #1251, #1319 ) ;
#1613 = CC_DESIGN_DATE_AND_TIME_ASSIGNMENT ( #1490, #1318, ( #255 ) ) ;
#1614 = LINE ( 'NONE', #69, #889 ) ;
#1615 = EDGE_CURVE ( 'NONE', #196, #185, #1446, .T. ) ;
#1616 = AXIS2_PLACEMENT_3D ( 'NONE', #147, #1478, #2011 ) ;
#1617 = CARTESIAN_POINT ( 'NONE',  ( 25.93292131147529389, 0.2999999999999999889, -0.5307337294603556854 ) ) ;
#1618 = LINE ( 'NONE', #1271, #1902 ) ;
#1619 = ORIENTED_EDGE ( 'NONE', *, *, #97, .T. ) ;
#1620 = DIRECTION ( 'NONE',  ( 0.000000000000000000, 0.000000000000000000, 1.000000000000000000 ) ) ;
#1621 = EDGE_LOOP ( 'NONE', ( #887, #955, #1707, #1062 ) ) ;
#1622 = CARTESIAN_POINT ( 'NONE',  ( 35.00000000000000000, 0.2999999999999999889, -65.00000000000000000 ) ) ;
#1623 = AXIS2_PLACEMENT_3D ( 'NONE', #1428, #1800, #1073 ) ;
#1624 = ORIENTED_EDGE ( 'NONE', *, *, #406, .T. ) ;
#1625 = CARTESIAN_POINT ( 'NONE',  ( -15.64168576756671314, 0.000000000000000000, 5.500000000000001776 ) ) ;
#1626 = VECTOR ( 'NONE', #440, 1000.000000000000000 ) ;
#1627 = DIRECTION ( 'NONE',  ( 0.000000000000000000, -1.000000000000000000, -0.000000000000000000 ) ) ;
#1628 = CYLINDRICAL_SURFACE ( 'NONE', #1623, 0.9999999999999983347 ) ;
#1629 = CARTESIAN_POINT ( 'NONE',  ( -7.499999999999980460, 0.000000000000000000, -72.00000000000001421 ) ) ;
#1630 = DIRECTION ( 'NONE',  ( 0.000000000000000000, 0.000000000000000000, 1.000000000000000000 ) ) ;
#1631 = CARTESIAN_POINT ( 'NONE',  ( 28.73738895741059096, 0.2999999999999999889, -3.075065696008389082 ) ) ;
#1632 = VERTEX_POINT ( 'NONE', #433 ) ;
#1633 = ADVANCED_FACE ( 'NONE', ( #1572 ), #1248, .F. ) ;
#1634 = CIRCLE ( 'NONE', #1376, 1.000000000000000000 ) ;
#1635 = DIRECTION ( 'NONE',  ( 0.000000000000000000, 0.000000000000000000, 1.000000000000000000 ) ) ;
#1636 = VERTEX_POINT ( 'NONE', #1585 ) ;
#1637 = ORIENTED_EDGE ( 'NONE', *, *, #850, .T. ) ;
#1638 = FACE_OUTER_BOUND ( 'NONE', #1761, .T. ) ;
#1639 = CIRCLE ( 'NONE', #315, 2.000000000000000000 ) ;
#1640 = CARTESIAN_POINT ( 'NONE',  ( 15.64168576756671314, 0.000000000000000000, 4.500000000000000000 ) ) ;
#1641 = EDGE_CURVE ( 'NONE', #1866, #249, #2095, .T. ) ;
#1642 = LINE ( 'NONE', #1823, #428 ) ;
#1643 = CARTESIAN_POINT ( 'NONE',  ( 28.39410038312723827, 0.2999999999999999889, -5.382044879869066101 ) ) ;
#1644 = DIRECTION ( 'NONE',  ( -4.625929269271485914E-16, 0.000000000000000000, -1.000000000000000000 ) ) ;
#1645 = EDGE_CURVE ( 'NONE', #369, #863, #1975, .T. ) ;
#1646 = ORIENTED_EDGE ( 'NONE', *, *, #1212, .F. ) ;
#1647 = ORIENTED_EDGE ( 'NONE', *, *, #617, .F. ) ;
#1648 = DIRECTION ( 'NONE',  ( 0.000000000000000000, 0.000000000000000000, 1.000000000000000000 ) ) ;
#1649 = LINE ( 'NONE', #114, #1892 ) ;
#1650 = DIRECTION ( 'NONE',  ( 1.000000000000000000, 0.000000000000000000, 4.336808689942013792E-16 ) ) ;
#1651 = CALENDAR_DATE ( 2020, 9, 10 ) ;
#1652 = ORIENTED_EDGE ( 'NONE', *, *, #34, .T. ) ;
#1653 = ADVANCED_FACE ( 'NONE', ( #551 ), #2119, .F. ) ;
#1654 = ADVANCED_FACE ( 'NONE', ( #37 ), #726, .F. ) ;
#1655 = VECTOR ( 'NONE', #1802, 1000.000000000000000 ) ;
#1656 = LINE ( 'NONE', #2168, #102 ) ;
#1657 = EDGE_CURVE ( 'NONE', #1200, #445, #599, .T. ) ;
#1658 = VECTOR ( 'NONE', #76, 1000.000000000000000 ) ;
#1659 = DIRECTION ( 'NONE',  ( -0.000000000000000000, -1.000000000000000000, -0.000000000000000000 ) ) ;
#1660 = APPROVAL_STATUS ( 'not_yet_approved' ) ;
#1661 = DIRECTION ( 'NONE',  ( 0.3826834323650870617, -0.000000000000000000, 0.9238795325112878487 ) ) ;
#1662 = ORIENTED_EDGE ( 'NONE', *, *, #279, .T. ) ;
#1663 = AXIS2_PLACEMENT_3D ( 'NONE', #884, #344, #860 ) ;
#1664 = ORIENTED_EDGE ( 'NONE', *, *, #659, .T. ) ;
#1665 = VERTEX_POINT ( 'NONE', #1103 ) ;
#1666 = CARTESIAN_POINT ( 'NONE',  ( -15.64168576756671314, 0.2999999999999999889, 4.500000000000003553 ) ) ;
#1667 = DIRECTION ( 'NONE',  ( -0.000000000000000000, -1.000000000000000000, -0.000000000000000000 ) ) ;
#1668 = AXIS2_PLACEMENT_3D ( 'NONE', #1496, #2151, #793 ) ;
#1669 = DIRECTION ( 'NONE',  ( 1.000000000000000000, 0.000000000000000000, 0.000000000000000000 ) ) ;
#1670 = VECTOR ( 'NONE', #1465, 1000.000000000000000 ) ;
#1671 = ORIENTED_EDGE ( 'NONE', *, *, #1048, .F. ) ;
#1672 = EDGE_CURVE ( 'NONE', #785, #880, #1069, .T. ) ;
#1673 = VERTEX_POINT ( 'NONE', #562 ) ;
#1674 = EDGE_LOOP ( 'NONE', ( #1411, #849, #470, #774 ) ) ;
#1675 = DIRECTION ( 'NONE',  ( 0.000000000000000000, 0.000000000000000000, -1.000000000000000000 ) ) ;
#1676 = CARTESIAN_POINT ( 'NONE',  ( 2.000000000000000000, 0.000000000000000000, 3.499999999999999556 ) ) ;
#1677 = EDGE_CURVE ( 'NONE', #1712, #1878, #839, .T. ) ;
#1678 = APPROVAL_ROLE ( '' ) ;
#1679 = EDGE_CURVE ( 'NONE', #185, #1771, #879, .T. ) ;
#1680 = CARTESIAN_POINT ( 'NONE',  ( 4.000000000000000000, 0.2999999999999999889, -65.00000000000000000 ) ) ;
#1681 = VERTEX_POINT ( 'NONE', #1916 ) ;
#1682 = VECTOR ( 'NONE', #1710, 1000.000000000000114 ) ;
#1683 = LINE ( 'NONE', #1518, #585 ) ;
#1684 = EDGE_LOOP ( 'NONE', ( #283, #2210 ) ) ;
#1685 = CARTESIAN_POINT ( 'NONE',  ( 21.02462173806848256, 0.000000000000000000, -41.28989928337165338 ) ) ;
#1686 = CC_DESIGN_APPROVAL ( #662, ( #1079 ) ) ;
#1687 = CARTESIAN_POINT ( 'NONE',  ( -27.49999999999998579, 0.000000000000000000, -72.00000000000001421 ) ) ;
#1688 = CIRCLE ( 'NONE', #730, 1.000000000000000000 ) ;
#1689 =( NAMED_UNIT ( * ) SI_UNIT ( $, .STERADIAN. ) SOLID_ANGLE_UNIT ( ) );
#1690 = AXIS2_PLACEMENT_3D ( 'NONE', #390, #525, #352 ) ;
#1691 = ORIENTED_EDGE ( 'NONE', *, *, #1048, .T. ) ;
#1692 = EDGE_CURVE ( 'NONE', #588, #1694, #414, .T. ) ;
#1693 = DIRECTION ( 'NONE',  ( -0.3826834323650900593, 0.000000000000000000, -0.9238795325112866275 ) ) ;
#1694 = VERTEX_POINT ( 'NONE', #394 ) ;
#1695 = DIRECTION ( 'NONE',  ( -0.000000000000000000, -1.000000000000000000, -0.000000000000000000 ) ) ;
#1696 = ORIENTED_EDGE ( 'NONE', *, *, #1588, .T. ) ;
#1697 = ORIENTED_EDGE ( 'NONE', *, *, #324, .F. ) ;
#1698 = DIRECTION ( 'NONE',  ( 0.000000000000000000, 0.000000000000000000, 1.000000000000000000 ) ) ;
#1699 = CARTESIAN_POINT ( 'NONE',  ( -7.499999999999981348, 0.000000000000000000, -70.00000000000000000 ) ) ;
#1700 = CIRCLE ( 'NONE', #61, 0.9999999999999983347 ) ;
#1701 = DIRECTION ( 'NONE',  ( 0.000000000000000000, 1.000000000000000000, 0.000000000000000000 ) ) ;
#1702 = ORIENTED_EDGE ( 'NONE', *, *, #1228, .T. ) ;
#1703 = CARTESIAN_POINT ( 'NONE',  ( 31.35051488716334589, 0.2999999999999999889, -4.157457896300781997 ) ) ;
#1704 = ORIENTED_EDGE ( 'NONE', *, *, #250, .F. ) ;
#1705 = CYLINDRICAL_SURFACE ( 'NONE', #265, 0.9999999999999978906 ) ;
#1706 = CARTESIAN_POINT ( 'NONE',  ( 29.15946724785741750, 0.2999999999999999889, -7.229803944891640022 ) ) ;
#1707 = ORIENTED_EDGE ( 'NONE', *, *, #1951, .F. ) ;
#1708 = CARTESIAN_POINT ( 'NONE',  ( 6.498962308951455213, 0.2999999999999999889, -16.00000000000000000 ) ) ;
#1709 = ORIENTED_EDGE ( 'NONE', *, *, #1982, .T. ) ;
#1710 = DIRECTION ( 'NONE',  ( 0.3420201433256695456, 0.000000000000000000, 0.9396926207859080948 ) ) ;
#1711 = AXIS2_PLACEMENT_3D ( 'NONE', #1132, #2045, #528 ) ;
#1712 = VERTEX_POINT ( 'NONE', #383 ) ;
#1713 = DIRECTION ( 'NONE',  ( 0.9238795325112864054, 0.000000000000000000, 0.3826834323650906700 ) ) ;
#1714 = EDGE_CURVE ( 'NONE', #1105, #711, #942, .T. ) ;
#1715 = VERTEX_POINT ( 'NONE', #63 ) ;
#1716 = LINE ( 'NONE', #186, #1238 ) ;
#1717 = PERSON ( 'UNSPECIFIED', 'UNSPECIFIED', 'UNSPECIFIED', ('UNSPECIFIED'), ('UNSPECIFIED'), ('UNSPECIFIED') ) ;
#1718 = EDGE_CURVE ( 'NONE', #1993, #1728, #1333, .T. ) ;
#1719 = PERSON_AND_ORGANIZATION_ROLE ( 'classification_officer' ) ;
#1720 = ORIENTED_EDGE ( 'NONE', *, *, #1714, .T. ) ;
#1721 = AXIS2_PLACEMENT_3D ( 'NONE', #1436, #901, #1938 ) ;
#1722 = DIRECTION ( 'NONE',  ( 0.000000000000000000, 1.000000000000000000, 0.000000000000000000 ) ) ;
#1723 = VECTOR ( 'NONE', #81, 1000.000000000000114 ) ;
#1724 = CARTESIAN_POINT ( 'NONE',  ( 21.02462173806848256, 0.2999999999999999889, -41.28989928337165338 ) ) ;
#1725 = EDGE_LOOP ( 'NONE', ( #2018, #1139 ) ) ;
#1726 = DIRECTION ( 'NONE',  ( 0.000000000000000000, -1.000000000000000000, 0.000000000000000000 ) ) ;
#1727 = VECTOR ( 'NONE', #745, 1000.000000000000227 ) ;
#1728 = VERTEX_POINT ( 'NONE', #240 ) ;
#1729 = CARTESIAN_POINT ( 'NONE',  ( -6.498962308951455213, 0.2999999999999999889, -16.00000000000000000 ) ) ;
#1730 = EDGE_LOOP ( 'NONE', ( #1637, #154, #530, #1783 ) ) ;
#1731 = PLANE ( 'NONE',  #338 ) ;
#1732 = EDGE_LOOP ( 'NONE', ( #1747, #203, #1895, #682 ) ) ;
#1733 = VECTOR ( 'NONE', #644, 1000.000000000000000 ) ;
#1734 = CARTESIAN_POINT ( 'NONE',  ( -31.35051488716334589, 0.2999999999999999889, -4.157457896300781997 ) ) ;
#1735 = AXIS2_PLACEMENT_3D ( 'NONE', #956, #123, #1675 ) ;
#1736 = CARTESIAN_POINT ( 'NONE',  ( -4.000000000000000000, 0.000000000000000000, -79.99999999999998579 ) ) ;
#1737 = ORIENTED_EDGE ( 'NONE', *, *, #1260, .T. ) ;
#1738 = DIRECTION ( 'NONE',  ( -0.9396926207859080948, 0.000000000000000000, 0.3420201433256696566 ) ) ;
#1739 = CC_DESIGN_PERSON_AND_ORGANIZATION_ASSIGNMENT ( #386, #1719, ( #1079 ) ) ;
#1740 = EDGE_CURVE ( 'NONE', #1540, #1897, #932, .T. ) ;
#1741 = DIRECTION ( 'NONE',  ( 0.000000000000000000, 0.000000000000000000, 1.000000000000000000 ) ) ;
#1742 = CARTESIAN_POINT ( 'NONE',  ( -15.64168576756671314, 0.000000000000000000, 4.500000000000003553 ) ) ;
#1743 = ORIENTED_EDGE ( 'NONE', *, *, #227, .F. ) ;
#1744 = EDGE_CURVE ( 'NONE', #540, #472, #1609, .T. ) ;
#1745 = FACE_BOUND ( 'NONE', #1610, .T. ) ;
#1746 = DIRECTION ( 'NONE',  ( 0.000000000000000000, 1.000000000000000000, -0.000000000000000000 ) ) ;
#1747 = ORIENTED_EDGE ( 'NONE', *, *, #1255, .F. ) ;
#1748 = CARTESIAN_POINT ( 'NONE',  ( -22.33682356208866082, 0.000000000000000000, 4.015263113024902353 ) ) ;
#1749 = DIRECTION ( 'NONE',  ( 0.000000000000000000, 0.000000000000000000, -1.000000000000000000 ) ) ;
#1750 = DIRECTION ( 'NONE',  ( 0.3826834323650900593, 0.000000000000000000, 0.9238795325112866275 ) ) ;
#1751 = FACE_OUTER_BOUND ( 'NONE', #1904, .T. ) ;
#1752 = EDGE_CURVE ( 'NONE', #1505, #456, #1398, .T. ) ;
#1753 = CARTESIAN_POINT ( 'NONE',  ( 45.19661925270919767, 0.2999999999999999889, -51.17316567634908608 ) ) ;
#1754 = ORIENTED_EDGE ( 'NONE', *, *, #1429, .F. ) ;
#1755 = CC_DESIGN_APPROVAL ( #1289, ( #453 ) ) ;
#1756 = EDGE_CURVE ( 'NONE', #2046, #1091, #88, .T. ) ;
#1757 = DIRECTION ( 'NONE',  ( -0.000000000000000000, 1.000000000000000000, -0.000000000000000000 ) ) ;
#1758 = AXIS2_PLACEMENT_3D ( 'NONE', #1440, #597, #1269 ) ;
#1759 = DIRECTION ( 'NONE',  ( 0.000000000000000000, 1.000000000000000000, 0.000000000000000000 ) ) ;
#1760 = AXIS2_PLACEMENT_3D ( 'NONE', #1267, #1749, #218 ) ;
#1761 = EDGE_LOOP ( 'NONE', ( #1553, #638, #1127, #529 ) ) ;
#1762 = DIRECTION ( 'NONE',  ( 0.000000000000000000, 0.000000000000000000, 1.000000000000000000 ) ) ;
#1763 = DIRECTION ( 'NONE',  ( -0.000000000000000000, 1.000000000000000000, -0.000000000000000000 ) ) ;
#1764 = VECTOR ( 'NONE', #1661, 1000.000000000000114 ) ;
#1765 = DIRECTION ( 'NONE',  ( 0.9238795325112866275, 0.000000000000000000, 0.3826834323650901148 ) ) ;
#1766 = DIRECTION ( 'NONE',  ( -1.000000000000000000, -0.000000000000000000, -0.000000000000000000 ) ) ;
#1767 = ADVANCED_FACE ( 'NONE', ( #1463 ), #2130, .F. ) ;
#1768 = CARTESIAN_POINT ( 'NONE',  ( -28.73738895741059096, 0.2999999999999999889, -3.075065696008389082 ) ) ;
#1769 = EDGE_LOOP ( 'NONE', ( #72, #1917, #248, #655 ) ) ;
#1770 = DIRECTION ( 'NONE',  ( -1.000000000000000000, 0.000000000000000000, 0.000000000000000000 ) ) ;
#1771 = VERTEX_POINT ( 'NONE', #744 ) ;
#1772 = DIRECTION ( 'NONE',  ( 0.000000000000000000, 1.000000000000000000, 0.000000000000000000 ) ) ;
#1773 = VECTOR ( 'NONE', #1242, 1000.000000000000000 ) ;
#1774 = DIRECTION ( 'NONE',  ( 0.000000000000000000, -1.000000000000000000, 0.000000000000000000 ) ) ;
#1775 = DIRECTION ( 'NONE',  ( 0.000000000000000000, 0.000000000000000000, 1.000000000000000000 ) ) ;
#1776 = DIRECTION ( 'NONE',  ( 0.000000000000000000, -1.000000000000000000, 0.000000000000000000 ) ) ;
#1777 = LINE ( 'NONE', #244, #1723 ) ;
#1778 = FACE_OUTER_BOUND ( 'NONE', #355, .T. ) ;
#1779 = CARTESIAN_POINT ( 'NONE',  ( 24.00000000000000000, 0.2999999999999999889, 0.000000000000000000 ) ) ;
#1780 = ORIENTED_EDGE ( 'NONE', *, *, #1581, .T. ) ;
#1781 = FACE_BOUND ( 'NONE', #797, .T. ) ;
#1782 = CARTESIAN_POINT ( 'NONE',  ( -24.18458262711123652, 0.2999999999999999889, 4.780629977755077142 ) ) ;
#1783 = ORIENTED_EDGE ( 'NONE', *, *, #819, .T. ) ;
#1784 = DIRECTION ( 'NONE',  ( 0.000000000000000000, -1.000000000000000000, 0.000000000000000000 ) ) ;
#1785 = ADVANCED_FACE ( 'NONE', ( #219 ), #1628, .F. ) ;
#1786 = DIRECTION ( 'NONE',  ( -0.000000000000000000, 1.000000000000000000, -0.000000000000000000 ) ) ;
#1787 = FACE_OUTER_BOUND ( 'NONE', #2156, .T. ) ;
#1788 = ADVANCED_FACE ( 'NONE', ( #1787 ), #1967, .F. ) ;
#1789 = CYLINDRICAL_SURFACE ( 'NONE', #146, 1.000000000000000000 ) ;
#1790 = DIRECTION ( 'NONE',  ( 0.000000000000000000, 0.000000000000000000, -1.000000000000000000 ) ) ;
#1791 = EDGE_LOOP ( 'NONE', ( #1404, #1624, #264, #2058, #707, #27, #1976, #542 ) ) ;
#1792 = FACE_BOUND ( 'NONE', #1204, .T. ) ;
#1793 = ORIENTED_EDGE ( 'NONE', *, *, #1179, .T. ) ;
#1794 = ORIENTED_EDGE ( 'NONE', *, *, #698, .T. ) ;
#1795 = AXIS2_PLACEMENT_3D ( 'NONE', #1276, #1598, #1926 ) ;
#1796 = EDGE_LOOP ( 'NONE', ( #882, #191, #2012, #553 ) ) ;
#1797 = CARTESIAN_POINT ( 'NONE',  ( -24.18458262711123652, 0.2999999999999999889, 4.780629977755077142 ) ) ;
#1798 = VECTOR ( 'NONE', #2041, 1000.000000000000000 ) ;
#1799 = CARTESIAN_POINT ( 'NONE',  ( -24.18458262711123652, 0.000000000000000000, 2.780629977755077142 ) ) ;
#1800 = DIRECTION ( 'NONE',  ( -0.000000000000000000, 1.000000000000000000, -0.000000000000000000 ) ) ;
#1801 = CARTESIAN_POINT ( 'NONE',  ( -7.499999999999981348, 0.000000000000000000, -70.00000000000000000 ) ) ;
#1802 = DIRECTION ( 'NONE',  ( -0.000000000000000000, 1.000000000000000000, -0.000000000000000000 ) ) ;
#1803 = ORIENTED_EDGE ( 'NONE', *, *, #1692, .F. ) ;
#1804 = AXIS2_PLACEMENT_3D ( 'NONE', #557, #425, #717 ) ;
#1805 = ORIENTED_EDGE ( 'NONE', *, *, #399, .F. ) ;
#1806 = VERTEX_POINT ( 'NONE', #1576 ) ;
#1807 = DIRECTION ( 'NONE',  ( 0.000000000000000000, 0.000000000000000000, 1.000000000000000000 ) ) ;
#1808 = VECTOR ( 'NONE', #2133, 1000.000000000000000 ) ;
#1809 = LINE ( 'NONE', #1703, #1146 ) ;
#1810 = PRODUCT ( 'bottom_B_fabric', 'bottom_B_fabric', '', ( #1144 ) ) ;
#1811 = FACE_OUTER_BOUND ( 'NONE', #1399, .T. ) ;
#1812 = AXIS2_PLACEMENT_3D ( 'NONE', #316, #473, #978 ) ;
#1813 = DIRECTION ( 'NONE',  ( -0.000000000000000000, 1.000000000000000000, -0.000000000000000000 ) ) ;
#1814 = LINE ( 'NONE', #1629, #1129 ) ;
#1815 = ADVANCED_FACE ( 'NONE', ( #275 ), #452, .F. ) ;
#1816 = ADVANCED_FACE ( 'NONE', ( #43 ), #610, .F. ) ;
#1817 = EDGE_LOOP ( 'NONE', ( #1885, #1258, #992, #2042 ) ) ;
#1818 = EDGE_CURVE ( 'NONE', #1547, #1806, #1468, .T. ) ;
#1819 = ORIENTED_EDGE ( 'NONE', *, *, #199, .F. ) ;
#1820 = ORIENTED_EDGE ( 'NONE', *, *, #402, .F. ) ;
#1821 = DIRECTION ( 'NONE',  ( -0.000000000000000000, -1.000000000000000000, -0.000000000000000000 ) ) ;
#1822 = VECTOR ( 'NONE', #1757, 1000.000000000000000 ) ;
#1823 = CARTESIAN_POINT ( 'NONE',  ( -7.499999999999980460, 0.000000000000000000, -72.00000000000001421 ) ) ;
#1824 = VECTOR ( 'NONE', #1359, 1000.000000000000000 ) ;
#1825 = APPROVAL_DATE_TIME ( #1832, #2000 ) ;
#1826 = ORIENTED_EDGE ( 'NONE', *, *, #663, .T. ) ;
#1827 = ORIENTED_EDGE ( 'NONE', *, *, #1833, .T. ) ;
#1828 = ORIENTED_EDGE ( 'NONE', *, *, #1133, .F. ) ;
#1829 = CARTESIAN_POINT ( 'NONE',  ( -25.93292131147529389, 0.2999999999999999889, -1.530733729460353576 ) ) ;
#1830 = VECTOR ( 'NONE', #1264, 1000.000000000000000 ) ;
#1831 = CARTESIAN_POINT ( 'NONE',  ( -26.05860493085496188, 0.000000000000000000, 3.392091031570612980 ) ) ;
#1832 = DATE_AND_TIME ( #661, #1484 ) ;
#1833 = EDGE_CURVE ( 'NONE', #921, #1987, #1688, .T. ) ;
#1834 = ORIENTED_EDGE ( 'NONE', *, *, #449, .T. ) ;
#1835 = VECTOR ( 'NONE', #1567, 1000.000000000000000 ) ;
#1836 = ORIENTED_EDGE ( 'NONE', *, *, #342, .T. ) ;
#1837 = EDGE_CURVE ( 'NONE', #761, #319, #1603, .T. ) ;
#1838 = CARTESIAN_POINT ( 'NONE',  ( 15.64168576756671314, 0.000000000000000000, 4.500000000000000000 ) ) ;
#1839 = EDGE_CURVE ( 'NONE', #1556, #2132, #1296, .T. ) ;
#1840 = DIRECTION ( 'NONE',  ( 0.000000000000000000, 0.000000000000000000, 1.000000000000000000 ) ) ;
#1841 = VECTOR ( 'NONE', #2186, 1000.000000000000000 ) ;
#1842 = AXIS2_PLACEMENT_3D ( 'NONE', #903, #1575, #729 ) ;
#1843 = FACE_OUTER_BOUND ( 'NONE', #1320, .T. ) ;
#1844 = VERTEX_POINT ( 'NONE', #2087 ) ;
#1845 = DIRECTION ( 'NONE',  ( -0.9238795325112866275, 0.000000000000000000, -0.3826834323650901148 ) ) ;
#1846 = ORIENTED_EDGE ( 'NONE', *, *, #153, .F. ) ;
#1847 = EDGE_LOOP ( 'NONE', ( #1826, #2029, #817, #1962 ) ) ;
#1848 = CARTESIAN_POINT ( 'NONE',  ( -45.19661925270920477, 0.2999999999999999889, -51.17316567634909319 ) ) ;
#1849 = DIRECTION ( 'NONE',  ( 0.9238795325112866275, 0.000000000000000000, -0.3826834323650901148 ) ) ;
#1850 = ADVANCED_FACE ( 'NONE', ( #1122 ), #947, .T. ) ;
#1851 =( LENGTH_UNIT ( ) NAMED_UNIT ( * ) SI_UNIT ( .MILLI., .METRE. ) );
#1852 = VERTEX_POINT ( 'NONE', #70 ) ;
#1853 = CARTESIAN_POINT ( 'NONE',  ( -22.33682356208866082, 0.000000000000000000, 4.015263113024903241 ) ) ;
#1854 = VERTEX_POINT ( 'NONE', #1958 ) ;
#1855 = CARTESIAN_POINT ( 'NONE',  ( 22.33682356208865372, 0.2999999999999999889, 4.015263113024903241 ) ) ;
#1856 = VERTEX_POINT ( 'NONE', #259 ) ;
#1857 = AXIS2_PLACEMENT_3D ( 'NONE', #1914, #1235, #417 ) ;
#1858 = ORIENTED_EDGE ( 'NONE', *, *, #1093, .T. ) ;
#1859 = DIRECTION ( 'NONE',  ( 0.000000000000000000, 1.000000000000000000, 0.000000000000000000 ) ) ;
#1860 = ADVANCED_FACE ( 'NONE', ( #2100 ), #2112, .F. ) ;
#1861 = APPROVAL_PERSON_ORGANIZATION ( #1991, #1289, #127 ) ;
#1862 = LINE ( 'NONE', #323, #1420 ) ;
#1863 = AXIS2_PLACEMENT_3D ( 'NONE', #866, #1191, #2033 ) ;
#1864 = ADVANCED_FACE ( 'NONE', ( #235 ), #928, .F. ) ;
#1865 = CIRCLE ( 'NONE', #1335, 0.9999999999999978906 ) ;
#1866 = VERTEX_POINT ( 'NONE', #1944 ) ;
#1867 = CARTESIAN_POINT ( 'NONE',  ( -25.93292131147529389, 0.000000000000000000, -0.5307337294603556854 ) ) ;
#1868 = CARTESIAN_POINT ( 'NONE',  ( -30.58514802243316666, 0.2999999999999999889, -2.309698831278208520 ) ) ;
#1869 = ORIENTED_EDGE ( 'NONE', *, *, #478, .F. ) ;
#1870 = PLANE ( 'NONE',  #658 ) ;
#1871 = ORIENTED_EDGE ( 'NONE', *, *, #2142, .F. ) ;
#1872 = ORIENTED_EDGE ( 'NONE', *, *, #563, .T. ) ;
#1873 = DIRECTION ( 'NONE',  ( -0.000000000000000000, 1.000000000000000000, -0.000000000000000000 ) ) ;
#1874 = DIRECTION ( 'NONE',  ( 0.000000000000000000, 0.000000000000000000, 1.000000000000000000 ) ) ;
#1875 = AXIS2_PLACEMENT_3D ( 'NONE', #1729, #1355, #2026 ) ;
#1876 = LINE ( 'NONE', #1557, #2079 ) ;
#1877 = CYLINDRICAL_SURFACE ( 'NONE', #954, 2.000000000000000000 ) ;
#1878 = VERTEX_POINT ( 'NONE', #1617 ) ;
#1879 = EDGE_CURVE ( 'NONE', #2165, #1483, #1777, .T. ) ;
#1880 = EDGE_CURVE ( 'NONE', #1358, #735, #767, .T. ) ;
#1881 = DIRECTION ( 'NONE',  ( 0.3420201433256693790, 0.000000000000000000, -0.9396926207859082059 ) ) ;
#1882 = VERTEX_POINT ( 'NONE', #1109 ) ;
#1883 = DIRECTION ( 'NONE',  ( 0.3826834323650870617, -0.000000000000000000, -0.9238795325112878487 ) ) ;
#1884 = EDGE_CURVE ( 'NONE', #1771, #1322, #1403, .T. ) ;
#1885 = ORIENTED_EDGE ( 'NONE', *, *, #2021, .T. ) ;
#1886 = CARTESIAN_POINT ( 'NONE',  ( 35.00000000000000000, 0.000000000000000000, -65.00000000000000000 ) ) ;
#1887 = PERSON_AND_ORGANIZATION ( #1717, #1180 ) ;
#1888 = EDGE_LOOP ( 'NONE', ( #1246, #668 ) ) ;
#1889 = DIRECTION ( 'NONE',  ( 0.000000000000000000, 1.000000000000000000, -0.000000000000000000 ) ) ;
#1890 = EDGE_LOOP ( 'NONE', ( #1820, #238, #1056, #704 ) ) ;
#1891 = CARTESIAN_POINT ( 'NONE',  ( -24.00000000000000000, 0.2999999999999999889, 0.000000000000000000 ) ) ;
#1892 = VECTOR ( 'NONE', #803, 1000.000000000000000 ) ;
#1893 = ORIENTED_EDGE ( 'NONE', *, *, #512, .F. ) ;
#1894 = DIRECTION ( 'NONE',  ( -0.000000000000000000, 1.000000000000000000, -0.000000000000000000 ) ) ;
#1895 = ORIENTED_EDGE ( 'NONE', *, *, #288, .F. ) ;
#1896 = CARTESIAN_POINT ( 'NONE',  ( 7.499999999999984013, 0.000000000000000000, -72.00000000000001421 ) ) ;
#1897 = VERTEX_POINT ( 'NONE', #189 ) ;
#1898 = AXIS2_PLACEMENT_3D ( 'NONE', #750, #1905, #591 ) ;
#1899 = LINE ( 'NONE', #9, #1188 ) ;
#1900 = CARTESIAN_POINT ( 'NONE',  ( -2.000000000000000000, 0.000000000000000000, 3.499999999999999556 ) ) ;
#1901 = ORIENTED_EDGE ( 'NONE', *, *, #963, .F. ) ;
#1902 = VECTOR ( 'NONE', #1470, 1000.000000000000000 ) ;
#1903 = CARTESIAN_POINT ( 'NONE',  ( 22.33682356208866082, 0.000000000000000000, 4.015263113024905017 ) ) ;
#1904 = EDGE_LOOP ( 'NONE', ( #1030, #2145, #2120, #443 ) ) ;
#1905 = DIRECTION ( 'NONE',  ( 0.000000000000000000, 1.000000000000000000, 0.000000000000000000 ) ) ;
#1906 = EDGE_CURVE ( 'NONE', #445, #1200, #1865, .T. ) ;
#1907 = AXIS2_PLACEMENT_3D ( 'NONE', #1233, #1910, #388 ) ;
#1908 = ORIENTED_EDGE ( 'NONE', *, *, #1293, .T. ) ;
#1909 = DIRECTION ( 'NONE',  ( -1.000000000000000000, -0.000000000000000000, -0.000000000000000000 ) ) ;
#1910 = DIRECTION ( 'NONE',  ( 0.000000000000000000, -0.000000000000000000, 1.000000000000000000 ) ) ;
#1911 = CARTESIAN_POINT ( 'NONE',  ( -23.10219042681884716, 0.2999999999999999889, 2.167504048002323103 ) ) ;
#1912 = EDGE_LOOP ( 'NONE', ( #1973, #842, #1494, #2199 ) ) ;
#1913 = AXIS2_PLACEMENT_3D ( 'NONE', #1324, #1659, #2176 ) ;
#1914 = CARTESIAN_POINT ( 'NONE',  ( 28.73738895741059096, 0.2999999999999999889, -3.075065696008389082 ) ) ;
#1915 = CIRCLE ( 'NONE', #1348, 5.000000000000004441 ) ;
#1916 = CARTESIAN_POINT ( 'NONE',  ( -7.499999999999980460, 0.2999999999999999889, -72.00000000000001421 ) ) ;
#1917 = ORIENTED_EDGE ( 'NONE', *, *, #773, .F. ) ;
#1918 = LINE ( 'NONE', #620, #614 ) ;
#1919 = CARTESIAN_POINT ( 'NONE',  ( -26.82397179558514111, 0.2999999999999999889, 1.544331966548041057 ) ) ;
#1920 = EDGE_CURVE ( 'NONE', #1866, #1556, #768, .T. ) ;
#1921 = DIRECTION ( 'NONE',  ( -0.000000000000000000, -1.000000000000000000, -0.000000000000000000 ) ) ;
#1922 = CARTESIAN_POINT ( 'NONE',  ( 25.93292131147529389, 0.000000000000000000, -0.5307337294603556854 ) ) ;
#1923 = CARTESIAN_POINT ( 'NONE',  ( 27.49999999999998579, 0.000000000000000000, -72.00000000000001421 ) ) ;
#1924 = VERTEX_POINT ( 'NONE', #1546 ) ;
#1925 = PLANE ( 'NONE',  #796 ) ;
#1926 = DIRECTION ( 'NONE',  ( 4.625929269271485914E-16, 0.000000000000000000, -1.000000000000000000 ) ) ;
#1927 = CIRCLE ( 'NONE', #2209, 5.000000000000000888 ) ;
#1928 = VERTEX_POINT ( 'NONE', #906 ) ;
#1929 = DIRECTION ( 'NONE',  ( 0.000000000000000000, 1.000000000000000000, 0.000000000000000000 ) ) ;
#1930 = EDGE_CURVE ( 'NONE', #1034, #459, #2063, .T. ) ;
#1931 = CYLINDRICAL_SURFACE ( 'NONE', #1435, 2.000000000000000000 ) ;
#1932 = DIRECTION ( 'NONE',  ( -0.3826834323650901148, 0.000000000000000000, 0.9238795325112866275 ) ) ;
#1933 = CARTESIAN_POINT ( 'NONE',  ( 24.18458262711123652, 0.000000000000000000, 4.780629977755078031 ) ) ;
#1934 = DIRECTION ( 'NONE',  ( 0.000000000000000000, 0.000000000000000000, 1.000000000000000000 ) ) ;
#1935 = ORIENTED_EDGE ( 'NONE', *, *, #1517, .F. ) ;
#1936 = CARTESIAN_POINT ( 'NONE',  ( 24.18458262711123652, 0.2999999999999999889, 4.780629977755078031 ) ) ;
#1937 = CIRCLE ( 'NONE', #1863, 0.9999999999999978906 ) ;
#1938 = DIRECTION ( 'NONE',  ( 0.000000000000000000, 0.000000000000000000, 1.000000000000000000 ) ) ;
#1939 = ORIENTED_EDGE ( 'NONE', *, *, #538, .F. ) ;
#1940 = CARTESIAN_POINT ( 'NONE',  ( -25.93292131147529389, 0.2999999999999999889, -1.530733729460353576 ) ) ;
#1941 = CYLINDRICAL_SURFACE ( 'NONE', #2169, 0.9999999999999978906 ) ;
#1942 = LINE ( 'NONE', #1096, #650 ) ;
#1943 = AXIS2_PLACEMENT_3D ( 'NONE', #1933, #1065, #1741 ) ;
#1944 = CARTESIAN_POINT ( 'NONE',  ( -35.95782392759633694, 0.2999999999999999889, -65.00000000000000000 ) ) ;
#1945 = ORIENTED_EDGE ( 'NONE', *, *, #1679, .T. ) ;
#1946 = DIRECTION ( 'NONE',  ( 0.3826834323650904479, 0.000000000000000000, -0.9238795325112865164 ) ) ;
#1947 = EDGE_LOOP ( 'NONE', ( #640, #1277, #1869, #1550 ) ) ;
#1948 = DIRECTION ( 'NONE',  ( 0.000000000000000000, -0.000000000000000000, 1.000000000000000000 ) ) ;
#1949 = ORIENTED_EDGE ( 'NONE', *, *, #2179, .F. ) ;
#1950 = AXIS2_PLACEMENT_3D ( 'NONE', #2170, #832, #2162 ) ;
#1951 = EDGE_CURVE ( 'NONE', #1058, #1632, #545, .T. ) ;
#1952 = CARTESIAN_POINT ( 'NONE',  ( -15.64168576756671314, 0.2999999999999999889, 4.500000000000003553 ) ) ;
#1953 = AXIS2_PLACEMENT_3D ( 'NONE', #438, #217, #1412 ) ;
#1954 = ORIENTED_EDGE ( 'NONE', *, *, #342, .F. ) ;
#1955 = EDGE_CURVE ( 'NONE', #715, #1715, #460, .T. ) ;
#1956 = CYLINDRICAL_SURFACE ( 'NONE', #1953, 5.000000000000000000 ) ;
#1957 = DIRECTION ( 'NONE',  ( -0.000000000000000000, 1.000000000000000000, -0.000000000000000000 ) ) ;
#1958 = CARTESIAN_POINT ( 'NONE',  ( -28.67173086060771681, 0.2999999999999999889, 2.309698831278222286 ) ) ;
#1959 = CARTESIAN_POINT ( 'NONE',  ( -6.498962308951455213, 0.000000000000000000, -11.00000000000000178 ) ) ;
#1960 = EDGE_LOOP ( 'NONE', ( #1472, #20, #2004, #2050 ) ) ;
#1961 = CARTESIAN_POINT ( 'NONE',  ( 6.498962308951451661, 0.000000000000000000, -11.00000000000000355 ) ) ;
#1962 = ORIENTED_EDGE ( 'NONE', *, *, #824, .F. ) ;
#1963 = ORIENTED_EDGE ( 'NONE', *, *, #749, .F. ) ;
#1964 = ORIENTED_EDGE ( 'NONE', *, *, #2067, .F. ) ;
#1965 = CYLINDRICAL_SURFACE ( 'NONE', #1138, 2.000000000000000000 ) ;
#1966 = CARTESIAN_POINT ( 'NONE',  ( -24.94994949184141575, 0.000000000000000000, 2.932870912732504554 ) ) ;
#1967 = PLANE ( 'NONE',  #665 ) ;
#1968 = DIRECTION ( 'NONE',  ( -1.000000000000000000, -0.000000000000000000, -0.000000000000000000 ) ) ;
#1969 = CARTESIAN_POINT ( 'NONE',  ( 35.00000000000000000, 0.000000000000000000, -65.00000000000000000 ) ) ;
#1970 = ORIENTED_EDGE ( 'NONE', *, *, #1752, .T. ) ;
#1971 = CIRCLE ( 'NONE', #1857, 2.000000000000000000 ) ;
#1972 = AXIS2_PLACEMENT_3D ( 'NONE', #117, #143, #1669 ) ;
#1973 = ORIENTED_EDGE ( 'NONE', *, *, #1528, .T. ) ;
#1974 = CIRCLE ( 'NONE', #42, 2.000000000000000000 ) ;
#1975 = CIRCLE ( 'NONE', #1008, 0.9999999999999978906 ) ;
#1976 = ORIENTED_EDGE ( 'NONE', *, *, #135, .T. ) ;
#1977 = CYLINDRICAL_SURFACE ( 'NONE', #2016, 1.000000000000000000 ) ;
#1978 = VECTOR ( 'NONE', #1110, 1000.000000000000114 ) ;
#1979 = CARTESIAN_POINT ( 'NONE',  ( 45.19661925270919767, 0.2999999999999999889, -51.17316567634908608 ) ) ;
#1980 = FACE_OUTER_BOUND ( 'NONE', #1397, .T. ) ;
#1981 = PLANE ( 'NONE',  #2195 ) ;
#1982 = EDGE_CURVE ( 'NONE', #761, #1384, #917, .T. ) ;
#1983 = ADVANCED_FACE ( 'NONE', ( #377 ), #1731, .T. ) ;
#1984 = DIRECTION ( 'NONE',  ( 0.3826834323650900593, 0.000000000000000000, -0.9238795325112866275 ) ) ;
#1985 = EDGE_LOOP ( 'NONE', ( #902, #270, #435, #534 ) ) ;
#1986 = ORIENTED_EDGE ( 'NONE', *, *, #305, .F. ) ;
#1987 = VERTEX_POINT ( 'NONE', #1219 ) ;
#1988 = CYLINDRICAL_SURFACE ( 'NONE', #389, 1.000000000000000000 ) ;
#1989 = AXIS2_PLACEMENT_3D ( 'NONE', #1706, #2194, #1554 ) ;
#1990 = CARTESIAN_POINT ( 'NONE',  ( 7.499999999999984013, 0.2999999999999999889, -72.00000000000001421 ) ) ;
#1991 = PERSON_AND_ORGANIZATION ( #1717, #1180 ) ;
#1992 = ORIENTED_EDGE ( 'NONE', *, *, #1955, .F. ) ;
#1993 = VERTEX_POINT ( 'NONE', #859 ) ;
#1994 = ORIENTED_EDGE ( 'NONE', *, *, #2143, .T. ) ;
#1995 = DIRECTION ( 'NONE',  ( -0.000000000000000000, 1.000000000000000000, -0.000000000000000000 ) ) ;
#1996 = LINE ( 'NONE', #2150, #491 ) ;
#1997 = EDGE_CURVE ( 'NONE', #778, #715, #1876, .T. ) ;
#1998 = CARTESIAN_POINT ( 'NONE',  ( 4.000000000000000000, 0.000000000000000000, -65.00000000000000000 ) ) ;
#1999 = DIRECTION ( 'NONE',  ( -0.000000000000000000, -1.000000000000000000, -0.000000000000000000 ) ) ;
#2000 = APPROVAL ( #2171, 'UNSPECIFIED' ) ;
#2001 = EDGE_CURVE ( 'NONE', #1361, #852, #1416, .T. ) ;
#2002 = ORIENTED_EDGE ( 'NONE', *, *, #437, .F. ) ;
#2003 = ADVANCED_FACE ( 'NONE', ( #1066 ), #22, .F. ) ;
#2004 = ORIENTED_EDGE ( 'NONE', *, *, #1879, .F. ) ;
#2005 = DIRECTION ( 'NONE',  ( 0.000000000000000000, 0.000000000000000000, 1.000000000000000000 ) ) ;
#2006 = VECTOR ( 'NONE', #923, 1000.000000000000000 ) ;
#2007 = VECTOR ( 'NONE', #883, 1000.000000000000000 ) ;
#2008 = CARTESIAN_POINT ( 'NONE',  ( -34.99999999999999289, 0.000000000000000000, -80.00000000000000000 ) ) ;
#2009 = FACE_OUTER_BOUND ( 'NONE', #693, .T. ) ;
#2010 = ORIENTED_EDGE ( 'NONE', *, *, #2205, .F. ) ;
#2011 = DIRECTION ( 'NONE',  ( 1.734723475976805517E-15, 0.000000000000000000, -1.000000000000000000 ) ) ;
#2012 = ORIENTED_EDGE ( 'NONE', *, *, #199, .T. ) ;
#2013 = EDGE_CURVE ( 'NONE', #1665, #2127, #87, .T. ) ;
#2014 = CARTESIAN_POINT ( 'NONE',  ( 4.000000000000000000, 0.2999999999999999889, -79.99999999999998579 ) ) ;
#2015 = CARTESIAN_POINT ( 'NONE',  ( -27.49999999999998224, 0.2999999999999999889, -70.00000000000000000 ) ) ;
#2016 = AXIS2_PLACEMENT_3D ( 'NONE', #1158, #657, #2005 ) ;
#2017 = DIRECTION ( 'NONE',  ( -0.000000000000000000, -1.000000000000000000, -0.000000000000000000 ) ) ;
#2018 = ORIENTED_EDGE ( 'NONE', *, *, #1645, .F. ) ;
#2019 = LINE ( 'NONE', #506, #2190 ) ;
#2020 = ORIENTED_EDGE ( 'NONE', *, *, #305, .T. ) ;
#2021 = EDGE_CURVE ( 'NONE', #1357, #1545, #1310, .T. ) ;
#2022 = DIRECTION ( 'NONE',  ( 0.000000000000000000, 0.000000000000000000, 1.000000000000000000 ) ) ;
#2023 = VERTEX_POINT ( 'NONE', #710 ) ;
#2024 = LINE ( 'NONE', #510, #303 ) ;
#2025 = EDGE_CURVE ( 'NONE', #166, #2073, #32, .T. ) ;
#2026 = DIRECTION ( 'NONE',  ( 0.000000000000000000, 0.000000000000000000, 1.000000000000000000 ) ) ;
#2027 = VECTOR ( 'NONE', #1770, 1000.000000000000000 ) ;
#2028 = ORIENTED_EDGE ( 'NONE', *, *, #1536, .F. ) ;
#2029 = ORIENTED_EDGE ( 'NONE', *, *, #308, .T. ) ;
#2030 = CARTESIAN_POINT ( 'NONE',  ( -24.00000000000000000, 0.000000000000000000, 0.000000000000000000 ) ) ;
#2031 = ORIENTED_EDGE ( 'NONE', *, *, #287, .F. ) ;
#2032 = ORIENTED_EDGE ( 'NONE', *, *, #582, .T. ) ;
#2033 = DIRECTION ( 'NONE',  ( 0.000000000000000000, 0.000000000000000000, 1.000000000000000000 ) ) ;
#2034 = CIRCLE ( 'NONE', #262, 2.000000000000000000 ) ;
#2035 = DIRECTION ( 'NONE',  ( 0.000000000000000000, 0.000000000000000000, 1.000000000000000000 ) ) ;
#2036 = EDGE_CURVE ( 'NONE', #1632, #1504, #1899, .T. ) ;
#2037 = CIRCLE ( 'NONE', #1082, 9.999999999999994671 ) ;
#2038 = EDGE_CURVE ( 'NONE', #1681, #1852, #718, .T. ) ;
#2039 = EDGE_CURVE ( 'NONE', #1505, #1105, #202, .T. ) ;
#2040 = VERTEX_POINT ( 'NONE', #1867 ) ;
#2041 = DIRECTION ( 'NONE',  ( -0.000000000000000000, -1.000000000000000000, -0.000000000000000000 ) ) ;
#2042 = ORIENTED_EDGE ( 'NONE', *, *, #1429, .T. ) ;
#2043 = EDGE_CURVE ( 'NONE', #8, #669, #343, .T. ) ;
#2044 = VECTOR ( 'NONE', #1085, 1000.000000000000000 ) ;
#2045 = DIRECTION ( 'NONE',  ( -0.000000000000000000, -1.000000000000000000, -0.000000000000000000 ) ) ;
#2046 = VERTEX_POINT ( 'NONE', #586 ) ;
#2047 = EDGE_LOOP ( 'NONE', ( #1803, #1301, #1189, #1040 ) ) ;
#2048 = CARTESIAN_POINT ( 'NONE',  ( 28.67173086060771681, 0.2999999999999999889, 2.309698831278221842 ) ) ;
#2049 = DIRECTION ( 'NONE',  ( 1.000000000000000000, 0.000000000000000000, -0.000000000000000000 ) ) ;
#2050 = ORIENTED_EDGE ( 'NONE', *, *, #1421, .T. ) ;
#2051 = AXIS2_PLACEMENT_3D ( 'NONE', #1083, #256, #91 ) ;
#2052 = DIRECTION ( 'NONE',  ( 0.000000000000000000, 1.000000000000000000, 0.000000000000000000 ) ) ;
#2053 = DIRECTION ( 'NONE',  ( 0.000000000000000000, -1.000000000000000000, 0.000000000000000000 ) ) ;
#2054 = ORIENTED_EDGE ( 'NONE', *, *, #1884, .F. ) ;
#2055 = FACE_BOUND ( 'NONE', #1018, .T. ) ;
#2056 = ORIENTED_EDGE ( 'NONE', *, *, #2146, .T. ) ;
#2057 = CARTESIAN_POINT ( 'NONE',  ( -16.32615863413894886, 0.000000000000000000, -43.00000000000000000 ) ) ;
#2058 = ORIENTED_EDGE ( 'NONE', *, *, #771, .T. ) ;
#2059 = CARTESIAN_POINT ( 'NONE',  ( -28.39410038312723472, 0.2999999999999999889, -5.382044879869067877 ) ) ;
#2060 = EDGE_CURVE ( 'NONE', #1445, #1263, #222, .T. ) ;
#2061 = CARTESIAN_POINT ( 'NONE',  ( 29.50275582214077019, 0.2999999999999999889, -4.922824761030962115 ) ) ;
#2062 = ORIENTED_EDGE ( 'NONE', *, *, #1092, .T. ) ;
#2063 = LINE ( 'NONE', #1016, #2007 ) ;
#2064 = CARTESIAN_POINT ( 'NONE',  ( 27.49999999999998579, 0.000000000000000000, -72.00000000000001421 ) ) ;
#2065 = ORIENTED_EDGE ( 'NONE', *, *, #824, .T. ) ;
#2066 = CC_DESIGN_PERSON_AND_ORGANIZATION_ASSIGNMENT ( #1887, #7, ( #453 ) ) ;
#2067 = EDGE_CURVE ( 'NONE', #1091, #629, #938, .T. ) ;
#2068 = DIRECTION ( 'NONE',  ( 0.9238795325112865164, 0.000000000000000000, -0.3826834323650903369 ) ) ;
#2069 = ORIENTED_EDGE ( 'NONE', *, *, #2160, .T. ) ;
#2070 = EDGE_CURVE ( 'NONE', #852, #459, #960, .T. ) ;
#2071 = EDGE_CURVE ( 'NONE', #2189, #880, #1099, .T. ) ;
#2072 = DIRECTION ( 'NONE',  ( -0.000000000000000000, -0.000000000000000000, -1.000000000000000000 ) ) ;
#2073 = VERTEX_POINT ( 'NONE', #2089 ) ;
#2074 = DIRECTION ( 'NONE',  ( -0.000000000000000000, 1.000000000000000000, -0.000000000000000000 ) ) ;
#2075 = CARTESIAN_POINT ( 'NONE',  ( -11.19742541288099780, 0.000000000000000000, -14.28989928337165161 ) ) ;
#2076 = AXIS2_PLACEMENT_3D ( 'NONE', #1419, #1772, #251 ) ;
#2077 = CARTESIAN_POINT ( 'NONE',  ( -7.499999999999980460, 0.2999999999999999889, -72.00000000000001421 ) ) ;
#2078 = ORIENTED_EDGE ( 'NONE', *, *, #118, .T. ) ;
#2079 = VECTOR ( 'NONE', #689, 1000.000000000000000 ) ;
#2080 = DIRECTION ( 'NONE',  ( 0.3826834323650907255, 0.000000000000000000, -0.9238795325112864054 ) ) ;
#2081 = CARTESIAN_POINT ( 'NONE',  ( -15.64168576756671314, 0.000000000000000000, 4.500000000000003553 ) ) ;
#2082 = EDGE_CURVE ( 'NONE', #1322, #196, #1410, .T. ) ;
#2083 = AXIS2_PLACEMENT_3D ( 'NONE', #124, #813, #782 ) ;
#2084 = ORIENTED_EDGE ( 'NONE', *, *, #800, .T. ) ;
#2085 = FACE_OUTER_BOUND ( 'NONE', #1273, .T. ) ;
#2086 = CARTESIAN_POINT ( 'NONE',  ( 7.499999999999984013, 0.000000000000000000, -72.00000000000001421 ) ) ;
#2087 = CARTESIAN_POINT ( 'NONE',  ( 26.05860493085496188, 0.000000000000000000, 3.392091031570612980 ) ) ;
#2088 = VERTEX_POINT ( 'NONE', #1753 ) ;
#2089 = CARTESIAN_POINT ( 'NONE',  ( 27.31170818283484536, 0.000000000000000000, -7.995170809621823693 ) ) ;
#2090 = ORIENTED_EDGE ( 'NONE', *, *, #426, .T. ) ;
#2091 = AXIS2_PLACEMENT_3D ( 'NONE', #579, #1738, #1265 ) ;
#2092 = DIRECTION ( 'NONE',  ( -0.9238795325112866275, 0.000000000000000000, 0.3826834323650901148 ) ) ;
#2093 = EDGE_CURVE ( 'NONE', #1504, #365, #2102, .T. ) ;
#2094 = VECTOR ( 'NONE', #1485, 1000.000000000000000 ) ;
#2095 = LINE ( 'NONE', #911, #486 ) ;
#2096 = ORIENTED_EDGE ( 'NONE', *, *, #50, .T. ) ;
#2097 = CYLINDRICAL_SURFACE ( 'NONE', #1214, 2.000000000000000000 ) ;
#2098 = CARTESIAN_POINT ( 'NONE',  ( -24.18458262711123652, 0.2999999999999999889, 2.780629977755077142 ) ) ;
#2099 = DIRECTION ( 'NONE',  ( 1.734723475976805517E-15, 0.000000000000000000, 1.000000000000000000 ) ) ;
#2100 = FACE_OUTER_BOUND ( 'NONE', #864, .T. ) ;
#2101 = DIRECTION ( 'NONE',  ( -0.3826834323650904479, 0.000000000000000000, 0.9238795325112865164 ) ) ;
#2102 = LINE ( 'NONE', #1923, #639 ) ;
#2103 = LINE ( 'NONE', #587, #92 ) ;
#2104 = ORIENTED_EDGE ( 'NONE', *, *, #1481, .T. ) ;
#2105 = LINE ( 'NONE', #1571, #1171 ) ;
#2106 = AXIS2_PLACEMENT_3D ( 'NONE', #1891, #2068, #590 ) ;
#2107 = DIRECTION ( 'NONE',  ( -0.000000000000000000, -1.000000000000000000, -0.000000000000000000 ) ) ;
#2108 = VECTOR ( 'NONE', #465, 1000.000000000000114 ) ;
#2109 = ORIENTED_EDGE ( 'NONE', *, *, #372, .F. ) ;
#2110 = FACE_OUTER_BOUND ( 'NONE', #223, .T. ) ;
#2111 = DIRECTION ( 'NONE',  ( 0.9396926207859082059, 0.000000000000000000, 0.3420201433256693790 ) ) ;
#2112 = PLANE ( 'NONE',  #337 ) ;
#2113 = LINE ( 'NONE', #573, #667 ) ;
#2114 = ORIENTED_EDGE ( 'NONE', *, *, #865, .T. ) ;
#2115 = EDGE_CURVE ( 'NONE', #166, #2088, #929, .T. ) ;
#2116 = CARTESIAN_POINT ( 'NONE',  ( -28.73738895741059096, 0.000000000000000000, -3.075065696008389082 ) ) ;
#2117 = EDGE_CURVE ( 'NONE', #379, #984, #2113, .T. ) ;
#2118 = AXIS2_PLACEMENT_3D ( 'NONE', #2057, #1894, #4 ) ;
#2119 = PLANE ( 'NONE',  #1795 ) ;
#2120 = ORIENTED_EDGE ( 'NONE', *, *, #260, .F. ) ;
#2121 = CARTESIAN_POINT ( 'NONE',  ( 25.93292131147529389, 0.000000000000000000, -1.530733729460353576 ) ) ;
#2122 = LINE ( 'NONE', #1590, #636 ) ;
#2123 = AXIS2_PLACEMENT_3D ( 'NONE', #1401, #41, #1591 ) ;
#2124 = LINE ( 'NONE', #115, #1339 ) ;
#2125 = DIRECTION ( 'NONE',  ( 4.476705744456276341E-16, -0.000000000000000000, 1.000000000000000000 ) ) ;
#2126 = CARTESIAN_POINT ( 'NONE',  ( 11.19742541288099780, 0.000000000000000000, -14.28989928337165338 ) ) ;
#2127 = VERTEX_POINT ( 'NONE', #600 ) ;
#2128 = FACE_BOUND ( 'NONE', #128, .T. ) ;
#2129 = ORIENTED_EDGE ( 'NONE', *, *, #1744, .T. ) ;
#2130 = PLANE ( 'NONE',  #1583 ) ;
#2131 = VECTOR ( 'NONE', #1784, 1000.000000000000000 ) ;
#2132 = VERTEX_POINT ( 'NONE', #1605 ) ;
#2133 = DIRECTION ( 'NONE',  ( -0.000000000000000000, 1.000000000000000000, -0.000000000000000000 ) ) ;
#2134 = LINE ( 'NONE', #621, #1061 ) ;
#2135 = DIRECTION ( 'NONE',  ( 0.000000000000000000, -1.000000000000000000, 0.000000000000000000 ) ) ;
#2136 = CARTESIAN_POINT ( 'NONE',  ( 7.499999999999984013, 0.2999999999999999889, -72.00000000000001421 ) ) ;
#2137 = DIRECTION ( 'NONE',  ( 0.000000000000000000, 1.000000000000000000, 0.000000000000000000 ) ) ;
#2138 = LINE ( 'NONE', #834, #11 ) ;
#2139 = ORIENTED_EDGE ( 'NONE', *, *, #1839, .T. ) ;
#2140 = CYLINDRICAL_SURFACE ( 'NONE', #1120, 0.9999999999999983347 ) ;
#2141 = ORIENTED_EDGE ( 'NONE', *, *, #1137, .F. ) ;
#2142 = EDGE_CURVE ( 'NONE', #930, #809, #1618, .T. ) ;
#2143 = EDGE_CURVE ( 'NONE', #29, #974, #1126, .T. ) ;
#2144 = AXIS2_PLACEMENT_3D ( 'NONE', #1561, #1597, #1582 ) ;
#2145 = ORIENTED_EDGE ( 'NONE', *, *, #1756, .F. ) ;
#2146 = EDGE_CURVE ( 'NONE', #1145, #301, #835, .T. ) ;
#2147 = EDGE_CURVE ( 'NONE', #1806, #821, #415, .T. ) ;
#2148 = DIRECTION ( 'NONE',  ( 0.000000000000000000, 0.000000000000000000, -1.000000000000000000 ) ) ;
#2149 = DIRECTION ( 'NONE',  ( 0.000000000000000000, 1.000000000000000000, 0.000000000000000000 ) ) ;
#2150 = CARTESIAN_POINT ( 'NONE',  ( 21.02462173806848256, 0.000000000000000000, -41.28989928337165338 ) ) ;
#2151 = DIRECTION ( 'NONE',  ( 0.000000000000000000, 1.000000000000000000, -0.000000000000000000 ) ) ;
#2152 = CARTESIAN_POINT ( 'NONE',  ( 27.90636399587753758, 0.2999999999999999889, 4.157457896300795319 ) ) ;
#2153 = AXIS2_PLACEMENT_3D ( 'NONE', #1209, #2080, #1382 ) ;
#2154 = ORIENTED_EDGE ( 'NONE', *, *, #2179, .T. ) ;
#2155 = VECTOR ( 'NONE', #1409, 1000.000000000000000 ) ;
#2156 = EDGE_LOOP ( 'NONE', ( #962, #514, #509, #966 ) ) ;
#2157 = EDGE_CURVE ( 'NONE', #8, #1000, #82, .T. ) ;
#2158 = DIRECTION ( 'NONE',  ( -0.000000000000000000, -1.000000000000000000, -0.000000000000000000 ) ) ;
#2159 = VECTOR ( 'NONE', #1029, 1000.000000000000000 ) ;
#2160 = EDGE_CURVE ( 'NONE', #2073, #1882, #441, .T. ) ;
#2161 = FACE_OUTER_BOUND ( 'NONE', #145, .T. ) ;
#2162 = DIRECTION ( 'NONE',  ( 0.000000000000000000, 0.000000000000000000, -1.000000000000000000 ) ) ;
#2163 = CARTESIAN_POINT ( 'NONE',  ( -26.05860493085496188, 0.2999999999999999889, 3.392091031570612980 ) ) ;
#2164 = CARTESIAN_POINT ( 'NONE',  ( 27.49999999999998579, 0.000000000000000000, -72.00000000000001421 ) ) ;
#2165 = VERTEX_POINT ( 'NONE', #2126 ) ;
#2166 = ADVANCED_FACE ( 'NONE', ( #756 ), #59, .T. ) ;
#2167 = ORIENTED_EDGE ( 'NONE', *, *, #1394, .F. ) ;
#2168 = CARTESIAN_POINT ( 'NONE',  ( 6.498962308951455213, 0.000000000000000000, -11.00000000000000000 ) ) ;
#2169 = AXIS2_PLACEMENT_3D ( 'NONE', #2121, #409, #1762 ) ;
#2170 = CARTESIAN_POINT ( 'NONE',  ( -2.000000000000000000, 0.2999999999999999889, 4.500000000000000000 ) ) ;
#2171 = APPROVAL_STATUS ( 'not_yet_approved' ) ;
#2172 = CARTESIAN_POINT ( 'NONE',  ( -24.00000000000000000, 0.2999999999999999889, 0.000000000000000000 ) ) ;
#2173 = EDGE_LOOP ( 'NONE', ( #157, #982, #616, #1871 ) ) ;
#2174 = VERTEX_POINT ( 'NONE', #400 ) ;
#2175 = DIRECTION ( 'NONE',  ( 0.000000000000000000, 0.000000000000000000, 1.000000000000000000 ) ) ;
#2176 = DIRECTION ( 'NONE',  ( 0.000000000000000000, 0.000000000000000000, -1.000000000000000000 ) ) ;
#2177 = VECTOR ( 'NONE', #1968, 1000.000000000000000 ) ;
#2178 = DIRECTION ( 'NONE',  ( -0.000000000000000000, 0.000000000000000000, 1.000000000000000000 ) ) ;
#2179 = EDGE_CURVE ( 'NONE', #1897, #230, #1005, .T. ) ;
#2180 = EDGE_LOOP ( 'NONE', ( #953, #1664, #360, #1128, #2002, #1646, #2031, #110, #713, #829, #1210, #1449, #1181, #1964, #1939, #527, #420, #268, #1386, #1709, #2141, #304, #13, #2198, #2062, #519, #559, #890, #392, #1443, #550, #463, #2090 ) ) ;
#2181 = AXIS2_PLACEMENT_3D ( 'NONE', #746, #1298, #1245 ) ;
#2182 = ADVANCED_FACE ( 'NONE', ( #237 ), #1789, .F. ) ;
#2183 = VERTEX_POINT ( 'NONE', #624 ) ;
#2184 = CARTESIAN_POINT ( 'NONE',  ( 6.498962308951455213, 0.2999999999999999889, -11.00000000000000000 ) ) ;
#2185 = AXIS2_PLACEMENT_3D ( 'NONE', #1579, #1722, #734 ) ;
#2186 = DIRECTION ( 'NONE',  ( -0.000000000000000000, 1.000000000000000000, -0.000000000000000000 ) ) ;
#2187 = CARTESIAN_POINT ( 'NONE',  ( 7.499999999999984901, 0.000000000000000000, -70.00000000000000000 ) ) ;
#2188 = LINE ( 'NONE', #1853, #699 ) ;
#2189 = VERTEX_POINT ( 'NONE', #2163 ) ;
#2190 = VECTOR ( 'NONE', #1693, 1000.000000000000227 ) ;
#2191 = DIRECTION ( 'NONE',  ( -1.000000000000000000, -0.000000000000000000, -4.476705744456277327E-16 ) ) ;
#2192 = ORIENTED_EDGE ( 'NONE', *, *, #1513, .F. ) ;
#2193 = DIRECTION ( 'NONE',  ( 0.000000000000000000, 1.000000000000000000, 0.000000000000000000 ) ) ;
#2194 = DIRECTION ( 'NONE',  ( 0.000000000000000000, 1.000000000000000000, 0.000000000000000000 ) ) ;
#2195 = AXIS2_PLACEMENT_3D ( 'NONE', #490, #1650, #503 ) ;
#2196 = MANIFOLD_SOLID_BREP ( 'Fillet6', #560 ) ;
#2197 = VECTOR ( 'NONE', #1149, 1000.000000000000000 ) ;
#2198 = ORIENTED_EDGE ( 'NONE', *, *, #68, .T. ) ;
#2199 = ORIENTED_EDGE ( 'NONE', *, *, #2142, .T. ) ;
#2200 = CARTESIAN_POINT ( 'NONE',  ( 26.05860493085496188, 0.2999999999999999889, 3.392091031570612980 ) ) ;
#2201 = ORIENTED_EDGE ( 'NONE', *, *, #306, .F. ) ;
#2202 = ORIENTED_EDGE ( 'NONE', *, *, #1679, .F. ) ;
#2203 = ADVANCED_FACE ( 'NONE', ( #2009 ), #1511, .F. ) ;
#2204 = LINE ( 'NONE', #1362, #2155 ) ;
#2205 = EDGE_CURVE ( 'NONE', #1924, #313, #2034, .T. ) ;
#2206 = ADVANCED_FACE ( 'NONE', ( #300 ), #1160, .F. ) ;
#2207 = CARTESIAN_POINT ( 'NONE',  ( -35.00000000000000000, 0.2999999999999999889, -65.00000000000000000 ) ) ;
#2208 = ADVANCED_FACE ( 'NONE', ( #815 ), #646, .F. ) ;
#2209 = AXIS2_PLACEMENT_3D ( 'NONE', #181, #2149, #1526 ) ;
#2210 = ORIENTED_EDGE ( 'NONE', *, *, #324, .T. ) ;
#2211 = CARTESIAN_POINT ( 'NONE',  ( -35.95782392759633694, 0.2999999999999999889, -54.99999999999999289 ) ) ;
#2212 = EDGE_LOOP ( 'NONE', ( #613, #1893, #651, #1596 ) ) ;
ENDSEC;
END-ISO-10303-21;
