# Supplementary material for: A Vision-Based Sensing Approach for a Spherical Soft Robotic Arm
Source: Front Robot AI. 2021 Feb 26;8:630935. doi: 10.3389/frobt.2021.630935 (PMC7953419; doi:10.3389/frobt.2021.630935)
Supplement: Supplementary file 1 [file datasheet1.zip › supplementaryFiles/Mechanics/Fabrics/bottom_seam_outer.STEP]

ISO-10303-21;
HEADER;
FILE_DESCRIPTION (( 'STEP AP203' ),
    '1' );
FILE_NAME ('bottom_seam_outer.STEP',
    '2020-10-09T14:01:12',
    ( '' ),
    ( '' ),
    'SwSTEP 2.0',
    'SolidWorks 2019',
    '' );
FILE_SCHEMA (( 'CONFIG_CONTROL_DESIGN' ));
ENDSEC;

DATA;
#1 = CARTESIAN_POINT ( 'NONE',  ( -27.49999999999998579, 0.000000000000000000, -72.00000000000004263 ) ) ;
#2 = EDGE_CURVE ( 'NONE', #2044, #1581, #61, .T. ) ;
#3 = CARTESIAN_POINT ( 'NONE',  ( 2.000000000000000444, 0.1000000000000000056, 4.500000000000000000 ) ) ;
#4 = ORIENTED_EDGE ( 'NONE', *, *, #311, .T. ) ;
#5 = VECTOR ( 'NONE', #213, 1000.000000000000000 ) ;
#6 = CARTESIAN_POINT ( 'NONE',  ( 21.55058241160207899, 0.000000000000000000, 5.913417161825448964 ) ) ;
#7 = DIRECTION ( 'NONE',  ( 0.3826834323650903369, 0.000000000000000000, -0.9238795325112866275 ) ) ;
#8 = ORIENTED_EDGE ( 'NONE', *, *, #1481, .T. ) ;
#9 = EDGE_CURVE ( 'NONE', #1908, #205, #235, .T. ) ;
#10 = ADVANCED_FACE ( 'NONE', ( #421 ), #1963, .F. ) ;
#11 = DIRECTION ( 'NONE',  ( -0.000000000000000000, -1.000000000000000000, -0.000000000000000000 ) ) ;
#12 = VERTEX_POINT ( 'NONE', #1243 ) ;
#13 = CARTESIAN_POINT ( 'NONE',  ( 7.499999999999984013, 0.000000000000000000, -72.00000000000004263 ) ) ;
#14 = EDGE_CURVE ( 'NONE', #1361, #1161, #225, .T. ) ;
#15 = DIRECTION ( 'NONE',  ( 0.000000000000000000, 0.000000000000000000, 1.000000000000000000 ) ) ;
#16 = VECTOR ( 'NONE', #621, 1000.000000000000000 ) ;
#17 = ORIENTED_EDGE ( 'NONE', *, *, #50, .F. ) ;
#18 = VECTOR ( 'NONE', #193, 1000.000000000000000 ) ;
#19 = CARTESIAN_POINT ( 'NONE',  ( -23.10219042681885071, 0.1000000000000000056, 2.167504048002320438 ) ) ;
#20 = VERTEX_POINT ( 'NONE', #431 ) ;
#21 = CYLINDRICAL_SURFACE ( 'NONE', #206, 2.000000000000000000 ) ;
#22 = ORIENTED_EDGE ( 'NONE', *, *, #1874, .T. ) ;
#23 = DIRECTION ( 'NONE',  ( 0.000000000000000000, 0.000000000000000000, -1.000000000000000000 ) ) ;
#24 = VERTEX_POINT ( 'NONE', #1759 ) ;
#25 = EDGE_CURVE ( 'NONE', #735, #361, #906, .T. ) ;
#26 = FACE_OUTER_BOUND ( 'NONE', #1791, .T. ) ;
#27 = VERTEX_POINT ( 'NONE', #52 ) ;
#28 = AXIS2_PLACEMENT_3D ( 'NONE', #1720, #188, #920 ) ;
#29 = CARTESIAN_POINT ( 'NONE',  ( -15.64168576756670781, 0.000000000000000000, 5.500000000000001776 ) ) ;
#30 = ORIENTED_EDGE ( 'NONE', *, *, #1278, .T. ) ;
#31 = CARTESIAN_POINT ( 'NONE',  ( 35.95782392759633694, 0.1000000000000000056, -65.00000000000000000 ) ) ;
#32 = CYLINDRICAL_SURFACE ( 'NONE', #1799, 0.9999999999999983347 ) ;
#33 = ORIENTED_EDGE ( 'NONE', *, *, #1111, .T. ) ;
#34 = AXIS2_PLACEMENT_3D ( 'NONE', #1875, #1182, #331 ) ;
#35 = LINE ( 'NONE', #543, #340 ) ;
#36 = ORIENTED_EDGE ( 'NONE', *, *, #168, .T. ) ;
#37 = CARTESIAN_POINT ( 'NONE',  ( -21.55058241160207899, 0.1000000000000000056, 5.913417161825446300 ) ) ;
#38 = PERSON_AND_ORGANIZATION ( #1375, #1683 ) ;
#39 = VERTEX_POINT ( 'NONE', #737 ) ;
#40 = ORIENTED_EDGE ( 'NONE', *, *, #1031, .F. ) ;
#41 = ORIENTED_EDGE ( 'NONE', *, *, #708, .T. ) ;
#42 = CARTESIAN_POINT ( 'NONE',  ( 16.93118474904564152, 0.1000000000000000056, 9.000000000000007105 ) ) ;
#43 = DIRECTION ( 'NONE',  ( 4.336808689942013792E-16, 0.000000000000000000, 1.000000000000000000 ) ) ;
#44 = VERTEX_POINT ( 'NONE', #919 ) ;
#45 = DIRECTION ( 'NONE',  ( 0.000000000000000000, 1.000000000000000000, -0.000000000000000000 ) ) ;
#46 = ORIENTED_EDGE ( 'NONE', *, *, #1344, .T. ) ;
#47 = CARTESIAN_POINT ( 'NONE',  ( 7.499999999999984013, 0.000000000000000000, -72.00000000000004263 ) ) ;
#48 = CIRCLE ( 'NONE', #1093, 2.000000000000000000 ) ;
#49 = VERTEX_POINT ( 'NONE', #750 ) ;
#50 = EDGE_CURVE ( 'NONE', #1055, #1060, #2115, .T. ) ;
#51 = ORIENTED_EDGE ( 'NONE', *, *, #594, .T. ) ;
#52 = CARTESIAN_POINT ( 'NONE',  ( 34.99999999999999289, 0.1000000000000000056, -80.00000000000002842 ) ) ;
#53 = LINE ( 'NONE', #1379, #1853 ) ;
#54 = CARTESIAN_POINT ( 'NONE',  ( -2.000000000000000444, 0.000000000000000000, 4.499999999999998224 ) ) ;
#55 = EDGE_LOOP ( 'NONE', ( #2060, #2166, #1405, #46 ) ) ;
#56 = DIRECTION ( 'NONE',  ( 1.000000000000000000, 0.000000000000000000, 4.336808689942013792E-16 ) ) ;
#57 = DIRECTION ( 'NONE',  ( 0.000000000000000000, 1.000000000000000000, 0.000000000000000000 ) ) ;
#58 = CIRCLE ( 'NONE', #1566, 0.9999999999999983347 ) ;
#59 = ORIENTED_EDGE ( 'NONE', *, *, #1775, .T. ) ;
#60 = EDGE_LOOP ( 'NONE', ( #561, #1010, #619, #310 ) ) ;
#61 = LINE ( 'NONE', #71, #1936 ) ;
#62 = CARTESIAN_POINT ( 'NONE',  ( 26.05860493085496898, 0.1000000000000000056, 3.392091031570611648 ) ) ;
#63 = CARTESIAN_POINT ( 'NONE',  ( -7.499999999999980460, 0.1000000000000000056, -72.00000000000004263 ) ) ;
#64 = ORIENTED_EDGE ( 'NONE', *, *, #1599, .T. ) ;
#65 = DIRECTION ( 'NONE',  ( -0.000000000000000000, -0.000000000000000000, -1.000000000000000000 ) ) ;
#66 = ADVANCED_FACE ( 'NONE', ( #1783 ), #805, .T. ) ;
#67 = CARTESIAN_POINT ( 'NONE',  ( -29.15946724785742106, 0.000000000000000000, -7.229803944891652456 ) ) ;
#68 = CALENDAR_DATE ( 2020, 9, 10 ) ;
#69 = EDGE_LOOP ( 'NONE', ( #1780, #954, #1387, #1011 ) ) ;
#70 = ORIENTED_EDGE ( 'NONE', *, *, #568, .T. ) ;
#71 = CARTESIAN_POINT ( 'NONE',  ( 35.95782392759632984, 0.1000000000000000056, -60.00000000000002842 ) ) ;
#72 = VECTOR ( 'NONE', #1716, 1000.000000000000000 ) ;
#73 = APPROVAL ( #1070, 'UNSPECIFIED' ) ;
#74 = ADVANCED_FACE ( 'NONE', ( #1328 ), #1510, .F. ) ;
#75 = CARTESIAN_POINT ( 'NONE',  ( -35.95782392759631563, 0.1000000000000000056, -55.00000000000000711 ) ) ;
#76 = EDGE_CURVE ( 'NONE', #377, #659, #1646, .T. ) ;
#77 = EDGE_CURVE ( 'NONE', #49, #534, #983, .T. ) ;
#78 = AXIS2_PLACEMENT_3D ( 'NONE', #394, #1416, #528 ) ;
#79 = DIRECTION ( 'NONE',  ( -0.000000000000000000, 1.000000000000000000, -0.000000000000000000 ) ) ;
#80 = CARTESIAN_POINT ( 'NONE',  ( 4.000000000000000000, 0.000000000000000000, -80.00000000000000000 ) ) ;
#81 = VECTOR ( 'NONE', #2046, 1000.000000000000000 ) ;
#82 = ORIENTED_EDGE ( 'NONE', *, *, #1007, .F. ) ;
#83 = LINE ( 'NONE', #1130, #471 ) ;
#84 = ADVANCED_FACE ( 'NONE', ( #2026 ), #1521, .T. ) ;
#85 = LINE ( 'NONE', #1447, #2014 ) ;
#86 = ORIENTED_EDGE ( 'NONE', *, *, #168, .F. ) ;
#87 = ORIENTED_EDGE ( 'NONE', *, *, #804, .F. ) ;
#88 = ORIENTED_EDGE ( 'NONE', *, *, #985, .T. ) ;
#89 = DIRECTION ( 'NONE',  ( -0.000000000000000000, 1.000000000000000000, -0.000000000000000000 ) ) ;
#90 = AXIS2_PLACEMENT_3D ( 'NONE', #2182, #1334, #2019 ) ;
#91 = VECTOR ( 'NONE', #799, 1000.000000000000000 ) ;
#92 = CARTESIAN_POINT ( 'NONE',  ( -29.50275582214078440, 0.1000000000000000056, -4.922824761030970997 ) ) ;
#93 = CARTESIAN_POINT ( 'NONE',  ( -24.94994949184141930, 0.000000000000000000, 2.932870912732501445 ) ) ;
#94 = DIRECTION ( 'NONE',  ( 0.000000000000000000, 1.000000000000000000, 0.000000000000000000 ) ) ;
#95 = EDGE_CURVE ( 'NONE', #585, #189, #669, .T. ) ;
#96 = CARTESIAN_POINT ( 'NONE',  ( -35.95782392759631563, 0.000000000000000000, -60.00000000000001421 ) ) ;
#97 = ORIENTED_EDGE ( 'NONE', *, *, #874, .F. ) ;
#98 = ORIENTED_EDGE ( 'NONE', *, *, #1700, .T. ) ;
#99 = ORIENTED_EDGE ( 'NONE', *, *, #2152, .T. ) ;
#100 = VECTOR ( 'NONE', #1401, 1000.000000000000000 ) ;
#101 = LINE ( 'NONE', #1452, #1901 ) ;
#102 = CYLINDRICAL_SURFACE ( 'NONE', #2161, 2.000000000000000000 ) ;
#103 = DIRECTION ( 'NONE',  ( 1.000000000000000000, 0.000000000000000000, 0.000000000000000000 ) ) ;
#104 = CARTESIAN_POINT ( 'NONE',  ( -19.86654347149793765, -9.900000000000000355, -3.086582838174541266 ) ) ;
#105 = EDGE_LOOP ( 'NONE', ( #736, #560, #1550, #280 ) ) ;
#106 = AXIS2_PLACEMENT_3D ( 'NONE', #1879, #1551, #863 ) ;
#107 = VERTEX_POINT ( 'NONE', #448 ) ;
#108 = VECTOR ( 'NONE', #2094, 1000.000000000000000 ) ;
#109 = CARTESIAN_POINT ( 'NONE',  ( -2.000000000000000444, 0.1000000000000000056, 4.499999999999998224 ) ) ;
#110 = VECTOR ( 'NONE', #1338, 1000.000000000000000 ) ;
#111 = ADVANCED_FACE ( 'NONE', ( #2016 ), #962, .T. ) ;
#112 = LINE ( 'NONE', #1993, #2183 ) ;
#113 = CARTESIAN_POINT ( 'NONE',  ( -31.35051488716335300, 0.000000000000000000, -4.157457896300789990 ) ) ;
#114 = CARTESIAN_POINT ( 'NONE',  ( -4.000000000000000000, 0.000000000000000000, -80.00000000000000000 ) ) ;
#115 = EDGE_CURVE ( 'NONE', #1411, #659, #614, .T. ) ;
#116 = CARTESIAN_POINT ( 'NONE',  ( -2.000000000000000444, 0.000000000000000000, 4.499999999999998224 ) ) ;
#117 = APPROVAL_STATUS ( 'not_yet_approved' ) ;
#118 = ORIENTED_EDGE ( 'NONE', *, *, #1109, .F. ) ;
#119 = ORIENTED_EDGE ( 'NONE', *, *, #1109, .T. ) ;
#120 = DIRECTION ( 'NONE',  ( -0.000000000000000000, 1.000000000000000000, -0.000000000000000000 ) ) ;
#121 = EDGE_CURVE ( 'NONE', #222, #1412, #129, .T. ) ;
#122 = DIRECTION ( 'NONE',  ( 0.000000000000000000, -1.000000000000000000, 0.000000000000000000 ) ) ;
#123 = PLANE ( 'NONE',  #124 ) ;
#124 = AXIS2_PLACEMENT_3D ( 'NONE', #1872, #1158, #470 ) ;
#125 = CIRCLE ( 'NONE', #1378, 0.9999999999999978906 ) ;
#126 = LINE ( 'NONE', #1852, #1653 ) ;
#127 = ORIENTED_EDGE ( 'NONE', *, *, #169, .T. ) ;
#128 = ORIENTED_EDGE ( 'NONE', *, *, #963, .T. ) ;
#129 = LINE ( 'NONE', #480, #1435 ) ;
#130 = DIRECTION ( 'NONE',  ( 1.734723475976805517E-15, -0.000000000000000000, -1.000000000000000000 ) ) ;
#131 = PLANE ( 'NONE',  #90 ) ;
#132 = AXIS2_PLACEMENT_3D ( 'NONE', #986, #827, #1333 ) ;
#133 = CARTESIAN_POINT ( 'NONE',  ( -16.93118474904564863, 0.1000000000000000056, 4.000000000000007994 ) ) ;
#134 = PLANE ( 'NONE',  #34 ) ;
#135 = EDGE_CURVE ( 'NONE', #1100, #720, #578, .T. ) ;
#136 = VERTEX_POINT ( 'NONE', #1677 ) ;
#137 = EDGE_LOOP ( 'NONE', ( #2187, #195, #2054, #369, #1621, #647, #246, #248, #718, #971, #299, #97, #2188, #732, #934, #667, #1061, #150, #1422, #1746, #118, #2109, #1019, #1580, #888, #2124, #2157, #701, #64, #1855, #1327, #1247, #1279 ) ) ;
#138 = CARTESIAN_POINT ( 'NONE',  ( -27.49999999999998579, 0.1000000000000000056, -72.00000000000004263 ) ) ;
#139 = FACE_OUTER_BOUND ( 'NONE', #440, .T. ) ;
#140 = CC_DESIGN_DATE_AND_TIME_ASSIGNMENT ( #402, #1950, ( #950 ) ) ;
#141 = EDGE_CURVE ( 'NONE', #1022, #522, #1143, .T. ) ;
#142 = AXIS2_PLACEMENT_3D ( 'NONE', #315, #481, #1178 ) ;
#143 = FACE_OUTER_BOUND ( 'NONE', #1316, .T. ) ;
#144 = CARTESIAN_POINT ( 'NONE',  ( 35.95782392759632984, 0.1000000000000000056, -55.00000000000002132 ) ) ;
#145 = EDGE_CURVE ( 'NONE', #27, #634, #1490, .T. ) ;
#146 = DIRECTION ( 'NONE',  ( 0.000000000000000000, -1.000000000000000000, 0.000000000000000000 ) ) ;
#147 = EDGE_CURVE ( 'NONE', #1891, #2033, #1318, .T. ) ;
#148 = CARTESIAN_POINT ( 'NONE',  ( -7.499999999999980460, 0.1000000000000000056, -72.00000000000004263 ) ) ;
#149 = ORIENTED_EDGE ( 'NONE', *, *, #1373, .F. ) ;
#150 = ORIENTED_EDGE ( 'NONE', *, *, #1315, .T. ) ;
#151 = CARTESIAN_POINT ( 'NONE',  ( 30.58514802243317376, 0.1000000000000000056, -2.309698831278218734 ) ) ;
#152 = DIRECTION ( 'NONE',  ( 0.3826834323650905589, -0.000000000000000000, 0.9238795325112865164 ) ) ;
#153 = DIRECTION ( 'NONE',  ( 0.000000000000000000, 0.000000000000000000, 1.000000000000000000 ) ) ;
#154 = DIRECTION ( 'NONE',  ( -1.000000000000000000, -0.000000000000000000, -0.000000000000000000 ) ) ;
#155 = CARTESIAN_POINT ( 'NONE',  ( 2.000000000000000444, 0.000000000000000000, 4.500000000000000000 ) ) ;
#156 = CIRCLE ( 'NONE', #1415, 2.000000000000000000 ) ;
#157 = DIRECTION ( 'NONE',  ( 0.3826834323650905589, -0.000000000000000000, 0.9238795325112865164 ) ) ;
#158 = VERTEX_POINT ( 'NONE', #648 ) ;
#159 = CARTESIAN_POINT ( 'NONE',  ( 35.00000000000000000, 0.1000000000000000056, -65.00000000000002842 ) ) ;
#160 = CARTESIAN_POINT ( 'NONE',  ( -23.10219042681885071, 0.1000000000000000056, 2.167504048002320438 ) ) ;
#161 = LINE ( 'NONE', #1709, #707 ) ;
#162 = DIRECTION ( 'NONE',  ( -0.9238795325112866275, 0.000000000000000000, -0.3826834323650901148 ) ) ;
#163 = EDGE_LOOP ( 'NONE', ( #1925, #1856 ) ) ;
#164 = EDGE_CURVE ( 'NONE', #1098, #1889, #1033, .T. ) ;
#165 = DIRECTION ( 'NONE',  ( -0.000000000000000000, -1.000000000000000000, -0.000000000000000000 ) ) ;
#166 = DIRECTION ( 'NONE',  ( 0.000000000000000000, 1.000000000000000000, 0.000000000000000000 ) ) ;
#167 = EDGE_LOOP ( 'NONE', ( #224, #1350, #342, #536 ) ) ;
#168 = EDGE_CURVE ( 'NONE', #1517, #205, #1254, .T. ) ;
#169 = EDGE_CURVE ( 'NONE', #692, #500, #2003, .T. ) ;
#170 = DIRECTION ( 'NONE',  ( -0.000000000000000000, 1.000000000000000000, -0.000000000000000000 ) ) ;
#171 = DIRECTION ( 'NONE',  ( -0.000000000000000000, 0.000000000000000000, -1.000000000000000000 ) ) ;
#172 = PRODUCT_DEFINITION_FORMATION_WITH_SPECIFIED_SOURCE ( 'ANY', '', #1828, .NOT_KNOWN. ) ;
#173 = VERTEX_POINT ( 'NONE', #138 ) ;
#174 = EDGE_CURVE ( 'NONE', #522, #500, #1647, .T. ) ;
#175 = FACE_BOUND ( 'NONE', #1050, .T. ) ;
#176 = ORIENTED_EDGE ( 'NONE', *, *, #581, .F. ) ;
#177 = VECTOR ( 'NONE', #335, 1000.000000000000000 ) ;
#178 = VECTOR ( 'NONE', #1329, 1000.000000000000114 ) ;
#179 = LINE ( 'NONE', #1391, #1732 ) ;
#180 = AXIS2_PLACEMENT_3D ( 'NONE', #104, #453, #288 ) ;
#181 = LINE ( 'NONE', #989, #110 ) ;
#182 = ORIENTED_EDGE ( 'NONE', *, *, #520, .T. ) ;
#183 = CIRCLE ( 'NONE', #1943, 2.000000000000000000 ) ;
#184 = CARTESIAN_POINT ( 'NONE',  ( -45.19661925270921188, 0.000000000000000000, -51.17316567634908608 ) ) ;
#185 = CARTESIAN_POINT ( 'NONE',  ( 28.73738895741060162, 0.1000000000000000056, -3.075065696008398408 ) ) ;
#186 = VECTOR ( 'NONE', #889, 1000.000000000000000 ) ;
#187 = VERTEX_POINT ( 'NONE', #660 ) ;
#188 = DIRECTION ( 'NONE',  ( 0.000000000000000000, 1.000000000000000000, 0.000000000000000000 ) ) ;
#189 = VERTEX_POINT ( 'NONE', #151 ) ;
#190 = ADVANCED_FACE ( 'NONE', ( #878 ), #721, .F. ) ;
#191 = DIRECTION ( 'NONE',  ( 1.734723475976805517E-15, 0.000000000000000000, 1.000000000000000000 ) ) ;
#192 = ORIENTED_EDGE ( 'NONE', *, *, #868, .T. ) ;
#193 = DIRECTION ( 'NONE',  ( -0.000000000000000000, 1.000000000000000000, -0.000000000000000000 ) ) ;
#194 = AXIS2_PLACEMENT_3D ( 'NONE', #630, #2029, #459 ) ;
#195 = ORIENTED_EDGE ( 'NONE', *, *, #807, .T. ) ;
#196 = AXIS2_PLACEMENT_3D ( 'NONE', #1056, #1753, #887 ) ;
#197 = CARTESIAN_POINT ( 'NONE',  ( -4.000000000000000000, 0.000000000000000000, -65.00000000000002842 ) ) ;
#198 = PERSON_AND_ORGANIZATION_ROLE ( 'classification_officer' ) ;
#199 = VERTEX_POINT ( 'NONE', #197 ) ;
#200 = LINE ( 'NONE', #31, #1284 ) ;
#201 = VERTEX_POINT ( 'NONE', #523 ) ;
#202 = LINE ( 'NONE', #13, #546 ) ;
#203 = EDGE_LOOP ( 'NONE', ( #455, #1656 ) ) ;
#204 = DIRECTION ( 'NONE',  ( 0.000000000000000000, 0.000000000000000000, 1.000000000000000000 ) ) ;
#205 = VERTEX_POINT ( 'NONE', #1228 ) ;
#206 = AXIS2_PLACEMENT_3D ( 'NONE', #1582, #1915, #381 ) ;
#207 = LINE ( 'NONE', #1012, #1044 ) ;
#208 = EDGE_LOOP ( 'NONE', ( #1573, #87, #403, #866 ) ) ;
#209 = VERTEX_POINT ( 'NONE', #1911 ) ;
#210 = VERTEX_POINT ( 'NONE', #1207 ) ;
#211 = CARTESIAN_POINT ( 'NONE',  ( 35.95782392759632984, 0.000000000000000000, -60.00000000000002842 ) ) ;
#212 = APPROVAL ( #117, 'UNSPECIFIED' ) ;
#213 = DIRECTION ( 'NONE',  ( 0.000000000000000000, -1.000000000000000000, 0.000000000000000000 ) ) ;
#214 = ADVANCED_FACE ( 'NONE', ( #1887 ), #1363, .F. ) ;
#215 = ORIENTED_EDGE ( 'NONE', *, *, #1481, .F. ) ;
#216 = VECTOR ( 'NONE', #406, 1000.000000000000000 ) ;
#217 = VECTOR ( 'NONE', #157, 1000.000000000000000 ) ;
#218 = CARTESIAN_POINT ( 'NONE',  ( 35.00000000000000000, 0.1000000000000000056, -65.00000000000002842 ) ) ;
#219 = VERTEX_POINT ( 'NONE', #184 ) ;
#220 = CARTESIAN_POINT ( 'NONE',  ( 2.000000000000000444, 0.000000000000000000, 5.500000000000000000 ) ) ;
#221 = APPLICATION_PROTOCOL_DEFINITION ( 'international standard', 'config_control_design', 1994, #571 ) ;
#222 = VERTEX_POINT ( 'NONE', #29 ) ;
#223 = AXIS2_PLACEMENT_3D ( 'NONE', #155, #1873, #1515 ) ;
#224 = ORIENTED_EDGE ( 'NONE', *, *, #1807, .F. ) ;
#225 = LINE ( 'NONE', #1450, #293 ) ;
#226 = CARTESIAN_POINT ( 'NONE',  ( -25.93292131147529744, 0.000000000000000000, -1.530733729460359571 ) ) ;
#227 = CARTESIAN_POINT ( 'NONE',  ( -20.27207793864214125, 0.000000000000000000, 9.000000000000007105 ) ) ;
#228 = VERTEX_POINT ( 'NONE', #713 ) ;
#229 = DIRECTION ( 'NONE',  ( 4.336808689942013792E-16, 0.000000000000000000, -1.000000000000000000 ) ) ;
#230 = AXIS2_PLACEMENT_3D ( 'NONE', #948, #1283, #1631 ) ;
#231 = DIRECTION ( 'NONE',  ( 0.000000000000000000, 1.000000000000000000, 0.000000000000000000 ) ) ;
#232 = AXIS2_PLACEMENT_3D ( 'NONE', #2098, #56, #229 ) ;
#233 = ORIENTED_EDGE ( 'NONE', *, *, #1946, .F. ) ;
#234 = ORIENTED_EDGE ( 'NONE', *, *, #633, .T. ) ;
#235 = LINE ( 'NONE', #929, #108 ) ;
#236 = CARTESIAN_POINT ( 'NONE',  ( -25.93292131147529744, 0.1000000000000000056, -1.530733729460359571 ) ) ;
#237 = EDGE_CURVE ( 'NONE', #24, #2121, #373, .T. ) ;
#238 = DIRECTION ( 'NONE',  ( -0.000000000000000000, 1.000000000000000000, -0.000000000000000000 ) ) ;
#239 = ORIENTED_EDGE ( 'NONE', *, *, #1037, .T. ) ;
#240 = DIRECTION ( 'NONE',  ( 0.000000000000000000, 1.000000000000000000, -0.000000000000000000 ) ) ;
#241 = DESIGN_CONTEXT ( 'detailed design', #571, 'design' ) ;
#242 = CARTESIAN_POINT ( 'NONE',  ( 29.50275582214078440, 0.000000000000000000, -4.922824761030970997 ) ) ;
#243 = EDGE_CURVE ( 'NONE', #687, #1448, #344, .T. ) ;
#244 = CIRCLE ( 'NONE', #1785, 2.000000000000000000 ) ;
#245 = CALENDAR_DATE ( 2020, 9, 10 ) ;
#246 = ORIENTED_EDGE ( 'NONE', *, *, #936, .F. ) ;
#247 = EDGE_CURVE ( 'NONE', #136, #1788, #1020, .T. ) ;
#248 = ORIENTED_EDGE ( 'NONE', *, *, #1700, .F. ) ;
#249 = ORIENTED_EDGE ( 'NONE', *, *, #2036, .F. ) ;
#250 = CARTESIAN_POINT ( 'NONE',  ( 26.82397179558514821, 0.1000000000000000056, 1.544331966548038615 ) ) ;
#251 = EDGE_CURVE ( 'NONE', #690, #897, #2004, .T. ) ;
#252 = DIRECTION ( 'NONE',  ( 1.000000000000000000, 0.000000000000000000, -1.224646799147353207E-16 ) ) ;
#253 = DIRECTION ( 'NONE',  ( 0.000000000000000000, 1.000000000000000000, 0.000000000000000000 ) ) ;
#254 = EDGE_LOOP ( 'NONE', ( #1221, #1392, #234, #36 ) ) ;
#255 = DIRECTION ( 'NONE',  ( 0.3826834323650905589, 0.000000000000000000, -0.9238795325112865164 ) ) ;
#256 = CIRCLE ( 'NONE', #1362, 1.000000000000000000 ) ;
#257 = CARTESIAN_POINT ( 'NONE',  ( 24.94994949184141930, 0.000000000000000000, 2.932870912732501445 ) ) ;
#258 = ORIENTED_EDGE ( 'NONE', *, *, #1344, .F. ) ;
#259 = ORIENTED_EDGE ( 'NONE', *, *, #1336, .F. ) ;
#260 = ORIENTED_EDGE ( 'NONE', *, *, #1760, .T. ) ;
#261 = AXIS2_PLACEMENT_3D ( 'NONE', #2149, #620, #283 ) ;
#262 = FACE_OUTER_BOUND ( 'NONE', #300, .T. ) ;
#263 = VECTOR ( 'NONE', #518, 1000.000000000000000 ) ;
#264 = LINE ( 'NONE', #1309, #1441 ) ;
#265 = DIRECTION ( 'NONE',  ( 0.000000000000000000, -1.000000000000000000, 0.000000000000000000 ) ) ;
#266 = EDGE_CURVE ( 'NONE', #981, #1916, #1706, .T. ) ;
#267 = AXIS2_PLACEMENT_3D ( 'NONE', #914, #57, #746 ) ;
#268 = LINE ( 'NONE', #1147, #1734 ) ;
#269 = DIRECTION ( 'NONE',  ( 0.000000000000000000, 0.000000000000000000, 1.000000000000000000 ) ) ;
#270 = APPROVAL_DATE_TIME ( #438, #212 ) ;
#271 = EDGE_LOOP ( 'NONE', ( #918, #2113, #1288, #33 ) ) ;
#272 = VERTEX_POINT ( 'NONE', #2068 ) ;
#273 = ORIENTED_EDGE ( 'NONE', *, *, #868, .F. ) ;
#274 = VECTOR ( 'NONE', #1202, 1000.000000000000000 ) ;
#275 = CARTESIAN_POINT ( 'NONE',  ( 30.04541879847164765, 0.000000000000000000, -27.66056170225925470 ) ) ;
#276 = LINE ( 'NONE', #957, #770 ) ;
#277 = DIRECTION ( 'NONE',  ( 0.000000000000000000, 0.000000000000000000, 1.000000000000000000 ) ) ;
#278 = CARTESIAN_POINT ( 'NONE',  ( -16.93118474904564863, 0.1000000000000000056, 4.000000000000007994 ) ) ;
#279 = ORIENTED_EDGE ( 'NONE', *, *, #1725, .F. ) ;
#280 = ORIENTED_EDGE ( 'NONE', *, *, #1301, .T. ) ;
#281 = CARTESIAN_POINT ( 'NONE',  ( -27.31170818283484891, 0.1000000000000000056, -7.995170809621832575 ) ) ;
#282 = ADVANCED_FACE ( 'NONE', ( #850 ), #1186, .F. ) ;
#283 = DIRECTION ( 'NONE',  ( 0.000000000000000000, 0.000000000000000000, -1.000000000000000000 ) ) ;
#284 = LINE ( 'NONE', #63, #803 ) ;
#285 = CC_DESIGN_PERSON_AND_ORGANIZATION_ASSIGNMENT ( #548, #1552, ( #172 ) ) ;
#286 = DIRECTION ( 'NONE',  ( 0.000000000000000000, 0.000000000000000000, 1.000000000000000000 ) ) ;
#287 = EDGE_CURVE ( 'NONE', #107, #228, #207, .T. ) ;
#288 = DIRECTION ( 'NONE',  ( 0.3826834323650905589, 0.000000000000000000, 0.9238795325112864054 ) ) ;
#289 = APPROVAL_ROLE ( '' ) ;
#290 = EDGE_LOOP ( 'NONE', ( #1953, #1262, #1277, #323 ) ) ;
#291 = AXIS2_PLACEMENT_3D ( 'NONE', #354, #1046, #501 ) ;
#292 = EDGE_LOOP ( 'NONE', ( #418, #1554, #1814, #41 ) ) ;
#293 = VECTOR ( 'NONE', #1073, 1000.000000000000000 ) ;
#294 = CARTESIAN_POINT ( 'NONE',  ( -29.15946724785742106, 0.1000000000000000056, -7.229803944891652456 ) ) ;
#295 = CARTESIAN_POINT ( 'NONE',  ( 28.73738895741060162, 0.000000000000000000, -3.075065696008398408 ) ) ;
#296 = FACE_BOUND ( 'NONE', #1219, .T. ) ;
#297 = VECTOR ( 'NONE', #857, 1000.000000000000000 ) ;
#298 = LINE ( 'NONE', #497, #1762 ) ;
#299 = ORIENTED_EDGE ( 'NONE', *, *, #1831, .F. ) ;
#300 = EDGE_LOOP ( 'NONE', ( #82, #40, #775, #763 ) ) ;
#301 = DIRECTION ( 'NONE',  ( 0.000000000000000000, -1.000000000000000000, 0.000000000000000000 ) ) ;
#302 = PLANE ( 'NONE',  #132 ) ;
#303 = DIRECTION ( 'NONE',  ( -1.000000000000000000, 0.000000000000000000, 0.000000000000000000 ) ) ;
#304 = VECTOR ( 'NONE', #1492, 1000.000000000000000 ) ;
#305 = AXIS2_PLACEMENT_3D ( 'NONE', #1248, #45, #1258 ) ;
#306 = EDGE_CURVE ( 'NONE', #272, #1419, #1195, .T. ) ;
#307 = CARTESIAN_POINT ( 'NONE',  ( 7.499999999999984013, 0.1000000000000000056, -72.00000000000004263 ) ) ;
#308 = CARTESIAN_POINT ( 'NONE',  ( 27.90636399587754113, 0.1000000000000000056, 4.157457896300791766 ) ) ;
#309 = CC_DESIGN_DATE_AND_TIME_ASSIGNMENT ( #376, #1059, ( #1356 ) ) ;
#310 = ORIENTED_EDGE ( 'NONE', *, *, #633, .F. ) ;
#311 = EDGE_CURVE ( 'NONE', #1055, #27, #532, .T. ) ;
#312 = VERTEX_POINT ( 'NONE', #1563 ) ;
#313 = DIRECTION ( 'NONE',  ( 0.9238795325112861834, 0.000000000000000000, -0.3826834323650911140 ) ) ;
#314 = EDGE_CURVE ( 'NONE', #500, #1793, #1528, .T. ) ;
#315 = CARTESIAN_POINT ( 'NONE',  ( -15.64168576756670781, 0.000000000000000000, 4.500000000000003553 ) ) ;
#316 = CARTESIAN_POINT ( 'NONE',  ( -4.000000000000000000, 0.1000000000000000056, -65.00000000000002842 ) ) ;
#317 = DIRECTION ( 'NONE',  ( 0.000000000000000000, 0.000000000000000000, 1.000000000000000000 ) ) ;
#318 = AXIS2_PLACEMENT_3D ( 'NONE', #1179, #2018, #483 ) ;
#319 = EDGE_CURVE ( 'NONE', #534, #1227, #1215, .T. ) ;
#320 = CARTESIAN_POINT ( 'NONE',  ( -24.18458262711124007, 0.1000000000000000056, 2.780629977755073590 ) ) ;
#321 = DIRECTION ( 'NONE',  ( 1.000000000000000000, 0.000000000000000000, 1.734723475976805517E-15 ) ) ;
#322 = ORIENTED_EDGE ( 'NONE', *, *, #592, .T. ) ;
#323 = ORIENTED_EDGE ( 'NONE', *, *, #675, .F. ) ;
#324 = DIRECTION ( 'NONE',  ( 0.000000000000000000, 0.000000000000000000, 1.000000000000000000 ) ) ;
#325 = LINE ( 'NONE', #336, #1077 ) ;
#326 = CIRCLE ( 'NONE', #538, 10.00000000000000888 ) ;
#327 = FACE_BOUND ( 'NONE', #572, .T. ) ;
#328 = DIRECTION ( 'NONE',  ( -0.3826834323650901148, 0.000000000000000000, 0.9238795325112866275 ) ) ;
#329 = PRODUCT_DEFINITION_SHAPE ( 'NONE', 'NONE',  #950 ) ;
#330 = DIRECTION ( 'NONE',  ( 0.000000000000000000, -1.000000000000000000, -0.000000000000000000 ) ) ;
#331 = DIRECTION ( 'NONE',  ( 1.000000000000000000, 0.000000000000000000, 8.953411488912554654E-16 ) ) ;
#332 = ORIENTED_EDGE ( 'NONE', *, *, #798, .T. ) ;
#333 = ORIENTED_EDGE ( 'NONE', *, *, #551, .T. ) ;
#334 = EDGE_CURVE ( 'NONE', #210, #2033, #1540, .T. ) ;
#335 = DIRECTION ( 'NONE',  ( -0.000000000000000000, 1.000000000000000000, -0.000000000000000000 ) ) ;
#336 = CARTESIAN_POINT ( 'NONE',  ( -27.90636399587754113, 0.000000000000000000, 4.157457896300791766 ) ) ;
#337 = CARTESIAN_POINT ( 'NONE',  ( -28.67173086060772036, 0.1000000000000000056, 2.309698831278218734 ) ) ;
#338 = FACE_OUTER_BOUND ( 'NONE', #1910, .T. ) ;
#339 = CARTESIAN_POINT ( 'NONE',  ( 31.35051488716335300, 0.1000000000000000056, -4.157457896300789990 ) ) ;
#340 = VECTOR ( 'NONE', #2087, 1000.000000000000000 ) ;
#341 = DIRECTION ( 'NONE',  ( -0.000000000000000000, -1.000000000000000000, -0.000000000000000000 ) ) ;
#342 = ORIENTED_EDGE ( 'NONE', *, *, #1290, .F. ) ;
#343 = ADVANCED_FACE ( 'NONE', ( #688 ), #1372, .F. ) ;
#344 = LINE ( 'NONE', #2035, #679 ) ;
#345 = FACE_OUTER_BOUND ( 'NONE', #893, .T. ) ;
#346 = VERTEX_POINT ( 'NONE', #362 ) ;
#347 = LINE ( 'NONE', #337, #529 ) ;
#348 = EDGE_CURVE ( 'NONE', #346, #1185, #1598, .T. ) ;
#349 = CARTESIAN_POINT ( 'NONE',  ( 26.05860493085496898, 0.1000000000000000056, 3.392091031570611648 ) ) ;
#350 = VECTOR ( 'NONE', #808, 1000.000000000000000 ) ;
#351 = DIRECTION ( 'NONE',  ( -0.000000000000000000, 1.000000000000000000, -0.000000000000000000 ) ) ;
#352 = ORIENTED_EDGE ( 'NONE', *, *, #1869, .T. ) ;
#353 = ADVANCED_FACE ( 'NONE', ( #1922 ), #1960, .F. ) ;
#354 = CARTESIAN_POINT ( 'NONE',  ( 29.15946724785742461, 0.1000000000000000056, -7.229803944891651568 ) ) ;
#355 = DIRECTION ( 'NONE',  ( -0.3826834323650901148, 0.000000000000000000, -0.9238795325112866275 ) ) ;
#356 = CC_DESIGN_APPROVAL ( #212, ( #1356 ) ) ;
#357 = EDGE_LOOP ( 'NONE', ( #260, #1115, #591, #2145 ) ) ;
#358 = DIRECTION ( 'NONE',  ( -0.000000000000000000, -1.000000000000000000, -0.000000000000000000 ) ) ;
#359 = CARTESIAN_POINT ( 'NONE',  ( 16.93118474904564152, 0.1000000000000000056, 4.000000000000007994 ) ) ;
#360 = LINE ( 'NONE', #1585, #18 ) ;
#361 = VERTEX_POINT ( 'NONE', #387 ) ;
#362 = CARTESIAN_POINT ( 'NONE',  ( 15.64168576756670781, 0.000000000000000000, 5.499999999999998224 ) ) ;
#363 = AXIS2_PLACEMENT_3D ( 'NONE', #1096, #1755, #558 ) ;
#364 = ORIENTED_EDGE ( 'NONE', *, *, #1775, .F. ) ;
#365 = FACE_OUTER_BOUND ( 'NONE', #208, .T. ) ;
#366 = EDGE_LOOP ( 'NONE', ( #527, #748, #1417, #2002 ) ) ;
#367 = LINE ( 'NONE', #694, #1042 ) ;
#368 = EDGE_CURVE ( 'NONE', #823, #842, #1723, .T. ) ;
#369 = ORIENTED_EDGE ( 'NONE', *, *, #419, .T. ) ;
#370 = CARTESIAN_POINT ( 'NONE',  ( 19.86654347149796607, 0.1000000000000000056, -3.086582838174545707 ) ) ;
#371 = AXIS2_PLACEMENT_3D ( 'NONE', #1483, #1787, #443 ) ;
#372 = VERTEX_POINT ( 'NONE', #96 ) ;
#373 = LINE ( 'NONE', #37, #177 ) ;
#374 = CC_DESIGN_PERSON_AND_ORGANIZATION_ASSIGNMENT ( #2069, #533, ( #172 ) ) ;
#375 = EDGE_CURVE ( 'NONE', #219, #1022, #1250, .T. ) ;
#376 = DATE_AND_TIME ( #1229, #393 ) ;
#377 = VERTEX_POINT ( 'NONE', #220 ) ;
#378 = ORIENTED_EDGE ( 'NONE', *, *, #419, .F. ) ;
#379 = EDGE_LOOP ( 'NONE', ( #1432, #1804, #1945, #420 ) ) ;
#380 = ADVANCED_FACE ( 'NONE', ( #2089 ), #901, .F. ) ;
#381 = DIRECTION ( 'NONE',  ( 0.000000000000000000, 0.000000000000000000, 1.000000000000000000 ) ) ;
#382 = LINE ( 'NONE', #872, #1623 ) ;
#383 = ORIENTED_EDGE ( 'NONE', *, *, #1668, .T. ) ;
#384 = CARTESIAN_POINT ( 'NONE',  ( 27.90636399587754113, 0.000000000000000000, 4.157457896300791766 ) ) ;
#385 = EDGE_LOOP ( 'NONE', ( #249, #1083, #697, #1737 ) ) ;
#386 = AXIS2_PLACEMENT_3D ( 'NONE', #1500, #469, #1157 ) ;
#387 = CARTESIAN_POINT ( 'NONE',  ( -40.57722159015275309, 0.1000000000000000056, -53.08658283817456436 ) ) ;
#388 = DIRECTION ( 'NONE',  ( 1.000000000000000000, 0.000000000000000000, 0.000000000000000000 ) ) ;
#389 = ORIENTED_EDGE ( 'NONE', *, *, #727, .F. ) ;
#390 = ORIENTED_EDGE ( 'NONE', *, *, #1602, .T. ) ;
#391 = EDGE_LOOP ( 'NONE', ( #793, #2081, #1087, #1742 ) ) ;
#392 = DIRECTION ( 'NONE',  ( 1.734723475976805517E-15, -0.000000000000000000, -1.000000000000000000 ) ) ;
#393 = LOCAL_TIME ( 16, 1, 12.00000000000000000, #879 ) ;
#394 = CARTESIAN_POINT ( 'NONE',  ( 24.18458262711124007, 0.000000000000000000, 4.780629977755073590 ) ) ;
#395 = VECTOR ( 'NONE', #1857, 1000.000000000000114 ) ;
#396 = ORIENTED_EDGE ( 'NONE', *, *, #1331, .T. ) ;
#397 = AXIS2_PLACEMENT_3D ( 'NONE', #1926, #562, #599 ) ;
#398 = VECTOR ( 'NONE', #680, 1000.000000000000000 ) ;
#399 = CARTESIAN_POINT ( 'NONE',  ( -24.18458262711124007, 0.000000000000000000, 2.780629977755073590 ) ) ;
#400 = ORIENTED_EDGE ( 'NONE', *, *, #25, .F. ) ;
#401 = DIRECTION ( 'NONE',  ( 0.000000000000000000, 1.000000000000000000, 0.000000000000000000 ) ) ;
#402 = DATE_AND_TIME ( #1421, #1929 ) ;
#403 = ORIENTED_EDGE ( 'NONE', *, *, #1311, .F. ) ;
#404 = AXIS2_PLACEMENT_3D ( 'NONE', #1534, #2174, #1493 ) ;
#405 = VERTEX_POINT ( 'NONE', #257 ) ;
#406 = DIRECTION ( 'NONE',  ( -0.000000000000000000, 1.000000000000000000, -0.000000000000000000 ) ) ;
#407 = EDGE_CURVE ( 'NONE', #1469, #1039, #85, .T. ) ;
#408 = FACE_OUTER_BOUND ( 'NONE', #1233, .T. ) ;
#409 = CARTESIAN_POINT ( 'NONE',  ( -35.95782392759633694, 0.1000000000000000056, -65.00000000000002842 ) ) ;
#410 = ORIENTED_EDGE ( 'NONE', *, *, #1117, .F. ) ;
#411 = ADVANCED_FACE ( 'NONE', ( #1949 ), #415, .F. ) ;
#412 = DIRECTION ( 'NONE',  ( -0.000000000000000000, 1.000000000000000000, -0.000000000000000000 ) ) ;
#413 = EDGE_CURVE ( 'NONE', #201, #499, #1069, .T. ) ;
#414 = VECTOR ( 'NONE', #154, 1000.000000000000000 ) ;
#415 = CYLINDRICAL_SURFACE ( 'NONE', #363, 0.9999999999999978906 ) ;
#416 = VECTOR ( 'NONE', #1116, 1000.000000000000000 ) ;
#417 = CARTESIAN_POINT ( 'NONE',  ( -35.95782392759633694, 0.000000000000000000, -54.99999999999999289 ) ) ;
#418 = ORIENTED_EDGE ( 'NONE', *, *, #2078, .T. ) ;
#419 = EDGE_CURVE ( 'NONE', #1793, #1022, #655, .T. ) ;
#420 = ORIENTED_EDGE ( 'NONE', *, *, #334, .T. ) ;
#421 = FACE_OUTER_BOUND ( 'NONE', #1479, .T. ) ;
#422 = CARTESIAN_POINT ( 'NONE',  ( 26.82397179558514821, 0.1000000000000000056, 1.544331966548038615 ) ) ;
#423 = CARTESIAN_POINT ( 'NONE',  ( -2.000000000000000444, 0.000000000000000000, 5.499999999999998224 ) ) ;
#424 = CYLINDRICAL_SURFACE ( 'NONE', #230, 2.000000000000000000 ) ;
#425 = ORIENTED_EDGE ( 'NONE', *, *, #164, .T. ) ;
#426 = DIRECTION ( 'NONE',  ( -0.000000000000000000, 1.000000000000000000, -0.000000000000000000 ) ) ;
#427 = DIRECTION ( 'NONE',  ( -0.000000000000000000, 1.000000000000000000, -0.000000000000000000 ) ) ;
#428 = CIRCLE ( 'NONE', #815, 5.000000000000000888 ) ;
#429 = VERTEX_POINT ( 'NONE', #242 ) ;
#430 = ORIENTED_EDGE ( 'NONE', *, *, #946, .T. ) ;
#431 = CARTESIAN_POINT ( 'NONE',  ( -28.67173086060772036, 0.1000000000000000056, 2.309698831278218734 ) ) ;
#432 = ADVANCED_FACE ( 'NONE', ( #2101 ), #733, .F. ) ;
#433 = CARTESIAN_POINT ( 'NONE',  ( -23.10219042681885071, 0.000000000000000000, 2.167504048002320438 ) ) ;
#434 = DIRECTION ( 'NONE',  ( -0.000000000000000000, 1.000000000000000000, -0.000000000000000000 ) ) ;
#435 = LINE ( 'NONE', #932, #16 ) ;
#436 = CARTESIAN_POINT ( 'NONE',  ( 45.19661925270919767, 0.000000000000000000, -51.17316567634908608 ) ) ;
#437 = PLANE ( 'NONE',  #856 ) ;
#438 = DATE_AND_TIME ( #68, #2108 ) ;
#439 = VERTEX_POINT ( 'NONE', #1766 ) ;
#440 = EDGE_LOOP ( 'NONE', ( #1782, #1442, #400, #1676 ) ) ;
#441 = ORIENTED_EDGE ( 'NONE', *, *, #819, .F. ) ;
#442 = CYLINDRICAL_SURFACE ( 'NONE', #650, 2.000000000000000000 ) ;
#443 = DIRECTION ( 'NONE',  ( 0.000000000000000000, 0.000000000000000000, 1.000000000000000000 ) ) ;
#444 = LINE ( 'NONE', #1622, #91 ) ;
#445 = CARTESIAN_POINT ( 'NONE',  ( 15.64168576756670781, 0.1000000000000000056, 3.500000000000001776 ) ) ;
#446 = VERTEX_POINT ( 'NONE', #1611 ) ;
#447 = ORIENTED_EDGE ( 'NONE', *, *, #1536, .F. ) ;
#448 = CARTESIAN_POINT ( 'NONE',  ( 19.86654347149796607, 0.000000000000000000, -3.086582838174545707 ) ) ;
#449 = EDGE_CURVE ( 'NONE', #2177, #786, #1797, .T. ) ;
#450 = CARTESIAN_POINT ( 'NONE',  ( 4.000000000000000000, 0.1000000000000000056, -80.00000000000000000 ) ) ;
#451 = CARTESIAN_POINT ( 'NONE',  ( 15.64168576756670781, 0.000000000000000000, 4.500000000000000000 ) ) ;
#452 = FACE_OUTER_BOUND ( 'NONE', #1897, .T. ) ;
#453 = DIRECTION ( 'NONE',  ( -0.9238795325112865164, 0.000000000000000000, 0.3826834323650906144 ) ) ;
#454 = ORIENTED_EDGE ( 'NONE', *, *, #1149, .T. ) ;
#455 = ORIENTED_EDGE ( 'NONE', *, *, #886, .F. ) ;
#456 = DIRECTION ( 'NONE',  ( 0.000000000000000000, 1.000000000000000000, 0.000000000000000000 ) ) ;
#457 = CIRCLE ( 'NONE', #605, 10.00000000000000888 ) ;
#458 = DIRECTION ( 'NONE',  ( 0.000000000000000000, 0.000000000000000000, 1.000000000000000000 ) ) ;
#459 = DIRECTION ( 'NONE',  ( 0.000000000000000000, 0.000000000000000000, 1.000000000000000000 ) ) ;
#460 = FACE_OUTER_BOUND ( 'NONE', #1846, .T. ) ;
#461 = LINE ( 'NONE', #1819, #2116 ) ;
#462 = ORIENTED_EDGE ( 'NONE', *, *, #2106, .T. ) ;
#463 = AXIS2_PLACEMENT_3D ( 'NONE', #1815, #1135, #814 ) ;
#464 = AXIS2_PLACEMENT_3D ( 'NONE', #185, #844, #2047 ) ;
#465 = ORIENTED_EDGE ( 'NONE', *, *, #287, .F. ) ;
#466 = DIRECTION ( 'NONE',  ( -0.000000000000000000, 1.000000000000000000, -0.000000000000000000 ) ) ;
#467 = EDGE_CURVE ( 'NONE', #786, #2177, #758, .T. ) ;
#468 = VECTOR ( 'NONE', #766, 1000.000000000000114 ) ;
#469 = DIRECTION ( 'NONE',  ( 0.000000000000000000, 1.000000000000000000, 0.000000000000000000 ) ) ;
#470 = DIRECTION ( 'NONE',  ( -0.3826834323650904479, 0.000000000000000000, 0.9238795325112865164 ) ) ;
#471 = VECTOR ( 'NONE', #769, 1000.000000000000000 ) ;
#472 = CARTESIAN_POINT ( 'NONE',  ( -22.33682356208866437, 0.000000000000000000, 4.015263113024895247 ) ) ;
#473 = EDGE_CURVE ( 'NONE', #720, #1586, #759, .T. ) ;
#474 = AXIS2_PLACEMENT_3D ( 'NONE', #1459, #1239, #1260 ) ;
#475 = ADVANCED_FACE ( 'NONE', ( #596 ), #1110, .F. ) ;
#476 = ADVANCED_FACE ( 'NONE', ( #2135 ), #437, .F. ) ;
#477 = DIRECTION ( 'NONE',  ( 0.000000000000000000, 1.000000000000000000, -0.000000000000000000 ) ) ;
#478 = EDGE_LOOP ( 'NONE', ( #579, #1231, #801, #1604 ) ) ;
#479 = ORIENTED_EDGE ( 'NONE', *, *, #1025, .F. ) ;
#480 = CARTESIAN_POINT ( 'NONE',  ( -15.64168576756670781, 0.000000000000000000, 5.500000000000001776 ) ) ;
#481 = DIRECTION ( 'NONE',  ( -0.000000000000000000, 1.000000000000000000, -0.000000000000000000 ) ) ;
#482 = EDGE_CURVE ( 'NONE', #27, #1758, #1296, .T. ) ;
#483 = DIRECTION ( 'NONE',  ( 1.734723475976807094E-15, 0.000000000000000000, 1.000000000000000000 ) ) ;
#484 = FACE_OUTER_BOUND ( 'NONE', #1984, .T. ) ;
#485 = AXIS2_PLACEMENT_3D ( 'NONE', #1699, #1690, #639 ) ;
#486 = VECTOR ( 'NONE', #1094, 1000.000000000000000 ) ;
#487 = LINE ( 'NONE', #1525, #685 ) ;
#488 = DIRECTION ( 'NONE',  ( 0.000000000000000000, 0.000000000000000000, -1.000000000000000000 ) ) ;
#489 = ORIENTED_EDGE ( 'NONE', *, *, #1894, .F. ) ;
#490 = VERTEX_POINT ( 'NONE', #1304 ) ;
#491 = CARTESIAN_POINT ( 'NONE',  ( 2.000000000000000444, 0.000000000000000000, 5.500000000000000000 ) ) ;
#492 = PLANE ( 'NONE',  #1863 ) ;
#493 = ADVANCED_FACE ( 'NONE', ( #2144 ), #616, .T. ) ;
#494 = DIRECTION ( 'NONE',  ( -0.000000000000000000, -0.000000000000000000, -1.000000000000000000 ) ) ;
#495 = DIRECTION ( 'NONE',  ( 0.000000000000000000, -0.000000000000000000, 1.000000000000000000 ) ) ;
#496 = AXIS2_PLACEMENT_3D ( 'NONE', #1464, #796, #1482 ) ;
#497 = CARTESIAN_POINT ( 'NONE',  ( -34.99999999999999289, 0.1000000000000000056, -80.00000000000002842 ) ) ;
#498 = CARTESIAN_POINT ( 'NONE',  ( 35.95782392759633694, 0.000000000000000000, -65.00000000000000000 ) ) ;
#499 = VERTEX_POINT ( 'NONE', #445 ) ;
#500 = VERTEX_POINT ( 'NONE', #1132 ) ;
#501 = DIRECTION ( 'NONE',  ( -1.734723475976807094E-15, 0.000000000000000000, 1.000000000000000000 ) ) ;
#502 = DIRECTION ( 'NONE',  ( 0.000000000000000000, 0.000000000000000000, 1.000000000000000000 ) ) ;
#503 = AXIS2_PLACEMENT_3D ( 'NONE', #2169, #1992, #1837 ) ;
#504 = VECTOR ( 'NONE', #2186, 1000.000000000000000 ) ;
#505 = CARTESIAN_POINT ( 'NONE',  ( 35.95782392759633694, 0.1000000000000000056, -54.99999999999999289 ) ) ;
#506 = FACE_BOUND ( 'NONE', #573, .T. ) ;
#507 = CARTESIAN_POINT ( 'NONE',  ( -7.499999999999981348, 0.1000000000000000056, -70.00000000000002842 ) ) ;
#508 = EDGE_CURVE ( 'NONE', #1930, #1055, #461, .T. ) ;
#509 = VECTOR ( 'NONE', #1652, 1000.000000000000114 ) ;
#510 = CARTESIAN_POINT ( 'NONE',  ( -2.000000000000000444, 0.000000000000000000, 3.499999999999997780 ) ) ;
#511 = VERTEX_POINT ( 'NONE', #2000 ) ;
#512 = DIRECTION ( 'NONE',  ( 4.336808689942013792E-16, -0.000000000000000000, -1.000000000000000000 ) ) ;
#513 = ADVANCED_FACE ( 'NONE', ( #623 ), #1988, .F. ) ;
#514 = CYLINDRICAL_SURFACE ( 'NONE', #142, 0.9999999999999983347 ) ;
#515 = FACE_OUTER_BOUND ( 'NONE', #565, .T. ) ;
#516 = CARTESIAN_POINT ( 'NONE',  ( -29.50275582214078440, 0.1000000000000000056, -4.922824761030970997 ) ) ;
#517 = CIRCLE ( 'NONE', #371, 10.00000000000000888 ) ;
#518 = DIRECTION ( 'NONE',  ( -0.000000000000000000, 1.000000000000000000, -0.000000000000000000 ) ) ;
#519 = VECTOR ( 'NONE', #392, 1000.000000000000000 ) ;
#520 = EDGE_CURVE ( 'NONE', #222, #1565, #1547, .T. ) ;
#521 = CARTESIAN_POINT ( 'NONE',  ( 27.49999999999998579, 0.000000000000000000, -72.00000000000004263 ) ) ;
#522 = VERTEX_POINT ( 'NONE', #1812 ) ;
#523 = CARTESIAN_POINT ( 'NONE',  ( 15.64168576756670781, 0.000000000000000000, 3.500000000000001776 ) ) ;
#524 = CARTESIAN_POINT ( 'NONE',  ( 35.95782392759633694, 0.1000000000000000056, -65.00000000000002842 ) ) ;
#525 = ORIENTED_EDGE ( 'NONE', *, *, #1499, .F. ) ;
#526 = LINE ( 'NONE', #1245, #1313 ) ;
#527 = ORIENTED_EDGE ( 'NONE', *, *, #2173, .F. ) ;
#528 = DIRECTION ( 'NONE',  ( 0.000000000000000000, 0.000000000000000000, 1.000000000000000000 ) ) ;
#529 = VECTOR ( 'NONE', #1015, 1000.000000000000000 ) ;
#530 = CARTESIAN_POINT ( 'NONE',  ( 25.93292131147529744, 0.000000000000000000, -0.5307337294603616806 ) ) ;
#531 = ORIENTED_EDGE ( 'NONE', *, *, #95, .T. ) ;
#532 = LINE ( 'NONE', #159, #186 ) ;
#533 = PERSON_AND_ORGANIZATION_ROLE ( 'design_supplier' ) ;
#534 = VERTEX_POINT ( 'NONE', #959 ) ;
#535 = CARTESIAN_POINT ( 'NONE',  ( 35.00000000000000000, 0.000000000000000000, -65.00000000000002842 ) ) ;
#536 = ORIENTED_EDGE ( 'NONE', *, *, #1244, .F. ) ;
#537 = ADVANCED_FACE ( 'NONE', ( #1643 ), #1468, .F. ) ;
#538 = AXIS2_PLACEMENT_3D ( 'NONE', #417, #902, #1564 ) ;
#539 = DIRECTION ( 'NONE',  ( 0.3826834323650881720, -0.000000000000000000, 0.9238795325112874046 ) ) ;
#540 = VECTOR ( 'NONE', #678, 1000.000000000000000 ) ;
#541 = ORIENTED_EDGE ( 'NONE', *, *, #348, .T. ) ;
#542 = EDGE_CURVE ( 'NONE', #1134, #522, #1314, .T. ) ;
#543 = CARTESIAN_POINT ( 'NONE',  ( -35.95782392759633694, 0.000000000000000000, -60.00000000000001421 ) ) ;
#544 = EDGE_LOOP ( 'NONE', ( #489, #724, #233, #1242, #709, #557, #479, #1434 ) ) ;
#545 = EDGE_CURVE ( 'NONE', #1227, #1916, #1150, .T. ) ;
#546 = VECTOR ( 'NONE', #43, 1000.000000000000000 ) ;
#547 = DIRECTION ( 'NONE',  ( -0.000000000000000000, -1.000000000000000000, -0.000000000000000000 ) ) ;
#548 = PERSON_AND_ORGANIZATION ( #1375, #1683 ) ;
#549 = ORIENTED_EDGE ( 'NONE', *, *, #1301, .F. ) ;
#550 = EDGE_LOOP ( 'NONE', ( #119, #531, #2015, #1197 ) ) ;
#551 = EDGE_CURVE ( 'NONE', #173, #44, #264, .T. ) ;
#552 = CARTESIAN_POINT ( 'NONE',  ( -16.93118474904564863, 0.1000000000000000056, 9.000000000000007105 ) ) ;
#553 = CARTESIAN_POINT ( 'NONE',  ( -35.95782392759631563, 0.1000000000000000056, -60.00000000000000711 ) ) ;
#554 = ORIENTED_EDGE ( 'NONE', *, *, #2195, .F. ) ;
#555 = CARTESIAN_POINT ( 'NONE',  ( 7.499999999999984013, 0.1000000000000000056, -72.00000000000004263 ) ) ;
#556 = VECTOR ( 'NONE', #1324, 1000.000000000000000 ) ;
#557 = ORIENTED_EDGE ( 'NONE', *, *, #1997, .F. ) ;
#558 = DIRECTION ( 'NONE',  ( 0.000000000000000000, 0.000000000000000000, 1.000000000000000000 ) ) ;
#559 = PERSON_AND_ORGANIZATION ( #1375, #1683 ) ;
#560 = ORIENTED_EDGE ( 'NONE', *, *, #1506, .F. ) ;
#561 = ORIENTED_EDGE ( 'NONE', *, *, #798, .F. ) ;
#562 = DIRECTION ( 'NONE',  ( 0.000000000000000000, -1.000000000000000000, 0.000000000000000000 ) ) ;
#563 = PLANE ( 'NONE',  #28 ) ;
#564 = LINE ( 'NONE', #728, #1224 ) ;
#565 = EDGE_LOOP ( 'NONE', ( #1141, #1305, #862, #1317 ) ) ;
#566 = DIRECTION ( 'NONE',  ( -1.000000000000000000, -0.000000000000000000, 8.953411488912554654E-16 ) ) ;
#567 = ORIENTED_EDGE ( 'NONE', *, *, #482, .T. ) ;
#568 = EDGE_CURVE ( 'NONE', #49, #44, #1282, .T. ) ;
#569 = DIRECTION ( 'NONE',  ( 0.000000000000000000, 0.000000000000000000, 1.000000000000000000 ) ) ;
#570 = ORIENTED_EDGE ( 'NONE', *, *, #287, .T. ) ;
#571 = APPLICATION_CONTEXT ( 'configuration controlled 3d designs of mechanical parts and assemblies' ) ;
#572 = EDGE_LOOP ( 'NONE', ( #430, #2097 ) ) ;
#573 = EDGE_LOOP ( 'NONE', ( #182, #2080 ) ) ;
#574 = DIRECTION ( 'NONE',  ( 0.000000000000000000, -1.000000000000000000, 0.000000000000000000 ) ) ;
#575 = EDGE_CURVE ( 'NONE', #429, #1951, #1816, .T. ) ;
#576 = ADVANCED_FACE ( 'NONE', ( #956 ), #442, .T. ) ;
#577 = LINE ( 'NONE', #1268, #1270 ) ;
#578 = CIRCLE ( 'NONE', #463, 0.9999999999999978906 ) ;
#579 = ORIENTED_EDGE ( 'NONE', *, *, #247, .T. ) ;
#580 = CARTESIAN_POINT ( 'NONE',  ( -15.64168576756670781, 0.000000000000000000, 4.500000000000003553 ) ) ;
#581 = EDGE_CURVE ( 'NONE', #107, #823, #629, .T. ) ;
#582 = VECTOR ( 'NONE', #1292, 1000.000000000000000 ) ;
#583 = DIRECTION ( 'NONE',  ( 0.000000000000000000, 0.000000000000000000, -1.000000000000000000 ) ) ;
#584 = DATE_AND_TIME ( #2079, #1001 ) ;
#585 = VERTEX_POINT ( 'NONE', #1471 ) ;
#586 = ORIENTED_EDGE ( 'NONE', *, *, #121, .T. ) ;
#587 = CARTESIAN_POINT ( 'NONE',  ( 35.00000000000000000, 0.1000000000000000056, -65.00000000000002842 ) ) ;
#588 = EDGE_CURVE ( 'NONE', #1891, #885, #101, .T. ) ;
#589 = DIRECTION ( 'NONE',  ( 0.000000000000000000, 0.000000000000000000, 1.000000000000000000 ) ) ;
#590 = FACE_OUTER_BOUND ( 'NONE', #1236, .T. ) ;
#591 = ORIENTED_EDGE ( 'NONE', *, *, #1438, .F. ) ;
#592 = EDGE_CURVE ( 'NONE', #1951, #690, #112, .T. ) ;
#593 = DIRECTION ( 'NONE',  ( 0.000000000000000000, 0.000000000000000000, -1.000000000000000000 ) ) ;
#594 = EDGE_CURVE ( 'NONE', #1740, #39, #1786, .T. ) ;
#595 = CIRCLE ( 'NONE', #1234, 2.000000000000000000 ) ;
#596 = FACE_OUTER_BOUND ( 'NONE', #55, .T. ) ;
#597 = ORIENTED_EDGE ( 'NONE', *, *, #752, .F. ) ;
#598 = VERTEX_POINT ( 'NONE', #611 ) ;
#599 = DIRECTION ( 'NONE',  ( 0.000000000000000000, 0.000000000000000000, -1.000000000000000000 ) ) ;
#600 = CARTESIAN_POINT ( 'NONE',  ( 7.499999999999985789, 0.1000000000000000056, -70.00000000000002842 ) ) ;
#601 = DIRECTION ( 'NONE',  ( -1.000000000000000000, -0.000000000000000000, -0.000000000000000000 ) ) ;
#602 = CARTESIAN_POINT ( 'NONE',  ( -20.27207793864214125, 0.1000000000000000056, 9.000000000000007105 ) ) ;
#603 = LINE ( 'NONE', #1285, #858 ) ;
#604 = CARTESIAN_POINT ( 'NONE',  ( 15.64168576756670781, 0.000000000000000000, 5.499999999999998224 ) ) ;
#605 = AXIS2_PLACEMENT_3D ( 'NONE', #505, #1839, #651 ) ;
#606 = EDGE_LOOP ( 'NONE', ( #1561, #1584, #2138, #1460 ) ) ;
#607 = ORIENTED_EDGE ( 'NONE', *, *, #1203, .F. ) ;
#608 = EDGE_LOOP ( 'NONE', ( #98, #2025, #447, #1983 ) ) ;
#609 = CARTESIAN_POINT ( 'NONE',  ( 23.10219042681885071, 0.000000000000000000, 2.167504048002320438 ) ) ;
#610 = EDGE_CURVE ( 'NONE', #1412, #853, #1222, .T. ) ;
#611 = CARTESIAN_POINT ( 'NONE',  ( -22.33682356208865727, 0.1000000000000000056, 4.015263113024906794 ) ) ;
#612 = CARTESIAN_POINT ( 'NONE',  ( 34.99999999999999289, 0.000000000000000000, -80.00000000000002842 ) ) ;
#613 = LINE ( 'NONE', #2133, #1867 ) ;
#614 = CIRCLE ( 'NONE', #1535, 1.000000000000000000 ) ;
#615 = AXIS2_PLACEMENT_3D ( 'NONE', #521, #321, #676 ) ;
#616 = CYLINDRICAL_SURFACE ( 'NONE', #861, 5.000000000000000000 ) ;
#617 = EDGE_LOOP ( 'NONE', ( #1886, #2050, #1767, #1726 ) ) ;
#618 = ADVANCED_FACE ( 'NONE', ( #1299 ), #1826, .F. ) ;
#619 = ORIENTED_EDGE ( 'NONE', *, *, #1129, .T. ) ;
#620 = DIRECTION ( 'NONE',  ( 0.000000000000000000, 1.000000000000000000, -0.000000000000000000 ) ) ;
#621 = DIRECTION ( 'NONE',  ( -4.625929269271485914E-16, -0.000000000000000000, 1.000000000000000000 ) ) ;
#622 = CARTESIAN_POINT ( 'NONE',  ( -16.93118474904564863, 0.000000000000000000, 9.000000000000007105 ) ) ;
#623 = FACE_OUTER_BOUND ( 'NONE', #1571, .T. ) ;
#624 = ORIENTED_EDGE ( 'NONE', *, *, #819, .T. ) ;
#625 = ORIENTED_EDGE ( 'NONE', *, *, #1275, .F. ) ;
#626 = CIRCLE ( 'NONE', #1454, 0.9999999999999983347 ) ;
#627 = DIRECTION ( 'NONE',  ( 4.336808689942013792E-16, 0.000000000000000000, 1.000000000000000000 ) ) ;
#628 = VECTOR ( 'NONE', #426, 1000.000000000000000 ) ;
#629 = LINE ( 'NONE', #275, #1619 ) ;
#630 = CARTESIAN_POINT ( 'NONE',  ( -26.82397179558514821, 0.1000000000000000056, 1.544331966548038837 ) ) ;
#631 = DIRECTION ( 'NONE',  ( -0.000000000000000000, -1.000000000000000000, -0.000000000000000000 ) ) ;
#632 = DIRECTION ( 'NONE',  ( 0.3826834323650903924, -0.000000000000000000, 0.9238795325112865164 ) ) ;
#633 = EDGE_CURVE ( 'NONE', #1596, #1517, #1985, .T. ) ;
#634 = VERTEX_POINT ( 'NONE', #450 ) ;
#635 = ORIENTED_EDGE ( 'NONE', *, *, #237, .F. ) ;
#636 = DIRECTION ( 'NONE',  ( 0.000000000000000000, 1.000000000000000000, -0.000000000000000000 ) ) ;
#637 = CIRCLE ( 'NONE', #1704, 1.000000000000000000 ) ;
#638 = CARTESIAN_POINT ( 'NONE',  ( 27.49999999999998579, 0.1000000000000000056, -72.00000000000004263 ) ) ;
#639 = DIRECTION ( 'NONE',  ( 0.000000000000000000, 0.000000000000000000, 1.000000000000000000 ) ) ;
#640 = EDGE_CURVE ( 'NONE', #187, #1298, #1136, .T. ) ;
#641 = EDGE_CURVE ( 'NONE', #692, #1399, #1210, .T. ) ;
#642 = CARTESIAN_POINT ( 'NONE',  ( -34.99999999999999289, 0.000000000000000000, -80.00000000000002842 ) ) ;
#643 = CC_DESIGN_PERSON_AND_ORGANIZATION_ASSIGNMENT ( #747, #1588, ( #1828 ) ) ;
#644 = DIRECTION ( 'NONE',  ( -0.000000000000000000, 0.000000000000000000, 1.000000000000000000 ) ) ;
#645 = ORIENTED_EDGE ( 'NONE', *, *, #449, .T. ) ;
#646 = AXIS2_PLACEMENT_3D ( 'NONE', #1187, #865, #1678 ) ;
#647 = ORIENTED_EDGE ( 'NONE', *, *, #2197, .F. ) ;
#648 = CARTESIAN_POINT ( 'NONE',  ( -4.000000000000000000, 0.1000000000000000056, -65.00000000000002842 ) ) ;
#649 = FACE_OUTER_BOUND ( 'NONE', #749, .T. ) ;
#650 = AXIS2_PLACEMENT_3D ( 'NONE', #2141, #122, #1127 ) ;
#651 = DIRECTION ( 'NONE',  ( 0.000000000000000000, 0.000000000000000000, -1.000000000000000000 ) ) ;
#652 = CARTESIAN_POINT ( 'NONE',  ( -35.95782392759633694, 0.000000000000000000, -54.99999999999999289 ) ) ;
#653 = VECTOR ( 'NONE', #908, 1000.000000000000114 ) ;
#654 = CARTESIAN_POINT ( 'NONE',  ( -35.95782392759631563, -9.900000000000000355, -60.00000000000000711 ) ) ;
#655 = CIRCLE ( 'NONE', #1325, 2.000000000000000000 ) ;
#656 = CARTESIAN_POINT ( 'NONE',  ( -19.86654347149793765, 0.1000000000000000056, -3.086582838174541266 ) ) ;
#657 = EDGE_LOOP ( 'NONE', ( #192, #149, #1509, #59 ) ) ;
#658 = EDGE_CURVE ( 'NONE', #1962, #1105, #1606, .T. ) ;
#659 = VERTEX_POINT ( 'NONE', #2159 ) ;
#660 = CARTESIAN_POINT ( 'NONE',  ( 45.19661925270919767, 0.1000000000000000056, -51.17316567634908608 ) ) ;
#661 = PLANE ( 'NONE',  #2180 ) ;
#662 = CARTESIAN_POINT ( 'NONE',  ( 2.000000000000000444, 0.000000000000000000, 4.500000000000000000 ) ) ;
#663 = FACE_OUTER_BOUND ( 'NONE', #137, .T. ) ;
#664 = CIRCLE ( 'NONE', #2092, 10.00000000000000888 ) ;
#665 = DIRECTION ( 'NONE',  ( -0.000000000000000000, 1.000000000000000000, -0.000000000000000000 ) ) ;
#666 = CARTESIAN_POINT ( 'NONE',  ( -19.86654347149793409, 0.000000000000000000, -3.086582838174543042 ) ) ;
#667 = ORIENTED_EDGE ( 'NONE', *, *, #1903, .F. ) ;
#668 = EDGE_LOOP ( 'NONE', ( #1307, #1142, #454, #1822, #1881, #1877, #2073, #1099 ) ) ;
#669 = LINE ( 'NONE', #1657, #1576 ) ;
#670 = DIRECTION ( 'NONE',  ( 0.3826834323650901148, 0.000000000000000000, 0.9238795325112866275 ) ) ;
#671 = CARTESIAN_POINT ( 'NONE',  ( 15.24714580894152860, 0.000000000000000000, -5.000000000000000000 ) ) ;
#672 = DIRECTION ( 'NONE',  ( -1.000000000000000000, 0.000000000000000000, 4.625929269271485914E-16 ) ) ;
#673 = AXIS2_PLACEMENT_3D ( 'NONE', #295, #976, #947 ) ;
#674 = LINE ( 'NONE', #1357, #2083 ) ;
#675 = EDGE_CURVE ( 'NONE', #1105, #687, #1491, .T. ) ;
#676 = DIRECTION ( 'NONE',  ( 1.734723475976805517E-15, 0.000000000000000000, -1.000000000000000000 ) ) ;
#677 = ORIENTED_EDGE ( 'NONE', *, *, #520, .F. ) ;
#678 = DIRECTION ( 'NONE',  ( -0.000000000000000000, 1.000000000000000000, -0.000000000000000000 ) ) ;
#679 = VECTOR ( 'NONE', #1058, 1000.000000000000000 ) ;
#680 = DIRECTION ( 'NONE',  ( -0.000000000000000000, -1.000000000000000000, -0.000000000000000000 ) ) ;
#681 = EDGE_CURVE ( 'NONE', #429, #585, #2172, .T. ) ;
#682 = DIRECTION ( 'NONE',  ( -0.000000000000000000, -1.000000000000000000, -0.000000000000000000 ) ) ;
#683 = DIRECTION ( 'NONE',  ( 0.000000000000000000, 0.000000000000000000, 1.000000000000000000 ) ) ;
#684 = LINE ( 'NONE', #2020, #263 ) ;
#685 = VECTOR ( 'NONE', #2205, 1000.000000000000000 ) ;
#686 = DIRECTION ( 'NONE',  ( 0.000000000000000000, 1.000000000000000000, 0.000000000000000000 ) ) ;
#687 = VERTEX_POINT ( 'NONE', #1630 ) ;
#688 = FACE_OUTER_BOUND ( 'NONE', #290, .T. ) ;
#689 = CARTESIAN_POINT ( 'NONE',  ( -21.55058241160207189, 0.1000000000000000056, 5.913417161825459623 ) ) ;
#690 = VERTEX_POINT ( 'NONE', #931 ) ;
#691 = CARTESIAN_POINT ( 'NONE',  ( 27.49999999999998579, 0.000000000000000000, -72.00000000000004263 ) ) ;
#692 = VERTEX_POINT ( 'NONE', #92 ) ;
#693 = AXIS2_PLACEMENT_3D ( 'NONE', #409, #1453, #2131 ) ;
#694 = CARTESIAN_POINT ( 'NONE',  ( 24.00000000000000000, 0.000000000000000000, 9.000000000000007105 ) ) ;
#695 = VECTOR ( 'NONE', #1429, 1000.000000000000114 ) ;
#696 = CARTESIAN_POINT ( 'NONE',  ( -25.93292131147529744, 0.1000000000000000056, -1.530733729460359571 ) ) ;
#697 = ORIENTED_EDGE ( 'NONE', *, *, #1607, .T. ) ;
#698 = EDGE_CURVE ( 'NONE', #1039, #1470, #1617, .T. ) ;
#699 = DIRECTION ( 'NONE',  ( -0.000000000000000000, 1.000000000000000000, -0.000000000000000000 ) ) ;
#700 = COORDINATED_UNIVERSAL_TIME_OFFSET ( 1, 0, .AHEAD. ) ;
#701 = ORIENTED_EDGE ( 'NONE', *, *, #1917, .T. ) ;
#702 = CARTESIAN_POINT ( 'NONE',  ( -26.05860493085496898, 0.000000000000000000, 3.392091031570611648 ) ) ;
#703 = VERTEX_POINT ( 'NONE', #1523 ) ;
#704 = APPROVAL ( #1600, 'UNSPECIFIED' ) ;
#705 = EDGE_CURVE ( 'NONE', #372, #735, #1748, .T. ) ;
#706 = CARTESIAN_POINT ( 'NONE',  ( 25.93292131147529744, 0.000000000000000000, -0.5307337294603616806 ) ) ;
#707 = VECTOR ( 'NONE', #494, 1000.000000000000000 ) ;
#708 = EDGE_CURVE ( 'NONE', #1991, #20, #347, .T. ) ;
#709 = ORIENTED_EDGE ( 'NONE', *, *, #1168, .F. ) ;
#710 = CARTESIAN_POINT ( 'NONE',  ( -15.24714580894150373, 0.000000000000000000, 2.650267102570275378E-16 ) ) ;
#711 = ORIENTED_EDGE ( 'NONE', *, *, #1530, .F. ) ;
#712 = EDGE_CURVE ( 'NONE', #136, #1361, #244, .T. ) ;
#713 = CARTESIAN_POINT ( 'NONE',  ( 19.86654347149796607, 0.1000000000000000056, -3.086582838174545707 ) ) ;
#714 = ORIENTED_EDGE ( 'NONE', *, *, #1337, .F. ) ;
#715 = ORIENTED_EDGE ( 'NONE', *, *, #1997, .T. ) ;
#716 = CARTESIAN_POINT ( 'NONE',  ( -35.95782392759633694, 0.000000000000000000, -65.00000000000002842 ) ) ;
#717 = DIRECTION ( 'NONE',  ( -0.000000000000000000, 1.000000000000000000, -0.000000000000000000 ) ) ;
#718 = ORIENTED_EDGE ( 'NONE', *, *, #698, .F. ) ;
#719 = DIRECTION ( 'NONE',  ( -0.000000000000000000, -1.000000000000000000, -0.000000000000000000 ) ) ;
#720 = VERTEX_POINT ( 'NONE', #2203 ) ;
#721 = CYLINDRICAL_SURFACE ( 'NONE', #1712, 0.9999999999999978906 ) ;
#722 =( NAMED_UNIT ( * ) SI_UNIT ( $, .STERADIAN. ) SOLID_ANGLE_UNIT ( ) );
#723 = ORIENTED_EDGE ( 'NONE', *, *, #1642, .T. ) ;
#724 = ORIENTED_EDGE ( 'NONE', *, *, #1075, .F. ) ;
#725 = ORIENTED_EDGE ( 'NONE', *, *, #266, .F. ) ;
#726 = CARTESIAN_POINT ( 'NONE',  ( -27.49999999999998579, 0.000000000000000000, -72.00000000000004263 ) ) ;
#727 = EDGE_CURVE ( 'NONE', #346, #201, #58, .T. ) ;
#728 = CARTESIAN_POINT ( 'NONE',  ( -27.49999999999998579, 0.000000000000000000, -72.00000000000004263 ) ) ;
#729 = ORIENTED_EDGE ( 'NONE', *, *, #1007, .T. ) ;
#730 = VECTOR ( 'NONE', #1954, 1000.000000000000000 ) ;
#731 = LINE ( 'NONE', #384, #984 ) ;
#732 = ORIENTED_EDGE ( 'NONE', *, *, #864, .F. ) ;
#733 = PLANE ( 'NONE',  #1906 ) ;
#734 = DIRECTION ( 'NONE',  ( 0.000000000000000000, 0.000000000000000000, 1.000000000000000000 ) ) ;
#735 = VERTEX_POINT ( 'NONE', #1882 ) ;
#736 = ORIENTED_EDGE ( 'NONE', *, *, #874, .T. ) ;
#737 = CARTESIAN_POINT ( 'NONE',  ( -35.95782392759633694, 0.1000000000000000056, -65.00000000000002842 ) ) ;
#738 = PLANE ( 'NONE',  #1466 ) ;
#739 = EDGE_CURVE ( 'NONE', #1419, #785, #816, .T. ) ;
#740 = DIRECTION ( 'NONE',  ( 0.000000000000000000, 1.000000000000000000, -0.000000000000000000 ) ) ;
#741 = ORIENTED_EDGE ( 'NONE', *, *, #1607, .F. ) ;
#742 = AXIS2_PLACEMENT_3D ( 'NONE', #2028, #1871, #854 ) ;
#743 = CARTESIAN_POINT ( 'NONE',  ( -25.93292131147529744, 0.000000000000000000, -0.5307337294603616806 ) ) ;
#744 = MANIFOLD_SOLID_BREP ( 'Fillet5', #2147 ) ;
#745 = EDGE_CURVE ( 'NONE', #687, #107, #428, .T. ) ;
#746 = DIRECTION ( 'NONE',  ( 0.000000000000000000, 0.000000000000000000, 1.000000000000000000 ) ) ;
#747 = PERSON_AND_ORGANIZATION ( #1375, #1683 ) ;
#748 = ORIENTED_EDGE ( 'NONE', *, *, #95, .F. ) ;
#749 = EDGE_LOOP ( 'NONE', ( #570, #1000, #1754, #176 ) ) ;
#750 = CARTESIAN_POINT ( 'NONE',  ( -27.49999999999998224, 0.000000000000000000, -70.00000000000002842 ) ) ;
#751 = DIRECTION ( 'NONE',  ( 0.9238795325112865164, 0.000000000000000000, 0.3826834323650905589 ) ) ;
#752 = EDGE_CURVE ( 'NONE', #187, #1930, #457, .T. ) ;
#753 = DIRECTION ( 'NONE',  ( 0.9238795325112861834, 0.000000000000000000, -0.3826834323650911140 ) ) ;
#754 = VECTOR ( 'NONE', #1385, 1000.000000000000000 ) ;
#755 = AXIS2_PLACEMENT_3D ( 'NONE', #1923, #1744, #1410 ) ;
#756 = ORIENTED_EDGE ( 'NONE', *, *, #174, .T. ) ;
#757 = DIRECTION ( 'NONE',  ( -0.000000000000000000, 1.000000000000000000, -0.000000000000000000 ) ) ;
#758 = CIRCLE ( 'NONE', #267, 0.9999999999999978906 ) ;
#759 = LINE ( 'NONE', #2123, #2008 ) ;
#760 = EDGE_LOOP ( 'NONE', ( #390, #332 ) ) ;
#761 = CIRCLE ( 'NONE', #1082, 0.9999999999999978906 ) ;
#762 = VERTEX_POINT ( 'NONE', #1320 ) ;
#763 = ORIENTED_EDGE ( 'NONE', *, *, #909, .F. ) ;
#764 = PLANE ( 'NONE',  #1694 ) ;
#765 = AXIS2_PLACEMENT_3D ( 'NONE', #47, #583, #1625 ) ;
#766 = DIRECTION ( 'NONE',  ( -0.9238795325112861834, 0.000000000000000000, -0.3826834323650911140 ) ) ;
#767 = DIRECTION ( 'NONE',  ( 0.000000000000000000, 0.000000000000000000, 1.000000000000000000 ) ) ;
#768 = EDGE_LOOP ( 'NONE', ( #2199, #1626, #410, #1449 ) ) ;
#769 = DIRECTION ( 'NONE',  ( -1.000000000000000000, -0.000000000000000000, -0.000000000000000000 ) ) ;
#770 = VECTOR ( 'NONE', #2150, 1000.000000000000114 ) ;
#771 = DIRECTION ( 'NONE',  ( 0.000000000000000000, 0.000000000000000000, 1.000000000000000000 ) ) ;
#772 = AXIS2_PLACEMENT_3D ( 'NONE', #696, #719, #1741 ) ;
#773 = VERTEX_POINT ( 'NONE', #2038 ) ;
#774 = ORIENTED_EDGE ( 'NONE', *, *, #1946, .T. ) ;
#775 = ORIENTED_EDGE ( 'NONE', *, *, #1269, .F. ) ;
#776 = EDGE_CURVE ( 'NONE', #1361, #598, #2066, .T. ) ;
#777 = LINE ( 'NONE', #609, #1486 ) ;
#778 = CARTESIAN_POINT ( 'NONE',  ( -34.99999999999999289, 0.000000000000000000, -80.00000000000002842 ) ) ;
#779 = DIRECTION ( 'NONE',  ( 0.000000000000000000, 1.000000000000000000, 0.000000000000000000 ) ) ;
#780 = ADVANCED_FACE ( 'NONE', ( #143 ), #302, .F. ) ;
#781 = CARTESIAN_POINT ( 'NONE',  ( -19.86654347149793409, -9.900000000000000355, -3.086582838174543042 ) ) ;
#782 = EDGE_CURVE ( 'NONE', #1455, #377, #1965, .T. ) ;
#783 = CARTESIAN_POINT ( 'NONE',  ( -15.64168576756670781, 0.000000000000000000, 4.500000000000003553 ) ) ;
#784 = VECTOR ( 'NONE', #130, 1000.000000000000000 ) ;
#785 = VERTEX_POINT ( 'NONE', #1188 ) ;
#786 = VERTEX_POINT ( 'NONE', #1698 ) ;
#787 = DIRECTION ( 'NONE',  ( -0.000000000000000000, 1.000000000000000000, -0.000000000000000000 ) ) ;
#788 = CARTESIAN_POINT ( 'NONE',  ( -35.00000000000000000, 0.1000000000000000056, -65.00000000000002842 ) ) ;
#789 = LINE ( 'NONE', #622, #1124 ) ;
#790 = CIRCLE ( 'NONE', #1120, 0.9999999999999983347 ) ;
#791 = DIRECTION ( 'NONE',  ( 0.000000000000000000, 0.000000000000000000, -1.000000000000000000 ) ) ;
#792 = ORIENTED_EDGE ( 'NONE', *, *, #174, .F. ) ;
#793 = ORIENTED_EDGE ( 'NONE', *, *, #1139, .F. ) ;
#794 = CARTESIAN_POINT ( 'NONE',  ( 2.000000000000000444, 0.1000000000000000056, 4.500000000000000000 ) ) ;
#795 = CIRCLE ( 'NONE', #899, 5.000000000000000000 ) ;
#796 = DIRECTION ( 'NONE',  ( 0.000000000000000000, 1.000000000000000000, 0.000000000000000000 ) ) ;
#797 = CARTESIAN_POINT ( 'NONE',  ( 4.000000000000000000, 0.000000000000000000, -65.00000000000002842 ) ) ;
#798 = EDGE_CURVE ( 'NONE', #1908, #1596, #637, .T. ) ;
#799 = DIRECTION ( 'NONE',  ( 0.000000000000000000, -1.000000000000000000, 0.000000000000000000 ) ) ;
#800 = DIRECTION ( 'NONE',  ( -0.000000000000000000, 1.000000000000000000, -0.000000000000000000 ) ) ;
#801 = ORIENTED_EDGE ( 'NONE', *, *, #1030, .F. ) ;
#802 = ORIENTED_EDGE ( 'NONE', *, *, #314, .T. ) ;
#803 = VECTOR ( 'NONE', #1980, 1000.000000000000000 ) ;
#804 = EDGE_CURVE ( 'NONE', #158, #199, #2048, .T. ) ;
#805 = CYLINDRICAL_SURFACE ( 'NONE', #968, 2.000000000000000444 ) ;
#806 = AXIS2_PLACEMENT_3D ( 'NONE', #726, #1771, #1414 ) ;
#807 = EDGE_CURVE ( 'NONE', #2001, #312, #1352, .T. ) ;
#808 = DIRECTION ( 'NONE',  ( -0.000000000000000000, -1.000000000000000000, -0.000000000000000000 ) ) ;
#809 = CARTESIAN_POINT ( 'NONE',  ( -4.000000000000000000, 0.000000000000000000, -65.00000000000002842 ) ) ;
#810 = ADVANCED_FACE ( 'NONE', ( #515 ), #2006, .F. ) ;
#811 = DIRECTION ( 'NONE',  ( -0.3826834323650911140, 0.000000000000000000, 0.9238795325112861834 ) ) ;
#812 = ORIENTED_EDGE ( 'NONE', *, *, #1666, .T. ) ;
#813 = ORIENTED_EDGE ( 'NONE', *, *, #1898, .T. ) ;
#814 = DIRECTION ( 'NONE',  ( 0.000000000000000000, 0.000000000000000000, 1.000000000000000000 ) ) ;
#815 = AXIS2_PLACEMENT_3D ( 'NONE', #671, #1354, #2181 ) ;
#816 = LINE ( 'NONE', #638, #784 ) ;
#817 = DIRECTION ( 'NONE',  ( 0.000000000000000000, 1.000000000000000000, 0.000000000000000000 ) ) ;
#818 = FACE_OUTER_BOUND ( 'NONE', #1559, .T. ) ;
#819 = EDGE_CURVE ( 'NONE', #158, #1469, #161, .T. ) ;
#820 = DIRECTION ( 'NONE',  ( 0.000000000000000000, 0.000000000000000000, 1.000000000000000000 ) ) ;
#821 = EDGE_LOOP ( 'NONE', ( #1153, #2012, #1339, #1803 ) ) ;
#822 = AXIS2_PLACEMENT_3D ( 'NONE', #994, #2190, #502 ) ;
#823 = VERTEX_POINT ( 'NONE', #845 ) ;
#824 = DIRECTION ( 'NONE',  ( -0.000000000000000000, -1.000000000000000000, -0.000000000000000000 ) ) ;
#825 = CARTESIAN_POINT ( 'NONE',  ( 7.499999999999984013, 0.000000000000000000, -72.00000000000004263 ) ) ;
#826 = VECTOR ( 'NONE', #1420, 1000.000000000000000 ) ;
#827 = DIRECTION ( 'NONE',  ( 8.953411488912554654E-16, -0.000000000000000000, 1.000000000000000000 ) ) ;
#828 = FACE_BOUND ( 'NONE', #1183, .T. ) ;
#829 = AXIS2_PLACEMENT_3D ( 'NONE', #978, #1672, #2009 ) ;
#830 = CYLINDRICAL_SURFACE ( 'NONE', #223, 1.000000000000000000 ) ;
#831 = CARTESIAN_POINT ( 'NONE',  ( 7.499999999999984901, 0.000000000000000000, -70.00000000000002842 ) ) ;
#832 = ORIENTED_EDGE ( 'NONE', *, *, #145, .F. ) ;
#833 = ORIENTED_EDGE ( 'NONE', *, *, #1306, .T. ) ;
#834 = DIRECTION ( 'NONE',  ( 1.000000000000000000, -0.000000000000000000, -0.000000000000000000 ) ) ;
#835 = LINE ( 'NONE', #1165, #178 ) ;
#836 = CIRCLE ( 'NONE', #2090, 0.9999999999999978906 ) ;
#837 = FACE_BOUND ( 'NONE', #2200, .T. ) ;
#838 = FACE_BOUND ( 'NONE', #163, .T. ) ;
#839 = DIRECTION ( 'NONE',  ( 0.000000000000000000, 0.000000000000000000, -1.000000000000000000 ) ) ;
#840 = ADVANCED_FACE ( 'NONE', ( #327, #1531, #1005, #1689, #837, #1199, #175, #1038, #1567, #1749 ), #563, .T. ) ;
#841 = LINE ( 'NONE', #831, #504 ) ;
#842 = VERTEX_POINT ( 'NONE', #211 ) ;
#843 = DIRECTION ( 'NONE',  ( 0.000000000000000000, 0.000000000000000000, 1.000000000000000000 ) ) ;
#844 = DIRECTION ( 'NONE',  ( 0.000000000000000000, 1.000000000000000000, 0.000000000000000000 ) ) ;
#845 = CARTESIAN_POINT ( 'NONE',  ( 40.57722159015276020, 0.000000000000000000, -53.08658283817456436 ) ) ;
#846 = CARTESIAN_POINT ( 'NONE',  ( 35.00000000000000000, 0.1000000000000000056, -65.00000000000002842 ) ) ;
#847 = FACE_OUTER_BOUND ( 'NONE', #69, .T. ) ;
#848 = FACE_OUTER_BOUND ( 'NONE', #2136, .T. ) ;
#849 = VERTEX_POINT ( 'NONE', #2082 ) ;
#850 = FACE_OUTER_BOUND ( 'NONE', #1813, .T. ) ;
#851 = VECTOR ( 'NONE', #313, 1000.000000000000114 ) ;
#852 = DIRECTION ( 'NONE',  ( 0.9238795325112864054, 0.000000000000000000, -0.3826834323650905034 ) ) ;
#853 = VERTEX_POINT ( 'NONE', #869 ) ;
#854 = DIRECTION ( 'NONE',  ( 0.000000000000000000, 0.000000000000000000, 1.000000000000000000 ) ) ;
#855 = ORIENTED_EDGE ( 'NONE', *, *, #1970, .T. ) ;
#856 = AXIS2_PLACEMENT_3D ( 'NONE', #1122, #1801, #1634 ) ;
#857 = DIRECTION ( 'NONE',  ( -0.000000000000000000, -1.000000000000000000, -0.000000000000000000 ) ) ;
#858 = VECTOR ( 'NONE', #103, 1000.000000000000000 ) ;
#859 = EDGE_CURVE ( 'NONE', #762, #439, #1425, .T. ) ;
#860 = CARTESIAN_POINT ( 'NONE',  ( -45.19661925270921188, 0.1000000000000000056, -51.17316567634908608 ) ) ;
#861 = AXIS2_PLACEMENT_3D ( 'NONE', #278, #1982, #791 ) ;
#862 = ORIENTED_EDGE ( 'NONE', *, *, #1315, .F. ) ;
#863 = DIRECTION ( 'NONE',  ( 0.000000000000000000, 0.000000000000000000, 1.000000000000000000 ) ) ;
#864 = EDGE_CURVE ( 'NONE', #1060, #1758, #1389, .T. ) ;
#865 = DIRECTION ( 'NONE',  ( -0.000000000000000000, -1.000000000000000000, -0.000000000000000000 ) ) ;
#866 = ORIENTED_EDGE ( 'NONE', *, *, #1506, .T. ) ;
#867 = EDGE_CURVE ( 'NONE', #1930, #1972, #200, .T. ) ;
#868 = EDGE_CURVE ( 'NONE', #785, #1390, #526, .T. ) ;
#869 = CARTESIAN_POINT ( 'NONE',  ( -15.64168576756670781, 0.1000000000000000056, 3.500000000000005329 ) ) ;
#870 = ORIENTED_EDGE ( 'NONE', *, *, #1995, .T. ) ;
#871 = CIRCLE ( 'NONE', #1912, 5.000000000000000000 ) ;
#872 = CARTESIAN_POINT ( 'NONE',  ( 24.00000000000000000, 0.1000000000000000056, 9.000000000000007105 ) ) ;
#873 = AXIS2_PLACEMENT_3D ( 'NONE', #1274, #255, #1467 ) ;
#874 = EDGE_CURVE ( 'NONE', #1636, #1770, #53, .T. ) ;
#875 = ORIENTED_EDGE ( 'NONE', *, *, #542, .T. ) ;
#876 = CARTESIAN_POINT ( 'NONE',  ( 4.000000000000000000, 0.000000000000000000, -80.00000000000000000 ) ) ;
#877 = ORIENTED_EDGE ( 'NONE', *, *, #1989, .T. ) ;
#878 = FACE_OUTER_BOUND ( 'NONE', #1845, .T. ) ;
#879 = COORDINATED_UNIVERSAL_TIME_OFFSET ( 1, 0, .AHEAD. ) ;
#880 = ORIENTED_EDGE ( 'NONE', *, *, #77, .F. ) ;
#881 = DIRECTION ( 'NONE',  ( 1.000000000000000000, 0.000000000000000000, -0.000000000000000000 ) ) ;
#882 = ORIENTED_EDGE ( 'NONE', *, *, #508, .F. ) ;
#883 = LINE ( 'NONE', #1381, #1546 ) ;
#884 = AXIS2_PLACEMENT_3D ( 'NONE', #2071, #894, #1063 ) ;
#885 = VERTEX_POINT ( 'NONE', #907 ) ;
#886 = EDGE_CURVE ( 'NONE', #1185, #499, #1065, .T. ) ;
#887 = DIRECTION ( 'NONE',  ( 0.000000000000000000, 0.000000000000000000, 1.000000000000000000 ) ) ;
#888 = ORIENTED_EDGE ( 'NONE', *, *, #147, .T. ) ;
#889 = DIRECTION ( 'NONE',  ( -4.625929269271485914E-16, 0.000000000000000000, -1.000000000000000000 ) ) ;
#890 = MECHANICAL_CONTEXT ( 'NONE', #1948, 'mechanical' ) ;
#891 = VERTEX_POINT ( 'NONE', #552 ) ;
#892 = ORIENTED_EDGE ( 'NONE', *, *, #1530, .T. ) ;
#893 = EDGE_LOOP ( 'NONE', ( #941, #1326, #1086, #1612 ) ) ;
#894 = DIRECTION ( 'NONE',  ( 0.000000000000000000, 1.000000000000000000, 0.000000000000000000 ) ) ;
#895 = VECTOR ( 'NONE', #351, 1000.000000000000000 ) ;
#896 = CYLINDRICAL_SURFACE ( 'NONE', #2118, 5.000000000000000000 ) ;
#897 = VERTEX_POINT ( 'NONE', #1232 ) ;
#898 = LINE ( 'NONE', #370, #695 ) ;
#899 = AXIS2_PLACEMENT_3D ( 'NONE', #133, #1335, #1504 ) ;
#900 = ORIENTED_EDGE ( 'NONE', *, *, #1705, .F. ) ;
#901 = PLANE ( 'NONE',  #765 ) ;
#902 = DIRECTION ( 'NONE',  ( 0.000000000000000000, 1.000000000000000000, 0.000000000000000000 ) ) ;
#903 = ORIENTED_EDGE ( 'NONE', *, *, #508, .T. ) ;
#904 = ADVANCED_FACE ( 'NONE', ( #1556 ), #21, .F. ) ;
#905 = VERTEX_POINT ( 'NONE', #1220 ) ;
#906 = LINE ( 'NONE', #1591, #216 ) ;
#907 = CARTESIAN_POINT ( 'NONE',  ( 22.33682356208866437, 0.1000000000000000056, 4.015263113024906794 ) ) ;
#908 = DIRECTION ( 'NONE',  ( -0.3826834323650881720, 0.000000000000000000, -0.9238795325112874046 ) ) ;
#909 = EDGE_CURVE ( 'NONE', #209, #12, #1592, .T. ) ;
#910 = VECTOR ( 'NONE', #1128, 1000.000000000000000 ) ;
#911 = VERTEX_POINT ( 'NONE', #702 ) ;
#912 = AXIS2_PLACEMENT_3D ( 'NONE', #1597, #913, #1909 ) ;
#913 = DIRECTION ( 'NONE',  ( 0.000000000000000000, -1.000000000000000000, 0.000000000000000000 ) ) ;
#914 = CARTESIAN_POINT ( 'NONE',  ( 25.93292131147529744, 0.1000000000000000056, -1.530733729460359571 ) ) ;
#915 = APPROVAL_DATE_TIME ( #1398, #704 ) ;
#916 = ORIENTED_EDGE ( 'NONE', *, *, #1973, .F. ) ;
#917 = ADVANCED_FACE ( 'NONE', ( #365 ), #738, .F. ) ;
#918 = ORIENTED_EDGE ( 'NONE', *, *, #375, .T. ) ;
#919 = CARTESIAN_POINT ( 'NONE',  ( -27.49999999999998224, 0.1000000000000000056, -70.00000000000002842 ) ) ;
#920 = DIRECTION ( 'NONE',  ( 0.000000000000000000, -0.000000000000000000, 1.000000000000000000 ) ) ;
#921 = FACE_BOUND ( 'NONE', #1162, .T. ) ;
#922 = ORIENTED_EDGE ( 'NONE', *, *, #1899, .F. ) ;
#923 = VECTOR ( 'NONE', #252, 1000.000000000000000 ) ;
#924 = DIRECTION ( 'NONE',  ( 0.000000000000000000, 0.000000000000000000, 1.000000000000000000 ) ) ;
#925 = CARTESIAN_POINT ( 'NONE',  ( -24.00000000000000000, 0.1000000000000000056, 0.000000000000000000 ) ) ;
#926 = COORDINATED_UNIVERSAL_TIME_OFFSET ( 1, 0, .AHEAD. ) ;
#927 = ORIENTED_EDGE ( 'NONE', *, *, #306, .T. ) ;
#928 = VERTEX_POINT ( 'NONE', #1942 ) ;
#929 = CARTESIAN_POINT ( 'NONE',  ( -2.000000000000000444, 0.000000000000000000, 3.499999999999997780 ) ) ;
#930 = DIRECTION ( 'NONE',  ( 0.000000000000000000, 1.000000000000000000, 0.000000000000000000 ) ) ;
#931 = CARTESIAN_POINT ( 'NONE',  ( 28.39410038312724183, 0.1000000000000000056, -5.382044879869080312 ) ) ;
#932 = CARTESIAN_POINT ( 'NONE',  ( -35.00000000000000000, 0.000000000000000000, -65.00000000000002842 ) ) ;
#933 = AXIS2_PLACEMENT_3D ( 'NONE', #1870, #1511, #2179 ) ;
#934 = ORIENTED_EDGE ( 'NONE', *, *, #1849, .F. ) ;
#935 = DIRECTION ( 'NONE',  ( -0.000000000000000000, -1.000000000000000000, -0.000000000000000000 ) ) ;
#936 = EDGE_CURVE ( 'NONE', #849, #703, #1736, .T. ) ;
#937 = VECTOR ( 'NONE', #601, 1000.000000000000000 ) ;
#938 = DIRECTION ( 'NONE',  ( -1.000000000000000000, 0.000000000000000000, -0.000000000000000000 ) ) ;
#939 = ORIENTED_EDGE ( 'NONE', *, *, #1568, .F. ) ;
#940 = VECTOR ( 'NONE', #1064, 1000.000000000000000 ) ;
#941 = ORIENTED_EDGE ( 'NONE', *, *, #1203, .T. ) ;
#942 = ORIENTED_EDGE ( 'NONE', *, *, #1807, .T. ) ;
#943 = ADVANCED_FACE ( 'NONE', ( #408 ), #1089, .F. ) ;
#944 = CARTESIAN_POINT ( 'NONE',  ( 2.000000000000000444, 0.000000000000000000, 3.499999999999999556 ) ) ;
#945 = AXIS2_PLACEMENT_3D ( 'NONE', #1971, #1790, #938 ) ;
#946 = EDGE_CURVE ( 'NONE', #1579, #1586, #125, .T. ) ;
#947 = DIRECTION ( 'NONE',  ( -1.734723475976807094E-15, 0.000000000000000000, 1.000000000000000000 ) ) ;
#948 = CARTESIAN_POINT ( 'NONE',  ( 28.73738895741060162, 0.1000000000000000056, -3.075065696008398408 ) ) ;
#949 = LINE ( 'NONE', #1789, #509 ) ;
#950 = PRODUCT_DEFINITION ( 'UNKNOWN', '', #172, #241 ) ;
#951 = AXIS2_PLACEMENT_3D ( 'NONE', #1702, #166, #1348 ) ;
#952 = CARTESIAN_POINT ( 'NONE',  ( 15.64168576756670781, 0.000000000000000000, 3.500000000000001776 ) ) ;
#953 = ORIENTED_EDGE ( 'NONE', *, *, #946, .F. ) ;
#954 = ORIENTED_EDGE ( 'NONE', *, *, #2, .T. ) ;
#955 = ORIENTED_EDGE ( 'NONE', *, *, #473, .T. ) ;
#956 = FACE_OUTER_BOUND ( 'NONE', #167, .T. ) ;
#957 = CARTESIAN_POINT ( 'NONE',  ( 24.00000000000000000, 0.000000000000000000, 0.000000000000000000 ) ) ;
#958 = LINE ( 'NONE', #781, #2162 ) ;
#959 = CARTESIAN_POINT ( 'NONE',  ( -7.499999999999981348, 0.000000000000000000, -70.00000000000002842 ) ) ;
#960 = ORIENTED_EDGE ( 'NONE', *, *, #886, .T. ) ;
#961 = EDGE_LOOP ( 'NONE', ( #1079, #2114, #1402, #2102 ) ) ;
#962 = CYLINDRICAL_SURFACE ( 'NONE', #503, 10.00000000000000888 ) ;
#963 = EDGE_CURVE ( 'NONE', #272, #905, #2095, .T. ) ;
#964 = CARTESIAN_POINT ( 'NONE',  ( 45.19661925270919767, 0.1000000000000000056, -51.17316567634908608 ) ) ;
#965 = CARTESIAN_POINT ( 'NONE',  ( -15.24714580894150373, 0.1000000000000000056, 2.650267102570275378E-16 ) ) ;
#966 = DIRECTION ( 'NONE',  ( -0.000000000000000000, 1.000000000000000000, -0.000000000000000000 ) ) ;
#967 = VECTOR ( 'NONE', #512, 1000.000000000000000 ) ;
#968 = AXIS2_PLACEMENT_3D ( 'NONE', #1154, #301, #1480 ) ;
#969 = DIRECTION ( 'NONE',  ( 0.000000000000000000, 1.000000000000000000, -0.000000000000000000 ) ) ;
#970 = ORIENTED_EDGE ( 'NONE', *, *, #482, .F. ) ;
#971 = ORIENTED_EDGE ( 'NONE', *, *, #1306, .F. ) ;
#972 = CARTESIAN_POINT ( 'NONE',  ( 35.95782392759633694, 0.1000000000000000056, -54.99999999999999289 ) ) ;
#973 = ADVANCED_FACE ( 'NONE', ( #1076 ), #1761, .F. ) ;
#974 = AXIS2_PLACEMENT_3D ( 'NONE', #339, #811, #1017 ) ;
#975 = ADVANCED_BREP_SHAPE_REPRESENTATION ( 'bottom_seam_outer', ( #744, #1895 ), #1323 ) ;
#976 = DIRECTION ( 'NONE',  ( -0.000000000000000000, -1.000000000000000000, -0.000000000000000000 ) ) ;
#977 = FACE_OUTER_BOUND ( 'NONE', #550, .T. ) ;
#978 = CARTESIAN_POINT ( 'NONE',  ( -7.499999999999981348, 0.000000000000000000, -70.00000000000002842 ) ) ;
#979 = ADVANCED_FACE ( 'NONE', ( #1101 ), #764, .F. ) ;
#980 = VERTEX_POINT ( 'NONE', #600 ) ;
#981 = VERTEX_POINT ( 'NONE', #2140 ) ;
#982 = AXIS2_PLACEMENT_3D ( 'NONE', #2142, #253, #1090 ) ;
#983 = LINE ( 'NONE', #1351, #1861 ) ;
#984 = VECTOR ( 'NONE', #2110, 1000.000000000000000 ) ;
#985 = EDGE_CURVE ( 'NONE', #1455, #1411, #1784, .T. ) ;
#986 = CARTESIAN_POINT ( 'NONE',  ( 4.000000000000000000, 0.1000000000000000056, -80.00000000000000000 ) ) ;
#987 = LINE ( 'NONE', #1167, #304 ) ;
#988 = CARTESIAN_POINT ( 'NONE',  ( 15.24714580894152860, 0.1000000000000000056, 8.673617379884035472E-16 ) ) ;
#989 = CARTESIAN_POINT ( 'NONE',  ( 7.499999999999984901, 0.000000000000000000, -70.00000000000002842 ) ) ;
#990 = ORIENTED_EDGE ( 'NONE', *, *, #1499, .T. ) ;
#991 = ORIENTED_EDGE ( 'NONE', *, *, #77, .T. ) ;
#992 = CARTESIAN_POINT ( 'NONE',  ( 7.499999999999984013, 0.000000000000000000, -72.00000000000004263 ) ) ;
#993 = VECTOR ( 'NONE', #1956, 1000.000000000000000 ) ;
#994 = CARTESIAN_POINT ( 'NONE',  ( -15.24714580894150373, -9.900000000000000355, -4.999999999999996447 ) ) ;
#995 = CARTESIAN_POINT ( 'NONE',  ( -28.73738895741060162, 0.000000000000000000, -3.075065696008397964 ) ) ;
#996 = FACE_BOUND ( 'NONE', #760, .T. ) ;
#997 = CARTESIAN_POINT ( 'NONE',  ( 7.499999999999984013, 0.000000000000000000, -72.00000000000004263 ) ) ;
#998 = CARTESIAN_POINT ( 'NONE',  ( 28.39410038312724183, 0.000000000000000000, -5.382044879869080312 ) ) ;
#999 = ADVANCED_FACE ( 'NONE', ( #262 ), #1629, .T. ) ;
#1000 = ORIENTED_EDGE ( 'NONE', *, *, #1075, .T. ) ;
#1001 = LOCAL_TIME ( 16, 1, 12.00000000000000000, #1756 ) ;
#1002 = ORIENTED_EDGE ( 'NONE', *, *, #25, .T. ) ;
#1003 = CARTESIAN_POINT ( 'NONE',  ( 4.000000000000000000, 0.1000000000000000056, -80.00000000000000000 ) ) ;
#1004 = CARTESIAN_POINT ( 'NONE',  ( -27.90636399587754113, 0.1000000000000000056, 4.157457896300791766 ) ) ;
#1005 = FACE_OUTER_BOUND ( 'NONE', #1865, .T. ) ;
#1006 = CARTESIAN_POINT ( 'NONE',  ( 35.95782392759633694, 0.000000000000000000, -65.00000000000002842 ) ) ;
#1007 = EDGE_CURVE ( 'NONE', #1613, #209, #48, .T. ) ;
#1008 = CARTESIAN_POINT ( 'NONE',  ( 4.000000000000000000, 0.1000000000000000056, -65.00000000000002842 ) ) ;
#1009 = DIRECTION ( 'NONE',  ( -1.000000000000000000, -0.000000000000000000, -0.000000000000000000 ) ) ;
#1010 = ORIENTED_EDGE ( 'NONE', *, *, #9, .T. ) ;
#1011 = ORIENTED_EDGE ( 'NONE', *, *, #1149, .F. ) ;
#1012 = CARTESIAN_POINT ( 'NONE',  ( 19.86654347149796607, -9.900000000000000355, -3.086582838174545707 ) ) ;
#1013 = PLANE ( 'NONE',  #1217 ) ;
#1014 = AXIS2_PLACEMENT_3D ( 'NONE', #422, #1266, #1451 ) ;
#1015 = DIRECTION ( 'NONE',  ( -0.000000000000000000, 1.000000000000000000, -0.000000000000000000 ) ) ;
#1016 = LINE ( 'NONE', #2160, #1955 ) ;
#1017 = DIRECTION ( 'NONE',  ( 0.9238795325112861834, 0.000000000000000000, 0.3826834323650911140 ) ) ;
#1018 = DIRECTION ( 'NONE',  ( 0.000000000000000000, 0.000000000000000000, 1.000000000000000000 ) ) ;
#1019 = ORIENTED_EDGE ( 'NONE', *, *, #1037, .F. ) ;
#1020 = LINE ( 'NONE', #19, #754 ) ;
#1021 = PLANE ( 'NONE',  #1713 ) ;
#1022 = VERTEX_POINT ( 'NONE', #2128 ) ;
#1023 = VECTOR ( 'NONE', #2105, 1000.000000000000000 ) ;
#1024 = DIRECTION ( 'NONE',  ( 0.000000000000000000, 1.000000000000000000, 0.000000000000000000 ) ) ;
#1025 = EDGE_CURVE ( 'NONE', #1581, #361, #1054, .T. ) ;
#1026 = DIRECTION ( 'NONE',  ( 0.000000000000000000, 0.000000000000000000, 1.000000000000000000 ) ) ;
#1027 = CARTESIAN_POINT ( 'NONE',  ( 35.95782392759632273, 0.1000000000000000056, -60.00000000000002842 ) ) ;
#1028 = CC_DESIGN_APPROVAL ( #704, ( #172 ) ) ;
#1029 = ORIENTED_EDGE ( 'NONE', *, *, #610, .F. ) ;
#1030 = EDGE_CURVE ( 'NONE', #1745, #911, #1964, .T. ) ;
#1031 = EDGE_CURVE ( 'NONE', #928, #1613, #1463, .T. ) ;
#1032 = DIRECTION ( 'NONE',  ( 1.224646799147353207E-16, 0.000000000000000000, 1.000000000000000000 ) ) ;
#1033 = CIRCLE ( 'NONE', #2040, 0.9999999999999978906 ) ;
#1034 = AXIS2_PLACEMENT_3D ( 'NONE', #160, #152, #852 ) ;
#1035 = CYLINDRICAL_SURFACE ( 'NONE', #822, 4.999999999999999112 ) ;
#1036 = EDGE_LOOP ( 'NONE', ( #215, #635, #1253, #258 ) ) ;
#1037 = EDGE_CURVE ( 'NONE', #405, #928, #777, .T. ) ;
#1038 = FACE_BOUND ( 'NONE', #544, .T. ) ;
#1039 = VERTEX_POINT ( 'NONE', #1437 ) ;
#1040 = AXIS2_PLACEMENT_3D ( 'NONE', #116, #800, #1487 ) ;
#1041 = DIRECTION ( 'NONE',  ( 0.3826834323650905589, -0.000000000000000000, 0.9238795325112864054 ) ) ;
#1042 = VECTOR ( 'NONE', #1738, 1000.000000000000000 ) ;
#1043 = LINE ( 'NONE', #876, #2129 ) ;
#1044 = VECTOR ( 'NONE', #170, 1000.000000000000000 ) ;
#1045 = ORIENTED_EDGE ( 'NONE', *, *, #1194, .F. ) ;
#1046 = DIRECTION ( 'NONE',  ( -0.000000000000000000, -1.000000000000000000, -0.000000000000000000 ) ) ;
#1047 = APPROVAL_ROLE ( '' ) ;
#1048 = ORIENTED_EDGE ( 'NONE', *, *, #1129, .F. ) ;
#1049 = DIRECTION ( 'NONE',  ( 0.000000000000000000, 0.000000000000000000, 1.000000000000000000 ) ) ;
#1050 = EDGE_LOOP ( 'NONE', ( #1241, #1792 ) ) ;
#1051 = ADVANCED_FACE ( 'NONE', ( #1237 ), #1777, .F. ) ;
#1052 = AXIS2_PLACEMENT_3D ( 'NONE', #846, #672, #1840 ) ;
#1053 = DIRECTION ( 'NONE',  ( -4.625929269271485914E-16, -0.000000000000000000, 1.000000000000000000 ) ) ;
#1054 = CIRCLE ( 'NONE', #1131, 4.999999999999997335 ) ;
#1055 = VERTEX_POINT ( 'NONE', #218 ) ;
#1056 = CARTESIAN_POINT ( 'NONE',  ( 15.64168576756670781, 0.000000000000000000, 4.500000000000000000 ) ) ;
#1057 = ORIENTED_EDGE ( 'NONE', *, *, #568, .F. ) ;
#1058 = DIRECTION ( 'NONE',  ( -0.000000000000000000, 1.000000000000000000, -0.000000000000000000 ) ) ;
#1059 = DATE_TIME_ROLE ( 'classification_date' ) ;
#1060 = VERTEX_POINT ( 'NONE', #1406 ) ;
#1061 = ORIENTED_EDGE ( 'NONE', *, *, #1695, .F. ) ;
#1062 = ORIENTED_EDGE ( 'NONE', *, *, #782, .F. ) ;
#1063 = DIRECTION ( 'NONE',  ( 0.000000000000000000, 0.000000000000000000, 1.000000000000000000 ) ) ;
#1064 = DIRECTION ( 'NONE',  ( -0.000000000000000000, 1.000000000000000000, -0.000000000000000000 ) ) ;
#1065 = CIRCLE ( 'NONE', #884, 0.9999999999999983347 ) ;
#1066 = ORIENTED_EDGE ( 'NONE', *, *, #745, .F. ) ;
#1067 = FACE_OUTER_BOUND ( 'NONE', #768, .T. ) ;
#1068 = ORIENTED_EDGE ( 'NONE', *, *, #1194, .T. ) ;
#1069 = LINE ( 'NONE', #952, #1624 ) ;
#1070 = APPROVAL_STATUS ( 'not_yet_approved' ) ;
#1071 = ORIENTED_EDGE ( 'NONE', *, *, #1503, .T. ) ;
#1072 = ORIENTED_EDGE ( 'NONE', *, *, #1849, .T. ) ;
#1073 = DIRECTION ( 'NONE',  ( 0.000000000000000000, -1.000000000000000000, 0.000000000000000000 ) ) ;
#1074 = AXIS2_PLACEMENT_3D ( 'NONE', #109, #636, #1687 ) ;
#1075 = EDGE_CURVE ( 'NONE', #228, #511, #898, .T. ) ;
#1076 = FACE_OUTER_BOUND ( 'NONE', #2091, .T. ) ;
#1077 = VECTOR ( 'NONE', #355, 1000.000000000000000 ) ;
#1078 = DIRECTION ( 'NONE',  ( 1.000000000000000000, -0.000000000000000000, -0.000000000000000000 ) ) ;
#1079 = ORIENTED_EDGE ( 'NONE', *, *, #266, .T. ) ;
#1080 = EDGE_CURVE ( 'NONE', #1758, #1636, #1043, .T. ) ;
#1081 = CARTESIAN_POINT ( 'NONE',  ( -15.24714580894150373, 0.1000000000000000056, -4.999999999999996447 ) ) ;
#1082 = AXIS2_PLACEMENT_3D ( 'NONE', #2143, #240, #593 ) ;
#1083 = ORIENTED_EDGE ( 'NONE', *, *, #164, .F. ) ;
#1084 = DIRECTION ( 'NONE',  ( -0.3826834323650903369, 0.000000000000000000, -0.9238795325112866275 ) ) ;
#1085 = PERSON_AND_ORGANIZATION ( #1375, #1683 ) ;
#1086 = ORIENTED_EDGE ( 'NONE', *, *, #1113, .F. ) ;
#1087 = ORIENTED_EDGE ( 'NONE', *, *, #1275, .T. ) ;
#1088 = EDGE_LOOP ( 'NONE', ( #86, #1048 ) ) ;
#1089 = PLANE ( 'NONE',  #806 ) ;
#1090 = DIRECTION ( 'NONE',  ( 0.000000000000000000, 0.000000000000000000, 1.000000000000000000 ) ) ;
#1091 = CIRCLE ( 'NONE', #194, 2.000000000000000000 ) ;
#1092 = ORIENTED_EDGE ( 'NONE', *, *, #251, .T. ) ;
#1093 = AXIS2_PLACEMENT_3D ( 'NONE', #250, #930, #1291 ) ;
#1094 = DIRECTION ( 'NONE',  ( 4.336808689942013792E-16, 0.000000000000000000, 1.000000000000000000 ) ) ;
#1095 = UNCERTAINTY_MEASURE_WITH_UNIT (LENGTH_MEASURE( 1.000000000000000082E-05 ), #1097, 'distance_accuracy_value', 'NONE');
#1096 = CARTESIAN_POINT ( 'NONE',  ( 25.93292131147529744, 0.000000000000000000, -1.530733729460359571 ) ) ;
#1097 =( LENGTH_UNIT ( ) NAMED_UNIT ( * ) SI_UNIT ( .MILLI., .METRE. ) );
#1098 = VERTEX_POINT ( 'NONE', #530 ) ;
#1099 = ORIENTED_EDGE ( 'NONE', *, *, #745, .T. ) ;
#1100 = VERTEX_POINT ( 'NONE', #743 ) ;
#1101 = FACE_OUTER_BOUND ( 'NONE', #379, .T. ) ;
#1102 = ADVANCED_FACE ( 'NONE', ( #1067 ), #1393, .F. ) ;
#1103 = CARTESIAN_POINT ( 'NONE',  ( -7.499999999999980460, 0.000000000000000000, -72.00000000000004263 ) ) ;
#1104 = PLANE ( 'NONE',  #693 ) ;
#1105 = VERTEX_POINT ( 'NONE', #710 ) ;
#1106 = AXIS2_PLACEMENT_3D ( 'NONE', #1967, #434, #1118 ) ;
#1107 = CARTESIAN_POINT ( 'NONE',  ( -7.499999999999980460, 0.000000000000000000, -72.00000000000004263 ) ) ;
#1108 = CC_DESIGN_PERSON_AND_ORGANIZATION_ASSIGNMENT ( #559, #1386, ( #950 ) ) ;
#1109 = EDGE_CURVE ( 'NONE', #12, #585, #731, .T. ) ;
#1110 = PLANE ( 'NONE',  #945 ) ;
#1111 = EDGE_CURVE ( 'NONE', #1134, #219, #1560, .T. ) ;
#1112 = EDGE_LOOP ( 'NONE', ( #1519, #1644, #597, #1990 ) ) ;
#1113 = EDGE_CURVE ( 'NONE', #1105, #1715, #360, .T. ) ;
#1114 = ORIENTED_EDGE ( 'NONE', *, *, #2195, .T. ) ;
#1115 = ORIENTED_EDGE ( 'NONE', *, *, #1503, .F. ) ;
#1116 = DIRECTION ( 'NONE',  ( -0.9238795325112865164, 0.000000000000000000, 0.3826834323650905589 ) ) ;
#1117 = EDGE_CURVE ( 'NONE', #1745, #136, #1418, .T. ) ;
#1118 = DIRECTION ( 'NONE',  ( 0.000000000000000000, 0.000000000000000000, 1.000000000000000000 ) ) ;
#1119 = DIRECTION ( 'NONE',  ( -0.000000000000000000, 1.000000000000000000, -0.000000000000000000 ) ) ;
#1120 = AXIS2_PLACEMENT_3D ( 'NONE', #1674, #1507, #820 ) ;
#1121 = DIRECTION ( 'NONE',  ( -0.000000000000000000, -1.000000000000000000, -0.000000000000000000 ) ) ;
#1122 = CARTESIAN_POINT ( 'NONE',  ( -35.00000000000000000, 0.1000000000000000056, -65.00000000000002842 ) ) ;
#1123 = ORIENTED_EDGE ( 'NONE', *, *, #1278, .F. ) ;
#1124 = VECTOR ( 'NONE', #330, 1000.000000000000000 ) ;
#1125 = ORIENTED_EDGE ( 'NONE', *, *, #588, .F. ) ;
#1126 = ORIENTED_EDGE ( 'NONE', *, *, #334, .F. ) ;
#1127 = DIRECTION ( 'NONE',  ( 0.000000000000000000, 0.000000000000000000, -1.000000000000000000 ) ) ;
#1128 = DIRECTION ( 'NONE',  ( 1.000000000000000000, 0.000000000000000000, -1.224646799147353207E-16 ) ) ;
#1129 = EDGE_CURVE ( 'NONE', #205, #1517, #1773, .T. ) ;
#1130 = CARTESIAN_POINT ( 'NONE',  ( -4.000000000000000000, 0.1000000000000000056, -65.00000000000002842 ) ) ;
#1131 = AXIS2_PLACEMENT_3D ( 'NONE', #75, #1616, #1281 ) ;
#1132 = CARTESIAN_POINT ( 'NONE',  ( -28.39410038312723827, 0.1000000000000000056, -5.382044879869081200 ) ) ;
#1133 = EDGE_LOOP ( 'NONE', ( #1703, #1764, #1152, #900 ) ) ;
#1134 = VERTEX_POINT ( 'NONE', #1383 ) ;
#1135 = DIRECTION ( 'NONE',  ( -0.000000000000000000, -1.000000000000000000, -0.000000000000000000 ) ) ;
#1136 = LINE ( 'NONE', #964, #350 ) ;
#1137 = CARTESIAN_POINT ( 'NONE',  ( 7.499999999999984901, 0.000000000000000000, -70.00000000000002842 ) ) ;
#1138 = CARTESIAN_POINT ( 'NONE',  ( 4.000000000000000000, 0.1000000000000000056, -65.00000000000002842 ) ) ;
#1139 = EDGE_CURVE ( 'NONE', #1565, #222, #2022, .T. ) ;
#1140 = DIRECTION ( 'NONE',  ( -1.000000000000000000, 0.000000000000000000, 0.000000000000000000 ) ) ;
#1141 = ORIENTED_EDGE ( 'NONE', *, *, #251, .F. ) ;
#1142 = ORIENTED_EDGE ( 'NONE', *, *, #368, .T. ) ;
#1143 = LINE ( 'NONE', #281, #1825 ) ;
#1144 = ADVANCED_FACE ( 'NONE', ( #26 ), #2075, .F. ) ;
#1145 = CARTESIAN_POINT ( 'NONE',  ( -35.95782392759632984, 0.000000000000000000, 0.000000000000000000 ) ) ;
#1146 = PLANE ( 'NONE',  #1052 ) ;
#1147 = CARTESIAN_POINT ( 'NONE',  ( 24.00000000000000000, 0.1000000000000000056, 0.000000000000000000 ) ) ;
#1148 = VECTOR ( 'NONE', #1498, 1000.000000000000000 ) ;
#1149 = EDGE_CURVE ( 'NONE', #842, #372, #35, .T. ) ;
#1150 = LINE ( 'NONE', #1103, #582 ) ;
#1151 = VECTOR ( 'NONE', #1276, 1000.000000000000114 ) ;
#1152 = ORIENTED_EDGE ( 'NONE', *, *, #807, .F. ) ;
#1153 = ORIENTED_EDGE ( 'NONE', *, *, #985, .F. ) ;
#1154 = CARTESIAN_POINT ( 'NONE',  ( -28.73738895741060162, 0.1000000000000000056, -3.075065696008397964 ) ) ;
#1155 = CIRCLE ( 'NONE', #78, 2.000000000000000000 ) ;
#1156 = VECTOR ( 'NONE', #2154, 1000.000000000000000 ) ;
#1157 = DIRECTION ( 'NONE',  ( 0.000000000000000000, 0.000000000000000000, 1.000000000000000000 ) ) ;
#1158 = DIRECTION ( 'NONE',  ( -0.9238795325112865164, 0.000000000000000000, -0.3826834323650904479 ) ) ;
#1159 = CARTESIAN_POINT ( 'NONE',  ( 2.000000000000000444, 0.000000000000000000, 3.499999999999999556 ) ) ;
#1160 = DIRECTION ( 'NONE',  ( 1.000000000000000000, 0.000000000000000000, 0.000000000000000000 ) ) ;
#1161 = VERTEX_POINT ( 'NONE', #399 ) ;
#1162 = EDGE_LOOP ( 'NONE', ( #1424, #2084 ) ) ;
#1163 = AXIS2_PLACEMENT_3D ( 'NONE', #602, #1608, #1817 ) ;
#1164 = DIRECTION ( 'NONE',  ( -0.000000000000000000, 1.000000000000000000, -0.000000000000000000 ) ) ;
#1165 = CARTESIAN_POINT ( 'NONE',  ( 34.66481646102808156, 0.1000000000000000056, -25.74714454043399314 ) ) ;
#1166 = DIRECTION ( 'NONE',  ( 0.000000000000000000, 0.000000000000000000, -1.000000000000000000 ) ) ;
#1167 = CARTESIAN_POINT ( 'NONE',  ( 23.10219042681885071, 0.1000000000000000056, 2.167504048002320438 ) ) ;
#1168 = EDGE_CURVE ( 'NONE', #1609, #1715, #1555, .T. ) ;
#1169 = DIRECTION ( 'NONE',  ( 1.000000000000000000, -0.000000000000000000, -0.000000000000000000 ) ) ;
#1170 = CARTESIAN_POINT ( 'NONE',  ( 7.499999999999984013, 0.000000000000000000, -72.00000000000004263 ) ) ;
#1171 = CC_DESIGN_PERSON_AND_ORGANIZATION_ASSIGNMENT ( #1731, #198, ( #1356 ) ) ;
#1172 = ORIENTED_EDGE ( 'NONE', *, *, #1574, .F. ) ;
#1173 = EDGE_CURVE ( 'NONE', #1586, #1579, #1456, .T. ) ;
#1174 = ORIENTED_EDGE ( 'NONE', *, *, #641, .T. ) ;
#1175 = DIRECTION ( 'NONE',  ( -0.000000000000000000, -1.000000000000000000, -0.000000000000000000 ) ) ;
#1176 = VECTOR ( 'NONE', #574, 1000.000000000000000 ) ;
#1177 = ADVANCED_FACE ( 'NONE', ( #1765 ), #1226, .F. ) ;
#1178 = DIRECTION ( 'NONE',  ( 0.000000000000000000, 0.000000000000000000, 1.000000000000000000 ) ) ;
#1179 = CARTESIAN_POINT ( 'NONE',  ( -24.18458262711124007, 0.1000000000000000056, 4.780629977755073590 ) ) ;
#1180 = LINE ( 'NONE', #809, #414 ) ;
#1181 = FACE_OUTER_BOUND ( 'NONE', #105, .T. ) ;
#1182 = DIRECTION ( 'NONE',  ( -8.953411488912554654E-16, 0.000000000000000000, 1.000000000000000000 ) ) ;
#1183 = EDGE_LOOP ( 'NONE', ( #1685, #723 ) ) ;
#1184 = VECTOR ( 'NONE', #1353, 1000.000000000000000 ) ;
#1185 = VERTEX_POINT ( 'NONE', #2064 ) ;
#1186 = PLANE ( 'NONE',  #1359 ) ;
#1187 = CARTESIAN_POINT ( 'NONE',  ( 24.18458262711124007, 0.1000000000000000056, 4.780629977755073590 ) ) ;
#1188 = CARTESIAN_POINT ( 'NONE',  ( 27.49999999999998579, 0.1000000000000000056, -72.00000000000004263 ) ) ;
#1189 = FACE_OUTER_BOUND ( 'NONE', #2146, .T. ) ;
#1190 = VECTOR ( 'NONE', #1169, 1000.000000000000000 ) ;
#1191 = PLANE ( 'NONE',  #974 ) ;
#1192 = DIRECTION ( 'NONE',  ( -0.000000000000000000, -1.000000000000000000, -0.000000000000000000 ) ) ;
#1193 = ORIENTED_EDGE ( 'NONE', *, *, #1358, .F. ) ;
#1194 = EDGE_CURVE ( 'NONE', #1390, #980, #1213, .T. ) ;
#1195 = LINE ( 'NONE', #1396, #540 ) ;
#1196 = FACE_OUTER_BOUND ( 'NONE', #357, .T. ) ;
#1197 = ORIENTED_EDGE ( 'NONE', *, *, #909, .T. ) ;
#1198 = AXIS2_PLACEMENT_3D ( 'NONE', #580, #1549, #1931 ) ;
#1199 = FACE_BOUND ( 'NONE', #1088, .T. ) ;
#1200 = ORIENTED_EDGE ( 'NONE', *, *, #407, .T. ) ;
#1201 = EDGE_CURVE ( 'NONE', #842, #2044, #1987, .T. ) ;
#1202 = DIRECTION ( 'NONE',  ( -0.000000000000000000, 1.000000000000000000, -0.000000000000000000 ) ) ;
#1203 = EDGE_CURVE ( 'NONE', #1962, #1609, #958, .T. ) ;
#1204 = LINE ( 'NONE', #1885, #895 ) ;
#1205 = ORIENTED_EDGE ( 'NONE', *, *, #319, .T. ) ;
#1206 = ADVANCED_FACE ( 'NONE', ( #452 ), #1312, .F. ) ;
#1207 = CARTESIAN_POINT ( 'NONE',  ( 21.55058241160207899, 0.1000000000000000056, 5.913417161825456070 ) ) ;
#1208 = DIRECTION ( 'NONE',  ( 1.000000000000000000, 0.000000000000000000, -0.000000000000000000 ) ) ;
#1209 = ORIENTED_EDGE ( 'NONE', *, *, #169, .F. ) ;
#1210 = CIRCLE ( 'NONE', #2031, 2.000000000000000000 ) ;
#1211 = DIRECTION ( 'NONE',  ( -0.000000000000000000, -0.000000000000000000, 1.000000000000000000 ) ) ;
#1212 = LINE ( 'NONE', #2085, #1330 ) ;
#1213 = LINE ( 'NONE', #555, #486 ) ;
#1214 = ORIENTED_EDGE ( 'NONE', *, *, #2036, .T. ) ;
#1215 = LINE ( 'NONE', #2077, #81 ) ;
#1216 = EDGE_CURVE ( 'NONE', #897, #187, #268, .T. ) ;
#1217 = AXIS2_PLACEMENT_3D ( 'NONE', #1004, #1880, #670 ) ;
#1218 = SECURITY_CLASSIFICATION_LEVEL ( 'unclassified' ) ;
#1219 = EDGE_LOOP ( 'NONE', ( #1205, #1488, #1958, #991 ) ) ;
#1220 = CARTESIAN_POINT ( 'NONE',  ( 27.49999999999998579, 0.000000000000000000, -72.00000000000004263 ) ) ;
#1221 = ORIENTED_EDGE ( 'NONE', *, *, #9, .F. ) ;
#1222 = CIRCLE ( 'NONE', #261, 0.9999999999999978906 ) ;
#1223 = CARTESIAN_POINT ( 'NONE',  ( -15.64168576756670781, 0.000000000000000000, 3.500000000000005329 ) ) ;
#1224 = VECTOR ( 'NONE', #191, 1000.000000000000000 ) ;
#1225 = ORIENTED_EDGE ( 'NONE', *, *, #1570, .F. ) ;
#1226 = CYLINDRICAL_SURFACE ( 'NONE', #1843, 0.9999999999999983347 ) ;
#1227 = VERTEX_POINT ( 'NONE', #1107 ) ;
#1228 = CARTESIAN_POINT ( 'NONE',  ( -2.000000000000000444, 0.1000000000000000056, 3.499999999999997780 ) ) ;
#1229 = CALENDAR_DATE ( 2020, 9, 10 ) ;
#1230 = VERTEX_POINT ( 'NONE', #1138 ) ;
#1231 = ORIENTED_EDGE ( 'NONE', *, *, #1244, .T. ) ;
#1232 = CARTESIAN_POINT ( 'NONE',  ( 27.31170818283485247, 0.1000000000000000056, -7.995170809621836128 ) ) ;
#1233 = EDGE_LOOP ( 'NONE', ( #333, #1057, #1496, #1071 ) ) ;
#1234 = AXIS2_PLACEMENT_3D ( 'NONE', #1532, #2211, #683 ) ;
#1235 = DIRECTION ( 'NONE',  ( 0.000000000000000000, 1.000000000000000000, 0.000000000000000000 ) ) ;
#1236 = EDGE_LOOP ( 'NONE', ( #1257, #2070, #922, #525 ) ) ;
#1237 = FACE_OUTER_BOUND ( 'NONE', #961, .T. ) ;
#1238 = ORIENTED_EDGE ( 'NONE', *, *, #1760, .F. ) ;
#1239 = DIRECTION ( 'NONE',  ( -0.000000000000000000, 1.000000000000000000, -0.000000000000000000 ) ) ;
#1240 = CARTESIAN_POINT ( 'NONE',  ( 0.000000000000000000, 0.000000000000000000, 0.000000000000000000 ) ) ;
#1241 = ORIENTED_EDGE ( 'NONE', *, *, #2013, .F. ) ;
#1242 = ORIENTED_EDGE ( 'NONE', *, *, #1682, .F. ) ;
#1243 = CARTESIAN_POINT ( 'NONE',  ( 28.67173086060772036, 0.000000000000000000, 2.309698831278218734 ) ) ;
#1244 = EDGE_CURVE ( 'NONE', #1788, #911, #444, .T. ) ;
#1245 = CARTESIAN_POINT ( 'NONE',  ( 7.499999999999984013, 0.1000000000000000056, -72.00000000000004263 ) ) ;
#1246 = CARTESIAN_POINT ( 'NONE',  ( -27.49999999999998579, 0.000000000000000000, -72.00000000000004263 ) ) ;
#1247 = ORIENTED_EDGE ( 'NONE', *, *, #1030, .T. ) ;
#1248 = CARTESIAN_POINT ( 'NONE',  ( -2.000000000000000444, 0.1000000000000000056, 4.499999999999998224 ) ) ;
#1249 = ORIENTED_EDGE ( 'NONE', *, *, #413, .F. ) ;
#1250 = LINE ( 'NONE', #1409, #1151 ) ;
#1251 = EDGE_LOOP ( 'NONE', ( #916, #1126, #1752, #1508 ) ) ;
#1252 = ORIENTED_EDGE ( 'NONE', *, *, #1265, .T. ) ;
#1253 = ORIENTED_EDGE ( 'NONE', *, *, #1917, .F. ) ;
#1254 = CIRCLE ( 'NONE', #1074, 1.000000000000000000 ) ;
#1255 = CARTESIAN_POINT ( 'NONE',  ( -4.000000000000000000, 0.1000000000000000056, -65.00000000000002842 ) ) ;
#1256 = LINE ( 'NONE', #965, #910 ) ;
#1257 = ORIENTED_EDGE ( 'NONE', *, *, #776, .F. ) ;
#1258 = DIRECTION ( 'NONE',  ( 0.000000000000000000, 0.000000000000000000, -1.000000000000000000 ) ) ;
#1259 = VECTOR ( 'NONE', #665, 1000.000000000000000 ) ;
#1260 = DIRECTION ( 'NONE',  ( 0.000000000000000000, 0.000000000000000000, 1.000000000000000000 ) ) ;
#1261 = APPROVAL_DATE_TIME ( #584, #73 ) ;
#1262 = ORIENTED_EDGE ( 'NONE', *, *, #1682, .T. ) ;
#1263 = ORIENTED_EDGE ( 'NONE', *, *, #141, .F. ) ;
#1264 = DIRECTION ( 'NONE',  ( -0.000000000000000000, -1.000000000000000000, -0.000000000000000000 ) ) ;
#1265 = EDGE_CURVE ( 'NONE', #720, #1100, #836, .T. ) ;
#1266 = DIRECTION ( 'NONE',  ( 0.000000000000000000, -1.000000000000000000, 0.000000000000000000 ) ) ;
#1267 = DIRECTION ( 'NONE',  ( -0.000000000000000000, 1.000000000000000000, -0.000000000000000000 ) ) ;
#1268 = CARTESIAN_POINT ( 'NONE',  ( -34.99999999999999289, 0.1000000000000000056, -80.00000000000002842 ) ) ;
#1269 = EDGE_CURVE ( 'NONE', #12, #928, #156, .T. ) ;
#1270 = VECTOR ( 'NONE', #1809, 1000.000000000000000 ) ;
#1271 = ORIENTED_EDGE ( 'NONE', *, *, #1800, .T. ) ;
#1272 = ADVANCED_FACE ( 'NONE', ( #460 ), #2122, .F. ) ;
#1273 = VECTOR ( 'NONE', #1896, 1000.000000000000000 ) ;
#1274 = CARTESIAN_POINT ( 'NONE',  ( 23.10219042681885071, 0.1000000000000000056, 2.167504048002320438 ) ) ;
#1275 = EDGE_CURVE ( 'NONE', #853, #1412, #761, .T. ) ;
#1276 = DIRECTION ( 'NONE',  ( 0.3826834323650903924, -0.000000000000000000, 0.9238795325112865164 ) ) ;
#1277 = ORIENTED_EDGE ( 'NONE', *, *, #243, .F. ) ;
#1278 = EDGE_CURVE ( 'NONE', #446, #690, #949, .T. ) ;
#1279 = ORIENTED_EDGE ( 'NONE', *, *, #1290, .T. ) ;
#1280 = ORIENTED_EDGE ( 'NONE', *, *, #413, .T. ) ;
#1281 = DIRECTION ( 'NONE',  ( 0.000000000000000000, 0.000000000000000000, -1.000000000000000000 ) ) ;
#1282 = LINE ( 'NONE', #1808, #2120 ) ;
#1283 = DIRECTION ( 'NONE',  ( 0.000000000000000000, -1.000000000000000000, 0.000000000000000000 ) ) ;
#1284 = VECTOR ( 'NONE', #358, 1000.000000000000000 ) ;
#1285 = CARTESIAN_POINT ( 'NONE',  ( 7.499999999999984901, 0.1000000000000000056, -70.00000000000002842 ) ) ;
#1286 = CARTESIAN_POINT ( 'NONE',  ( 25.93292131147529744, 0.1000000000000000056, -1.530733729460359571 ) ) ;
#1287 = ORIENTED_EDGE ( 'NONE', *, *, #1408, .F. ) ;
#1288 = ORIENTED_EDGE ( 'NONE', *, *, #542, .F. ) ;
#1289 = ORIENTED_EDGE ( 'NONE', *, *, #804, .T. ) ;
#1290 = EDGE_CURVE ( 'NONE', #911, #1991, #2151, .T. ) ;
#1291 = DIRECTION ( 'NONE',  ( 0.000000000000000000, 0.000000000000000000, 1.000000000000000000 ) ) ;
#1292 = DIRECTION ( 'NONE',  ( -0.000000000000000000, 1.000000000000000000, -0.000000000000000000 ) ) ;
#1293 = LINE ( 'NONE', #1649, #1772 ) ;
#1294 = CIRCLE ( 'NONE', #646, 2.000000000000000000 ) ;
#1295 = DIRECTION ( 'NONE',  ( -0.000000000000000000, 1.000000000000000000, -0.000000000000000000 ) ) ;
#1296 = LINE ( 'NONE', #1477, #1156 ) ;
#1297 = ORIENTED_EDGE ( 'NONE', *, *, #712, .T. ) ;
#1298 = VERTEX_POINT ( 'NONE', #436 ) ;
#1299 = FACE_OUTER_BOUND ( 'NONE', #821, .T. ) ;
#1300 = DIRECTION ( 'NONE',  ( 0.000000000000000000, 0.000000000000000000, -1.000000000000000000 ) ) ;
#1301 = EDGE_CURVE ( 'NONE', #634, #1636, #1811, .T. ) ;
#1302 = CARTESIAN_POINT ( 'NONE',  ( -25.93292131147529744, 0.000000000000000000, -1.530733729460359571 ) ) ;
#1303 = VECTOR ( 'NONE', #1727, 1000.000000000000000 ) ;
#1304 = CARTESIAN_POINT ( 'NONE',  ( 24.94994949184141930, 0.1000000000000000056, 2.932870912732501445 ) ) ;
#1305 = ORIENTED_EDGE ( 'NONE', *, *, #592, .F. ) ;
#1306 = EDGE_CURVE ( 'NONE', #199, #1039, #1457, .T. ) ;
#1307 = ORIENTED_EDGE ( 'NONE', *, *, #581, .T. ) ;
#1308 = DIRECTION ( 'NONE',  ( 0.000000000000000000, 0.000000000000000000, -1.000000000000000000 ) ) ;
#1309 = CARTESIAN_POINT ( 'NONE',  ( -27.49999999999998579, 0.1000000000000000056, -72.00000000000004263 ) ) ;
#1310 = DIRECTION ( 'NONE',  ( -0.000000000000000000, -0.000000000000000000, 1.000000000000000000 ) ) ;
#1311 = EDGE_CURVE ( 'NONE', #1230, #158, #83, .T. ) ;
#1312 = PLANE ( 'NONE',  #873 ) ;
#1313 = VECTOR ( 'NONE', #1890, 1000.000000000000000 ) ;
#1314 = LINE ( 'NONE', #2165, #1541 ) ;
#1315 = EDGE_CURVE ( 'NONE', #1340, #1951, #183, .T. ) ;
#1316 = EDGE_LOOP ( 'NONE', ( #1407, #549, #832, #567 ) ) ;
#1317 = ORIENTED_EDGE ( 'NONE', *, *, #1369, .F. ) ;
#1318 = LINE ( 'NONE', #1342, #395 ) ;
#1319 = APPROVAL_PERSON_ORGANIZATION ( #1085, #704, #1047 ) ;
#1320 = CARTESIAN_POINT ( 'NONE',  ( 16.93118474904564152, 0.000000000000000000, 9.000000000000007105 ) ) ;
#1321 = FACE_OUTER_BOUND ( 'NONE', #1664, .T. ) ;
#1322 = CARTESIAN_POINT ( 'NONE',  ( 27.49999999999998224, 0.1000000000000000056, -70.00000000000002842 ) ) ;
#1323 =( GEOMETRIC_REPRESENTATION_CONTEXT ( 3 ) GLOBAL_UNCERTAINTY_ASSIGNED_CONTEXT ( ( #1095 ) ) GLOBAL_UNIT_ASSIGNED_CONTEXT ( ( #1097, #1578, #722 ) ) REPRESENTATION_CONTEXT ( 'NONE', 'WORKASPACE' ) );
#1324 = DIRECTION ( 'NONE',  ( 0.3826834323650901148, 0.000000000000000000, -0.9238795325112866275 ) ) ;
#1325 = AXIS2_PLACEMENT_3D ( 'NONE', #67, #401, #569 ) ;
#1326 = ORIENTED_EDGE ( 'NONE', *, *, #1168, .T. ) ;
#1327 = ORIENTED_EDGE ( 'NONE', *, *, #1671, .T. ) ;
#1328 = FACE_OUTER_BOUND ( 'NONE', #1975, .T. ) ;
#1329 = DIRECTION ( 'NONE',  ( 0.3826834323650881720, -0.000000000000000000, -0.9238795325112874046 ) ) ;
#1330 = VECTOR ( 'NONE', #1041, 1000.000000000000114 ) ;
#1331 = EDGE_CURVE ( 'NONE', #823, #511, #613, .T. ) ;
#1332 = VECTOR ( 'NONE', #547, 1000.000000000000000 ) ;
#1333 = DIRECTION ( 'NONE',  ( 1.000000000000000000, 0.000000000000000000, -8.953411488912554654E-16 ) ) ;
#1334 = DIRECTION ( 'NONE',  ( -0.3826834323650911140, 0.000000000000000000, -0.9238795325112861834 ) ) ;
#1335 = DIRECTION ( 'NONE',  ( 0.000000000000000000, 1.000000000000000000, 0.000000000000000000 ) ) ;
#1336 = EDGE_CURVE ( 'NONE', #980, #1419, #603, .T. ) ;
#1337 = EDGE_CURVE ( 'NONE', #490, #405, #2153, .T. ) ;
#1338 = DIRECTION ( 'NONE',  ( 1.000000000000000000, 0.000000000000000000, 0.000000000000000000 ) ) ;
#1339 = ORIENTED_EDGE ( 'NONE', *, *, #76, .T. ) ;
#1340 = VERTEX_POINT ( 'NONE', #1798 ) ;
#1341 = CIRCLE ( 'NONE', #2196, 5.000000000000004441 ) ;
#1342 = CARTESIAN_POINT ( 'NONE',  ( 24.00000000000000000, 0.000000000000000000, -4.163336342344337027E-14 ) ) ;
#1343 = CARTESIAN_POINT ( 'NONE',  ( -35.95782392759633694, 0.1000000000000000056, -65.00000000000002842 ) ) ;
#1344 = EDGE_CURVE ( 'NONE', #891, #773, #789, .T. ) ;
#1345 = DIRECTION ( 'NONE',  ( 0.000000000000000000, 1.000000000000000000, -0.000000000000000000 ) ) ;
#1346 = CARTESIAN_POINT ( 'NONE',  ( 25.93292131147529744, 0.000000000000000000, -2.530733729460357573 ) ) ;
#1347 = CARTESIAN_POINT ( 'NONE',  ( 2.000000000000000444, 0.1000000000000000056, 3.499999999999999556 ) ) ;
#1348 = DIRECTION ( 'NONE',  ( 0.000000000000000000, 0.000000000000000000, 1.000000000000000000 ) ) ;
#1349 = ORIENTED_EDGE ( 'NONE', *, *, #135, .T. ) ;
#1350 = ORIENTED_EDGE ( 'NONE', *, *, #708, .F. ) ;
#1351 = CARTESIAN_POINT ( 'NONE',  ( -7.499999999999981348, 0.000000000000000000, -70.00000000000002842 ) ) ;
#1352 = CIRCLE ( 'NONE', #1673, 2.000000000000000000 ) ;
#1353 = DIRECTION ( 'NONE',  ( -0.3826834323650901148, 0.000000000000000000, -0.9238795325112866275 ) ) ;
#1354 = DIRECTION ( 'NONE',  ( 0.000000000000000000, 1.000000000000000000, 0.000000000000000000 ) ) ;
#1355 = FACE_BOUND ( 'NONE', #1675, .T. ) ;
#1356 = SECURITY_CLASSIFICATION ( '', '', #1218 ) ;
#1357 = CARTESIAN_POINT ( 'NONE',  ( -35.00000000000000000, 0.1000000000000000056, -65.00000000000002842 ) ) ;
#1358 = EDGE_CURVE ( 'NONE', #44, #981, #1661, .T. ) ;
#1359 = AXIS2_PLACEMENT_3D ( 'NONE', #1868, #1729, #1743 ) ;
#1360 = CARTESIAN_POINT ( 'NONE',  ( -30.58514802243317376, 0.000000000000000000, -2.309698831278218734 ) ) ;
#1361 = VERTEX_POINT ( 'NONE', #320 ) ;
#1362 = AXIS2_PLACEMENT_3D ( 'NONE', #1848, #2017, #1697 ) ;
#1363 = CYLINDRICAL_SURFACE ( 'NONE', #106, 1.000000000000000000 ) ;
#1364 = FACE_OUTER_BOUND ( 'NONE', #478, .T. ) ;
#1365 = CARTESIAN_POINT ( 'NONE',  ( -24.18458262711124007, 0.1000000000000000056, 4.780629977755073590 ) ) ;
#1366 = CARTESIAN_POINT ( 'NONE',  ( 35.95782392759633694, 0.000000000000000000, -54.99999999999999289 ) ) ;
#1367 = AXIS2_PLACEMENT_3D ( 'NONE', #1008, #1691, #839 ) ;
#1368 = PLANE ( 'NONE',  #829 ) ;
#1369 = EDGE_CURVE ( 'NONE', #897, #1340, #126, .T. ) ;
#1370 = CARTESIAN_POINT ( 'NONE',  ( 35.95782392759633694, 0.1000000000000000056, -65.00000000000000000 ) ) ;
#1371 = EDGE_LOOP ( 'NONE', ( #2099, #1601 ) ) ;
#1372 = PLANE ( 'NONE',  #1829 ) ;
#1373 = EDGE_CURVE ( 'NONE', #2086, #1390, #1862, .T. ) ;
#1374 = DIRECTION ( 'NONE',  ( -1.000000000000000000, 0.000000000000000000, 0.000000000000000000 ) ) ;
#1375 = PERSON ( 'UNSPECIFIED', 'UNSPECIFIED', 'UNSPECIFIED', ('UNSPECIFIED'), ('UNSPECIFIED'), ('UNSPECIFIED') ) ;
#1376 = AXIS2_PLACEMENT_3D ( 'NONE', #652, #817, #495 ) ;
#1377 = EDGE_LOOP ( 'NONE', ( #1072, #17, #882, #1834 ) ) ;
#1378 = AXIS2_PLACEMENT_3D ( 'NONE', #236, #11, #1927 ) ;
#1379 = CARTESIAN_POINT ( 'NONE',  ( 4.000000000000000000, 0.000000000000000000, -65.00000000000002842 ) ) ;
#1380 = ORIENTED_EDGE ( 'NONE', *, *, #368, .F. ) ;
#1381 = CARTESIAN_POINT ( 'NONE',  ( -35.00000000000000000, 0.1000000000000000056, -65.00000000000002842 ) ) ;
#1382 = EDGE_CURVE ( 'NONE', #534, #981, #684, .T. ) ;
#1383 = CARTESIAN_POINT ( 'NONE',  ( -45.19661925270921188, 0.1000000000000000056, -51.17316567634908608 ) ) ;
#1384 = ORIENTED_EDGE ( 'NONE', *, *, #2173, .T. ) ;
#1385 = DIRECTION ( 'NONE',  ( -0.9238795325112865164, 0.000000000000000000, 0.3826834323650905589 ) ) ;
#1386 = PERSON_AND_ORGANIZATION_ROLE ( 'creator' ) ;
#1387 = ORIENTED_EDGE ( 'NONE', *, *, #1495, .F. ) ;
#1388 = VECTOR ( 'NONE', #1658, 1000.000000000000000 ) ;
#1389 = LINE ( 'NONE', #535, #1023 ) ;
#1390 = VERTEX_POINT ( 'NONE', #307 ) ;
#1391 = CARTESIAN_POINT ( 'NONE',  ( -45.19661925270906266, 0.1000000000000000056, -51.17316567634917845 ) ) ;
#1392 = ORIENTED_EDGE ( 'NONE', *, *, #1602, .F. ) ;
#1393 = CYLINDRICAL_SURFACE ( 'NONE', #912, 2.000000000000000000 ) ;
#1394 = CC_DESIGN_SECURITY_CLASSIFICATION ( #1356, ( #172 ) ) ;
#1395 = ORIENTED_EDGE ( 'NONE', *, *, #2078, .F. ) ;
#1396 = CARTESIAN_POINT ( 'NONE',  ( 27.49999999999998224, 0.000000000000000000, -70.00000000000002842 ) ) ;
#1397 = CIRCLE ( 'NONE', #755, 0.9999999999999978906 ) ;
#1398 = DATE_AND_TIME ( #245, #1533 ) ;
#1399 = VERTEX_POINT ( 'NONE', #1830 ) ;
#1400 = VERTEX_POINT ( 'NONE', #472 ) ;
#1401 = DIRECTION ( 'NONE',  ( -1.000000000000000000, -0.000000000000000000, -0.000000000000000000 ) ) ;
#1402 = ORIENTED_EDGE ( 'NONE', *, *, #319, .F. ) ;
#1403 = ADVANCED_FACE ( 'NONE', ( #1681 ), #830, .F. ) ;
#1404 = DIRECTION ( 'NONE',  ( 0.000000000000000000, 0.000000000000000000, 1.000000000000000000 ) ) ;
#1405 = ORIENTED_EDGE ( 'NONE', *, *, #1594, .F. ) ;
#1406 = CARTESIAN_POINT ( 'NONE',  ( 35.00000000000000000, 0.000000000000000000, -65.00000000000002842 ) ) ;
#1407 = ORIENTED_EDGE ( 'NONE', *, *, #1080, .T. ) ;
#1408 = EDGE_CURVE ( 'NONE', #1961, #1470, #298, .T. ) ;
#1409 = CARTESIAN_POINT ( 'NONE',  ( -24.00000000000000000, 0.000000000000000000, 0.000000000000000000 ) ) ;
#1410 = DIRECTION ( 'NONE',  ( 0.000000000000000000, 0.000000000000000000, 1.000000000000000000 ) ) ;
#1411 = VERTEX_POINT ( 'NONE', #1347 ) ;
#1412 = VERTEX_POINT ( 'NONE', #1701 ) ;
#1413 = DIRECTION ( 'NONE',  ( -1.000000000000000000, 0.000000000000000000, 1.929731320193121788E-16 ) ) ;
#1414 = DIRECTION ( 'NONE',  ( 1.734723475976805517E-15, 0.000000000000000000, 1.000000000000000000 ) ) ;
#1415 = AXIS2_PLACEMENT_3D ( 'NONE', #1998, #935, #286 ) ;
#1416 = DIRECTION ( 'NONE',  ( 0.000000000000000000, 1.000000000000000000, 0.000000000000000000 ) ) ;
#1417 = ORIENTED_EDGE ( 'NONE', *, *, #681, .F. ) ;
#1418 = LINE ( 'NONE', #1572, #1273 ) ;
#1419 = VERTEX_POINT ( 'NONE', #1322 ) ;
#1420 = DIRECTION ( 'NONE',  ( -0.000000000000000000, 1.000000000000000000, -0.000000000000000000 ) ) ;
#1421 = CALENDAR_DATE ( 2020, 9, 10 ) ;
#1422 = ORIENTED_EDGE ( 'NONE', *, *, #575, .F. ) ;
#1423 = ORIENTED_EDGE ( 'NONE', *, *, #145, .T. ) ;
#1424 = ORIENTED_EDGE ( 'NONE', *, *, #135, .F. ) ;
#1425 = LINE ( 'NONE', #42, #1996 ) ;
#1426 = VECTOR ( 'NONE', #2210, 1000.000000000000000 ) ;
#1427 = LINE ( 'NONE', #706, #274 ) ;
#1428 = EDGE_LOOP ( 'NONE', ( #1062, #88, #1614, #1433 ) ) ;
#1429 = DIRECTION ( 'NONE',  ( 0.3826834323650903924, 0.000000000000000000, -0.9238795325112865164 ) ) ;
#1430 = ADVANCED_FACE ( 'NONE', ( #1181 ), #2194, .F. ) ;
#1431 = DIRECTION ( 'NONE',  ( 0.9238795325112866275, 0.000000000000000000, -0.3826834323650903369 ) ) ;
#1432 = ORIENTED_EDGE ( 'NONE', *, *, #147, .F. ) ;
#1433 = ORIENTED_EDGE ( 'NONE', *, *, #76, .F. ) ;
#1434 = ORIENTED_EDGE ( 'NONE', *, *, #2, .F. ) ;
#1435 = VECTOR ( 'NONE', #1164, 1000.000000000000000 ) ;
#1436 = AXIS2_PLACEMENT_3D ( 'NONE', #3, #686, #2052 ) ;
#1437 = CARTESIAN_POINT ( 'NONE',  ( -4.000000000000000000, 0.000000000000000000, -80.00000000000000000 ) ) ;
#1438 = EDGE_CURVE ( 'NONE', #1227, #1462, #487, .T. ) ;
#1439 = EDGE_CURVE ( 'NONE', #1740, #849, #674, .T. ) ;
#1440 = CARTESIAN_POINT ( 'NONE',  ( 27.49999999999998579, 0.000000000000000000, -72.00000000000004263 ) ) ;
#1441 = VECTOR ( 'NONE', #2170, 1000.000000000000000 ) ;
#1442 = ORIENTED_EDGE ( 'NONE', *, *, #1025, .T. ) ;
#1443 = DIRECTION ( 'NONE',  ( -0.000000000000000000, -1.000000000000000000, -0.000000000000000000 ) ) ;
#1444 = ADVANCED_FACE ( 'NONE', ( #2041 ), #1191, .F. ) ;
#1445 = VECTOR ( 'NONE', #1484, 1000.000000000000000 ) ;
#1446 = AXIS2_PLACEMENT_3D ( 'NONE', #1587, #2111, #269 ) ;
#1447 = CARTESIAN_POINT ( 'NONE',  ( -4.000000000000000000, 0.1000000000000000056, -80.00000000000000000 ) ) ;
#1448 = VERTEX_POINT ( 'NONE', #988 ) ;
#1449 = ORIENTED_EDGE ( 'NONE', *, *, #1671, .F. ) ;
#1450 = CARTESIAN_POINT ( 'NONE',  ( -24.18458262711124007, 0.1000000000000000056, 2.780629977755073590 ) ) ;
#1451 = DIRECTION ( 'NONE',  ( 0.000000000000000000, 0.000000000000000000, -1.000000000000000000 ) ) ;
#1452 = CARTESIAN_POINT ( 'NONE',  ( 22.33682356208866437, 0.1000000000000000056, 4.015263113024896136 ) ) ;
#1453 = DIRECTION ( 'NONE',  ( 0.000000000000000000, 0.000000000000000000, 1.000000000000000000 ) ) ;
#1454 = AXIS2_PLACEMENT_3D ( 'NONE', #451, #779, #767 ) ;
#1455 = VERTEX_POINT ( 'NONE', #1159 ) ;
#1456 = CIRCLE ( 'NONE', #772, 0.9999999999999978906 ) ;
#1457 = LINE ( 'NONE', #114, #1833 ) ;
#1458 = ADVANCED_FACE ( 'NONE', ( #847 ), #2051, .F. ) ;
#1459 = CARTESIAN_POINT ( 'NONE',  ( -25.93292131147529744, 0.000000000000000000, -1.530733729460359571 ) ) ;
#1460 = ORIENTED_EDGE ( 'NONE', *, *, #1439, .T. ) ;
#1461 = ORIENTED_EDGE ( 'NONE', *, *, #2106, .F. ) ;
#1462 = VERTEX_POINT ( 'NONE', #1 ) ;
#1463 = LINE ( 'NONE', #62, #1663 ) ;
#1464 = CARTESIAN_POINT ( 'NONE',  ( -15.24714580894150373, 0.000000000000000000, -4.999999999999996447 ) ) ;
#1465 = FACE_OUTER_BOUND ( 'NONE', #366, .T. ) ;
#1466 = AXIS2_PLACEMENT_3D ( 'NONE', #1255, #1049, #881 ) ;
#1467 = DIRECTION ( 'NONE',  ( -0.9238795325112864054, 0.000000000000000000, -0.3826834323650905034 ) ) ;
#1468 = CYLINDRICAL_SURFACE ( 'NONE', #1040, 1.000000000000000000 ) ;
#1469 = VERTEX_POINT ( 'NONE', #1841 ) ;
#1470 = VERTEX_POINT ( 'NONE', #642 ) ;
#1471 = CARTESIAN_POINT ( 'NONE',  ( 30.58514802243317376, 0.000000000000000000, -2.309698831278218734 ) ) ;
#1472 = LINE ( 'NONE', #113, #1876 ) ;
#1473 = AXIS2_PLACEMENT_3D ( 'NONE', #992, #2158, #627 ) ;
#1474 = CARTESIAN_POINT ( 'NONE',  ( 29.15946724785742461, 0.000000000000000000, -7.229803944891651568 ) ) ;
#1475 = ADVANCED_FACE ( 'NONE', ( #818 ), #1368, .F. ) ;
#1476 = VECTOR ( 'NONE', #1595, 1000.000000000000000 ) ;
#1477 = CARTESIAN_POINT ( 'NONE',  ( 34.99999999999999289, 0.1000000000000000056, -80.00000000000002842 ) ) ;
#1478 = ORIENTED_EDGE ( 'NONE', *, *, #640, .F. ) ;
#1479 = EDGE_LOOP ( 'NONE', ( #792, #1263, #378, #2139 ) ) ;
#1480 = DIRECTION ( 'NONE',  ( 0.000000000000000000, 0.000000000000000000, -1.000000000000000000 ) ) ;
#1481 = EDGE_CURVE ( 'NONE', #2121, #891, #795, .T. ) ;
#1482 = DIRECTION ( 'NONE',  ( 0.000000000000000000, 0.000000000000000000, 1.000000000000000000 ) ) ;
#1483 = CARTESIAN_POINT ( 'NONE',  ( -35.95782392759633694, 0.1000000000000000056, -54.99999999999999289 ) ) ;
#1484 = DIRECTION ( 'NONE',  ( -0.000000000000000000, -1.000000000000000000, -0.000000000000000000 ) ) ;
#1485 = VECTOR ( 'NONE', #1119, 1000.000000000000000 ) ;
#1486 = VECTOR ( 'NONE', #751, 1000.000000000000000 ) ;
#1487 = DIRECTION ( 'NONE',  ( 0.000000000000000000, 0.000000000000000000, 1.000000000000000000 ) ) ;
#1488 = ORIENTED_EDGE ( 'NONE', *, *, #1438, .T. ) ;
#1489 = EDGE_LOOP ( 'NONE', ( #877, #892, #2126, #128 ) ) ;
#1490 = LINE ( 'NONE', #1003, #1148 ) ;
#1491 = LINE ( 'NONE', #1145, #923 ) ;
#1492 = DIRECTION ( 'NONE',  ( 0.9238795325112865164, 0.000000000000000000, 0.3826834323650905589 ) ) ;
#1493 = DIRECTION ( 'NONE',  ( -1.000000000000000000, 0.000000000000000000, 1.929731320193121788E-16 ) ) ;
#1494 = CARTESIAN_POINT ( 'NONE',  ( 7.499999999999984901, 0.000000000000000000, -70.00000000000002842 ) ) ;
#1495 = EDGE_CURVE ( 'NONE', #372, #1581, #2184, .T. ) ;
#1496 = ORIENTED_EDGE ( 'NONE', *, *, #1502, .F. ) ;
#1497 = ORIENTED_EDGE ( 'NONE', *, *, #610, .T. ) ;
#1498 = DIRECTION ( 'NONE',  ( -1.000000000000000000, -0.000000000000000000, 8.953411488912554654E-16 ) ) ;
#1499 = EDGE_CURVE ( 'NONE', #598, #1400, #1893, .T. ) ;
#1500 = CARTESIAN_POINT ( 'NONE',  ( -35.95782392759631563, 0.000000000000000000, -55.00000000000000711 ) ) ;
#1501 = CARTESIAN_POINT ( 'NONE',  ( 29.50275582214078440, 0.1000000000000000056, -4.922824761030970997 ) ) ;
#1502 = EDGE_CURVE ( 'NONE', #1462, #49, #564, .T. ) ;
#1503 = EDGE_CURVE ( 'NONE', #1462, #173, #2062, .T. ) ;
#1504 = DIRECTION ( 'NONE',  ( 0.000000000000000000, 0.000000000000000000, 1.000000000000000000 ) ) ;
#1505 = CIRCLE ( 'NONE', #464, 2.000000000000000000 ) ;
#1506 = EDGE_CURVE ( 'NONE', #1230, #1770, #1711, .T. ) ;
#1507 = DIRECTION ( 'NONE',  ( 0.000000000000000000, 1.000000000000000000, 0.000000000000000000 ) ) ;
#1508 = ORIENTED_EDGE ( 'NONE', *, *, #859, .F. ) ;
#1509 = ORIENTED_EDGE ( 'NONE', *, *, #1989, .F. ) ;
#1510 = PLANE ( 'NONE',  #1473 ) ;
#1511 = DIRECTION ( 'NONE',  ( -0.000000000000000000, 1.000000000000000000, -0.000000000000000000 ) ) ;
#1512 = VECTOR ( 'NONE', #1548, 1000.000000000000000 ) ;
#1513 = DIRECTION ( 'NONE',  ( -0.000000000000000000, -1.000000000000000000, -0.000000000000000000 ) ) ;
#1514 = LINE ( 'NONE', #516, #1553 ) ;
#1515 = DIRECTION ( 'NONE',  ( 0.000000000000000000, 0.000000000000000000, 1.000000000000000000 ) ) ;
#1516 = DIRECTION ( 'NONE',  ( 0.000000000000000000, 1.000000000000000000, -0.000000000000000000 ) ) ;
#1517 = VERTEX_POINT ( 'NONE', #1907 ) ;
#1518 = EDGE_CURVE ( 'NONE', #773, #762, #367, .T. ) ;
#1519 = ORIENTED_EDGE ( 'NONE', *, *, #1903, .T. ) ;
#1520 = CIRCLE ( 'NONE', #951, 5.000000000000000000 ) ;
#1521 = CYLINDRICAL_SURFACE ( 'NONE', #1650, 10.00000000000000888 ) ;
#1522 = LINE ( 'NONE', #1718, #1184 ) ;
#1523 = CARTESIAN_POINT ( 'NONE',  ( -35.95782392759633694, 0.000000000000000000, -65.00000000000002842 ) ) ;
#1524 = FACE_BOUND ( 'NONE', #1489, .T. ) ;
#1525 = CARTESIAN_POINT ( 'NONE',  ( -7.499999999999980460, 0.000000000000000000, -72.00000000000004263 ) ) ;
#1526 = DIRECTION ( 'NONE',  ( 6.938893903907228378E-16, 0.000000000000000000, 1.000000000000000000 ) ) ;
#1527 = EDGE_LOOP ( 'NONE', ( #1461, #1125, #939, #714 ) ) ;
#1528 = LINE ( 'NONE', #1575, #72 ) ;
#1529 = CARTESIAN_POINT ( 'NONE',  ( 25.93292131147529744, 0.1000000000000000056, -2.530733729460357573 ) ) ;
#1530 = EDGE_CURVE ( 'NONE', #2086, #1628, #202, .T. ) ;
#1531 = FACE_BOUND ( 'NONE', #1371, .T. ) ;
#1532 = CARTESIAN_POINT ( 'NONE',  ( -24.18458262711124007, 0.000000000000000000, 4.780629977755073590 ) ) ;
#1533 = LOCAL_TIME ( 16, 1, 12.00000000000000000, #1779 ) ;
#1534 = CARTESIAN_POINT ( 'NONE',  ( 35.95782392759632984, -9.900000000000000355, -60.00000000000002842 ) ) ;
#1535 = AXIS2_PLACEMENT_3D ( 'NONE', #794, #456, #1667 ) ;
#1536 = EDGE_CURVE ( 'NONE', #1961, #1740, #883, .T. ) ;
#1537 = CARTESIAN_POINT ( 'NONE',  ( -28.67173086060772036, 0.000000000000000000, 2.309698831278218734 ) ) ;
#1538 = VECTOR ( 'NONE', #1264, 1000.000000000000000 ) ;
#1539 = ORIENTED_EDGE ( 'NONE', *, *, #1594, .T. ) ;
#1540 = LINE ( 'NONE', #6, #1332 ) ;
#1541 = VECTOR ( 'NONE', #632, 1000.000000000000114 ) ;
#1542 = DIRECTION ( 'NONE',  ( 0.000000000000000000, -0.000000000000000000, 1.000000000000000000 ) ) ;
#1543 = ORIENTED_EDGE ( 'NONE', *, *, #1216, .T. ) ;
#1544 = ADVANCED_FACE ( 'NONE', ( #1569 ), #32, .F. ) ;
#1545 = DIRECTION ( 'NONE',  ( 0.000000000000000000, 1.000000000000000000, 0.000000000000000000 ) ) ;
#1546 = VECTOR ( 'NONE', #1053, 1000.000000000000000 ) ;
#1547 = CIRCLE ( 'NONE', #1717, 0.9999999999999978906 ) ;
#1548 = DIRECTION ( 'NONE',  ( -0.000000000000000000, 1.000000000000000000, -0.000000000000000000 ) ) ;
#1549 = DIRECTION ( 'NONE',  ( 0.000000000000000000, 1.000000000000000000, -0.000000000000000000 ) ) ;
#1550 = ORIENTED_EDGE ( 'NONE', *, *, #1869, .F. ) ;
#1551 = DIRECTION ( 'NONE',  ( -0.000000000000000000, 1.000000000000000000, -0.000000000000000000 ) ) ;
#1552 = PERSON_AND_ORGANIZATION_ROLE ( 'creator' ) ;
#1553 = VECTOR ( 'NONE', #2049, 1000.000000000000000 ) ;
#1554 = ORIENTED_EDGE ( 'NONE', *, *, #1705, .T. ) ;
#1555 = CIRCLE ( 'NONE', #1593, 4.999999999999999112 ) ;
#1556 = FACE_OUTER_BOUND ( 'NONE', #1527, .T. ) ;
#1557 = ORIENTED_EDGE ( 'NONE', *, *, #1369, .T. ) ;
#1558 = CARTESIAN_POINT ( 'NONE',  ( -25.93292131147529744, 0.1000000000000000056, -0.5307337294603616806 ) ) ;
#1559 = EDGE_LOOP ( 'NONE', ( #1924, #2034, #880, #70 ) ) ;
#1560 = LINE ( 'NONE', #860, #1303 ) ;
#1561 = ORIENTED_EDGE ( 'NONE', *, *, #936, .T. ) ;
#1562 = ADVANCED_FACE ( 'NONE', ( #1724 ), #896, .T. ) ;
#1563 = CARTESIAN_POINT ( 'NONE',  ( -29.50275582214078440, 0.000000000000000000, -4.922824761030970997 ) ) ;
#1564 = DIRECTION ( 'NONE',  ( 0.000000000000000000, 0.000000000000000000, 1.000000000000000000 ) ) ;
#1565 = VERTEX_POINT ( 'NONE', #1223 ) ;
#1566 = AXIS2_PLACEMENT_3D ( 'NONE', #1669, #1545, #1850 ) ;
#1567 = FACE_BOUND ( 'NONE', #1603, .T. ) ;
#1568 = EDGE_CURVE ( 'NONE', #405, #1891, #1155, .T. ) ;
#1569 = FACE_OUTER_BOUND ( 'NONE', #2024, .T. ) ;
#1570 = EDGE_CURVE ( 'NONE', #1565, #853, #2072, .T. ) ;
#1571 = EDGE_LOOP ( 'NONE', ( #1002, #715, #607, #1172 ) ) ;
#1572 = CARTESIAN_POINT ( 'NONE',  ( -24.94994949184141930, 0.1000000000000000056, 2.932870912732501889 ) ) ;
#1573 = ORIENTED_EDGE ( 'NONE', *, *, #1831, .T. ) ;
#1574 = EDGE_CURVE ( 'NONE', #735, #1962, #1212, .T. ) ;
#1575 = CARTESIAN_POINT ( 'NONE',  ( -28.39410038312723827, 0.1000000000000000056, -5.382044879869082088 ) ) ;
#1576 = VECTOR ( 'NONE', #466, 1000.000000000000000 ) ;
#1577 = CC_DESIGN_APPROVAL ( #73, ( #950 ) ) ;
#1578 =( NAMED_UNIT ( * ) PLANE_ANGLE_UNIT ( ) SI_UNIT ( $, .RADIAN. ) );
#1579 = VERTEX_POINT ( 'NONE', #1558 ) ;
#1580 = ORIENTED_EDGE ( 'NONE', *, *, #1568, .T. ) ;
#1581 = VERTEX_POINT ( 'NONE', #553 ) ;
#1582 = CARTESIAN_POINT ( 'NONE',  ( 24.18458262711124007, 0.1000000000000000056, 4.780629977755073590 ) ) ;
#1583 = CARTESIAN_POINT ( 'NONE',  ( -2.000000000000000444, 0.000000000000000000, 5.499999999999998224 ) ) ;
#1584 = ORIENTED_EDGE ( 'NONE', *, *, #2067, .F. ) ;
#1585 = CARTESIAN_POINT ( 'NONE',  ( -15.24714580894150373, -9.900000000000000355, 2.650267102570275378E-16 ) ) ;
#1586 = VERTEX_POINT ( 'NONE', #1918 ) ;
#1587 = CARTESIAN_POINT ( 'NONE',  ( 35.95782392759632984, 0.000000000000000000, -55.00000000000002132 ) ) ;
#1588 = PERSON_AND_ORGANIZATION_ROLE ( 'design_owner' ) ;
#1589 = ORIENTED_EDGE ( 'NONE', *, *, #776, .T. ) ;
#1590 = ORIENTED_EDGE ( 'NONE', *, *, #1941, .T. ) ;
#1591 = CARTESIAN_POINT ( 'NONE',  ( -40.57722159015275309, -9.900000000000000355, -53.08658283817456436 ) ) ;
#1592 = LINE ( 'NONE', #1904, #1176 ) ;
#1593 = AXIS2_PLACEMENT_3D ( 'NONE', #1081, #1947, #15 ) ;
#1594 = EDGE_CURVE ( 'NONE', #891, #439, #382, .T. ) ;
#1595 = DIRECTION ( 'NONE',  ( -0.000000000000000000, 1.000000000000000000, -0.000000000000000000 ) ) ;
#1596 = VERTEX_POINT ( 'NONE', #1583 ) ;
#1597 = CARTESIAN_POINT ( 'NONE',  ( -24.18458262711124007, 0.1000000000000000056, 4.780629977755073590 ) ) ;
#1598 = LINE ( 'NONE', #604, #826 ) ;
#1599 = EDGE_CURVE ( 'NONE', #24, #1400, #1763, .T. ) ;
#1600 = APPROVAL_STATUS ( 'not_yet_approved' ) ;
#1601 = ORIENTED_EDGE ( 'NONE', *, *, #449, .F. ) ;
#1602 = EDGE_CURVE ( 'NONE', #1596, #1908, #1905, .T. ) ;
#1603 = EDGE_LOOP ( 'NONE', ( #1045, #273, #2207, #259 ) ) ;
#1604 = ORIENTED_EDGE ( 'NONE', *, *, #1117, .T. ) ;
#1605 = DIRECTION ( 'NONE',  ( 0.000000000000000000, -1.000000000000000000, 0.000000000000000000 ) ) ;
#1606 = CIRCLE ( 'NONE', #496, 4.999999999999999112 ) ;
#1607 = EDGE_CURVE ( 'NONE', #1098, #786, #1427, .T. ) ;
#1608 = DIRECTION ( 'NONE',  ( 0.9238795325112875156, 0.000000000000000000, -0.3826834323650881720 ) ) ;
#1609 = VERTEX_POINT ( 'NONE', #1884 ) ;
#1610 = DIRECTION ( 'NONE',  ( -3.469446951953614189E-15, 0.000000000000000000, 1.000000000000000000 ) ) ;
#1611 = CARTESIAN_POINT ( 'NONE',  ( 29.50275582214078440, 0.1000000000000000056, -4.922824761030970997 ) ) ;
#1612 = ORIENTED_EDGE ( 'NONE', *, *, #658, .F. ) ;
#1613 = VERTEX_POINT ( 'NONE', #349 ) ;
#1614 = ORIENTED_EDGE ( 'NONE', *, *, #115, .T. ) ;
#1615 = CIRCLE ( 'NONE', #1651, 5.000000000000000000 ) ;
#1616 = DIRECTION ( 'NONE',  ( 0.000000000000000000, 1.000000000000000000, -0.000000000000000000 ) ) ;
#1617 = LINE ( 'NONE', #778, #1388 ) ;
#1618 = CARTESIAN_POINT ( 'NONE',  ( -25.93292131147529744, 0.000000000000000000, -0.5307337294603616806 ) ) ;
#1619 = VECTOR ( 'NONE', #1638, 999.9999999999998863 ) ;
#1620 = EDGE_CURVE ( 'NONE', #598, #2121, #179, .T. ) ;
#1621 = ORIENTED_EDGE ( 'NONE', *, *, #375, .F. ) ;
#1622 = CARTESIAN_POINT ( 'NONE',  ( -26.05860493085496898, 0.1000000000000000056, 3.392091031570611648 ) ) ;
#1623 = VECTOR ( 'NONE', #1078, 1000.000000000000000 ) ;
#1624 = VECTOR ( 'NONE', #1778, 1000.000000000000000 ) ;
#1625 = DIRECTION ( 'NONE',  ( -1.000000000000000000, 0.000000000000000000, -0.000000000000000000 ) ) ;
#1626 = ORIENTED_EDGE ( 'NONE', *, *, #712, .F. ) ;
#1627 = ORIENTED_EDGE ( 'NONE', *, *, #575, .T. ) ;
#1628 = VERTEX_POINT ( 'NONE', #1137 ) ;
#1629 = CYLINDRICAL_SURFACE ( 'NONE', #1014, 2.000000000000000000 ) ;
#1630 = CARTESIAN_POINT ( 'NONE',  ( 15.24714580894152860, 0.000000000000000000, 8.673617379884035472E-16 ) ) ;
#1631 = DIRECTION ( 'NONE',  ( 0.000000000000000000, 0.000000000000000000, -1.000000000000000000 ) ) ;
#1632 = VECTOR ( 'NONE', #1827, 1000.000000000000000 ) ;
#1633 = CARTESIAN_POINT ( 'NONE',  ( -26.82397179558514821, 0.000000000000000000, 1.544331966548038837 ) ) ;
#1634 = DIRECTION ( 'NONE',  ( 4.625929269271485914E-16, 0.000000000000000000, -1.000000000000000000 ) ) ;
#1635 = ORIENTED_EDGE ( 'NONE', *, *, #1894, .T. ) ;
#1636 = VERTEX_POINT ( 'NONE', #80 ) ;
#1637 = ORIENTED_EDGE ( 'NONE', *, *, #243, .T. ) ;
#1638 = DIRECTION ( 'NONE',  ( 0.3826834323650903369, 0.000000000000000000, -0.9238795325112866275 ) ) ;
#1639 = LINE ( 'NONE', #1618, #1485 ) ;
#1640 = AXIS2_PLACEMENT_3D ( 'NONE', #662, #1024, #153 ) ;
#1641 = DIRECTION ( 'NONE',  ( 0.000000000000000000, 0.000000000000000000, 1.000000000000000000 ) ) ;
#1642 = EDGE_CURVE ( 'NONE', #201, #346, #626, .T. ) ;
#1643 = FACE_OUTER_BOUND ( 'NONE', #60, .T. ) ;
#1644 = ORIENTED_EDGE ( 'NONE', *, *, #867, .F. ) ;
#1645 = EDGE_LOOP ( 'NONE', ( #2058, #1938, #1933, #855 ) ) ;
#1646 = LINE ( 'NONE', #491, #2212 ) ;
#1647 = CIRCLE ( 'NONE', #1934, 2.000000000000000000 ) ;
#1648 = DIRECTION ( 'NONE',  ( 0.000000000000000000, 1.000000000000000000, 0.000000000000000000 ) ) ;
#1649 = CARTESIAN_POINT ( 'NONE',  ( -30.58514802243317376, 0.1000000000000000056, -2.309698831278218734 ) ) ;
#1650 = AXIS2_PLACEMENT_3D ( 'NONE', #972, #1175, #1308 ) ;
#1651 = AXIS2_PLACEMENT_3D ( 'NONE', #2032, #1192, #1526 ) ;
#1652 = DIRECTION ( 'NONE',  ( -0.9238795325112861834, 0.000000000000000000, -0.3826834323650911140 ) ) ;
#1653 = VECTOR ( 'NONE', #146, 1000.000000000000000 ) ;
#1654 = DIRECTION ( 'NONE',  ( 0.000000000000000000, 0.000000000000000000, -1.000000000000000000 ) ) ;
#1655 = ORIENTED_EDGE ( 'NONE', *, *, #1668, .F. ) ;
#1656 = ORIENTED_EDGE ( 'NONE', *, *, #1995, .F. ) ;
#1657 = CARTESIAN_POINT ( 'NONE',  ( 30.58514802243317376, 0.1000000000000000056, -2.309698831278218734 ) ) ;
#1658 = DIRECTION ( 'NONE',  ( -1.000000000000000000, -0.000000000000000000, -8.953411488912554654E-16 ) ) ;
#1659 = LINE ( 'NONE', #1006, #1662 ) ;
#1660 = ADVANCED_FACE ( 'NONE', ( #1968 ), #1104, .F. ) ;
#1661 = LINE ( 'NONE', #507, #1190 ) ;
#1662 = VECTOR ( 'NONE', #303, 1000.000000000000000 ) ;
#1663 = VECTOR ( 'NONE', #89, 1000.000000000000000 ) ;
#1664 = EDGE_LOOP ( 'NONE', ( #1637, #774, #465, #1066 ) ) ;
#1665 = ORIENTED_EDGE ( 'NONE', *, *, #1311, .T. ) ;
#1666 = EDGE_CURVE ( 'NONE', #39, #1134, #517, .T. ) ;
#1667 = DIRECTION ( 'NONE',  ( 0.000000000000000000, 0.000000000000000000, 1.000000000000000000 ) ) ;
#1668 = EDGE_CURVE ( 'NONE', #1469, #1961, #577, .T. ) ;
#1669 = CARTESIAN_POINT ( 'NONE',  ( 15.64168576756670781, 0.000000000000000000, 4.500000000000000000 ) ) ;
#1670 = LINE ( 'NONE', #1501, #1632 ) ;
#1671 = EDGE_CURVE ( 'NONE', #1161, #1745, #1842, .T. ) ;
#1672 = DIRECTION ( 'NONE',  ( 0.000000000000000000, 0.000000000000000000, 1.000000000000000000 ) ) ;
#1673 = AXIS2_PLACEMENT_3D ( 'NONE', #995, #1513, #2192 ) ;
#1674 = CARTESIAN_POINT ( 'NONE',  ( 15.64168576756670781, 0.1000000000000000056, 4.500000000000000000 ) ) ;
#1675 = EDGE_LOOP ( 'NONE', ( #425, #1114 ) ) ;
#1676 = ORIENTED_EDGE ( 'NONE', *, *, #705, .F. ) ;
#1677 = CARTESIAN_POINT ( 'NONE',  ( -24.94994949184141930, 0.1000000000000000056, 2.932870912732501445 ) ) ;
#1678 = DIRECTION ( 'NONE',  ( 0.000000000000000000, 0.000000000000000000, 1.000000000000000000 ) ) ;
#1679 = DIRECTION ( 'NONE',  ( 0.000000000000000000, 0.000000000000000000, 1.000000000000000000 ) ) ;
#1680 = CARTESIAN_POINT ( 'NONE',  ( -26.05860493085496898, 0.1000000000000000056, 3.392091031570611648 ) ) ;
#1681 = FACE_OUTER_BOUND ( 'NONE', #1428, .T. ) ;
#1682 = EDGE_CURVE ( 'NONE', #1715, #1448, #1256, .T. ) ;
#1683 = ORGANIZATION ( 'UNSPECIFIED', 'UNSPECIFIED', '' ) ;
#1684 = CARTESIAN_POINT ( 'NONE',  ( 21.55058241160207899, 0.000000000000000000, 5.913417161825451629 ) ) ;
#1685 = ORIENTED_EDGE ( 'NONE', *, *, #727, .T. ) ;
#1686 = ORIENTED_EDGE ( 'NONE', *, *, #1031, .T. ) ;
#1687 = DIRECTION ( 'NONE',  ( 0.000000000000000000, 0.000000000000000000, -1.000000000000000000 ) ) ;
#1688 = LINE ( 'NONE', #1343, #398 ) ;
#1689 = FACE_BOUND ( 'NONE', #203, .T. ) ;
#1690 = DIRECTION ( 'NONE',  ( -0.000000000000000000, 1.000000000000000000, -0.000000000000000000 ) ) ;
#1691 = DIRECTION ( 'NONE',  ( 1.000000000000000000, -0.000000000000000000, 0.000000000000000000 ) ) ;
#1692 = LINE ( 'NONE', #656, #217 ) ;
#1693 = EDGE_LOOP ( 'NONE', ( #1919, #990, #1914, #2093 ) ) ;
#1694 = AXIS2_PLACEMENT_3D ( 'NONE', #1794, #1977, #1605 ) ;
#1695 = EDGE_CURVE ( 'NONE', #1340, #1298, #276, .T. ) ;
#1696 = CARTESIAN_POINT ( 'NONE',  ( -7.499999999999980460, 0.1000000000000000056, -72.00000000000004263 ) ) ;
#1697 = DIRECTION ( 'NONE',  ( 0.000000000000000000, 0.000000000000000000, 1.000000000000000000 ) ) ;
#1698 = CARTESIAN_POINT ( 'NONE',  ( 25.93292131147529744, 0.1000000000000000056, -0.5307337294603616806 ) ) ;
#1699 = CARTESIAN_POINT ( 'NONE',  ( 15.24714580894152860, -9.900000000000000355, -5.000000000000000000 ) ) ;
#1700 = EDGE_CURVE ( 'NONE', #1470, #849, #435, .T. ) ;
#1701 = CARTESIAN_POINT ( 'NONE',  ( -15.64168576756670781, 0.1000000000000000056, 5.500000000000001776 ) ) ;
#1702 = CARTESIAN_POINT ( 'NONE',  ( 16.93118474904564152, 0.1000000000000000056, 4.000000000000007994 ) ) ;
#1703 = ORIENTED_EDGE ( 'NONE', *, *, #641, .F. ) ;
#1704 = AXIS2_PLACEMENT_3D ( 'NONE', #1859, #1345, #1166 ) ;
#1705 = EDGE_CURVE ( 'NONE', #1399, #2001, #1293, .T. ) ;
#1706 = LINE ( 'NONE', #1696, #967 ) ;
#1707 = CARTESIAN_POINT ( 'NONE',  ( -7.499999999999980460, 0.000000000000000000, -72.00000000000004263 ) ) ;
#1708 = ORIENTED_EDGE ( 'NONE', *, *, #739, .T. ) ;
#1709 = CARTESIAN_POINT ( 'NONE',  ( -4.000000000000000000, 0.1000000000000000056, -80.00000000000000000 ) ) ;
#1710 = ORIENTED_EDGE ( 'NONE', *, *, #1536, .T. ) ;
#1711 = LINE ( 'NONE', #1750, #297 ) ;
#1712 = AXIS2_PLACEMENT_3D ( 'NONE', #2208, #699, #843 ) ;
#1713 = AXIS2_PLACEMENT_3D ( 'NONE', #1707, #171, #1374 ) ;
#1714 = FACE_OUTER_BOUND ( 'NONE', #1645, .T. ) ;
#1715 = VERTEX_POINT ( 'NONE', #2119 ) ;
#1716 = DIRECTION ( 'NONE',  ( 0.000000000000000000, -1.000000000000000000, 0.000000000000000000 ) ) ;
#1717 = AXIS2_PLACEMENT_3D ( 'NONE', #783, #969, #1654 ) ;
#1718 = CARTESIAN_POINT ( 'NONE',  ( -27.90636399587754113, 0.1000000000000000056, 4.157457896300791766 ) ) ;
#1719 = ORIENTED_EDGE ( 'NONE', *, *, #473, .F. ) ;
#1720 = CARTESIAN_POINT ( 'NONE',  ( -35.95782392759633694, 0.1000000000000000056, -54.99999999999999289 ) ) ;
#1721 = AXIS2_PLACEMENT_3D ( 'NONE', #1633, #1121, #1610 ) ;
#1722 = ORIENTED_EDGE ( 'NONE', *, *, #698, .T. ) ;
#1723 = CIRCLE ( 'NONE', #1446, 5.000000000000004441 ) ;
#1724 = FACE_OUTER_BOUND ( 'NONE', #1251, .T. ) ;
#1725 = EDGE_CURVE ( 'NONE', #1100, #1579, #1639, .T. ) ;
#1726 = ORIENTED_EDGE ( 'NONE', *, *, #2067, .T. ) ;
#1727 = DIRECTION ( 'NONE',  ( -0.000000000000000000, -1.000000000000000000, -0.000000000000000000 ) ) ;
#1728 = ORIENTED_EDGE ( 'NONE', *, *, #247, .F. ) ;
#1729 = DIRECTION ( 'NONE',  ( -1.000000000000000000, 0.000000000000000000, 0.000000000000000000 ) ) ;
#1730 = ADVANCED_FACE ( 'NONE', ( #1944 ), #1986, .F. ) ;
#1731 = PERSON_AND_ORGANIZATION ( #1375, #1683 ) ;
#1732 = VECTOR ( 'NONE', #539, 1000.000000000000114 ) ;
#1733 = ORIENTED_EDGE ( 'NONE', *, *, #1337, .T. ) ;
#1734 = VECTOR ( 'NONE', #1981, 1000.000000000000114 ) ;
#1735 = ADVANCED_FACE ( 'NONE', ( #590 ), #102, .F. ) ;
#1736 = LINE ( 'NONE', #716, #100 ) ;
#1737 = ORIENTED_EDGE ( 'NONE', *, *, #467, .T. ) ;
#1738 = DIRECTION ( 'NONE',  ( 1.000000000000000000, -0.000000000000000000, -0.000000000000000000 ) ) ;
#1739 = ADVANCED_FACE ( 'NONE', ( #1465 ), #424, .T. ) ;
#1740 = VERTEX_POINT ( 'NONE', #788 ) ;
#1741 = DIRECTION ( 'NONE',  ( 0.000000000000000000, 0.000000000000000000, 1.000000000000000000 ) ) ;
#1742 = ORIENTED_EDGE ( 'NONE', *, *, #121, .F. ) ;
#1743 = DIRECTION ( 'NONE',  ( 0.000000000000000000, 0.000000000000000000, 1.000000000000000000 ) ) ;
#1744 = DIRECTION ( 'NONE',  ( 0.000000000000000000, 1.000000000000000000, 0.000000000000000000 ) ) ;
#1745 = VERTEX_POINT ( 'NONE', #93 ) ;
#1746 = ORIENTED_EDGE ( 'NONE', *, *, #681, .T. ) ;
#1747 = EDGE_LOOP ( 'NONE', ( #1708, #364, #2065, #927 ) ) ;
#1748 = CIRCLE ( 'NONE', #386, 4.999999999999997335 ) ;
#1749 = FACE_BOUND ( 'NONE', #2076, .T. ) ;
#1750 = CARTESIAN_POINT ( 'NONE',  ( 4.000000000000000000, 0.1000000000000000056, -65.00000000000002842 ) ) ;
#1751 = APPROVAL_PERSON_ORGANIZATION ( #2155, #212, #289 ) ;
#1752 = ORIENTED_EDGE ( 'NONE', *, *, #1932, .F. ) ;
#1753 = DIRECTION ( 'NONE',  ( -0.000000000000000000, 1.000000000000000000, -0.000000000000000000 ) ) ;
#1754 = ORIENTED_EDGE ( 'NONE', *, *, #1331, .F. ) ;
#1755 = DIRECTION ( 'NONE',  ( -0.000000000000000000, 1.000000000000000000, -0.000000000000000000 ) ) ;
#1756 = COORDINATED_UNIVERSAL_TIME_OFFSET ( 1, 0, .AHEAD. ) ;
#1757 = ORIENTED_EDGE ( 'NONE', *, *, #50, .T. ) ;
#1758 = VERTEX_POINT ( 'NONE', #612 ) ;
#1759 = CARTESIAN_POINT ( 'NONE',  ( -21.55058241160208254, 0.000000000000000000, 5.913417161825446300 ) ) ;
#1760 = EDGE_CURVE ( 'NONE', #1916, #173, #284, .T. ) ;
#1761 = CYLINDRICAL_SURFACE ( 'NONE', #1878, 0.9999999999999978906 ) ;
#1762 = VECTOR ( 'NONE', #2030, 1000.000000000000000 ) ;
#1763 = LINE ( 'NONE', #227, #653 ) ;
#1764 = ORIENTED_EDGE ( 'NONE', *, *, #1898, .F. ) ;
#1765 = FACE_OUTER_BOUND ( 'NONE', #1776, .T. ) ;
#1766 = CARTESIAN_POINT ( 'NONE',  ( 16.93118474904564152, 0.1000000000000000056, 9.000000000000007105 ) ) ;
#1767 = ORIENTED_EDGE ( 'NONE', *, *, #1666, .F. ) ;
#1768 = EDGE_CURVE ( 'NONE', #312, #1793, #1472, .T. ) ;
#1769 = ORIENTED_EDGE ( 'NONE', *, *, #1201, .F. ) ;
#1770 = VERTEX_POINT ( 'NONE', #797 ) ;
#1771 = DIRECTION ( 'NONE',  ( -1.000000000000000000, 0.000000000000000000, 1.734723475976805517E-15 ) ) ;
#1772 = VECTOR ( 'NONE', #1957, 1000.000000000000000 ) ;
#1773 = CIRCLE ( 'NONE', #305, 1.000000000000000000 ) ;
#1774 = LINE ( 'NONE', #1440, #2053 ) ;
#1775 = EDGE_CURVE ( 'NONE', #905, #785, #1774, .T. ) ;
#1776 = EDGE_LOOP ( 'NONE', ( #1902, #1280, #870, #2125 ) ) ;
#1777 = PLANE ( 'NONE',  #232 ) ;
#1778 = DIRECTION ( 'NONE',  ( -0.000000000000000000, 1.000000000000000000, -0.000000000000000000 ) ) ;
#1779 = COORDINATED_UNIVERSAL_TIME_OFFSET ( 1, 0, .AHEAD. ) ;
#1780 = ORIENTED_EDGE ( 'NONE', *, *, #1201, .T. ) ;
#1781 = ADVANCED_FACE ( 'NONE', ( #921, #1355, #663, #828, #506, #996, #838, #2039, #1524, #296 ), #1860, .F. ) ;
#1782 = ORIENTED_EDGE ( 'NONE', *, *, #1495, .T. ) ;
#1783 = FACE_OUTER_BOUND ( 'NONE', #1133, .T. ) ;
#1784 = LINE ( 'NONE', #944, #730 ) ;
#1785 = AXIS2_PLACEMENT_3D ( 'NONE', #1365, #682, #1679 ) ;
#1786 = LINE ( 'NONE', #2130, #937 ) ;
#1787 = DIRECTION ( 'NONE',  ( 0.000000000000000000, 1.000000000000000000, 0.000000000000000000 ) ) ;
#1788 = VERTEX_POINT ( 'NONE', #1680 ) ;
#1789 = CARTESIAN_POINT ( 'NONE',  ( 31.35051488716335300, 0.1000000000000000056, -4.157457896300789990 ) ) ;
#1790 = DIRECTION ( 'NONE',  ( 0.000000000000000000, 0.000000000000000000, -1.000000000000000000 ) ) ;
#1791 = EDGE_LOOP ( 'NONE', ( #1249, #389, #541, #960 ) ) ;
#1792 = ORIENTED_EDGE ( 'NONE', *, *, #115, .F. ) ;
#1793 = VERTEX_POINT ( 'NONE', #2204 ) ;
#1794 = CARTESIAN_POINT ( 'NONE',  ( 24.00000000000000000, 0.1000000000000000056, -4.163336342344337027E-14 ) ) ;
#1795 = CARTESIAN_POINT ( 'NONE',  ( -28.73738895741060162, 0.1000000000000000056, -3.075065696008397964 ) ) ;
#1796 = CARTESIAN_POINT ( 'NONE',  ( -24.18458262711124007, 0.1000000000000000056, 4.780629977755073590 ) ) ;
#1797 = CIRCLE ( 'NONE', #1835, 0.9999999999999978906 ) ;
#1798 = CARTESIAN_POINT ( 'NONE',  ( 27.31170818283485247, 0.000000000000000000, -7.995170809621836128 ) ) ;
#1799 = AXIS2_PLACEMENT_3D ( 'NONE', #1928, #717, #1404 ) ;
#1800 = EDGE_CURVE ( 'NONE', #446, #429, #1670, .T. ) ;
#1801 = DIRECTION ( 'NONE',  ( 1.000000000000000000, -0.000000000000000000, 4.625929269271485914E-16 ) ) ;
#1802 = EDGE_LOOP ( 'NONE', ( #1719, #1252, #2156, #1913 ) ) ;
#1803 = ORIENTED_EDGE ( 'NONE', *, *, #2013, .T. ) ;
#1804 = ORIENTED_EDGE ( 'NONE', *, *, #588, .T. ) ;
#1805 = PRODUCT_RELATED_PRODUCT_CATEGORY ( 'detail', '', ( #1828 ) ) ;
#1806 = ADVANCED_FACE ( 'NONE', ( #1321 ), #1994, .F. ) ;
#1807 = EDGE_CURVE ( 'NONE', #20, #1788, #1091, .T. ) ;
#1808 = CARTESIAN_POINT ( 'NONE',  ( -27.49999999999998224, 0.000000000000000000, -70.00000000000002842 ) ) ;
#1809 = DIRECTION ( 'NONE',  ( -1.000000000000000000, -0.000000000000000000, -8.953411488912554654E-16 ) ) ;
#1810 = CIRCLE ( 'NONE', #2074, 5.000000000000001776 ) ;
#1811 = LINE ( 'NONE', #1969, #1445 ) ;
#1812 = CARTESIAN_POINT ( 'NONE',  ( -27.31170818283484891, 0.1000000000000000056, -7.995170809621830799 ) ) ;
#1813 = EDGE_LOOP ( 'NONE', ( #833, #1940, #441, #1289 ) ) ;
#1814 = ORIENTED_EDGE ( 'NONE', *, *, #2137, .F. ) ;
#1815 = CARTESIAN_POINT ( 'NONE',  ( -25.93292131147529744, 0.000000000000000000, -1.530733729460359571 ) ) ;
#1816 = LINE ( 'NONE', #1979, #468 ) ;
#1817 = DIRECTION ( 'NONE',  ( 0.000000000000000000, -1.000000000000000000, 0.000000000000000000 ) ) ;
#1818 = CARTESIAN_POINT ( 'NONE',  ( 35.95782392759632984, -9.900000000000000355, -55.00000000000002132 ) ) ;
#1819 = CARTESIAN_POINT ( 'NONE',  ( 35.95782392759633694, 0.1000000000000000056, -65.00000000000002842 ) ) ;
#1820 = SHAPE_DEFINITION_REPRESENTATION ( #329, #975 ) ;
#1821 = ORIENTED_EDGE ( 'NONE', *, *, #1695, .T. ) ;
#1822 = ORIENTED_EDGE ( 'NONE', *, *, #705, .T. ) ;
#1823 = CARTESIAN_POINT ( 'NONE',  ( -31.35051488716335300, 0.1000000000000000056, -4.157457896300789990 ) ) ;
#1824 = ADVANCED_FACE ( 'NONE', ( #1189 ), #123, .F. ) ;
#1825 = VECTOR ( 'NONE', #120, 1000.000000000000000 ) ;
#1826 = CYLINDRICAL_SURFACE ( 'NONE', #1106, 1.000000000000000000 ) ;
#1827 = DIRECTION ( 'NONE',  ( 0.000000000000000000, -1.000000000000000000, 0.000000000000000000 ) ) ;
#1828 = PRODUCT ( 'bottom_seam_outer', 'bottom_seam_outer', '', ( #890 ) ) ;
#1829 = AXIS2_PLACEMENT_3D ( 'NONE', #2056, #1032, #1900 ) ;
#1830 = CARTESIAN_POINT ( 'NONE',  ( -30.58514802243317376, 0.1000000000000000056, -2.309698831278218734 ) ) ;
#1831 = EDGE_CURVE ( 'NONE', #1770, #199, #1180, .T. ) ;
#1832 = ADVANCED_FACE ( 'NONE', ( #977 ), #2193, .F. ) ;
#1833 = VECTOR ( 'NONE', #65, 1000.000000000000000 ) ;
#1834 = ORIENTED_EDGE ( 'NONE', *, *, #867, .T. ) ;
#1835 = AXIS2_PLACEMENT_3D ( 'NONE', #1286, #231, #771 ) ;
#1836 = ORIENTED_EDGE ( 'NONE', *, *, #1216, .F. ) ;
#1837 = DIRECTION ( 'NONE',  ( 0.000000000000000000, 0.000000000000000000, -1.000000000000000000 ) ) ;
#1838 = ADVANCED_FACE ( 'NONE', ( #338 ), #1146, .F. ) ;
#1839 = DIRECTION ( 'NONE',  ( 0.000000000000000000, 1.000000000000000000, -0.000000000000000000 ) ) ;
#1840 = DIRECTION ( 'NONE',  ( 4.625929269271485914E-16, 0.000000000000000000, 1.000000000000000000 ) ) ;
#1841 = CARTESIAN_POINT ( 'NONE',  ( -4.000000000000000000, 0.1000000000000000056, -80.00000000000000000 ) ) ;
#1842 = CIRCLE ( 'NONE', #982, 2.000000000000000000 ) ;
#1843 = AXIS2_PLACEMENT_3D ( 'NONE', #1920, #412, #204 ) ;
#1844 = CARTESIAN_POINT ( 'NONE',  ( 15.24714580894152860, 0.1000000000000000056, -5.000000000000000000 ) ) ;
#1845 = EDGE_LOOP ( 'NONE', ( #554, #1214, #645, #741 ) ) ;
#1846 = EDGE_LOOP ( 'NONE', ( #396, #1635, #1769, #1380 ) ) ;
#1847 = CARTESIAN_POINT ( 'NONE',  ( 25.93292131147529744, 0.000000000000000000, -1.530733729460359571 ) ) ;
#1848 = CARTESIAN_POINT ( 'NONE',  ( 2.000000000000000444, 0.000000000000000000, 4.500000000000000000 ) ) ;
#1849 = EDGE_CURVE ( 'NONE', #1972, #1060, #1659, .T. ) ;
#1850 = DIRECTION ( 'NONE',  ( 0.000000000000000000, 0.000000000000000000, 1.000000000000000000 ) ) ;
#1851 = DIRECTION ( 'NONE',  ( 0.000000000000000000, 1.000000000000000000, 0.000000000000000000 ) ) ;
#1852 = CARTESIAN_POINT ( 'NONE',  ( 27.31170818283484891, 0.000000000000000000, -7.995170809621834351 ) ) ;
#1853 = VECTOR ( 'NONE', #1211, 1000.000000000000000 ) ;
#1854 = PLANE ( 'NONE',  #615 ) ;
#1855 = ORIENTED_EDGE ( 'NONE', *, *, #1899, .T. ) ;
#1856 = ORIENTED_EDGE ( 'NONE', *, *, #782, .T. ) ;
#1857 = DIRECTION ( 'NONE',  ( -0.3826834323650881720, -0.000000000000000000, 0.9238795325112874046 ) ) ;
#1858 = FACE_OUTER_BOUND ( 'NONE', #292, .T. ) ;
#1859 = CARTESIAN_POINT ( 'NONE',  ( -2.000000000000000444, 0.000000000000000000, 4.499999999999998224 ) ) ;
#1860 = PLANE ( 'NONE',  #1376 ) ;
#1861 = VECTOR ( 'NONE', #834, 1000.000000000000000 ) ;
#1862 = LINE ( 'NONE', #997, #1259 ) ;
#1863 = AXIS2_PLACEMENT_3D ( 'NONE', #1888, #2027, #7 ) ;
#1864 = DIRECTION ( 'NONE',  ( 0.000000000000000000, 0.000000000000000000, -1.000000000000000000 ) ) ;
#1865 = EDGE_LOOP ( 'NONE', ( #1209, #1174, #1395, #942, #1728, #1297, #1589, #2104, #8, #1539, #2103, #99, #462, #22, #729, #1590, #1384, #30, #1092, #1543, #1952, #903, #4, #1423, #352, #1665, #624, #383, #1710, #51, #812, #875, #756 ) ) ;
#1866 = ORIENTED_EDGE ( 'NONE', *, *, #1970, .F. ) ;
#1867 = VECTOR ( 'NONE', #1295, 1000.000000000000000 ) ;
#1868 = CARTESIAN_POINT ( 'NONE',  ( -4.000000000000000000, 0.1000000000000000056, -80.00000000000000000 ) ) ;
#1869 = EDGE_CURVE ( 'NONE', #634, #1230, #1016, .T. ) ;
#1870 = CARTESIAN_POINT ( 'NONE',  ( -35.95782392759631563, -9.900000000000000355, -55.00000000000000711 ) ) ;
#1871 = DIRECTION ( 'NONE',  ( 0.000000000000000000, 1.000000000000000000, 0.000000000000000000 ) ) ;
#1872 = CARTESIAN_POINT ( 'NONE',  ( 24.00000000000000000, 0.1000000000000000056, 0.000000000000000000 ) ) ;
#1873 = DIRECTION ( 'NONE',  ( -0.000000000000000000, 1.000000000000000000, -0.000000000000000000 ) ) ;
#1874 = EDGE_CURVE ( 'NONE', #490, #1613, #987, .T. ) ;
#1875 = CARTESIAN_POINT ( 'NONE',  ( -34.99999999999999289, 0.1000000000000000056, -80.00000000000002842 ) ) ;
#1876 = VECTOR ( 'NONE', #753, 1000.000000000000114 ) ;
#1877 = ORIENTED_EDGE ( 'NONE', *, *, #658, .T. ) ;
#1878 = AXIS2_PLACEMENT_3D ( 'NONE', #226, #2117, #589 ) ;
#1879 = CARTESIAN_POINT ( 'NONE',  ( -2.000000000000000444, 0.000000000000000000, 4.499999999999998224 ) ) ;
#1880 = DIRECTION ( 'NONE',  ( -0.9238795325112866275, 0.000000000000000000, 0.3826834323650901148 ) ) ;
#1881 = ORIENTED_EDGE ( 'NONE', *, *, #1574, .T. ) ;
#1882 = CARTESIAN_POINT ( 'NONE',  ( -40.57722159015275309, 0.000000000000000000, -53.08658283817456436 ) ) ;
#1883 = ORIENTED_EDGE ( 'NONE', *, *, #551, .F. ) ;
#1884 = CARTESIAN_POINT ( 'NONE',  ( -19.86654347149793409, 0.1000000000000000056, -3.086582838174543042 ) ) ;
#1885 = CARTESIAN_POINT ( 'NONE',  ( 25.93292131147529744, 0.000000000000000000, -2.530733729460357573 ) ) ;
#1886 = ORIENTED_EDGE ( 'NONE', *, *, #2197, .T. ) ;
#1887 = FACE_OUTER_BOUND ( 'NONE', #254, .T. ) ;
#1888 = CARTESIAN_POINT ( 'NONE',  ( 19.86654347149796607, -9.900000000000000355, -3.086582838174545707 ) ) ;
#1889 = VERTEX_POINT ( 'NONE', #1346 ) ;
#1890 = DIRECTION ( 'NONE',  ( -1.000000000000000000, -0.000000000000000000, -0.000000000000000000 ) ) ;
#1891 = VERTEX_POINT ( 'NONE', #2171 ) ;
#1892 = ADVANCED_FACE ( 'NONE', ( #484 ), #131, .T. ) ;
#1893 = LINE ( 'NONE', #2107, #5 ) ;
#1894 = EDGE_CURVE ( 'NONE', #511, #2044, #1341, .T. ) ;
#1895 = AXIS2_PLACEMENT_3D ( 'NONE', #1240, #734, #388 ) ;
#1896 = DIRECTION ( 'NONE',  ( 0.000000000000000000, 1.000000000000000000, 0.000000000000000000 ) ) ;
#1897 = EDGE_LOOP ( 'NONE', ( #239, #1686, #2088, #1733 ) ) ;
#1898 = EDGE_CURVE ( 'NONE', #312, #692, #1514, .T. ) ;
#1899 = EDGE_CURVE ( 'NONE', #1400, #1161, #595, .T. ) ;
#1900 = DIRECTION ( 'NONE',  ( 1.000000000000000000, 0.000000000000000000, -1.224646799147353207E-16 ) ) ;
#1901 = VECTOR ( 'NONE', #1267, 1000.000000000000000 ) ;
#1902 = ORIENTED_EDGE ( 'NONE', *, *, #1642, .F. ) ;
#1903 = EDGE_CURVE ( 'NONE', #1298, #1972, #664, .T. ) ;
#1904 = CARTESIAN_POINT ( 'NONE',  ( 28.67173086060772036, 0.1000000000000000056, 2.309698831278218734 ) ) ;
#1905 = CIRCLE ( 'NONE', #2185, 1.000000000000000000 ) ;
#1906 = AXIS2_PLACEMENT_3D ( 'NONE', #925, #1431, #1084 ) ;
#1907 = CARTESIAN_POINT ( 'NONE',  ( -2.000000000000000444, 0.1000000000000000056, 5.499999999999998224 ) ) ;
#1908 = VERTEX_POINT ( 'NONE', #510 ) ;
#1909 = DIRECTION ( 'NONE',  ( 0.000000000000000000, 0.000000000000000000, -1.000000000000000000 ) ) ;
#1910 = EDGE_LOOP ( 'NONE', ( #2176, #970, #1974, #1757 ) ) ;
#1911 = CARTESIAN_POINT ( 'NONE',  ( 28.67173086060772036, 0.1000000000000000056, 2.309698831278218734 ) ) ;
#1912 = AXIS2_PLACEMENT_3D ( 'NONE', #2011, #341, #1018 ) ;
#1913 = ORIENTED_EDGE ( 'NONE', *, *, #1173, .F. ) ;
#1914 = ORIENTED_EDGE ( 'NONE', *, *, #1599, .F. ) ;
#1915 = DIRECTION ( 'NONE',  ( 0.000000000000000000, 1.000000000000000000, 0.000000000000000000 ) ) ;
#1916 = VERTEX_POINT ( 'NONE', #148 ) ;
#1917 = EDGE_CURVE ( 'NONE', #773, #24, #871, .T. ) ;
#1918 = CARTESIAN_POINT ( 'NONE',  ( -25.93292131147529744, 0.1000000000000000056, -2.530733729460357573 ) ) ;
#1919 = ORIENTED_EDGE ( 'NONE', *, *, #1620, .F. ) ;
#1920 = CARTESIAN_POINT ( 'NONE',  ( 15.64168576756670781, 0.000000000000000000, 4.500000000000000000 ) ) ;
#1921 = ORIENTED_EDGE ( 'NONE', *, *, #1768, .F. ) ;
#1922 = FACE_OUTER_BOUND ( 'NONE', #1802, .T. ) ;
#1923 = CARTESIAN_POINT ( 'NONE',  ( 25.93292131147529744, 0.000000000000000000, -1.530733729460359571 ) ) ;
#1924 = ORIENTED_EDGE ( 'NONE', *, *, #1358, .T. ) ;
#1925 = ORIENTED_EDGE ( 'NONE', *, *, #2167, .T. ) ;
#1926 = CARTESIAN_POINT ( 'NONE',  ( -29.15946724785742106, 0.1000000000000000056, -7.229803944891652456 ) ) ;
#1927 = DIRECTION ( 'NONE',  ( 0.000000000000000000, 0.000000000000000000, 1.000000000000000000 ) ) ;
#1928 = CARTESIAN_POINT ( 'NONE',  ( -15.64168576756670781, 0.000000000000000000, 4.500000000000003553 ) ) ;
#1929 = LOCAL_TIME ( 16, 1, 12.00000000000000000, #700 ) ;
#1930 = VERTEX_POINT ( 'NONE', #1370 ) ;
#1931 = DIRECTION ( 'NONE',  ( 0.000000000000000000, 0.000000000000000000, -1.000000000000000000 ) ) ;
#1932 = EDGE_CURVE ( 'NONE', #439, #210, #1520, .T. ) ;
#1933 = ORIENTED_EDGE ( 'NONE', *, *, #1966, .F. ) ;
#1934 = AXIS2_PLACEMENT_3D ( 'NONE', #294, #824, #2189 ) ;
#1935 = DIRECTION ( 'NONE',  ( -0.000000000000000000, -1.000000000000000000, -0.000000000000000000 ) ) ;
#1936 = VECTOR ( 'NONE', #1413, 1000.000000000000000 ) ;
#1937 = APPLICATION_PROTOCOL_DEFINITION ( 'international standard', 'config_control_design', 1994, #1948 ) ;
#1938 = ORIENTED_EDGE ( 'NONE', *, *, #306, .F. ) ;
#1939 = ORIENTED_EDGE ( 'NONE', *, *, #1373, .T. ) ;
#1940 = ORIENTED_EDGE ( 'NONE', *, *, #407, .F. ) ;
#1941 = EDGE_CURVE ( 'NONE', #209, #189, #2198, .T. ) ;
#1942 = CARTESIAN_POINT ( 'NONE',  ( 26.05860493085496898, 0.000000000000000000, 3.392091031570611648 ) ) ;
#1943 = AXIS2_PLACEMENT_3D ( 'NONE', #1474, #94, #1641 ) ;
#1944 = FACE_OUTER_BOUND ( 'NONE', #1693, .T. ) ;
#1945 = ORIENTED_EDGE ( 'NONE', *, *, #2152, .F. ) ;
#1946 = EDGE_CURVE ( 'NONE', #1448, #228, #1810, .T. ) ;
#1947 = DIRECTION ( 'NONE',  ( 0.000000000000000000, 1.000000000000000000, 0.000000000000000000 ) ) ;
#1948 = APPLICATION_CONTEXT ( 'configuration controlled 3d designs of mechanical parts and assemblies' ) ;
#1949 = FACE_OUTER_BOUND ( 'NONE', #385, .T. ) ;
#1950 = DATE_TIME_ROLE ( 'creation_date' ) ;
#1951 = VERTEX_POINT ( 'NONE', #998 ) ;
#1952 = ORIENTED_EDGE ( 'NONE', *, *, #752, .T. ) ;
#1953 = ORIENTED_EDGE ( 'NONE', *, *, #1113, .T. ) ;
#1954 = DIRECTION ( 'NONE',  ( -0.000000000000000000, 1.000000000000000000, -0.000000000000000000 ) ) ;
#1955 = VECTOR ( 'NONE', #1310, 1000.000000000000000 ) ;
#1956 = DIRECTION ( 'NONE',  ( -0.000000000000000000, 1.000000000000000000, -0.000000000000000000 ) ) ;
#1957 = DIRECTION ( 'NONE',  ( 0.000000000000000000, -1.000000000000000000, 0.000000000000000000 ) ) ;
#1958 = ORIENTED_EDGE ( 'NONE', *, *, #1502, .T. ) ;
#1959 = CARTESIAN_POINT ( 'NONE',  ( 35.95782392759632984, -9.900000000000000355, -60.00000000000002842 ) ) ;
#1960 = CYLINDRICAL_SURFACE ( 'NONE', #474, 0.9999999999999978906 ) ;
#1961 = VERTEX_POINT ( 'NONE', #2023 ) ;
#1962 = VERTEX_POINT ( 'NONE', #666 ) ;
#1963 = CYLINDRICAL_SURFACE ( 'NONE', #397, 2.000000000000000000 ) ;
#1964 = LINE ( 'NONE', #433, #416 ) ;
#1965 = CIRCLE ( 'NONE', #1640, 1.000000000000000000 ) ;
#1966 = EDGE_CURVE ( 'NONE', #1628, #272, #181, .T. ) ;
#1967 = CARTESIAN_POINT ( 'NONE',  ( 2.000000000000000444, 0.000000000000000000, 4.500000000000000000 ) ) ;
#1968 = FACE_OUTER_BOUND ( 'NONE', #606, .T. ) ;
#1969 = CARTESIAN_POINT ( 'NONE',  ( 4.000000000000000000, 0.1000000000000000056, -80.00000000000000000 ) ) ;
#1970 = EDGE_CURVE ( 'NONE', #1628, #980, #841, .T. ) ;
#1971 = CARTESIAN_POINT ( 'NONE',  ( 24.00000000000000000, 0.1000000000000000056, 9.000000000000007105 ) ) ;
#1972 = VERTEX_POINT ( 'NONE', #498 ) ;
#1973 = EDGE_CURVE ( 'NONE', #2033, #762, #1615, .T. ) ;
#1974 = ORIENTED_EDGE ( 'NONE', *, *, #311, .F. ) ;
#1975 = EDGE_LOOP ( 'NONE', ( #1068, #1866, #711, #1939 ) ) ;
#1976 = APPROVAL_PERSON_ORGANIZATION ( #38, #73, #2112 ) ;
#1977 = DIRECTION ( 'NONE',  ( -0.9238795325112875156, -0.000000000000000000, -0.3826834323650881720 ) ) ;
#1978 = ADVANCED_FACE ( 'NONE', ( #848 ), #134, .F. ) ;
#1979 = CARTESIAN_POINT ( 'NONE',  ( 31.35051488716335300, 0.000000000000000000, -4.157457896300789990 ) ) ;
#1980 = DIRECTION ( 'NONE',  ( -1.000000000000000000, 0.000000000000000000, 0.000000000000000000 ) ) ;
#1981 = DIRECTION ( 'NONE',  ( 0.3826834323650904479, 0.000000000000000000, -0.9238795325112865164 ) ) ;
#1982 = DIRECTION ( 'NONE',  ( 0.000000000000000000, -1.000000000000000000, 0.000000000000000000 ) ) ;
#1983 = ORIENTED_EDGE ( 'NONE', *, *, #1408, .T. ) ;
#1984 = EDGE_LOOP ( 'NONE', ( #127, #802, #1921, #813 ) ) ;
#1985 = LINE ( 'NONE', #423, #993 ) ;
#1986 = PLANE ( 'NONE',  #1163 ) ;
#1987 = LINE ( 'NONE', #1959, #628 ) ;
#1988 = PLANE ( 'NONE',  #180 ) ;
#1989 = EDGE_CURVE ( 'NONE', #905, #2086, #2043, .T. ) ;
#1990 = ORIENTED_EDGE ( 'NONE', *, *, #640, .T. ) ;
#1991 = VERTEX_POINT ( 'NONE', #1537 ) ;
#1992 = DIRECTION ( 'NONE',  ( -0.000000000000000000, -1.000000000000000000, -0.000000000000000000 ) ) ;
#1993 = CARTESIAN_POINT ( 'NONE',  ( 28.39410038312724183, 0.1000000000000000056, -5.382044879869080312 ) ) ;
#1994 = CYLINDRICAL_SURFACE ( 'NONE', #485, 5.000000000000000888 ) ;
#1995 = EDGE_CURVE ( 'NONE', #499, #1185, #790, .T. ) ;
#1996 = VECTOR ( 'NONE', #2059, 1000.000000000000000 ) ;
#1997 = EDGE_CURVE ( 'NONE', #361, #1609, #1692, .T. ) ;
#1998 = CARTESIAN_POINT ( 'NONE',  ( 26.82397179558514821, 0.000000000000000000, 1.544331966548038615 ) ) ;
#1999 = ADVANCED_FACE ( 'NONE', ( #2206 ), #1854, .F. ) ;
#2000 = CARTESIAN_POINT ( 'NONE',  ( 40.57722159015276020, 0.1000000000000000056, -53.08658283817456436 ) ) ;
#2001 = VERTEX_POINT ( 'NONE', #1360 ) ;
#2002 = ORIENTED_EDGE ( 'NONE', *, *, #1800, .F. ) ;
#2003 = LINE ( 'NONE', #1823, #851 ) ;
#2004 = CIRCLE ( 'NONE', #291, 2.000000000000000000 ) ;
#2005 = VECTOR ( 'NONE', #1009, 1000.000000000000000 ) ;
#2006 = CYLINDRICAL_SURFACE ( 'NONE', #742, 2.000000000000000000 ) ;
#2007 = CARTESIAN_POINT ( 'NONE',  ( 27.90636399587754113, 0.1000000000000000056, 4.157457896300791766 ) ) ;
#2008 = VECTOR ( 'NONE', #427, 1000.000000000000000 ) ;
#2009 = DIRECTION ( 'NONE',  ( 1.000000000000000000, 0.000000000000000000, -0.000000000000000000 ) ) ;
#2010 = AXIS2_PLACEMENT_3D ( 'NONE', #1818, #966, #277 ) ;
#2011 = CARTESIAN_POINT ( 'NONE',  ( -16.93118474904564863, 0.000000000000000000, 4.000000000000007994 ) ) ;
#2012 = ORIENTED_EDGE ( 'NONE', *, *, #2167, .F. ) ;
#2013 = EDGE_CURVE ( 'NONE', #659, #1411, #2148, .T. ) ;
#2014 = VECTOR ( 'NONE', #1935, 1000.000000000000000 ) ;
#2015 = ORIENTED_EDGE ( 'NONE', *, *, #1941, .F. ) ;
#2016 = FACE_OUTER_BOUND ( 'NONE', #617, .T. ) ;
#2017 = DIRECTION ( 'NONE',  ( 0.000000000000000000, 1.000000000000000000, 0.000000000000000000 ) ) ;
#2018 = DIRECTION ( 'NONE',  ( -0.000000000000000000, -1.000000000000000000, -0.000000000000000000 ) ) ;
#2019 = DIRECTION ( 'NONE',  ( -0.9238795325112861834, 0.000000000000000000, 0.3826834323650911140 ) ) ;
#2020 = CARTESIAN_POINT ( 'NONE',  ( -7.499999999999981348, 0.000000000000000000, -70.00000000000002842 ) ) ;
#2021 = AXIS2_PLACEMENT_3D ( 'NONE', #2007, #162, #328 ) ;
#2022 = CIRCLE ( 'NONE', #1198, 0.9999999999999978906 ) ;
#2023 = CARTESIAN_POINT ( 'NONE',  ( -34.99999999999999289, 0.1000000000000000056, -80.00000000000002842 ) ) ;
#2024 = EDGE_LOOP ( 'NONE', ( #1225, #677, #586, #1497 ) ) ;
#2025 = ORIENTED_EDGE ( 'NONE', *, *, #1439, .F. ) ;
#2026 = FACE_OUTER_BOUND ( 'NONE', #1112, .T. ) ;
#2027 = DIRECTION ( 'NONE',  ( 0.9238795325112866275, 0.000000000000000000, 0.3826834323650903369 ) ) ;
#2028 = CARTESIAN_POINT ( 'NONE',  ( 29.15946724785742461, 0.1000000000000000056, -7.229803944891651568 ) ) ;
#2029 = DIRECTION ( 'NONE',  ( 0.000000000000000000, 1.000000000000000000, 0.000000000000000000 ) ) ;
#2030 = DIRECTION ( 'NONE',  ( -0.000000000000000000, -1.000000000000000000, -0.000000000000000000 ) ) ;
#2031 = AXIS2_PLACEMENT_3D ( 'NONE', #1795, #1648, #458 ) ;
#2032 = CARTESIAN_POINT ( 'NONE',  ( 16.93118474904564152, 0.000000000000000000, 4.000000000000007994 ) ) ;
#2033 = VERTEX_POINT ( 'NONE', #1684 ) ;
#2034 = ORIENTED_EDGE ( 'NONE', *, *, #1382, .F. ) ;
#2035 = CARTESIAN_POINT ( 'NONE',  ( 15.24714580894152860, -9.900000000000000355, 8.673617379884035472E-16 ) ) ;
#2036 = EDGE_CURVE ( 'NONE', #1889, #2177, #1204, .T. ) ;
#2037 = CYLINDRICAL_SURFACE ( 'NONE', #933, 4.999999999999997335 ) ;
#2038 = CARTESIAN_POINT ( 'NONE',  ( -16.93118474904564863, 0.000000000000000000, 9.000000000000007105 ) ) ;
#2039 = FACE_BOUND ( 'NONE', #668, .T. ) ;
#2040 = AXIS2_PLACEMENT_3D ( 'NONE', #1847, #2178, #324 ) ;
#2041 = FACE_OUTER_BOUND ( 'NONE', #2168, .T. ) ;
#2042 = AXIS2_PLACEMENT_3D ( 'NONE', #1494, #644, #1160 ) ;
#2043 = LINE ( 'NONE', #1170, #2005 ) ;
#2044 = VERTEX_POINT ( 'NONE', #1027 ) ;
#2045 = VECTOR ( 'NONE', #1443, 1000.000000000000000 ) ;
#2046 = DIRECTION ( 'NONE',  ( 4.336808689942013792E-16, -0.000000000000000000, -1.000000000000000000 ) ) ;
#2047 = DIRECTION ( 'NONE',  ( 0.000000000000000000, 0.000000000000000000, 1.000000000000000000 ) ) ;
#2048 = LINE ( 'NONE', #316, #1426 ) ;
#2049 = DIRECTION ( 'NONE',  ( -0.000000000000000000, 1.000000000000000000, -0.000000000000000000 ) ) ;
#2050 = ORIENTED_EDGE ( 'NONE', *, *, #1111, .F. ) ;
#2051 = PLANE ( 'NONE',  #404 ) ;
#2052 = DIRECTION ( 'NONE',  ( 0.000000000000000000, 0.000000000000000000, 1.000000000000000000 ) ) ;
#2053 = VECTOR ( 'NONE', #238, 1000.000000000000000 ) ;
#2054 = ORIENTED_EDGE ( 'NONE', *, *, #1768, .T. ) ;
#2055 = ADVANCED_FACE ( 'NONE', ( #1714 ), #2175, .F. ) ;
#2056 = CARTESIAN_POINT ( 'NONE',  ( -15.24714580894150373, -9.900000000000000355, 2.650267102570275378E-16 ) ) ;
#2057 = PLANE ( 'NONE',  #1034 ) ;
#2058 = ORIENTED_EDGE ( 'NONE', *, *, #1336, .T. ) ;
#2059 = DIRECTION ( 'NONE',  ( -0.000000000000000000, 1.000000000000000000, -0.000000000000000000 ) ) ;
#2060 = ORIENTED_EDGE ( 'NONE', *, *, #1518, .T. ) ;
#2061 = ADVANCED_FACE ( 'NONE', ( #345 ), #1035, .F. ) ;
#2062 = LINE ( 'NONE', #1246, #1512 ) ;
#2063 = ADVANCED_FACE ( 'NONE', ( #2209 ), #514, .F. ) ;
#2064 = CARTESIAN_POINT ( 'NONE',  ( 15.64168576756670781, 0.1000000000000000056, 5.499999999999998224 ) ) ;
#2065 = ORIENTED_EDGE ( 'NONE', *, *, #963, .F. ) ;
#2066 = CIRCLE ( 'NONE', #318, 2.000000000000000000 ) ;
#2067 = EDGE_CURVE ( 'NONE', #39, #703, #1688, .T. ) ;
#2068 = CARTESIAN_POINT ( 'NONE',  ( 27.49999999999998934, 0.000000000000000000, -70.00000000000002842 ) ) ;
#2069 = PERSON_AND_ORGANIZATION ( #1375, #1683 ) ;
#2070 = ORIENTED_EDGE ( 'NONE', *, *, #14, .T. ) ;
#2071 = CARTESIAN_POINT ( 'NONE',  ( 15.64168576756670781, 0.1000000000000000056, 4.500000000000000000 ) ) ;
#2072 = LINE ( 'NONE', #2096, #940 ) ;
#2073 = ORIENTED_EDGE ( 'NONE', *, *, #675, .T. ) ;
#2074 = AXIS2_PLACEMENT_3D ( 'NONE', #1844, #477, #488 ) ;
#2075 = CYLINDRICAL_SURFACE ( 'NONE', #196, 0.9999999999999983347 ) ;
#2076 = EDGE_LOOP ( 'NONE', ( #1238, #725, #1193, #1883 ) ) ;
#2077 = CARTESIAN_POINT ( 'NONE',  ( -7.499999999999980460, 0.000000000000000000, -72.00000000000004263 ) ) ;
#2078 = EDGE_CURVE ( 'NONE', #20, #1399, #1522, .T. ) ;
#2079 = CALENDAR_DATE ( 2020, 9, 10 ) ;
#2080 = ORIENTED_EDGE ( 'NONE', *, *, #1139, .T. ) ;
#2081 = ORIENTED_EDGE ( 'NONE', *, *, #1570, .T. ) ;
#2082 = CARTESIAN_POINT ( 'NONE',  ( -35.00000000000000000, 0.000000000000000000, -65.00000000000002842 ) ) ;
#2083 = VECTOR ( 'NONE', #165, 1000.000000000000000 ) ;
#2084 = ORIENTED_EDGE ( 'NONE', *, *, #1265, .F. ) ;
#2085 = CARTESIAN_POINT ( 'NONE',  ( -40.57722159015275309, 0.000000000000000000, -53.08658283817455015 ) ) ;
#2086 = VERTEX_POINT ( 'NONE', #825 ) ;
#2087 = DIRECTION ( 'NONE',  ( -1.000000000000000000, 0.000000000000000000, 1.929731320193121788E-16 ) ) ;
#2088 = ORIENTED_EDGE ( 'NONE', *, *, #1874, .F. ) ;
#2089 = FACE_OUTER_BOUND ( 'NONE', #657, .T. ) ;
#2090 = AXIS2_PLACEMENT_3D ( 'NONE', #1302, #631, #924 ) ;
#2091 = EDGE_LOOP ( 'NONE', ( #1349, #955, #953, #279 ) ) ;
#2092 = AXIS2_PLACEMENT_3D ( 'NONE', #1366, #1516, #1864 ) ;
#2093 = ORIENTED_EDGE ( 'NONE', *, *, #237, .T. ) ;
#2094 = DIRECTION ( 'NONE',  ( -0.000000000000000000, 1.000000000000000000, -0.000000000000000000 ) ) ;
#2095 = LINE ( 'NONE', #691, #519 ) ;
#2096 = CARTESIAN_POINT ( 'NONE',  ( -15.64168576756670781, 0.000000000000000000, 3.500000000000005329 ) ) ;
#2097 = ORIENTED_EDGE ( 'NONE', *, *, #1173, .T. ) ;
#2098 = CARTESIAN_POINT ( 'NONE',  ( -7.499999999999980460, 0.000000000000000000, -72.00000000000004263 ) ) ;
#2099 = ORIENTED_EDGE ( 'NONE', *, *, #467, .F. ) ;
#2100 = ADVANCED_FACE ( 'NONE', ( #1364 ), #2057, .T. ) ;
#2101 = FACE_OUTER_BOUND ( 'NONE', #271, .T. ) ;
#2102 = ORIENTED_EDGE ( 'NONE', *, *, #1382, .T. ) ;
#2103 = ORIENTED_EDGE ( 'NONE', *, *, #1932, .T. ) ;
#2104 = ORIENTED_EDGE ( 'NONE', *, *, #1620, .T. ) ;
#2105 = DIRECTION ( 'NONE',  ( -4.625929269271485914E-16, 0.000000000000000000, -1.000000000000000000 ) ) ;
#2106 = EDGE_CURVE ( 'NONE', #885, #490, #1294, .T. ) ;
#2107 = CARTESIAN_POINT ( 'NONE',  ( -22.33682356208866437, 0.000000000000000000, 4.015263113024897024 ) ) ;
#2108 = LOCAL_TIME ( 16, 1, 12.00000000000000000, #926 ) ;
#2109 = ORIENTED_EDGE ( 'NONE', *, *, #1269, .T. ) ;
#2110 = DIRECTION ( 'NONE',  ( 0.3826834323650901148, 0.000000000000000000, -0.9238795325112866275 ) ) ;
#2111 = DIRECTION ( 'NONE',  ( 0.000000000000000000, 1.000000000000000000, 0.000000000000000000 ) ) ;
#2112 = APPROVAL_ROLE ( '' ) ;
#2113 = ORIENTED_EDGE ( 'NONE', *, *, #141, .T. ) ;
#2114 = ORIENTED_EDGE ( 'NONE', *, *, #545, .F. ) ;
#2115 = LINE ( 'NONE', #587, #1538 ) ;
#2116 = VECTOR ( 'NONE', #1140, 1000.000000000000000 ) ;
#2117 = DIRECTION ( 'NONE',  ( -0.000000000000000000, 1.000000000000000000, -0.000000000000000000 ) ) ;
#2118 = AXIS2_PLACEMENT_3D ( 'NONE', #359, #1235, #1026 ) ;
#2119 = CARTESIAN_POINT ( 'NONE',  ( -15.24714580894150373, 0.1000000000000000056, 2.650267102570275378E-16 ) ) ;
#2120 = VECTOR ( 'NONE', #79, 1000.000000000000000 ) ;
#2121 = VERTEX_POINT ( 'NONE', #689 ) ;
#2122 = CYLINDRICAL_SURFACE ( 'NONE', #2010, 5.000000000000004441 ) ;
#2123 = CARTESIAN_POINT ( 'NONE',  ( -25.93292131147529744, 0.000000000000000000, -2.530733729460357573 ) ) ;
#2124 = ORIENTED_EDGE ( 'NONE', *, *, #1973, .T. ) ;
#2125 = ORIENTED_EDGE ( 'NONE', *, *, #348, .F. ) ;
#2126 = ORIENTED_EDGE ( 'NONE', *, *, #1966, .T. ) ;
#2127 = ADVANCED_FACE ( 'NONE', ( #139 ), #2037, .F. ) ;
#2128 = CARTESIAN_POINT ( 'NONE',  ( -27.31170818283484891, 0.000000000000000000, -7.995170809621830799 ) ) ;
#2129 = VECTOR ( 'NONE', #566, 1000.000000000000000 ) ;
#2130 = CARTESIAN_POINT ( 'NONE',  ( -35.95782392759633694, 0.1000000000000000056, -65.00000000000002842 ) ) ;
#2131 = DIRECTION ( 'NONE',  ( 1.000000000000000000, 0.000000000000000000, -0.000000000000000000 ) ) ;
#2132 = ADVANCED_FACE ( 'NONE', ( #2202 ), #661, .F. ) ;
#2133 = CARTESIAN_POINT ( 'NONE',  ( 40.57722159015276020, -9.900000000000000355, -53.08658283817456436 ) ) ;
#2134 = ADVANCED_FACE ( 'NONE', ( #649 ), #492, .F. ) ;
#2135 = FACE_OUTER_BOUND ( 'NONE', #608, .T. ) ;
#2136 = EDGE_LOOP ( 'NONE', ( #1722, #1287, #1655, #1200 ) ) ;
#2137 = EDGE_CURVE ( 'NONE', #1991, #2001, #325, .T. ) ;
#2138 = ORIENTED_EDGE ( 'NONE', *, *, #594, .F. ) ;
#2139 = ORIENTED_EDGE ( 'NONE', *, *, #314, .F. ) ;
#2140 = CARTESIAN_POINT ( 'NONE',  ( -7.499999999999981348, 0.1000000000000000056, -70.00000000000002842 ) ) ;
#2141 = CARTESIAN_POINT ( 'NONE',  ( -26.82397179558514821, 0.1000000000000000056, 1.544331966548038837 ) ) ;
#2142 = CARTESIAN_POINT ( 'NONE',  ( -24.18458262711124007, 0.000000000000000000, 4.780629977755073590 ) ) ;
#2143 = CARTESIAN_POINT ( 'NONE',  ( -15.64168576756670781, 0.1000000000000000056, 4.500000000000003553 ) ) ;
#2144 = FACE_OUTER_BOUND ( 'NONE', #1036, .T. ) ;
#2145 = ORIENTED_EDGE ( 'NONE', *, *, #545, .T. ) ;
#2146 = EDGE_LOOP ( 'NONE', ( #1836, #1557, #1821, #1478 ) ) ;
#2147 = CLOSED_SHELL ( 'NONE', ( #1735, #973, #190, #1177, #2063, #537, #1403, #1824, #979, #475, #84, #2132, #1838, #780, #1430, #917, #282, #1978, #476, #1660, #111, #432, #840, #1781, #2191, #1051, #1475, #943, #74, #380, #1999, #2055, #1272, #2134, #1806, #343, #2061, #513, #2127, #1458, #1730, #618, #214, #1544, #1144, #1562, #493, #1206, #1832, #1444, #411, #1892, #2163, #2100, #353, #10, #66, #576, #1102, #810, #1739, #999, #904 ) ) ;
#2148 = CIRCLE ( 'NONE', #1436, 1.000000000000000000 ) ;
#2149 = CARTESIAN_POINT ( 'NONE',  ( -15.64168576756670781, 0.1000000000000000056, 4.500000000000003553 ) ) ;
#2150 = DIRECTION ( 'NONE',  ( 0.3826834323650904479, 0.000000000000000000, -0.9238795325112865164 ) ) ;
#2151 = CIRCLE ( 'NONE', #1721, 2.000000000000000000 ) ;
#2152 = EDGE_CURVE ( 'NONE', #210, #885, #835, .T. ) ;
#2153 = LINE ( 'NONE', #2164, #2045 ) ;
#2154 = DIRECTION ( 'NONE',  ( -0.000000000000000000, -1.000000000000000000, -0.000000000000000000 ) ) ;
#2155 = PERSON_AND_ORGANIZATION ( #1375, #1683 ) ;
#2156 = ORIENTED_EDGE ( 'NONE', *, *, #1725, .T. ) ;
#2157 = ORIENTED_EDGE ( 'NONE', *, *, #1518, .F. ) ;
#2158 = DIRECTION ( 'NONE',  ( -1.000000000000000000, 0.000000000000000000, 4.336808689942013792E-16 ) ) ;
#2159 = CARTESIAN_POINT ( 'NONE',  ( 2.000000000000000444, 0.1000000000000000056, 5.500000000000000000 ) ) ;
#2160 = CARTESIAN_POINT ( 'NONE',  ( 4.000000000000000000, 0.1000000000000000056, -65.00000000000002842 ) ) ;
#2161 = AXIS2_PLACEMENT_3D ( 'NONE', #1796, #265, #1300 ) ;
#2162 = VECTOR ( 'NONE', #757, 1000.000000000000000 ) ;
#2163 = ADVANCED_FACE ( 'NONE', ( #1858 ), #1013, .T. ) ;
#2164 = CARTESIAN_POINT ( 'NONE',  ( 24.94994949184141930, 0.1000000000000000056, 2.932870912732501445 ) ) ;
#2165 = CARTESIAN_POINT ( 'NONE',  ( -24.00000000000000000, 0.1000000000000000056, 0.000000000000000000 ) ) ;
#2166 = ORIENTED_EDGE ( 'NONE', *, *, #859, .T. ) ;
#2167 = EDGE_CURVE ( 'NONE', #377, #1455, #256, .T. ) ;
#2168 = EDGE_LOOP ( 'NONE', ( #1627, #322, #1123, #1271 ) ) ;
#2169 = CARTESIAN_POINT ( 'NONE',  ( -35.95782392759633694, 0.1000000000000000056, -54.99999999999999289 ) ) ;
#2170 = DIRECTION ( 'NONE',  ( 1.734723475976805517E-15, 0.000000000000000000, 1.000000000000000000 ) ) ;
#2171 = CARTESIAN_POINT ( 'NONE',  ( 22.33682356208866437, 0.000000000000000000, 4.015263113024897912 ) ) ;
#2172 = CIRCLE ( 'NONE', #673, 2.000000000000000000 ) ;
#2173 = EDGE_CURVE ( 'NONE', #189, #446, #1505, .T. ) ;
#2174 = DIRECTION ( 'NONE',  ( -1.929731320193121788E-16, 0.000000000000000000, -1.000000000000000000 ) ) ;
#2175 = PLANE ( 'NONE',  #2042 ) ;
#2176 = ORIENTED_EDGE ( 'NONE', *, *, #864, .T. ) ;
#2177 = VERTEX_POINT ( 'NONE', #1529 ) ;
#2178 = DIRECTION ( 'NONE',  ( 0.000000000000000000, 1.000000000000000000, 0.000000000000000000 ) ) ;
#2179 = DIRECTION ( 'NONE',  ( 0.000000000000000000, 0.000000000000000000, 1.000000000000000000 ) ) ;
#2180 = AXIS2_PLACEMENT_3D ( 'NONE', #524, #1542, #1208 ) ;
#2181 = DIRECTION ( 'NONE',  ( 0.000000000000000000, 0.000000000000000000, 1.000000000000000000 ) ) ;
#2182 = CARTESIAN_POINT ( 'NONE',  ( -31.35051488716335300, 0.1000000000000000056, -4.157457896300789990 ) ) ;
#2183 = VECTOR ( 'NONE', #787, 1000.000000000000000 ) ;
#2184 = LINE ( 'NONE', #654, #1476 ) ;
#2185 = AXIS2_PLACEMENT_3D ( 'NONE', #54, #740, #23 ) ;
#2186 = DIRECTION ( 'NONE',  ( -0.000000000000000000, 1.000000000000000000, -0.000000000000000000 ) ) ;
#2187 = ORIENTED_EDGE ( 'NONE', *, *, #2137, .T. ) ;
#2188 = ORIENTED_EDGE ( 'NONE', *, *, #1080, .F. ) ;
#2189 = DIRECTION ( 'NONE',  ( 5.204170427930421283E-15, 0.000000000000000000, 1.000000000000000000 ) ) ;
#2190 = DIRECTION ( 'NONE',  ( -0.000000000000000000, 1.000000000000000000, -0.000000000000000000 ) ) ;
#2191 = ADVANCED_FACE ( 'NONE', ( #1196 ), #1021, .F. ) ;
#2192 = DIRECTION ( 'NONE',  ( -1.734723475976807094E-15, 0.000000000000000000, 1.000000000000000000 ) ) ;
#2193 = PLANE ( 'NONE',  #2021 ) ;
#2194 = PLANE ( 'NONE',  #1367 ) ;
#2195 = EDGE_CURVE ( 'NONE', #1889, #1098, #1397, .T. ) ;
#2196 = AXIS2_PLACEMENT_3D ( 'NONE', #144, #1851, #317 ) ;
#2197 = EDGE_CURVE ( 'NONE', #703, #219, #326, .T. ) ;
#2198 = LINE ( 'NONE', #308, #556 ) ;
#2199 = ORIENTED_EDGE ( 'NONE', *, *, #14, .F. ) ;
#2200 = EDGE_LOOP ( 'NONE', ( #1029, #625 ) ) ;
#2201 = DIRECTION ( 'NONE',  ( -0.000000000000000000, 1.000000000000000000, -0.000000000000000000 ) ) ;
#2202 = FACE_OUTER_BOUND ( 'NONE', #1377, .T. ) ;
#2203 = CARTESIAN_POINT ( 'NONE',  ( -25.93292131147529744, 0.000000000000000000, -2.530733729460357573 ) ) ;
#2204 = CARTESIAN_POINT ( 'NONE',  ( -28.39410038312723827, 0.000000000000000000, -5.382044879869081200 ) ) ;
#2205 = DIRECTION ( 'NONE',  ( -1.000000000000000000, 0.000000000000000000, 0.000000000000000000 ) ) ;
#2206 = FACE_OUTER_BOUND ( 'NONE', #1747, .T. ) ;
#2207 = ORIENTED_EDGE ( 'NONE', *, *, #739, .F. ) ;
#2208 = CARTESIAN_POINT ( 'NONE',  ( 25.93292131147529744, 0.000000000000000000, -1.530733729460359571 ) ) ;
#2209 = FACE_OUTER_BOUND ( 'NONE', #391, .T. ) ;
#2210 = DIRECTION ( 'NONE',  ( -0.000000000000000000, -1.000000000000000000, -0.000000000000000000 ) ) ;
#2211 = DIRECTION ( 'NONE',  ( 0.000000000000000000, 1.000000000000000000, 0.000000000000000000 ) ) ;
#2212 = VECTOR ( 'NONE', #2201, 1000.000000000000000 ) ;
ENDSEC;
END-ISO-10303-21;
