# Supplementary material for: A Vision-Based Sensing Approach for a Spherical Soft Robotic Arm
Source: Front Robot AI. 2021 Feb 26;8:630935. doi: 10.3389/frobt.2021.630935 (PMC7953419; doi:10.3389/frobt.2021.630935)
Supplement: Supplementary file 1 [file datasheet1.zip › supplementaryFiles/Mechanics/Fabrics/middle_fabric.STEP]

ISO-10303-21;
HEADER;
FILE_DESCRIPTION (( 'STEP AP203' ),
    '1' );
FILE_NAME ('middle_fabric.STEP',
    '2020-10-09T14:00:58',
    ( '' ),
    ( '' ),
    'SwSTEP 2.0',
    'SolidWorks 2019',
    '' );
FILE_SCHEMA (( 'CONFIG_CONTROL_DESIGN' ));
ENDSEC;

DATA;
#1 = APPROVAL_DATE_TIME ( #6, #418 ) ;
#2 = CARTESIAN_POINT ( 'NONE',  ( -15.99999999999998934, 0.000000000000000000, 5.499999999999998224 ) ) ;
#3 = DIRECTION ( 'NONE',  ( 0.000000000000000000, 1.000000000000000000, 0.000000000000000000 ) ) ;
#4 = AXIS2_PLACEMENT_3D ( 'NONE', #95, #106, #192 ) ;
#5 = ORIENTED_EDGE ( 'NONE', *, *, #86, .T. ) ;
#6 = DATE_AND_TIME ( #873, #140 ) ;
#7 = CARTESIAN_POINT ( 'NONE',  ( 16.00000000000001066, 0.000000000000000000, 3.500000000000001776 ) ) ;
#8 = CIRCLE ( 'NONE', #440, 5.000000000000000888 ) ;
#9 = EDGE_CURVE ( 'NONE', #401, #701, #661, .T. ) ;
#10 = CARTESIAN_POINT ( 'NONE',  ( 16.32615863413893464, 0.2999999999999999889, -47.99999999999999289 ) ) ;
#11 = ORIENTED_EDGE ( 'NONE', *, *, #280, .T. ) ;
#12 = APPLICATION_CONTEXT ( 'configuration controlled 3d designs of mechanical parts and assemblies' ) ;
#13 = ADVANCED_FACE ( 'NONE', ( #290 ), #573, .F. ) ;
#14 = PLANE ( 'NONE',  #872 ) ;
#15 = LINE ( 'NONE', #531, #393 ) ;
#16 = ORIENTED_EDGE ( 'NONE', *, *, #324, .T. ) ;
#17 = CYLINDRICAL_SURFACE ( 'NONE', #48, 5.000000000000000000 ) ;
#18 = APPROVAL_PERSON_ORGANIZATION ( #147, #244, #515 ) ;
#19 = EDGE_CURVE ( 'NONE', #919, #336, #135, .T. ) ;
#20 = ORIENTED_EDGE ( 'NONE', *, *, #498, .F. ) ;
#21 = CARTESIAN_POINT ( 'NONE',  ( 11.19742541288099069, 0.000000000000000000, -14.28989928337165338 ) ) ;
#22 = CIRCLE ( 'NONE', #811, 0.9999999999999983347 ) ;
#23 = CARTESIAN_POINT ( 'NONE',  ( 16.00000000000001066, 0.2999999999999999889, 4.500000000000000000 ) ) ;
#24 = ORIENTED_EDGE ( 'NONE', *, *, #683, .T. ) ;
#25 = DIRECTION ( 'NONE',  ( -0.000000000000000000, 1.000000000000000000, -0.000000000000000000 ) ) ;
#26 = EDGE_CURVE ( 'NONE', #748, #258, #411, .T. ) ;
#27 = EDGE_CURVE ( 'NONE', #177, #441, #780, .T. ) ;
#28 = DIRECTION ( 'NONE',  ( -0.000000000000000000, 1.000000000000000000, -0.000000000000000000 ) ) ;
#29 = VERTEX_POINT ( 'NONE', #246 ) ;
#30 = CYLINDRICAL_SURFACE ( 'NONE', #809, 0.9999999999999983347 ) ;
#31 = CARTESIAN_POINT ( 'NONE',  ( -6.498962308951458766, 0.2999999999999999889, -16.00000000000000000 ) ) ;
#32 = DIRECTION ( 'NONE',  ( -1.000000000000000000, 0.000000000000000000, 1.484973995188211483E-16 ) ) ;
#33 = ORIENTED_EDGE ( 'NONE', *, *, #186, .T. ) ;
#34 = ORIENTED_EDGE ( 'NONE', *, *, #300, .T. ) ;
#35 = CARTESIAN_POINT ( 'NONE',  ( -46.72737654929618145, 0.2999999999999999889, -90.99999999999998579 ) ) ;
#36 = DIRECTION ( 'NONE',  ( 0.3826834323650838421, 0.000000000000000000, -0.9238795325112892920 ) ) ;
#37 = ADVANCED_FACE ( 'NONE', ( #450, #815, #326, #521, #464 ), #588, .F. ) ;
#38 = CARTESIAN_POINT ( 'NONE',  ( -16.32615863413895241, 0.2999999999999999889, -47.99999999999999289 ) ) ;
#39 = VERTEX_POINT ( 'NONE', #172 ) ;
#40 = DIRECTION ( 'NONE',  ( 0.000000000000000000, 0.000000000000000000, 1.000000000000000000 ) ) ;
#41 = PLANE ( 'NONE',  #542 ) ;
#42 = ORIENTED_EDGE ( 'NONE', *, *, #158, .F. ) ;
#43 = CARTESIAN_POINT ( 'NONE',  ( 16.93118474904564863, 0.000000000000000000, 3.999999999999994671 ) ) ;
#44 = EDGE_CURVE ( 'NONE', #891, #451, #618, .T. ) ;
#45 = CARTESIAN_POINT ( 'NONE',  ( 6.498962308951458766, 0.000000000000000000, -11.00000000000000000 ) ) ;
#46 = ORIENTED_EDGE ( 'NONE', *, *, #799, .T. ) ;
#47 = CARTESIAN_POINT ( 'NONE',  ( -21.55058241160205768, 0.2999999999999999889, 5.913417161825417878 ) ) ;
#48 = AXIS2_PLACEMENT_3D ( 'NONE', #76, #377, #382 ) ;
#49 = LINE ( 'NONE', #108, #81 ) ;
#50 = AXIS2_PLACEMENT_3D ( 'NONE', #70, #223, #800 ) ;
#51 = FACE_OUTER_BOUND ( 'NONE', #264, .T. ) ;
#52 = ADVANCED_FACE ( 'NONE', ( #167 ), #801, .F. ) ;
#53 = DIRECTION ( 'NONE',  ( 0.000000000000000000, 0.000000000000000000, -1.000000000000000000 ) ) ;
#54 = DIRECTION ( 'NONE',  ( 0.3826834323650840086, -0.000000000000000000, 0.9238795325112891810 ) ) ;
#55 = FACE_BOUND ( 'NONE', #907, .T. ) ;
#56 = ORIENTED_EDGE ( 'NONE', *, *, #699, .T. ) ;
#57 = ORIENTED_EDGE ( 'NONE', *, *, #507, .T. ) ;
#58 = LINE ( 'NONE', #420, #653 ) ;
#59 = ADVANCED_FACE ( 'NONE', ( #535 ), #308, .F. ) ;
#60 = EDGE_CURVE ( 'NONE', #701, #401, #692, .T. ) ;
#61 = VERTEX_POINT ( 'NONE', #675 ) ;
#62 = CIRCLE ( 'NONE', #708, 4.999999999999999112 ) ;
#63 = DATE_AND_TIME ( #215, #402 ) ;
#64 = AXIS2_PLACEMENT_3D ( 'NONE', #123, #557, #206 ) ;
#65 = COORDINATED_UNIVERSAL_TIME_OFFSET ( 1, 0, .AHEAD. ) ;
#66 = FACE_OUTER_BOUND ( 'NONE', #319, .T. ) ;
#67 = EDGE_LOOP ( 'NONE', ( #419, #716 ) ) ;
#68 = ORIENTED_EDGE ( 'NONE', *, *, #97, .T. ) ;
#69 = APPLICATION_PROTOCOL_DEFINITION ( 'international standard', 'config_control_design', 1994, #12 ) ;
#70 = CARTESIAN_POINT ( 'NONE',  ( -16.32615863413895241, 0.000000000000000000, -43.00000000000000000 ) ) ;
#71 = LINE ( 'NONE', #10, #922 ) ;
#72 = EDGE_LOOP ( 'NONE', ( #57, #5 ) ) ;
#73 = SHAPE_DEFINITION_REPRESENTATION ( #634, #279 ) ;
#74 = ORIENTED_EDGE ( 'NONE', *, *, #615, .T. ) ;
#75 = APPROVAL_STATUS ( 'not_yet_approved' ) ;
#76 = CARTESIAN_POINT ( 'NONE',  ( -16.93118474904562376, 0.2999999999999999889, 3.999999999999998224 ) ) ;
#77 = CARTESIAN_POINT ( 'NONE',  ( -6.498962308951458766, 0.000000000000000000, -16.00000000000000000 ) ) ;
#78 = AXIS2_PLACEMENT_3D ( 'NONE', #851, #293, #864 ) ;
#79 = EDGE_LOOP ( 'NONE', ( #196, #100, #825, #205 ) ) ;
#80 = CARTESIAN_POINT ( 'NONE',  ( -20.27207793864212704, 0.000000000000000000, 9.000000000000000000 ) ) ;
#81 = VECTOR ( 'NONE', #32, 1000.000000000000000 ) ;
#82 = DIRECTION ( 'NONE',  ( 0.000000000000000000, 0.000000000000000000, 1.000000000000000000 ) ) ;
#83 = EDGE_CURVE ( 'NONE', #451, #891, #113, .T. ) ;
#84 = EDGE_LOOP ( 'NONE', ( #190, #105, #611, #445 ) ) ;
#85 = CARTESIAN_POINT ( 'NONE',  ( 46.72737654929618145, 0.2999999999999999889, -91.00000000000000000 ) ) ;
#86 = EDGE_CURVE ( 'NONE', #490, #39, #841, .T. ) ;
#87 = DIRECTION ( 'NONE',  ( 0.000000000000000000, 1.000000000000000000, 0.000000000000000000 ) ) ;
#88 = CARTESIAN_POINT ( 'NONE',  ( -15.99999999999998934, 0.000000000000000000, 4.500000000000000000 ) ) ;
#89 = ORIENTED_EDGE ( 'NONE', *, *, #193, .F. ) ;
#90 = DIRECTION ( 'NONE',  ( 0.3420201433256696566, 0.000000000000000000, 0.9396926207859080948 ) ) ;
#91 = CARTESIAN_POINT ( 'NONE',  ( 5.510910596163088569E-16, 0.000000000000000000, 4.500000000000000000 ) ) ;
#92 = EDGE_CURVE ( 'NONE', #221, #29, #666, .T. ) ;
#93 = VERTEX_POINT ( 'NONE', #610 ) ;
#94 = AXIS2_PLACEMENT_3D ( 'NONE', #459, #722, #90 ) ;
#95 = CARTESIAN_POINT ( 'NONE',  ( -16.32615863413895241, 0.2999999999999999889, -43.00000000000000000 ) ) ;
#96 = EDGE_CURVE ( 'NONE', #274, #724, #383, .T. ) ;
#97 = EDGE_CURVE ( 'NONE', #373, #758, #15, .T. ) ;
#98 = AXIS2_PLACEMENT_3D ( 'NONE', #529, #148, #233 ) ;
#99 = CYLINDRICAL_SURFACE ( 'NONE', #180, 5.000000000000000888 ) ;
#100 = ORIENTED_EDGE ( 'NONE', *, *, #871, .F. ) ;
#101 = CARTESIAN_POINT ( 'NONE',  ( -23.99999999999998934, 0.2999999999999999889, 6.741342079768742098E-16 ) ) ;
#102 = FACE_OUTER_BOUND ( 'NONE', #84, .T. ) ;
#103 = DIRECTION ( 'NONE',  ( 0.000000000000000000, 0.000000000000000000, 1.000000000000000000 ) ) ;
#104 = ORIENTED_EDGE ( 'NONE', *, *, #488, .F. ) ;
#105 = ORIENTED_EDGE ( 'NONE', *, *, #916, .T. ) ;
#106 = DIRECTION ( 'NONE',  ( 0.000000000000000000, 1.000000000000000000, -0.000000000000000000 ) ) ;
#107 = CARTESIAN_POINT ( 'NONE',  ( 6.735557395310442023E-16, 0.000000000000000000, 3.499999999999999556 ) ) ;
#108 = CARTESIAN_POINT ( 'NONE',  ( 46.72737654929618145, 0.000000000000000000, -91.00000000000000000 ) ) ;
#109 = ORIENTED_EDGE ( 'NONE', *, *, #723, .F. ) ;
#110 = EDGE_LOOP ( 'NONE', ( #104, #657, #141, #247 ) ) ;
#111 = DIRECTION ( 'NONE',  ( 0.000000000000000000, 0.000000000000000000, 1.000000000000000000 ) ) ;
#112 = VECTOR ( 'NONE', #592, 1000.000000000000000 ) ;
#113 = CIRCLE ( 'NONE', #598, 0.9999999999999983347 ) ;
#114 = DIRECTION ( 'NONE',  ( 0.3826834323650870617, -0.000000000000000000, -0.9238795325112878487 ) ) ;
#115 = AXIS2_PLACEMENT_3D ( 'NONE', #176, #594, #884 ) ;
#116 = DIRECTION ( 'NONE',  ( -0.000000000000000000, 1.000000000000000000, -0.000000000000000000 ) ) ;
#117 = CARTESIAN_POINT ( 'NONE',  ( -23.99999999999998934, 0.2999999999999999889, 9.000000000000000000 ) ) ;
#118 = VERTEX_POINT ( 'NONE', #460 ) ;
#119 = CARTESIAN_POINT ( 'NONE',  ( 16.32615863413893464, 0.000000000000000000, -47.99999999999999289 ) ) ;
#120 = CARTESIAN_POINT ( 'NONE',  ( 46.72737654929618145, 0.2999999999999999889, -91.00000000000000000 ) ) ;
#121 = VERTEX_POINT ( 'NONE', #311 ) ;
#122 = CARTESIAN_POINT ( 'NONE',  ( 16.32615863413893464, 0.000000000000000000, -43.00000000000000000 ) ) ;
#123 = CARTESIAN_POINT ( 'NONE',  ( -16.93118474904562376, 0.000000000000000000, 3.999999999999998224 ) ) ;
#124 = ADVANCED_FACE ( 'NONE', ( #386 ), #819, .T. ) ;
#125 = ORIENTED_EDGE ( 'NONE', *, *, #169, .F. ) ;
#126 = DIRECTION ( 'NONE',  ( -0.000000000000000000, -1.000000000000000000, -0.000000000000000000 ) ) ;
#127 = ADVANCED_FACE ( 'NONE', ( #746 ), #99, .F. ) ;
#128 = CIRCLE ( 'NONE', #484, 5.000000000000000888 ) ;
#129 = CLOSED_SHELL ( 'NONE', ( #517, #59, #204, #729, #124, #546, #416, #898, #249, #414, #37, #361, #566, #454, #370, #670, #453, #127, #603, #52, #405, #769, #243, #13, #739, #604 ) ) ;
#130 = DIRECTION ( 'NONE',  ( 0.000000000000000000, 1.000000000000000000, -0.000000000000000000 ) ) ;
#131 = COORDINATED_UNIVERSAL_TIME_OFFSET ( 1, 0, .AHEAD. ) ;
#132 = VECTOR ( 'NONE', #829, 1000.000000000000000 ) ;
#133 = ORIENTED_EDGE ( 'NONE', *, *, #766, .T. ) ;
#134 = CARTESIAN_POINT ( 'NONE',  ( 16.00000000000001066, 0.2999999999999999889, 5.499999999999998224 ) ) ;
#135 = LINE ( 'NONE', #214, #486 ) ;
#136 = DATE_AND_TIME ( #295, #555 ) ;
#137 = ORIENTED_EDGE ( 'NONE', *, *, #737, .T. ) ;
#138 = PLANE ( 'NONE',  #78 ) ;
#139 = EDGE_CURVE ( 'NONE', #93, #527, #663, .T. ) ;
#140 = LOCAL_TIME ( 16, 0, 58.00000000000000000, #65 ) ;
#141 = ORIENTED_EDGE ( 'NONE', *, *, #97, .F. ) ;
#142 = COORDINATED_UNIVERSAL_TIME_OFFSET ( 1, 0, .AHEAD. ) ;
#143 = DATE_TIME_ROLE ( 'creation_date' ) ;
#144 = ORIENTED_EDGE ( 'NONE', *, *, #303, .F. ) ;
#145 = PERSON_AND_ORGANIZATION_ROLE ( 'creator' ) ;
#146 = ORIENTED_EDGE ( 'NONE', *, *, #685, .T. ) ;
#147 = PERSON_AND_ORGANIZATION ( #852, #387 ) ;
#148 = DIRECTION ( 'NONE',  ( -0.000000000000000000, 1.000000000000000000, -0.000000000000000000 ) ) ;
#149 = ORIENTED_EDGE ( 'NONE', *, *, #332, .T. ) ;
#150 = APPROVAL_ROLE ( '' ) ;
#151 = ORIENTED_EDGE ( 'NONE', *, *, #443, .T. ) ;
#152 = DIRECTION ( 'NONE',  ( 1.000000000000000000, 0.000000000000000000, 0.000000000000000000 ) ) ;
#153 = DIRECTION ( 'NONE',  ( 1.484973995188211483E-16, -0.000000000000000000, 1.000000000000000000 ) ) ;
#154 = CARTESIAN_POINT ( 'NONE',  ( 16.00000000000001066, 0.2999999999999999889, 4.500000000000000000 ) ) ;
#155 = ORIENTED_EDGE ( 'NONE', *, *, #576, .T. ) ;
#156 = EDGE_CURVE ( 'NONE', #759, #258, #181, .T. ) ;
#157 = PLANE ( 'NONE',  #94 ) ;
#158 = EDGE_CURVE ( 'NONE', #474, #177, #340, .T. ) ;
#159 = CARTESIAN_POINT ( 'NONE',  ( -46.72737654929618145, 0.000000000000000000, -90.99999999999998579 ) ) ;
#160 = DIRECTION ( 'NONE',  ( 0.000000000000000000, 1.000000000000000000, 0.000000000000000000 ) ) ;
#161 = CIRCLE ( 'NONE', #932, 10.00000000000000888 ) ;
#162 = VERTEX_POINT ( 'NONE', #194 ) ;
#163 = AXIS2_PLACEMENT_3D ( 'NONE', #897, #880, #889 ) ;
#164 = LINE ( 'NONE', #317, #778 ) ;
#165 = CIRCLE ( 'NONE', #50, 4.999999999999997335 ) ;
#166 = CARTESIAN_POINT ( 'NONE',  ( 46.72737654929618145, 0.2999999999999999889, -80.99999999999998579 ) ) ;
#167 = FACE_OUTER_BOUND ( 'NONE', #777, .T. ) ;
#168 = ORIENTED_EDGE ( 'NONE', *, *, #488, .T. ) ;
#169 = EDGE_CURVE ( 'NONE', #441, #177, #662, .T. ) ;
#170 = CARTESIAN_POINT ( 'NONE',  ( 46.72737654929618145, 0.000000000000000000, -91.00000000000000000 ) ) ;
#171 = EDGE_CURVE ( 'NONE', #373, #336, #824, .T. ) ;
#172 = CARTESIAN_POINT ( 'NONE',  ( 16.00000000000001066, 0.000000000000000000, 5.499999999999998224 ) ) ;
#173 = CC_DESIGN_PERSON_AND_ORGANIZATION_ASSIGNMENT ( #226, #579, ( #669 ) ) ;
#174 = EDGE_LOOP ( 'NONE', ( #820, #794, #149, #844 ) ) ;
#175 = LINE ( 'NONE', #625, #455 ) ;
#176 = CARTESIAN_POINT ( 'NONE',  ( 46.72737654929618145, 0.2999999999999999889, -80.99999999999998579 ) ) ;
#177 = VERTEX_POINT ( 'NONE', #905 ) ;
#178 = VECTOR ( 'NONE', #54, 1000.000000000000000 ) ;
#179 = CARTESIAN_POINT ( 'NONE',  ( 6.498962308951458766, 0.2999999999999999889, -11.00000000000000000 ) ) ;
#180 = AXIS2_PLACEMENT_3D ( 'NONE', #77, #28, #379 ) ;
#181 = LINE ( 'NONE', #833, #427 ) ;
#182 = ORIENTED_EDGE ( 'NONE', *, *, #614, .F. ) ;
#183 = EDGE_CURVE ( 'NONE', #474, #265, #747, .T. ) ;
#184 = ORIENTED_EDGE ( 'NONE', *, *, #9, .T. ) ;
#185 = DIRECTION ( 'NONE',  ( -0.000000000000000000, 1.000000000000000000, -0.000000000000000000 ) ) ;
#186 = EDGE_CURVE ( 'NONE', #270, #121, #539, .T. ) ;
#187 = CARTESIAN_POINT ( 'NONE',  ( -46.72737654929618145, 0.000000000000000000, -80.99999999999997158 ) ) ;
#188 = DIRECTION ( 'NONE',  ( 0.3420201433256695456, 0.000000000000000000, -0.9396926207859082059 ) ) ;
#189 = CARTESIAN_POINT ( 'NONE',  ( -6.498962308951457878, 0.2999999999999999889, -11.00000000000000000 ) ) ;
#190 = ORIENTED_EDGE ( 'NONE', *, *, #86, .F. ) ;
#191 = ORIENTED_EDGE ( 'NONE', *, *, #737, .F. ) ;
#192 = DIRECTION ( 'NONE',  ( 0.000000000000000000, 0.000000000000000000, -1.000000000000000000 ) ) ;
#193 = EDGE_CURVE ( 'NONE', #759, #274, #551, .T. ) ;
#194 = CARTESIAN_POINT ( 'NONE',  ( 16.32615863413893464, 0.2999999999999999889, -47.99999999999999289 ) ) ;
#195 = FACE_OUTER_BOUND ( 'NONE', #784, .T. ) ;
#196 = ORIENTED_EDGE ( 'NONE', *, *, #468, .T. ) ;
#197 = CARTESIAN_POINT ( 'NONE',  ( 24.00000000000001066, 0.2999999999999999889, -5.204170427930421283E-15 ) ) ;
#198 = CIRCLE ( 'NONE', #570, 10.00000000000000888 ) ;
#199 = CIRCLE ( 'NONE', #458, 10.00000000000000888 ) ;
#200 = CARTESIAN_POINT ( 'NONE',  ( -15.99999999999998934, 0.2999999999999999889, 4.500000000000000000 ) ) ;
#201 = ORIENTED_EDGE ( 'NONE', *, *, #9, .F. ) ;
#202 =( LENGTH_UNIT ( ) NAMED_UNIT ( * ) SI_UNIT ( .MILLI., .METRE. ) );
#203 = DIRECTION ( 'NONE',  ( 0.000000000000000000, 1.000000000000000000, 0.000000000000000000 ) ) ;
#204 = ADVANCED_FACE ( 'NONE', ( #102 ), #477, .F. ) ;
#205 = ORIENTED_EDGE ( 'NONE', *, *, #96, .T. ) ;
#206 = DIRECTION ( 'NONE',  ( 0.000000000000000000, 0.000000000000000000, 1.000000000000000000 ) ) ;
#207 = DIRECTION ( 'NONE',  ( 0.000000000000000000, 1.000000000000000000, -0.000000000000000000 ) ) ;
#208 = VECTOR ( 'NONE', #868, 999.9999999999998863 ) ;
#209 = AXIS2_PLACEMENT_3D ( 'NONE', #742, #322, #234 ) ;
#210 = DIRECTION ( 'NONE',  ( 0.000000000000000000, 0.000000000000000000, 1.000000000000000000 ) ) ;
#211 = AXIS2_PLACEMENT_3D ( 'NONE', #269, #925, #700 ) ;
#212 = CARTESIAN_POINT ( 'NONE',  ( -55.96617187440907060, 0.000000000000000000, -77.17316567634912872 ) ) ;
#213 = DIRECTION ( 'NONE',  ( -0.000000000000000000, 1.000000000000000000, -0.000000000000000000 ) ) ;
#214 = CARTESIAN_POINT ( 'NONE',  ( 55.96617187440907770, 0.2999999999999999889, -77.17316567634914293 ) ) ;
#215 = CALENDAR_DATE ( 2020, 9, 10 ) ;
#216 = MANIFOLD_SOLID_BREP ( 'Fillet1', #129 ) ;
#217 = CARTESIAN_POINT ( 'NONE',  ( -6.498962308951457878, 0.000000000000000000, -11.00000000000000000 ) ) ;
#218 = EDGE_CURVE ( 'NONE', #641, #305, #8, .T. ) ;
#219 = VERTEX_POINT ( 'NONE', #45 ) ;
#220 = PERSON_AND_ORGANIZATION_ROLE ( 'design_supplier' ) ;
#221 = VERTEX_POINT ( 'NONE', #774 ) ;
#222 = PERSON_AND_ORGANIZATION ( #852, #387 ) ;
#223 = DIRECTION ( 'NONE',  ( 0.000000000000000000, 1.000000000000000000, -0.000000000000000000 ) ) ;
#224 = AXIS2_PLACEMENT_3D ( 'NONE', #248, #672, #394 ) ;
#225 = EDGE_LOOP ( 'NONE', ( #631, #847, #457, #408 ) ) ;
#226 = PERSON_AND_ORGANIZATION ( #852, #387 ) ;
#227 = VECTOR ( 'NONE', #242, 1000.000000000000000 ) ;
#228 = PERSON_AND_ORGANIZATION ( #852, #387 ) ;
#229 = EDGE_CURVE ( 'NONE', #895, #688, #413, .T. ) ;
#230 = LINE ( 'NONE', #516, #335 ) ;
#231 = CARTESIAN_POINT ( 'NONE',  ( -20.27207793864212704, 0.2999999999999999889, 9.000000000000000000 ) ) ;
#232 = ORIENTED_EDGE ( 'NONE', *, *, #92, .T. ) ;
#233 = DIRECTION ( 'NONE',  ( 0.000000000000000000, 0.000000000000000000, 1.000000000000000000 ) ) ;
#234 = DIRECTION ( 'NONE',  ( 0.000000000000000000, 0.000000000000000000, 1.000000000000000000 ) ) ;
#235 = ORIENTED_EDGE ( 'NONE', *, *, #916, .F. ) ;
#236 = CARTESIAN_POINT ( 'NONE',  ( 24.00000000000001066, 0.2999999999999999889, -5.204170427930421283E-15 ) ) ;
#237 = CARTESIAN_POINT ( 'NONE',  ( -21.02462173806849677, 0.000000000000000000, -41.28989928337165338 ) ) ;
#238 = VECTOR ( 'NONE', #25, 1000.000000000000000 ) ;
#239 = ORIENTED_EDGE ( 'NONE', *, *, #614, .T. ) ;
#240 = EDGE_CURVE ( 'NONE', #601, #797, #548, .T. ) ;
#241 = AXIS2_PLACEMENT_3D ( 'NONE', #438, #937, #713 ) ;
#242 = DIRECTION ( 'NONE',  ( -0.000000000000000000, 1.000000000000000000, -0.000000000000000000 ) ) ;
#243 = ADVANCED_FACE ( 'NONE', ( #489 ), #764, .F. ) ;
#244 = APPROVAL ( #369, 'UNSPECIFIED' ) ;
#245 = FACE_OUTER_BOUND ( 'NONE', #374, .T. ) ;
#246 = CARTESIAN_POINT ( 'NONE',  ( -21.02462173806847900, 0.2999999999999999889, -41.28989928337165338 ) ) ;
#247 = ORIENTED_EDGE ( 'NONE', *, *, #869, .F. ) ;
#248 = CARTESIAN_POINT ( 'NONE',  ( 16.93118474904564863, 0.2999999999999999889, 3.999999999999994671 ) ) ;
#249 = ADVANCED_FACE ( 'NONE', ( #263 ), #41, .F. ) ;
#250 = CIRCLE ( 'NONE', #773, 5.000000000000000888 ) ;
#251 = DIRECTION ( 'NONE',  ( 0.000000000000000000, -0.000000000000000000, 1.000000000000000000 ) ) ;
#252 = DIRECTION ( 'NONE',  ( -0.000000000000000000, 1.000000000000000000, -0.000000000000000000 ) ) ;
#253 = ORIENTED_EDGE ( 'NONE', *, *, #639, .T. ) ;
#254 = PLANE ( 'NONE',  #378 ) ;
#255 = DIRECTION ( 'NONE',  ( -0.000000000000000000, 1.000000000000000000, -0.000000000000000000 ) ) ;
#256 = EDGE_LOOP ( 'NONE', ( #42, #191, #11, #327 ) ) ;
#257 = VECTOR ( 'NONE', #929, 1000.000000000000000 ) ;
#258 = VERTEX_POINT ( 'NONE', #757 ) ;
#259 = FACE_OUTER_BOUND ( 'NONE', #712, .T. ) ;
#260 = AXIS2_PLACEMENT_3D ( 'NONE', #931, #3, #210 ) ;
#261 = VECTOR ( 'NONE', #565, 1000.000000000000000 ) ;
#262 = CARTESIAN_POINT ( 'NONE',  ( 5.510910596163088569E-16, 0.000000000000000000, 4.500000000000000000 ) ) ;
#263 = FACE_OUTER_BOUND ( 'NONE', #656, .T. ) ;
#264 = EDGE_LOOP ( 'NONE', ( #806, #543, #788, #151 ) ) ;
#265 = VERTEX_POINT ( 'NONE', #562 ) ;
#266 = CARTESIAN_POINT ( 'NONE',  ( 6.498962308951450773, 0.000000000000000000, -16.00000000000000000 ) ) ;
#267 = EDGE_CURVE ( 'NONE', #885, #219, #703, .T. ) ;
#268 = CARTESIAN_POINT ( 'NONE',  ( 24.00000000000001066, 0.000000000000000000, -5.204170427930421283E-15 ) ) ;
#269 = CARTESIAN_POINT ( 'NONE',  ( 24.00000000000001066, 0.2999999999999999889, -6.938893903907228378E-14 ) ) ;
#270 = VERTEX_POINT ( 'NONE', #836 ) ;
#271 = CARTESIAN_POINT ( 'NONE',  ( -23.99999999999998934, 0.000000000000000000, 6.741342079768742098E-16 ) ) ;
#272 = CC_DESIGN_APPROVAL ( #244, ( #481 ) ) ;
#273 = LINE ( 'NONE', #850, #499 ) ;
#274 = VERTEX_POINT ( 'NONE', #347 ) ;
#275 = CARTESIAN_POINT ( 'NONE',  ( -16.32615863413895241, 0.000000000000000000, -47.99999999999999289 ) ) ;
#276 = DIRECTION ( 'NONE',  ( 1.000000000000000000, 0.000000000000000000, 0.000000000000000000 ) ) ;
#277 = VECTOR ( 'NONE', #738, 1000.000000000000000 ) ;
#278 = CIRCLE ( 'NONE', #470, 4.999999999999997335 ) ;
#279 = ADVANCED_BREP_SHAPE_REPRESENTATION ( 'middle_fabric', ( #216, #917 ), #505 ) ;
#280 = EDGE_CURVE ( 'NONE', #265, #441, #273, .T. ) ;
#281 = LINE ( 'NONE', #407, #619 ) ;
#282 = VERTEX_POINT ( 'NONE', #38 ) ;
#283 = DIRECTION ( 'NONE',  ( 1.000000000000000000, 0.000000000000000000, -1.084202172485504434E-16 ) ) ;
#284 = CARTESIAN_POINT ( 'NONE',  ( -23.99999999999998934, 0.2999999999999999889, 6.741342079768742098E-16 ) ) ;
#285 = LINE ( 'NONE', #430, #793 ) ;
#286 = ORIENTED_EDGE ( 'NONE', *, *, #591, .F. ) ;
#287 = CARTESIAN_POINT ( 'NONE',  ( -6.498962308951458766, 0.000000000000000000, -16.00000000000000000 ) ) ;
#288 = AXIS2_PLACEMENT_3D ( 'NONE', #91, #805, #606 ) ;
#289 = CIRCLE ( 'NONE', #933, 0.9999999999999983347 ) ;
#290 = FACE_OUTER_BOUND ( 'NONE', #664, .T. ) ;
#291 = VECTOR ( 'NONE', #593, 1000.000000000000000 ) ;
#292 = CYLINDRICAL_SURFACE ( 'NONE', #241, 4.999999999999997335 ) ;
#293 = DIRECTION ( 'NONE',  ( 0.9238795325112891810, 0.000000000000000000, -0.3826834323650839531 ) ) ;
#294 = ORIENTED_EDGE ( 'NONE', *, *, #300, .F. ) ;
#295 = CALENDAR_DATE ( 2020, 9, 10 ) ;
#296 = CARTESIAN_POINT ( 'NONE',  ( 16.32615863413893464, 0.2999999999999999889, -43.00000000000000000 ) ) ;
#297 = LINE ( 'NONE', #236, #208 ) ;
#298 = CC_DESIGN_SECURITY_CLASSIFICATION ( #669, ( #481 ) ) ;
#299 = ORIENTED_EDGE ( 'NONE', *, *, #939, .T. ) ;
#300 = EDGE_CURVE ( 'NONE', #118, #568, #424, .T. ) ;
#301 = PERSON_AND_ORGANIZATION_ROLE ( 'creator' ) ;
#302 = DIRECTION ( 'NONE',  ( -1.000000000000000000, 0.000000000000000000, 0.000000000000000000 ) ) ;
#303 = EDGE_CURVE ( 'NONE', #93, #900, #846, .T. ) ;
#304 = ORIENTED_EDGE ( 'NONE', *, *, #534, .F. ) ;
#305 = VERTEX_POINT ( 'NONE', #189 ) ;
#306 = VECTOR ( 'NONE', #912, 1000.000000000000000 ) ;
#307 = CARTESIAN_POINT ( 'NONE',  ( 21.55058241160209320, 1.084202172485504434E-16, 5.913417161825432089 ) ) ;
#308 = CYLINDRICAL_SURFACE ( 'NONE', #288, 1.000000000000000000 ) ;
#309 = ORIENTED_EDGE ( 'NONE', *, *, #355, .T. ) ;
#310 = CARTESIAN_POINT ( 'NONE',  ( -21.55058241160206123, 0.2999999999999999889, 5.913417161825433865 ) ) ;
#311 = CARTESIAN_POINT ( 'NONE',  ( 16.93118474904564863, 0.2999999999999999889, 8.999999999999994671 ) ) ;
#312 = EDGE_CURVE ( 'NONE', #121, #508, #352, .T. ) ;
#313 = APPROVAL_PERSON_ORGANIZATION ( #867, #840, #150 ) ;
#314 = APPROVAL_PERSON_ORGANIZATION ( #719, #418, #375 ) ;
#315 = EDGE_CURVE ( 'NONE', #527, #434, #49, .T. ) ;
#316 = ORIENTED_EDGE ( 'NONE', *, *, #627, .F. ) ;
#317 = CARTESIAN_POINT ( 'NONE',  ( 11.19742541288099069, 0.2999999999999999889, -14.28989928337165338 ) ) ;
#318 = DIRECTION ( 'NONE',  ( 0.000000000000000000, 0.000000000000000000, 1.000000000000000000 ) ) ;
#319 = EDGE_LOOP ( 'NONE', ( #33, #342, #168, #771, #549, #695, #384, #612, #697, #133 ) ) ;
#320 = VECTOR ( 'NONE', #415, 1000.000000000000000 ) ;
#321 = LINE ( 'NONE', #343, #762 ) ;
#322 = DIRECTION ( 'NONE',  ( -0.000000000000000000, 1.000000000000000000, -0.000000000000000000 ) ) ;
#323 = ORIENTED_EDGE ( 'NONE', *, *, #576, .F. ) ;
#324 = EDGE_CURVE ( 'NONE', #39, #891, #281, .T. ) ;
#325 = LINE ( 'NONE', #35, #645 ) ;
#326 = FACE_BOUND ( 'NONE', #72, .T. ) ;
#327 = ORIENTED_EDGE ( 'NONE', *, *, #169, .T. ) ;
#328 = ORIENTED_EDGE ( 'NONE', *, *, #315, .F. ) ;
#329 = DIRECTION ( 'NONE',  ( 0.3420201433256696566, 0.000000000000000000, 0.9396926207859080948 ) ) ;
#330 = DIRECTION ( 'NONE',  ( 1.000000000000000000, 0.000000000000000000, -1.084202172485504434E-16 ) ) ;
#331 = PRODUCT_RELATED_PRODUCT_CATEGORY ( 'detail', '', ( #835 ) ) ;
#332 = EDGE_CURVE ( 'NONE', #688, #895, #22, .T. ) ;
#333 = DIRECTION ( 'NONE',  ( 0.9396926207859082059, 0.000000000000000000, 0.3420201433256694901 ) ) ;
#334 = ORIENTED_EDGE ( 'NONE', *, *, #822, .T. ) ;
#335 = VECTOR ( 'NONE', #736, 1000.000000000000114 ) ;
#336 = VERTEX_POINT ( 'NONE', #491 ) ;
#337 = LINE ( 'NONE', #678, #238 ) ;
#338 = AXIS2_PLACEMENT_3D ( 'NONE', #718, #504, #928 ) ;
#339 = AXIS2_PLACEMENT_3D ( 'NONE', #494, #353, #635 ) ;
#340 = LINE ( 'NONE', #107, #696 ) ;
#341 = DIRECTION ( 'NONE',  ( 0.000000000000000000, 0.000000000000000000, 1.000000000000000000 ) ) ;
#342 = ORIENTED_EDGE ( 'NONE', *, *, #312, .T. ) ;
#343 = CARTESIAN_POINT ( 'NONE',  ( -21.02462173806849677, 0.2999999999999999889, -41.28989928337165338 ) ) ;
#344 = CARTESIAN_POINT ( 'NONE',  ( -23.99999999999998934, 0.000000000000000000, 9.000000000000000000 ) ) ;
#345 = EDGE_LOOP ( 'NONE', ( #585, #671 ) ) ;
#346 = CC_DESIGN_PERSON_AND_ORGANIZATION_ASSIGNMENT ( #228, #301, ( #472 ) ) ;
#347 = CARTESIAN_POINT ( 'NONE',  ( 21.02462173806847900, 0.000000000000000000, -41.28989928337165338 ) ) ;
#348 = EDGE_LOOP ( 'NONE', ( #558, #465, #899, #368 ) ) ;
#349 = CARTESIAN_POINT ( 'NONE',  ( -11.19742541288100135, 0.000000000000000000, -14.28989928337165161 ) ) ;
#350 = VECTOR ( 'NONE', #682, 1000.000000000000000 ) ;
#351 = AXIS2_PLACEMENT_3D ( 'NONE', #866, #130, #53 ) ;
#352 = CIRCLE ( 'NONE', #875, 4.999999999999999112 ) ;
#353 = DIRECTION ( 'NONE',  ( -0.000000000000000000, 1.000000000000000000, -0.000000000000000000 ) ) ;
#354 = DIRECTION ( 'NONE',  ( -0.000000000000000000, 1.000000000000000000, -0.000000000000000000 ) ) ;
#355 = EDGE_CURVE ( 'NONE', #118, #61, #733, .T. ) ;
#356 = ORIENTED_EDGE ( 'NONE', *, *, #183, .T. ) ;
#357 = PERSON_AND_ORGANIZATION ( #852, #387 ) ;
#358 = DIRECTION ( 'NONE',  ( -0.000000000000000000, 1.000000000000000000, -0.000000000000000000 ) ) ;
#359 = LINE ( 'NONE', #858, #291 ) ;
#360 = ORIENTED_EDGE ( 'NONE', *, *, #528, .F. ) ;
#361 = ADVANCED_FACE ( 'NONE', ( #400 ), #842, .F. ) ;
#362 = DIRECTION ( 'NONE',  ( 0.000000000000000000, 1.000000000000000000, -0.000000000000000000 ) ) ;
#363 = CIRCLE ( 'NONE', #745, 10.00000000000000888 ) ;
#364 = AXIS2_PLACEMENT_3D ( 'NONE', #686, #333, #616 ) ;
#365 = FACE_BOUND ( 'NONE', #345, .T. ) ;
#366 = EDGE_LOOP ( 'NONE', ( #403, #720, #144, #380 ) ) ;
#367 = ORIENTED_EDGE ( 'NONE', *, *, #389, .F. ) ;
#368 = ORIENTED_EDGE ( 'NONE', *, *, #871, .T. ) ;
#369 = APPROVAL_STATUS ( 'not_yet_approved' ) ;
#370 = ADVANCED_FACE ( 'NONE', ( #195 ), #483, .F. ) ;
#371 = CARTESIAN_POINT ( 'NONE',  ( 16.93118474904564863, 0.2999999999999999889, 8.999999999999994671 ) ) ;
#372 = CARTESIAN_POINT ( 'NONE',  ( -15.99999999999998934, 0.000000000000000000, 5.499999999999998224 ) ) ;
#373 = VERTEX_POINT ( 'NONE', #906 ) ;
#374 = EDGE_LOOP ( 'NONE', ( #775, #785, #485, #24 ) ) ;
#375 = APPROVAL_ROLE ( '' ) ;
#376 = CARTESIAN_POINT ( 'NONE',  ( -6.498962308951458766, 0.000000000000000000, -11.00000000000000000 ) ) ;
#377 = DIRECTION ( 'NONE',  ( 0.000000000000000000, -1.000000000000000000, 0.000000000000000000 ) ) ;
#378 = AXIS2_PLACEMENT_3D ( 'NONE', #197, #821, #480 ) ;
#379 = DIRECTION ( 'NONE',  ( 0.000000000000000000, 0.000000000000000000, 1.000000000000000000 ) ) ;
#380 = ORIENTED_EDGE ( 'NONE', *, *, #139, .T. ) ;
#381 = AXIS2_PLACEMENT_3D ( 'NONE', #770, #421, #918 ) ;
#382 = DIRECTION ( 'NONE',  ( 0.000000000000000000, 0.000000000000000000, -1.000000000000000000 ) ) ;
#383 = LINE ( 'NONE', #456, #277 ) ;
#384 = ORIENTED_EDGE ( 'NONE', *, *, #715, .T. ) ;
#385 = LINE ( 'NONE', #371, #810 ) ;
#386 = FACE_OUTER_BOUND ( 'NONE', #509, .T. ) ;
#387 = ORGANIZATION ( 'UNSPECIFIED', 'UNSPECIFIED', '' ) ;
#388 = ORIENTED_EDGE ( 'NONE', *, *, #890, .T. ) ;
#389 = EDGE_CURVE ( 'NONE', #162, #282, #71, .T. ) ;
#390 = DIRECTION ( 'NONE',  ( 0.000000000000000000, 0.000000000000000000, 1.000000000000000000 ) ) ;
#391 = DIRECTION ( 'NONE',  ( 0.000000000000000000, 1.000000000000000000, 0.000000000000000000 ) ) ;
#392 = ORIENTED_EDGE ( 'NONE', *, *, #723, .T. ) ;
#393 = VECTOR ( 'NONE', #734, 1000.000000000000114 ) ;
#394 = DIRECTION ( 'NONE',  ( 0.000000000000000000, 0.000000000000000000, 1.000000000000000000 ) ) ;
#395 = DIRECTION ( 'NONE',  ( 0.000000000000000000, 1.000000000000000000, 0.000000000000000000 ) ) ;
#396 = ORIENTED_EDGE ( 'NONE', *, *, #766, .F. ) ;
#397 = ORIENTED_EDGE ( 'NONE', *, *, #96, .F. ) ;
#398 = CYLINDRICAL_SURFACE ( 'NONE', #426, 5.000000000000000888 ) ;
#399 = DIRECTION ( 'NONE',  ( 0.000000000000000000, 0.000000000000000000, 1.000000000000000000 ) ) ;
#400 = FACE_OUTER_BOUND ( 'NONE', #617, .T. ) ;
#401 = VERTEX_POINT ( 'NONE', #372 ) ;
#402 = LOCAL_TIME ( 16, 0, 58.00000000000000000, #131 ) ;
#403 = ORIENTED_EDGE ( 'NONE', *, *, #315, .T. ) ;
#404 = CARTESIAN_POINT ( 'NONE',  ( 5.510910596163088569E-16, 0.000000000000000000, 4.500000000000000000 ) ) ;
#405 = ADVANCED_FACE ( 'NONE', ( #859 ), #783, .F. ) ;
#406 = DIRECTION ( 'NONE',  ( 0.000000000000000000, 0.000000000000000000, 1.000000000000000000 ) ) ;
#407 = CARTESIAN_POINT ( 'NONE',  ( 16.00000000000001066, 0.000000000000000000, 5.499999999999998224 ) ) ;
#408 = ORIENTED_EDGE ( 'NONE', *, *, #862, .T. ) ;
#409 = VECTOR ( 'NONE', #940, 999.9999999999998863 ) ;
#410 = ORIENTED_EDGE ( 'NONE', *, *, #193, .T. ) ;
#411 = CIRCLE ( 'NONE', #351, 5.000000000000000888 ) ;
#412 = CARTESIAN_POINT ( 'NONE',  ( 21.55058241160208965, 0.000000000000000000, 5.913417161825432977 ) ) ;
#413 = CIRCLE ( 'NONE', #381, 0.9999999999999983347 ) ;
#414 = ADVANCED_FACE ( 'NONE', ( #876, #55, #365, #930, #66 ), #538, .T. ) ;
#415 = DIRECTION ( 'NONE',  ( -0.000000000000000000, -1.000000000000000000, -0.000000000000000000 ) ) ;
#416 = ADVANCED_FACE ( 'NONE', ( #245 ), #520, .T. ) ;
#417 = DIRECTION ( 'NONE',  ( -1.084202172485504434E-16, 0.000000000000000000, -1.000000000000000000 ) ) ;
#418 = APPROVAL ( #75, 'UNSPECIFIED' ) ;
#419 = ORIENTED_EDGE ( 'NONE', *, *, #229, .F. ) ;
#420 = CARTESIAN_POINT ( 'NONE',  ( 16.00000000000001066, 0.000000000000000000, 3.500000000000001776 ) ) ;
#421 = DIRECTION ( 'NONE',  ( 0.000000000000000000, 1.000000000000000000, 0.000000000000000000 ) ) ;
#422 = ORIENTED_EDGE ( 'NONE', *, *, #156, .F. ) ;
#423 = DIRECTION ( 'NONE',  ( 0.000000000000000000, 0.000000000000000000, 1.000000000000000000 ) ) ;
#424 = LINE ( 'NONE', #344, #646 ) ;
#425 = DIRECTION ( 'NONE',  ( -3.469446951953614978E-15, 0.000000000000000000, 1.000000000000000000 ) ) ;
#426 = AXIS2_PLACEMENT_3D ( 'NONE', #266, #892, #818 ) ;
#427 = VECTOR ( 'NONE', #116, 1000.000000000000000 ) ;
#428 = EDGE_LOOP ( 'NONE', ( #56, #502, #323, #232 ) ) ;
#429 = DIRECTION ( 'NONE',  ( 0.000000000000000000, 1.000000000000000000, -0.000000000000000000 ) ) ;
#430 = CARTESIAN_POINT ( 'NONE',  ( 55.96617187440931218, 0.2999999999999999889, -77.17316567634901503 ) ) ;
#431 = CC_DESIGN_DATE_AND_TIME_ASSIGNMENT ( #514, #574, ( #669 ) ) ;
#432 = DIRECTION ( 'NONE',  ( 0.000000000000000000, 0.000000000000000000, 1.000000000000000000 ) ) ;
#433 = ORIENTED_EDGE ( 'NONE', *, *, #881, .T. ) ;
#434 = VERTEX_POINT ( 'NONE', #159 ) ;
#435 = CARTESIAN_POINT ( 'NONE',  ( 46.72737654929618145, 0.2999999999999999889, -80.99999999999998579 ) ) ;
#436 = EDGE_CURVE ( 'NONE', #434, #882, #199, .T. ) ;
#437 = DIRECTION ( 'NONE',  ( 0.9238795325112878487, 0.000000000000000000, -0.3826834323650873393 ) ) ;
#438 = CARTESIAN_POINT ( 'NONE',  ( 16.32615863413893464, 0.000000000000000000, -43.00000000000000000 ) ) ;
#439 = AXIS2_PLACEMENT_3D ( 'NONE', #679, #160, #82 ) ;
#440 = AXIS2_PLACEMENT_3D ( 'NONE', #31, #622, #911 ) ;
#441 = VERTEX_POINT ( 'NONE', #910 ) ;
#442 = ORIENTED_EDGE ( 'NONE', *, *, #355, .F. ) ;
#443 = EDGE_CURVE ( 'NONE', #853, #882, #359, .T. ) ;
#444 = DIRECTION ( 'NONE',  ( -0.000000000000000000, -1.000000000000000000, -0.000000000000000000 ) ) ;
#445 = ORIENTED_EDGE ( 'NONE', *, *, #324, .F. ) ;
#446 = ORIENTED_EDGE ( 'NONE', *, *, #26, .T. ) ;
#447 = MECHANICAL_CONTEXT ( 'NONE', #12, 'mechanical' ) ;
#448 = FACE_OUTER_BOUND ( 'NONE', #536, .T. ) ;
#449 = LINE ( 'NONE', #310, #112 ) ;
#450 = FACE_BOUND ( 'NONE', #648, .T. ) ;
#451 = VERTEX_POINT ( 'NONE', #673 ) ;
#452 = LINE ( 'NONE', #80, #854 ) ;
#453 = ADVANCED_FACE ( 'NONE', ( #448 ), #721, .F. ) ;
#454 = ADVANCED_FACE ( 'NONE', ( #935 ), #292, .F. ) ;
#455 = VECTOR ( 'NONE', #466, 1000.000000000000000 ) ;
#456 = CARTESIAN_POINT ( 'NONE',  ( 21.02462173806847900, 0.000000000000000000, -41.28989928337165338 ) ) ;
#457 = ORIENTED_EDGE ( 'NONE', *, *, #822, .F. ) ;
#458 = AXIS2_PLACEMENT_3D ( 'NONE', #187, #556, #706 ) ;
#459 = CARTESIAN_POINT ( 'NONE',  ( -21.02462173806849677, 0.000000000000000000, -41.28989928337165338 ) ) ;
#460 = CARTESIAN_POINT ( 'NONE',  ( -16.93118474904562376, 0.000000000000000000, 9.000000000000000000 ) ) ;
#461 = ORIENTED_EDGE ( 'NONE', *, *, #139, .F. ) ;
#462 = PLANE ( 'NONE',  #633 ) ;
#463 = CC_DESIGN_APPROVAL ( #840, ( #669 ) ) ;
#464 = FACE_OUTER_BOUND ( 'NONE', #735, .T. ) ;
#465 = ORIENTED_EDGE ( 'NONE', *, *, #881, .F. ) ;
#466 = DIRECTION ( 'NONE',  ( -0.000000000000000000, 1.000000000000000000, -0.000000000000000000 ) ) ;
#467 = VECTOR ( 'NONE', #621, 1000.000000000000000 ) ;
#468 = EDGE_CURVE ( 'NONE', #724, #162, #278, .T. ) ;
#469 = ORIENTED_EDGE ( 'NONE', *, *, #849, .F. ) ;
#470 = AXIS2_PLACEMENT_3D ( 'NONE', #296, #530, #609 ) ;
#471 = DIRECTION ( 'NONE',  ( 0.000000000000000000, 1.000000000000000000, 0.000000000000000000 ) ) ;
#472 = PRODUCT_DEFINITION ( 'UNKNOWN', '', #481, #545 ) ;
#473 = DIRECTION ( 'NONE',  ( 0.000000000000000000, 0.000000000000000000, 1.000000000000000000 ) ) ;
#474 = VERTEX_POINT ( 'NONE', #651 ) ;
#475 = EDGE_LOOP ( 'NONE', ( #109, #367, #878, #182, #914, #522, #813, #752 ) ) ;
#476 = LINE ( 'NONE', #487, #597 ) ;
#477 = CYLINDRICAL_SURFACE ( 'NONE', #843, 0.9999999999999983347 ) ;
#478 = EDGE_LOOP ( 'NONE', ( #817, #541, #316, #492 ) ) ;
#479 = ORIENTED_EDGE ( 'NONE', *, *, #60, .T. ) ;
#480 = DIRECTION ( 'NONE',  ( -0.3826834323650837311, 0.000000000000000000, 0.9238795325112891810 ) ) ;
#481 = PRODUCT_DEFINITION_FORMATION_WITH_SPECIFIED_SOURCE ( 'ANY', '', #835, .NOT_KNOWN. ) ;
#482 = CARTESIAN_POINT ( 'NONE',  ( 11.19742541288099069, 0.000000000000000000, -14.28989928337165338 ) ) ;
#483 = PLANE ( 'NONE',  #364 ) ;
#484 = AXIS2_PLACEMENT_3D ( 'NONE', #287, #207, #920 ) ;
#485 = ORIENTED_EDGE ( 'NONE', *, *, #715, .F. ) ;
#486 = VECTOR ( 'NONE', #941, 1000.000000000000000 ) ;
#487 = CARTESIAN_POINT ( 'NONE',  ( -16.93118474904562376, 0.000000000000000000, 8.999999999999998224 ) ) ;
#488 = EDGE_CURVE ( 'NONE', #508, #838, #285, .T. ) ;
#489 = FACE_OUTER_BOUND ( 'NONE', #110, .T. ) ;
#490 = VERTEX_POINT ( 'NONE', #7 ) ;
#491 = CARTESIAN_POINT ( 'NONE',  ( 55.96617187440907770, 0.000000000000000000, -77.17316567634914293 ) ) ;
#492 = ORIENTED_EDGE ( 'NONE', *, *, #869, .T. ) ;
#493 =( NAMED_UNIT ( * ) SI_UNIT ( $, .STERADIAN. ) SOLID_ANGLE_UNIT ( ) );
#494 = CARTESIAN_POINT ( 'NONE',  ( -16.32615863413895241, 0.000000000000000000, -43.00000000000000000 ) ) ;
#495 = SECURITY_CLASSIFICATION_LEVEL ( 'unclassified' ) ;
#496 = CARTESIAN_POINT ( 'NONE',  ( -15.99999999999998934, 0.000000000000000000, 3.500000000000001776 ) ) ;
#497 = VECTOR ( 'NONE', #786, 1000.000000000000000 ) ;
#498 = EDGE_CURVE ( 'NONE', #797, #221, #165, .T. ) ;
#499 = VECTOR ( 'NONE', #707, 1000.000000000000000 ) ;
#500 = DIRECTION ( 'NONE',  ( 0.000000000000000000, -1.000000000000000000, 0.000000000000000000 ) ) ;
#501 = APPROVAL_DATE_TIME ( #63, #840 ) ;
#502 = ORIENTED_EDGE ( 'NONE', *, *, #862, .F. ) ;
#503 = LINE ( 'NONE', #845, #497 ) ;
#504 = DIRECTION ( 'NONE',  ( 0.000000000000000000, 1.000000000000000000, 0.000000000000000000 ) ) ;
#505 =( GEOMETRIC_REPRESENTATION_CONTEXT ( 3 ) GLOBAL_UNCERTAINTY_ASSIGNED_CONTEXT ( ( #903 ) ) GLOBAL_UNIT_ASSIGNED_CONTEXT ( ( #202, #564, #493 ) ) REPRESENTATION_CONTEXT ( 'NONE', 'WORKASPACE' ) );
#506 = CARTESIAN_POINT ( 'NONE',  ( 24.00000000000001066, 0.2999999999999999889, -5.204170427930421283E-15 ) ) ;
#507 = EDGE_CURVE ( 'NONE', #39, #490, #289, .T. ) ;
#508 = VERTEX_POINT ( 'NONE', #814 ) ;
#509 = EDGE_LOOP ( 'NONE', ( #709, #461, #725, #654 ) ) ;
#510 = PERSON_AND_ORGANIZATION_ROLE ( 'design_owner' ) ;
#511 = FACE_OUTER_BOUND ( 'NONE', #366, .T. ) ;
#512 = CIRCLE ( 'NONE', #4, 4.999999999999997335 ) ;
#513 = ORIENTED_EDGE ( 'NONE', *, *, #436, .F. ) ;
#514 = DATE_AND_TIME ( #861, #848 ) ;
#515 = APPROVAL_ROLE ( '' ) ;
#516 = CARTESIAN_POINT ( 'NONE',  ( -21.02462173806849677, 0.000000000000000000, -41.28989928337165338 ) ) ;
#517 = ADVANCED_FACE ( 'NONE', ( #792 ), #874, .F. ) ;
#518 = ORIENTED_EDGE ( 'NONE', *, *, #589, .F. ) ;
#519 = CARTESIAN_POINT ( 'NONE',  ( 16.93118474904564863, 0.000000000000000000, 8.999999999999994671 ) ) ;
#520 = CYLINDRICAL_SURFACE ( 'NONE', #765, 10.00000000000000888 ) ;
#521 = FACE_BOUND ( 'NONE', #826, .T. ) ;
#522 = ORIENTED_EDGE ( 'NONE', *, *, #890, .F. ) ;
#523 = LINE ( 'NONE', #307, #526 ) ;
#524 = VECTOR ( 'NONE', #358, 1000.000000000000000 ) ;
#525 = AXIS2_PLACEMENT_3D ( 'NONE', #88, #391, #894 ) ;
#526 = VECTOR ( 'NONE', #444, 1000.000000000000000 ) ;
#527 = VERTEX_POINT ( 'NONE', #170 ) ;
#528 = EDGE_CURVE ( 'NONE', #568, #121, #385, .T. ) ;
#529 = CARTESIAN_POINT ( 'NONE',  ( -15.99999999999998934, 0.000000000000000000, 4.500000000000000000 ) ) ;
#530 = DIRECTION ( 'NONE',  ( 0.000000000000000000, 1.000000000000000000, -0.000000000000000000 ) ) ;
#531 = CARTESIAN_POINT ( 'NONE',  ( 24.00000000000001066, 0.000000000000000000, -6.938893903907228378E-14 ) ) ;
#532 = ORIENTED_EDGE ( 'NONE', *, *, #27, .T. ) ;
#533 = CARTESIAN_POINT ( 'NONE',  ( -23.99999999999998934, 0.2999999999999999889, 6.741342079768742098E-16 ) ) ;
#534 = EDGE_CURVE ( 'NONE', #508, #758, #523, .T. ) ;
#535 = FACE_OUTER_BOUND ( 'NONE', #667, .T. ) ;
#536 = EDGE_LOOP ( 'NONE', ( #388, #647, #877, #146 ) ) ;
#537 = CARTESIAN_POINT ( 'NONE',  ( -23.99999999999998934, 0.000000000000000000, 6.741342079768742098E-16 ) ) ;
#538 = PLANE ( 'NONE',  #600 ) ;
#539 = LINE ( 'NONE', #756, #560 ) ;
#540 = AXIS2_PLACEMENT_3D ( 'NONE', #827, #698, #40 ) ;
#541 = ORIENTED_EDGE ( 'NONE', *, *, #19, .F. ) ;
#542 = AXIS2_PLACEMENT_3D ( 'NONE', #117, #417, #552 ) ;
#543 = ORIENTED_EDGE ( 'NONE', *, *, #755, .F. ) ;
#544 = DIRECTION ( 'NONE',  ( 0.000000000000000000, 1.000000000000000000, 0.000000000000000000 ) ) ;
#545 = DESIGN_CONTEXT ( 'detailed design', #642, 'design' ) ;
#546 = ADVANCED_FACE ( 'NONE', ( #511 ), #462, .F. ) ;
#547 = DIRECTION ( 'NONE',  ( 0.000000000000000000, 1.000000000000000000, 0.000000000000000000 ) ) ;
#548 = LINE ( 'NONE', #626, #306 ) ;
#549 = ORIENTED_EDGE ( 'NONE', *, *, #796, .T. ) ;
#550 = DIRECTION ( 'NONE',  ( 0.000000000000000000, 1.000000000000000000, -0.000000000000000000 ) ) ;
#551 = LINE ( 'NONE', #482, #782 ) ;
#552 = DIRECTION ( 'NONE',  ( -1.000000000000000000, 0.000000000000000000, 1.084202172485504434E-16 ) ) ;
#553 = EDGE_LOOP ( 'NONE', ( #137, #356 ) ) ;
#554 = CARTESIAN_POINT ( 'NONE',  ( -46.72737654929618145, 0.2999999999999999889, -80.99999999999997158 ) ) ;
#555 = LOCAL_TIME ( 16, 0, 58.00000000000000000, #142 ) ;
#556 = DIRECTION ( 'NONE',  ( 0.000000000000000000, 1.000000000000000000, -0.000000000000000000 ) ) ;
#557 = DIRECTION ( 'NONE',  ( -0.000000000000000000, -1.000000000000000000, -0.000000000000000000 ) ) ;
#558 = ORIENTED_EDGE ( 'NONE', *, *, #389, .T. ) ;
#559 = CARTESIAN_POINT ( 'NONE',  ( 6.498962308951450773, 0.000000000000000000, -16.00000000000000000 ) ) ;
#560 = VECTOR ( 'NONE', #330, 1000.000000000000000 ) ;
#561 = EDGE_CURVE ( 'NONE', #401, #895, #650, .T. ) ;
#562 = CARTESIAN_POINT ( 'NONE',  ( 5.510910596163088569E-16, 0.000000000000000000, 5.500000000000000000 ) ) ;
#563 = ORIENTED_EDGE ( 'NONE', *, *, #528, .T. ) ;
#564 =( NAMED_UNIT ( * ) PLANE_ANGLE_UNIT ( ) SI_UNIT ( $, .RADIAN. ) );
#565 = DIRECTION ( 'NONE',  ( -1.000000000000000000, 0.000000000000000000, 1.484973995188211483E-16 ) ) ;
#566 = ADVANCED_FACE ( 'NONE', ( #879 ), #14, .F. ) ;
#567 = LINE ( 'NONE', #275, #257 ) ;
#568 = VERTEX_POINT ( 'NONE', #519 ) ;
#569 = DIRECTION ( 'NONE',  ( 0.000000000000000000, 1.000000000000000000, 0.000000000000000000 ) ) ;
#570 = AXIS2_PLACEMENT_3D ( 'NONE', #554, #550, #753 ) ;
#571 = AXIS2_PLACEMENT_3D ( 'NONE', #690, #547, #473 ) ;
#572 = CARTESIAN_POINT ( 'NONE',  ( 5.510910596163088569E-16, 0.000000000000000000, 4.500000000000000000 ) ) ;
#573 = PLANE ( 'NONE',  #763 ) ;
#574 = DATE_TIME_ROLE ( 'classification_date' ) ;
#575 = CARTESIAN_POINT ( 'NONE',  ( 24.00000000000001066, 0.2999999999999999889, -5.204170427930421283E-15 ) ) ;
#576 = EDGE_CURVE ( 'NONE', #221, #590, #230, .T. ) ;
#577 = CC_DESIGN_PERSON_AND_ORGANIZATION_ASSIGNMENT ( #222, #510, ( #835 ) ) ;
#578 = ORIENTED_EDGE ( 'NONE', *, *, #649, .F. ) ;
#579 = PERSON_AND_ORGANIZATION_ROLE ( 'classification_officer' ) ;
#580 = ORIENTED_EDGE ( 'NONE', *, *, #240, .T. ) ;
#581 = DIRECTION ( 'NONE',  ( 0.000000000000000000, 0.000000000000000000, 1.000000000000000000 ) ) ;
#582 = ORIENTED_EDGE ( 'NONE', *, *, #312, .F. ) ;
#583 = CARTESIAN_POINT ( 'NONE',  ( 0.000000000000000000, 0.000000000000000000, 0.000000000000000000 ) ) ;
#584 = CARTESIAN_POINT ( 'NONE',  ( 16.32615863413893464, 0.000000000000000000, -47.99999999999999289 ) ) ;
#585 = ORIENTED_EDGE ( 'NONE', *, *, #44, .F. ) ;
#586 = ORIENTED_EDGE ( 'NONE', *, *, #849, .T. ) ;
#587 = DIRECTION ( 'NONE',  ( 1.000000000000000000, 0.000000000000000000, -1.484973995188211483E-16 ) ) ;
#588 = PLANE ( 'NONE',  #163 ) ;
#589 = EDGE_CURVE ( 'NONE', #61, #870, #449, .T. ) ;
#590 = VERTEX_POINT ( 'NONE', #807 ) ;
#591 = EDGE_CURVE ( 'NONE', #740, #870, #731, .T. ) ;
#592 = DIRECTION ( 'NONE',  ( -0.000000000000000000, 1.000000000000000000, -0.000000000000000000 ) ) ;
#593 = DIRECTION ( 'NONE',  ( -0.000000000000000000, -1.000000000000000000, -0.000000000000000000 ) ) ;
#594 = DIRECTION ( 'NONE',  ( -0.000000000000000000, -1.000000000000000000, -0.000000000000000000 ) ) ;
#595 = EDGE_LOOP ( 'NONE', ( #831, #201, #936, #607 ) ) ;
#596 = CARTESIAN_POINT ( 'NONE',  ( 16.00000000000001066, 0.000000000000000000, 4.500000000000000000 ) ) ;
#597 = VECTOR ( 'NONE', #915, 1000.000000000000000 ) ;
#598 = AXIS2_PLACEMENT_3D ( 'NONE', #154, #599, #812 ) ;
#599 = DIRECTION ( 'NONE',  ( 0.000000000000000000, 1.000000000000000000, 0.000000000000000000 ) ) ;
#600 = AXIS2_PLACEMENT_3D ( 'NONE', #166, #87, #251 ) ;
#601 = VERTEX_POINT ( 'NONE', #803 ) ;
#602 = FACE_OUTER_BOUND ( 'NONE', #595, .T. ) ;
#603 = ADVANCED_FACE ( 'NONE', ( #741 ), #157, .F. ) ;
#604 = ADVANCED_FACE ( 'NONE', ( #727 ), #17, .T. ) ;
#605 = CARTESIAN_POINT ( 'NONE',  ( -46.72737654929618145, 0.2999999999999999889, -80.99999999999997158 ) ) ;
#606 = DIRECTION ( 'NONE',  ( 0.000000000000000000, 0.000000000000000000, 1.000000000000000000 ) ) ;
#607 = ORIENTED_EDGE ( 'NONE', *, *, #229, .T. ) ;
#608 = FACE_OUTER_BOUND ( 'NONE', #620, .T. ) ;
#609 = DIRECTION ( 'NONE',  ( 0.000000000000000000, 0.000000000000000000, -1.000000000000000000 ) ) ;
#610 = CARTESIAN_POINT ( 'NONE',  ( 46.72737654929618145, 0.2999999999999999889, -91.00000000000000000 ) ) ;
#611 = ORIENTED_EDGE ( 'NONE', *, *, #83, .T. ) ;
#612 = ORIENTED_EDGE ( 'NONE', *, *, #808, .T. ) ;
#613 = CARTESIAN_POINT ( 'NONE',  ( -15.99999999999998934, 0.000000000000000000, 4.500000000000000000 ) ) ;
#614 = EDGE_CURVE ( 'NONE', #258, #724, #164, .T. ) ;
#615 = EDGE_CURVE ( 'NONE', #61, #680, #452, .T. ) ;
#616 = DIRECTION ( 'NONE',  ( 0.3420201433256694901, 0.000000000000000000, -0.9396926207859082059 ) ) ;
#617 = EDGE_LOOP ( 'NONE', ( #392, #830, #20, #433 ) ) ;
#618 = CIRCLE ( 'NONE', #904, 0.9999999999999983347 ) ;
#619 = VECTOR ( 'NONE', #623, 1000.000000000000000 ) ;
#620 = EDGE_LOOP ( 'NONE', ( #446, #422, #787, #253 ) ) ;
#621 = DIRECTION ( 'NONE',  ( 0.3826834323650840086, -0.000000000000000000, 0.9238795325112891810 ) ) ;
#622 = DIRECTION ( 'NONE',  ( 0.000000000000000000, 1.000000000000000000, -0.000000000000000000 ) ) ;
#623 = DIRECTION ( 'NONE',  ( -0.000000000000000000, 1.000000000000000000, -0.000000000000000000 ) ) ;
#624 = ORIENTED_EDGE ( 'NONE', *, *, #649, .T. ) ;
#625 = CARTESIAN_POINT ( 'NONE',  ( 6.498962308951458766, 0.000000000000000000, -11.00000000000000000 ) ) ;
#626 = CARTESIAN_POINT ( 'NONE',  ( 16.32615863413893464, 0.000000000000000000, -47.99999999999999289 ) ) ;
#627 = EDGE_CURVE ( 'NONE', #838, #919, #297, .T. ) ;
#628 = ORIENTED_EDGE ( 'NONE', *, *, #171, .F. ) ;
#629 = CARTESIAN_POINT ( 'NONE',  ( 16.93118474904564863, 0.2999999999999999889, 3.999999999999994671 ) ) ;
#630 = AXIS2_PLACEMENT_3D ( 'NONE', #404, #544, #390 ) ;
#631 = ORIENTED_EDGE ( 'NONE', *, *, #218, .T. ) ;
#632 = CARTESIAN_POINT ( 'NONE',  ( -15.99999999999998934, 0.2999999999999999889, 5.499999999999998224 ) ) ;
#633 = AXIS2_PLACEMENT_3D ( 'NONE', #85, #153, #587 ) ;
#634 = PRODUCT_DEFINITION_SHAPE ( 'NONE', 'NONE',  #472 ) ;
#635 = DIRECTION ( 'NONE',  ( 0.000000000000000000, 0.000000000000000000, 1.000000000000000000 ) ) ;
#636 = CARTESIAN_POINT ( 'NONE',  ( -16.32615863413895241, 0.000000000000000000, -47.99999999999999289 ) ) ;
#637 = ORIENTED_EDGE ( 'NONE', *, *, #705, .F. ) ;
#638 = DIRECTION ( 'NONE',  ( -0.000000000000000000, 1.000000000000000000, -0.000000000000000000 ) ) ;
#639 = EDGE_CURVE ( 'NONE', #219, #748, #175, .T. ) ;
#640 = DIRECTION ( 'NONE',  ( -1.000000000000000000, 0.000000000000000000, 0.000000000000000000 ) ) ;
#641 = VERTEX_POINT ( 'NONE', #839 ) ;
#642 = APPLICATION_CONTEXT ( 'configuration controlled 3d designs of mechanical parts and assemblies' ) ;
#643 = ORIENTED_EDGE ( 'NONE', *, *, #183, .F. ) ;
#644 = DIRECTION ( 'NONE',  ( 0.000000000000000000, 0.000000000000000000, -1.000000000000000000 ) ) ;
#645 = VECTOR ( 'NONE', #689, 1000.000000000000000 ) ;
#646 = VECTOR ( 'NONE', #283, 1000.000000000000000 ) ;
#647 = ORIENTED_EDGE ( 'NONE', *, *, #639, .F. ) ;
#648 = EDGE_LOOP ( 'NONE', ( #184, #479 ) ) ;
#649 = EDGE_CURVE ( 'NONE', #270, #118, #476, .T. ) ;
#650 = LINE ( 'NONE', #2, #227 ) ;
#651 = CARTESIAN_POINT ( 'NONE',  ( 6.735557395310442023E-16, 0.000000000000000000, 3.499999999999999556 ) ) ;
#652 = ORIENTED_EDGE ( 'NONE', *, *, #186, .F. ) ;
#653 = VECTOR ( 'NONE', #781, 1000.000000000000000 ) ;
#654 = ORIENTED_EDGE ( 'NONE', *, *, #19, .T. ) ;
#655 = DIRECTION ( 'NONE',  ( -0.000000000000000000, 1.000000000000000000, -0.000000000000000000 ) ) ;
#656 = EDGE_LOOP ( 'NONE', ( #34, #563, #652, #624 ) ) ;
#657 = ORIENTED_EDGE ( 'NONE', *, *, #534, .T. ) ;
#658 = DIRECTION ( 'NONE',  ( -0.000000000000000000, 0.000000000000000000, 1.000000000000000000 ) ) ;
#659 = DIRECTION ( 'NONE',  ( 0.3420201433256695456, 0.000000000000000000, -0.9396926207859082059 ) ) ;
#660 = VECTOR ( 'NONE', #638, 1000.000000000000000 ) ;
#661 = CIRCLE ( 'NONE', #260, 0.9999999999999983347 ) ;
#662 = CIRCLE ( 'NONE', #571, 1.000000000000000000 ) ;
#663 = LINE ( 'NONE', #684, #320 ) ;
#664 = EDGE_LOOP ( 'NONE', ( #681, #908, #286, #863 ) ) ;
#665 = DIRECTION ( 'NONE',  ( -0.3826834323650873393, 0.000000000000000000, -0.9238795325112878487 ) ) ;
#666 = LINE ( 'NONE', #237, #674 ) ;
#667 = EDGE_LOOP ( 'NONE', ( #643, #677, #532, #860 ) ) ;
#668 = DIRECTION ( 'NONE',  ( -0.000000000000000000, 0.000000000000000000, -1.000000000000000000 ) ) ;
#669 = SECURITY_CLASSIFICATION ( '', '', #495 ) ;
#670 = ADVANCED_FACE ( 'NONE', ( #608 ), #398, .F. ) ;
#671 = ORIENTED_EDGE ( 'NONE', *, *, #83, .F. ) ;
#672 = DIRECTION ( 'NONE',  ( 0.000000000000000000, 1.000000000000000000, 0.000000000000000000 ) ) ;
#673 = CARTESIAN_POINT ( 'NONE',  ( 16.00000000000001066, 0.2999999999999999889, 3.500000000000001776 ) ) ;
#674 = VECTOR ( 'NONE', #252, 1000.000000000000000 ) ;
#675 = CARTESIAN_POINT ( 'NONE',  ( -21.55058241160206123, 0.000000000000000000, 5.913417161825434754 ) ) ;
#676 = AXIS2_PLACEMENT_3D ( 'NONE', #376, #658, #276 ) ;
#677 = ORIENTED_EDGE ( 'NONE', *, *, #158, .T. ) ;
#678 = CARTESIAN_POINT ( 'NONE',  ( -6.498962308951457878, 0.000000000000000000, -11.00000000000000000 ) ) ;
#679 = CARTESIAN_POINT ( 'NONE',  ( 16.00000000000001066, 0.000000000000000000, 4.500000000000000000 ) ) ;
#680 = VERTEX_POINT ( 'NONE', #537 ) ;
#681 = ORIENTED_EDGE ( 'NONE', *, *, #615, .F. ) ;
#682 = DIRECTION ( 'NONE',  ( -0.000000000000000000, -1.000000000000000000, -0.000000000000000000 ) ) ;
#683 = EDGE_CURVE ( 'NONE', #900, #434, #325, .T. ) ;
#684 = CARTESIAN_POINT ( 'NONE',  ( 46.72737654929618145, 0.2999999999999999889, -91.00000000000000000 ) ) ;
#685 = EDGE_CURVE ( 'NONE', #885, #305, #337, .T. ) ;
#686 = CARTESIAN_POINT ( 'NONE',  ( 11.19742541288099069, 0.000000000000000000, -14.28989928337165338 ) ) ;
#687 = EDGE_LOOP ( 'NONE', ( #396, #518, #442, #578 ) ) ;
#688 = VERTEX_POINT ( 'NONE', #744 ) ;
#689 = DIRECTION ( 'NONE',  ( -0.000000000000000000, -1.000000000000000000, -0.000000000000000000 ) ) ;
#690 = CARTESIAN_POINT ( 'NONE',  ( 5.510910596163088569E-16, 0.2999999999999999889, 4.500000000000000000 ) ) ;
#691 = CIRCLE ( 'NONE', #630, 1.000000000000000000 ) ;
#692 = CIRCLE ( 'NONE', #525, 0.9999999999999983347 ) ;
#693 = CC_DESIGN_PERSON_AND_ORGANIZATION_ASSIGNMENT ( #779, #220, ( #481 ) ) ;
#694 = CARTESIAN_POINT ( 'NONE',  ( -6.498962308951458766, 0.000000000000000000, -11.00000000000000000 ) ) ;
#695 = ORIENTED_EDGE ( 'NONE', *, *, #303, .T. ) ;
#696 = VECTOR ( 'NONE', #255, 1000.000000000000000 ) ;
#697 = ORIENTED_EDGE ( 'NONE', *, *, #591, .T. ) ;
#698 = DIRECTION ( 'NONE',  ( 0.000000000000000000, 1.000000000000000000, 0.000000000000000000 ) ) ;
#699 = EDGE_CURVE ( 'NONE', #29, #641, #321, .T. ) ;
#700 = DIRECTION ( 'NONE',  ( 0.000000000000000000, -1.000000000000000000, 0.000000000000000000 ) ) ;
#701 = VERTEX_POINT ( 'NONE', #832 ) ;
#702 = CARTESIAN_POINT ( 'NONE',  ( 55.96617187440907770, 0.2999999999999999889, -77.17316567634914293 ) ) ;
#703 = LINE ( 'NONE', #694, #132 ) ;
#704 = LINE ( 'NONE', #575, #823 ) ;
#705 = EDGE_CURVE ( 'NONE', #882, #680, #768, .T. ) ;
#706 = DIRECTION ( 'NONE',  ( 0.000000000000000000, 0.000000000000000000, -1.000000000000000000 ) ) ;
#707 = DIRECTION ( 'NONE',  ( -0.000000000000000000, 1.000000000000000000, -0.000000000000000000 ) ) ;
#708 = AXIS2_PLACEMENT_3D ( 'NONE', #43, #126, #425 ) ;
#709 = ORIENTED_EDGE ( 'NONE', *, *, #754, .T. ) ;
#710 = LINE ( 'NONE', #349, #524 ) ;
#711 = AXIS2_PLACEMENT_3D ( 'NONE', #262, #828, #399 ) ;
#712 = EDGE_LOOP ( 'NONE', ( #469, #304, #582, #360 ) ) ;
#713 = DIRECTION ( 'NONE',  ( 0.000000000000000000, 0.000000000000000000, 1.000000000000000000 ) ) ;
#714 = LINE ( 'NONE', #284, #178 ) ;
#715 = EDGE_CURVE ( 'NONE', #900, #853, #198, .T. ) ;
#716 = ORIENTED_EDGE ( 'NONE', *, *, #332, .F. ) ;
#717 = CARTESIAN_POINT ( 'NONE',  ( -46.72737654929618145, 0.2999999999999999889, -90.99999999999998579 ) ) ;
#718 = CARTESIAN_POINT ( 'NONE',  ( 5.510910596163088569E-16, 0.2999999999999999889, 4.500000000000000000 ) ) ;
#719 = PERSON_AND_ORGANIZATION ( #852, #387 ) ;
#720 = ORIENTED_EDGE ( 'NONE', *, *, #683, .F. ) ;
#721 = PLANE ( 'NONE',  #676 ) ;
#722 = DIRECTION ( 'NONE',  ( -0.9396926207859080948, 0.000000000000000000, 0.3420201433256696566 ) ) ;
#723 = EDGE_CURVE ( 'NONE', #282, #29, #512, .T. ) ;
#724 = VERTEX_POINT ( 'NONE', #896 ) ;
#725 = ORIENTED_EDGE ( 'NONE', *, *, #796, .F. ) ;
#726 = APPLICATION_PROTOCOL_DEFINITION ( 'international standard', 'config_control_design', 1994, #642 ) ;
#727 = FACE_OUTER_BOUND ( 'NONE', #687, .T. ) ;
#728 = CC_DESIGN_DATE_AND_TIME_ASSIGNMENT ( #791, #143, ( #472 ) ) ;
#729 = ADVANCED_FACE ( 'NONE', ( #901 ), #254, .F. ) ;
#730 = ORIENTED_EDGE ( 'NONE', *, *, #498, .T. ) ;
#731 = LINE ( 'NONE', #883, #409 ) ;
#732 = CIRCLE ( 'NONE', #540, 4.999999999999999112 ) ;
#733 = CIRCLE ( 'NONE', #64, 4.999999999999999112 ) ;
#734 = DIRECTION ( 'NONE',  ( -0.3826834323650870617, -0.000000000000000000, 0.9238795325112878487 ) ) ;
#735 = EDGE_LOOP ( 'NONE', ( #68, #586, #294, #309, #74, #637, #513, #328, #751, #628 ) ) ;
#736 = DIRECTION ( 'NONE',  ( 0.3420201433256696566, 0.000000000000000000, 0.9396926207859080948 ) ) ;
#737 = EDGE_CURVE ( 'NONE', #265, #474, #691, .T. ) ;
#738 = DIRECTION ( 'NONE',  ( -0.000000000000000000, 1.000000000000000000, -0.000000000000000000 ) ) ;
#739 = ADVANCED_FACE ( 'NONE', ( #259 ), #909, .T. ) ;
#740 = VERTEX_POINT ( 'NONE', #533 ) ;
#741 = FACE_OUTER_BOUND ( 'NONE', #428, .T. ) ;
#742 = CARTESIAN_POINT ( 'NONE',  ( 16.00000000000001066, 0.000000000000000000, 4.500000000000000000 ) ) ;
#743 = ORIENTED_EDGE ( 'NONE', *, *, #507, .F. ) ;
#744 = CARTESIAN_POINT ( 'NONE',  ( -15.99999999999998934, 0.2999999999999999889, 3.500000000000001776 ) ) ;
#745 = AXIS2_PLACEMENT_3D ( 'NONE', #760, #471, #111 ) ;
#746 = FACE_OUTER_BOUND ( 'NONE', #225, .T. ) ;
#747 = CIRCLE ( 'NONE', #711, 1.000000000000000000 ) ;
#748 = VERTEX_POINT ( 'NONE', #179 ) ;
#749 = LINE ( 'NONE', #101, #350 ) ;
#750 = DIRECTION ( 'NONE',  ( -0.000000000000000000, 1.000000000000000000, -0.000000000000000000 ) ) ;
#751 = ORIENTED_EDGE ( 'NONE', *, *, #754, .F. ) ;
#752 = ORIENTED_EDGE ( 'NONE', *, *, #699, .F. ) ;
#753 = DIRECTION ( 'NONE',  ( 0.000000000000000000, 0.000000000000000000, -1.000000000000000000 ) ) ;
#754 = EDGE_CURVE ( 'NONE', #336, #527, #363, .T. ) ;
#755 = EDGE_CURVE ( 'NONE', #740, #680, #749, .T. ) ;
#756 = CARTESIAN_POINT ( 'NONE',  ( -23.99999999999998934, 0.2999999999999999889, 9.000000000000000000 ) ) ;
#757 = CARTESIAN_POINT ( 'NONE',  ( 11.19742541288099069, 0.2999999999999999889, -14.28989928337165338 ) ) ;
#758 = VERTEX_POINT ( 'NONE', #412 ) ;
#759 = VERTEX_POINT ( 'NONE', #21 ) ;
#760 = CARTESIAN_POINT ( 'NONE',  ( 46.72737654929618145, 0.000000000000000000, -80.99999999999998579 ) ) ;
#761 = CARTESIAN_POINT ( 'NONE',  ( 16.00000000000001066, 0.000000000000000000, 4.500000000000000000 ) ) ;
#762 = VECTOR ( 'NONE', #329, 1000.000000000000114 ) ;
#763 = AXIS2_PLACEMENT_3D ( 'NONE', #231, #437, #500 ) ;
#764 = PLANE ( 'NONE',  #211 ) ;
#765 = AXIS2_PLACEMENT_3D ( 'NONE', #605, #893, #804 ) ;
#766 = EDGE_CURVE ( 'NONE', #870, #270, #732, .T. ) ;
#767 = ORIENTED_EDGE ( 'NONE', *, *, #44, .T. ) ;
#768 = LINE ( 'NONE', #271, #467 ) ;
#769 = ADVANCED_FACE ( 'NONE', ( #602 ), #30, .F. ) ;
#770 = CARTESIAN_POINT ( 'NONE',  ( -15.99999999999998934, 0.2999999999999999889, 4.500000000000000000 ) ) ;
#771 = ORIENTED_EDGE ( 'NONE', *, *, #627, .T. ) ;
#772 = LINE ( 'NONE', #119, #660 ) ;
#773 = AXIS2_PLACEMENT_3D ( 'NONE', #559, #362, #644 ) ;
#774 = CARTESIAN_POINT ( 'NONE',  ( -21.02462173806849677, 0.000000000000000000, -41.28989928337165338 ) ) ;
#775 = ORIENTED_EDGE ( 'NONE', *, *, #436, .T. ) ;
#776 = DIRECTION ( 'NONE',  ( 0.000000000000000000, 0.000000000000000000, -1.000000000000000000 ) ) ;
#777 = EDGE_LOOP ( 'NONE', ( #235, #743, #16, #767 ) ) ;
#778 = VECTOR ( 'NONE', #659, 999.9999999999998863 ) ;
#779 = PERSON_AND_ORGANIZATION ( #852, #387 ) ;
#780 = CIRCLE ( 'NONE', #338, 1.000000000000000000 ) ;
#781 = DIRECTION ( 'NONE',  ( -0.000000000000000000, 1.000000000000000000, -0.000000000000000000 ) ) ;
#782 = VECTOR ( 'NONE', #188, 999.9999999999998863 ) ;
#783 = CYLINDRICAL_SURFACE ( 'NONE', #857, 1.000000000000000000 ) ;
#784 = EDGE_LOOP ( 'NONE', ( #239, #397, #89, #790 ) ) ;
#785 = ORIENTED_EDGE ( 'NONE', *, *, #443, .F. ) ;
#786 = DIRECTION ( 'NONE',  ( 1.000000000000000000, 0.000000000000000000, 0.000000000000000000 ) ) ;
#787 = ORIENTED_EDGE ( 'NONE', *, *, #939, .F. ) ;
#788 = ORIENTED_EDGE ( 'NONE', *, *, #808, .F. ) ;
#789 = CALENDAR_DATE ( 2020, 9, 10 ) ;
#790 = ORIENTED_EDGE ( 'NONE', *, *, #156, .T. ) ;
#791 = DATE_AND_TIME ( #789, #837 ) ;
#792 = FACE_OUTER_BOUND ( 'NONE', #174, .T. ) ;
#793 = VECTOR ( 'NONE', #114, 1000.000000000000114 ) ;
#794 = ORIENTED_EDGE ( 'NONE', *, *, #913, .T. ) ;
#795 = APPROVAL_DATE_TIME ( #136, #244 ) ;
#796 = EDGE_CURVE ( 'NONE', #919, #93, #161, .T. ) ;
#797 = VERTEX_POINT ( 'NONE', #636 ) ;
#798 = COORDINATED_UNIVERSAL_TIME_OFFSET ( 1, 0, .AHEAD. ) ;
#799 = EDGE_CURVE ( 'NONE', #274, #601, #887, .T. ) ;
#800 = DIRECTION ( 'NONE',  ( 0.000000000000000000, 0.000000000000000000, -1.000000000000000000 ) ) ;
#801 = CYLINDRICAL_SURFACE ( 'NONE', #209, 0.9999999999999983347 ) ;
#802 = ORIENTED_EDGE ( 'NONE', *, *, #27, .F. ) ;
#803 = CARTESIAN_POINT ( 'NONE',  ( 16.32615863413893464, 0.000000000000000000, -47.99999999999999289 ) ) ;
#804 = DIRECTION ( 'NONE',  ( 0.000000000000000000, 0.000000000000000000, -1.000000000000000000 ) ) ;
#805 = DIRECTION ( 'NONE',  ( -0.000000000000000000, 1.000000000000000000, -0.000000000000000000 ) ) ;
#806 = ORIENTED_EDGE ( 'NONE', *, *, #705, .T. ) ;
#807 = CARTESIAN_POINT ( 'NONE',  ( -11.19742541288098181, 0.000000000000000000, -14.28989928337164805 ) ) ;
#808 = EDGE_CURVE ( 'NONE', #853, #740, #714, .T. ) ;
#809 = AXIS2_PLACEMENT_3D ( 'NONE', #613, #185, #423 ) ;
#810 = VECTOR ( 'NONE', #655, 1000.000000000000000 ) ;
#811 = AXIS2_PLACEMENT_3D ( 'NONE', #200, #203, #103 ) ;
#812 = DIRECTION ( 'NONE',  ( 0.000000000000000000, 0.000000000000000000, 1.000000000000000000 ) ) ;
#813 = ORIENTED_EDGE ( 'NONE', *, *, #218, .F. ) ;
#814 = CARTESIAN_POINT ( 'NONE',  ( 21.55058241160208610, 0.2999999999999999889, 5.913417161825459623 ) ) ;
#815 = FACE_BOUND ( 'NONE', #553, .T. ) ;
#816 = CC_DESIGN_PERSON_AND_ORGANIZATION_ASSIGNMENT ( #357, #145, ( #481 ) ) ;
#817 = ORIENTED_EDGE ( 'NONE', *, *, #171, .T. ) ;
#818 = DIRECTION ( 'NONE',  ( 0.000000000000000000, 0.000000000000000000, 1.000000000000000000 ) ) ;
#819 = CYLINDRICAL_SURFACE ( 'NONE', #115, 10.00000000000000888 ) ;
#820 = ORIENTED_EDGE ( 'NONE', *, *, #60, .F. ) ;
#821 = DIRECTION ( 'NONE',  ( -0.9238795325112892920, 0.000000000000000000, -0.3826834323650837866 ) ) ;
#822 = EDGE_CURVE ( 'NONE', #590, #885, #128, .T. ) ;
#823 = VECTOR ( 'NONE', #927, 1000.000000000000000 ) ;
#824 = LINE ( 'NONE', #268, #888 ) ;
#825 = ORIENTED_EDGE ( 'NONE', *, *, #799, .F. ) ;
#826 = EDGE_LOOP ( 'NONE', ( #580, #730, #155, #334, #923, #299, #410, #46 ) ) ;
#827 = CARTESIAN_POINT ( 'NONE',  ( -16.93118474904562376, 0.2999999999999999889, 3.999999999999998224 ) ) ;
#828 = DIRECTION ( 'NONE',  ( 0.000000000000000000, 1.000000000000000000, 0.000000000000000000 ) ) ;
#829 = DIRECTION ( 'NONE',  ( 1.000000000000000000, 0.000000000000000000, 0.000000000000000000 ) ) ;
#830 = ORIENTED_EDGE ( 'NONE', *, *, #92, .F. ) ;
#831 = ORIENTED_EDGE ( 'NONE', *, *, #913, .F. ) ;
#832 = CARTESIAN_POINT ( 'NONE',  ( -15.99999999999998934, 0.000000000000000000, 3.500000000000001776 ) ) ;
#833 = CARTESIAN_POINT ( 'NONE',  ( 11.19742541288099069, 0.000000000000000000, -14.28989928337165338 ) ) ;
#834 = CC_DESIGN_APPROVAL ( #418, ( #472 ) ) ;
#835 = PRODUCT ( 'middle_fabric', 'middle_fabric', '', ( #447 ) ) ;
#836 = CARTESIAN_POINT ( 'NONE',  ( -16.93118474904562376, 0.2999999999999999889, 9.000000000000000000 ) ) ;
#837 = LOCAL_TIME ( 16, 0, 58.00000000000000000, #798 ) ;
#838 = VERTEX_POINT ( 'NONE', #506 ) ;
#839 = CARTESIAN_POINT ( 'NONE',  ( -11.19742541288100135, 0.2999999999999999889, -14.28989928337165161 ) ) ;
#840 = APPROVAL ( #855, 'UNSPECIFIED' ) ;
#841 = CIRCLE ( 'NONE', #439, 0.9999999999999983347 ) ;
#842 = CYLINDRICAL_SURFACE ( 'NONE', #339, 4.999999999999997335 ) ;
#843 = AXIS2_PLACEMENT_3D ( 'NONE', #761, #750, #406 ) ;
#844 = ORIENTED_EDGE ( 'NONE', *, *, #561, .F. ) ;
#845 = CARTESIAN_POINT ( 'NONE',  ( -6.498962308951458766, 0.2999999999999999889, -11.00000000000000000 ) ) ;
#846 = LINE ( 'NONE', #120, #261 ) ;
#847 = ORIENTED_EDGE ( 'NONE', *, *, #685, .F. ) ;
#848 = LOCAL_TIME ( 16, 0, 58.00000000000000000, #926 ) ;
#849 = EDGE_CURVE ( 'NONE', #758, #568, #62, .T. ) ;
#850 = CARTESIAN_POINT ( 'NONE',  ( 5.510910596163088569E-16, 0.000000000000000000, 5.500000000000000000 ) ) ;
#851 = CARTESIAN_POINT ( 'NONE',  ( -23.99999999999998934, 0.2999999999999999889, 6.741342079768742098E-16 ) ) ;
#852 = PERSON ( 'UNSPECIFIED', 'UNSPECIFIED', 'UNSPECIFIED', ('UNSPECIFIED'), ('UNSPECIFIED'), ('UNSPECIFIED') ) ;
#853 = VERTEX_POINT ( 'NONE', #856 ) ;
#854 = VECTOR ( 'NONE', #665, 999.9999999999998863 ) ;
#855 = APPROVAL_STATUS ( 'not_yet_approved' ) ;
#856 = CARTESIAN_POINT ( 'NONE',  ( -55.96617187440907060, 0.2999999999999999889, -77.17316567634912872 ) ) ;
#857 = AXIS2_PLACEMENT_3D ( 'NONE', #572, #213, #432 ) ;
#858 = CARTESIAN_POINT ( 'NONE',  ( -55.96617187440907060, 0.2999999999999999889, -77.17316567634912872 ) ) ;
#859 = FACE_OUTER_BOUND ( 'NONE', #256, .T. ) ;
#860 = ORIENTED_EDGE ( 'NONE', *, *, #280, .F. ) ;
#861 = CALENDAR_DATE ( 2020, 9, 10 ) ;
#862 = EDGE_CURVE ( 'NONE', #590, #641, #710, .T. ) ;
#863 = ORIENTED_EDGE ( 'NONE', *, *, #755, .T. ) ;
#864 = DIRECTION ( 'NONE',  ( -0.3826834323650839531, 0.000000000000000000, -0.9238795325112891810 ) ) ;
#865 = VECTOR ( 'NONE', #354, 1000.000000000000000 ) ;
#866 = CARTESIAN_POINT ( 'NONE',  ( 6.498962308951450773, 0.2999999999999999889, -16.00000000000000000 ) ) ;
#867 = PERSON_AND_ORGANIZATION ( #852, #387 ) ;
#868 = DIRECTION ( 'NONE',  ( 0.3826834323650838421, 0.000000000000000000, -0.9238795325112892920 ) ) ;
#869 = EDGE_CURVE ( 'NONE', #838, #373, #704, .T. ) ;
#870 = VERTEX_POINT ( 'NONE', #47 ) ;
#871 = EDGE_CURVE ( 'NONE', #601, #162, #772, .T. ) ;
#872 = AXIS2_PLACEMENT_3D ( 'NONE', #584, #668, #302 ) ;
#873 = CALENDAR_DATE ( 2020, 9, 10 ) ;
#874 = CYLINDRICAL_SURFACE ( 'NONE', #98, 0.9999999999999983347 ) ;
#875 = AXIS2_PLACEMENT_3D ( 'NONE', #629, #921, #341 ) ;
#876 = FACE_BOUND ( 'NONE', #67, .T. ) ;
#877 = ORIENTED_EDGE ( 'NONE', *, *, #267, .F. ) ;
#878 = ORIENTED_EDGE ( 'NONE', *, *, #468, .F. ) ;
#879 = FACE_OUTER_BOUND ( 'NONE', #348, .T. ) ;
#880 = DIRECTION ( 'NONE',  ( 0.000000000000000000, 1.000000000000000000, 0.000000000000000000 ) ) ;
#881 = EDGE_CURVE ( 'NONE', #797, #282, #567, .T. ) ;
#882 = VERTEX_POINT ( 'NONE', #212 ) ;
#883 = CARTESIAN_POINT ( 'NONE',  ( -42.28004015017787509, 0.2999999999999999889, -44.13192085128461173 ) ) ;
#884 = DIRECTION ( 'NONE',  ( 0.000000000000000000, 0.000000000000000000, -1.000000000000000000 ) ) ;
#885 = VERTEX_POINT ( 'NONE', #217 ) ;
#886 = DIRECTION ( 'NONE',  ( 0.000000000000000000, 1.000000000000000000, 0.000000000000000000 ) ) ;
#887 = CIRCLE ( 'NONE', #902, 4.999999999999997335 ) ;
#888 = VECTOR ( 'NONE', #36, 999.9999999999998863 ) ;
#889 = DIRECTION ( 'NONE',  ( 0.000000000000000000, -0.000000000000000000, 1.000000000000000000 ) ) ;
#890 = EDGE_CURVE ( 'NONE', #305, #748, #503, .T. ) ;
#891 = VERTEX_POINT ( 'NONE', #134 ) ;
#892 = DIRECTION ( 'NONE',  ( -0.000000000000000000, 1.000000000000000000, -0.000000000000000000 ) ) ;
#893 = DIRECTION ( 'NONE',  ( -0.000000000000000000, -1.000000000000000000, -0.000000000000000000 ) ) ;
#894 = DIRECTION ( 'NONE',  ( 0.000000000000000000, 0.000000000000000000, 1.000000000000000000 ) ) ;
#895 = VERTEX_POINT ( 'NONE', #632 ) ;
#896 = CARTESIAN_POINT ( 'NONE',  ( 21.02462173806847900, 0.2999999999999999889, -41.28989928337165338 ) ) ;
#897 = CARTESIAN_POINT ( 'NONE',  ( 46.72737654929618145, 0.000000000000000000, -80.99999999999998579 ) ) ;
#898 = ADVANCED_FACE ( 'NONE', ( #51 ), #138, .F. ) ;
#899 = ORIENTED_EDGE ( 'NONE', *, *, #240, .F. ) ;
#900 = VERTEX_POINT ( 'NONE', #717 ) ;
#901 = FACE_OUTER_BOUND ( 'NONE', #478, .T. ) ;
#902 = AXIS2_PLACEMENT_3D ( 'NONE', #122, #429, #776 ) ;
#903 = UNCERTAINTY_MEASURE_WITH_UNIT (LENGTH_MEASURE( 1.000000000000000082E-05 ), #202, 'distance_accuracy_value', 'NONE');
#904 = AXIS2_PLACEMENT_3D ( 'NONE', #23, #395, #318 ) ;
#905 = CARTESIAN_POINT ( 'NONE',  ( 6.735557395310442023E-16, 0.2999999999999999889, 3.499999999999999556 ) ) ;
#906 = CARTESIAN_POINT ( 'NONE',  ( 24.00000000000001066, 0.000000000000000000, -5.204170427930421283E-15 ) ) ;
#907 = EDGE_LOOP ( 'NONE', ( #125, #802 ) ) ;
#908 = ORIENTED_EDGE ( 'NONE', *, *, #589, .T. ) ;
#909 = CYLINDRICAL_SURFACE ( 'NONE', #224, 4.999999999999999112 ) ;
#910 = CARTESIAN_POINT ( 'NONE',  ( 5.510910596163088569E-16, 0.2999999999999999889, 5.500000000000000000 ) ) ;
#911 = DIRECTION ( 'NONE',  ( 0.000000000000000000, 0.000000000000000000, -1.000000000000000000 ) ) ;
#912 = DIRECTION ( 'NONE',  ( -1.000000000000000000, 0.000000000000000000, 0.000000000000000000 ) ) ;
#913 = EDGE_CURVE ( 'NONE', #701, #688, #924, .T. ) ;
#914 = ORIENTED_EDGE ( 'NONE', *, *, #26, .F. ) ;
#915 = DIRECTION ( 'NONE',  ( -0.000000000000000000, -1.000000000000000000, -0.000000000000000000 ) ) ;
#916 = EDGE_CURVE ( 'NONE', #490, #451, #58, .T. ) ;
#917 = AXIS2_PLACEMENT_3D ( 'NONE', #583, #938, #152 ) ;
#918 = DIRECTION ( 'NONE',  ( 0.000000000000000000, 0.000000000000000000, 1.000000000000000000 ) ) ;
#919 = VERTEX_POINT ( 'NONE', #702 ) ;
#920 = DIRECTION ( 'NONE',  ( 0.000000000000000000, 0.000000000000000000, -1.000000000000000000 ) ) ;
#921 = DIRECTION ( 'NONE',  ( 0.000000000000000000, 1.000000000000000000, 0.000000000000000000 ) ) ;
#922 = VECTOR ( 'NONE', #640, 1000.000000000000000 ) ;
#923 = ORIENTED_EDGE ( 'NONE', *, *, #267, .T. ) ;
#924 = LINE ( 'NONE', #496, #865 ) ;
#925 = DIRECTION ( 'NONE',  ( -0.9238795325112879597, -0.000000000000000000, -0.3826834323650871172 ) ) ;
#926 = COORDINATED_UNIVERSAL_TIME_OFFSET ( 1, 0, .AHEAD. ) ;
#927 = DIRECTION ( 'NONE',  ( -0.000000000000000000, -1.000000000000000000, -0.000000000000000000 ) ) ;
#928 = DIRECTION ( 'NONE',  ( 0.000000000000000000, 0.000000000000000000, 1.000000000000000000 ) ) ;
#929 = DIRECTION ( 'NONE',  ( -0.000000000000000000, 1.000000000000000000, -0.000000000000000000 ) ) ;
#930 = FACE_BOUND ( 'NONE', #475, .T. ) ;
#931 = CARTESIAN_POINT ( 'NONE',  ( -15.99999999999998934, 0.000000000000000000, 4.500000000000000000 ) ) ;
#932 = AXIS2_PLACEMENT_3D ( 'NONE', #435, #569, #934 ) ;
#933 = AXIS2_PLACEMENT_3D ( 'NONE', #596, #886, #581 ) ;
#934 = DIRECTION ( 'NONE',  ( 0.000000000000000000, 0.000000000000000000, 1.000000000000000000 ) ) ;
#935 = FACE_OUTER_BOUND ( 'NONE', #79, .T. ) ;
#936 = ORIENTED_EDGE ( 'NONE', *, *, #561, .T. ) ;
#937 = DIRECTION ( 'NONE',  ( -0.000000000000000000, 1.000000000000000000, -0.000000000000000000 ) ) ;
#938 = DIRECTION ( 'NONE',  ( 0.000000000000000000, 0.000000000000000000, 1.000000000000000000 ) ) ;
#939 = EDGE_CURVE ( 'NONE', #219, #759, #250, .T. ) ;
#940 = DIRECTION ( 'NONE',  ( 0.3826834323650873393, -0.000000000000000000, 0.9238795325112878487 ) ) ;
#941 = DIRECTION ( 'NONE',  ( -0.000000000000000000, -1.000000000000000000, -0.000000000000000000 ) ) ;
ENDSEC;
END-ISO-10303-21;
