# Supplementary material for: A Vision-Based Sensing Approach for a Spherical Soft Robotic Arm
Source: Front Robot AI. 2021 Feb 26;8:630935. doi: 10.3389/frobt.2021.630935 (PMC7953419; doi:10.3389/frobt.2021.630935)
Supplement: Supplementary file 1 [file datasheet1.zip › supplementaryFiles/Mechanics/Fabrics/middle_seam_inner.STEP]

ISO-10303-21;
HEADER;
FILE_DESCRIPTION (( 'STEP AP203' ),
    '1' );
FILE_NAME ('middle_seam_inner.STEP',
    '2020-10-09T14:00:43',
    ( '' ),
    ( '' ),
    'SwSTEP 2.0',
    'SolidWorks 2019',
    '' );
FILE_SCHEMA (( 'CONFIG_CONTROL_DESIGN' ));
ENDSEC;

DATA;
#1 = VERTEX_POINT ( 'NONE', #443 ) ;
#2 = FACE_OUTER_BOUND ( 'NONE', #320, .T. ) ;
#3 = PLANE ( 'NONE',  #599 ) ;
#4 = ORIENTED_EDGE ( 'NONE', *, *, #346, .F. ) ;
#5 = VERTEX_POINT ( 'NONE', #59 ) ;
#6 = APPLICATION_PROTOCOL_DEFINITION ( 'international standard', 'config_control_design', 1994, #145 ) ;
#7 = VERTEX_POINT ( 'NONE', #296 ) ;
#8 = ORIENTED_EDGE ( 'NONE', *, *, #299, .F. ) ;
#9 = VERTEX_POINT ( 'NONE', #266 ) ;
#10 = APPROVAL_STATUS ( 'not_yet_approved' ) ;
#11 = EDGE_LOOP ( 'NONE', ( #452, #12, #400, #327 ) ) ;
#12 = ORIENTED_EDGE ( 'NONE', *, *, #214, .F. ) ;
#13 = VERTEX_POINT ( 'NONE', #313 ) ;
#14 = UNCERTAINTY_MEASURE_WITH_UNIT (LENGTH_MEASURE( 1.000000000000000082E-05 ), #506, 'distance_accuracy_value', 'NONE');
#15 = EDGE_LOOP ( 'NONE', ( #474, #105, #46, #573, #514, #170, #97, #310 ) ) ;
#16 = EDGE_CURVE ( 'NONE', #458, #9, #409, .T. ) ;
#17 = AXIS2_PLACEMENT_3D ( 'NONE', #279, #374, #237 ) ;
#18 = ADVANCED_FACE ( 'NONE', ( #591 ), #641, .F. ) ;
#19 = DIRECTION ( 'NONE',  ( 0.000000000000000000, 0.000000000000000000, -1.000000000000000000 ) ) ;
#20 = AXIS2_PLACEMENT_3D ( 'NONE', #642, #41, #441 ) ;
#21 = PERSON_AND_ORGANIZATION ( #246, #415 ) ;
#22 = ORIENTED_EDGE ( 'NONE', *, *, #342, .T. ) ;
#23 = EDGE_CURVE ( 'NONE', #53, #62, #559, .T. ) ;
#24 = DIRECTION ( 'NONE',  ( 0.000000000000000000, 0.000000000000000000, -1.000000000000000000 ) ) ;
#25 = EDGE_LOOP ( 'NONE', ( #280, #464, #424, #43 ) ) ;
#26 = CARTESIAN_POINT ( 'NONE',  ( 16.32615863413892043, 0.1000000000000000056, -32.00000000000000000 ) ) ;
#27 = SECURITY_CLASSIFICATION_LEVEL ( 'unclassified' ) ;
#28 = FACE_BOUND ( 'NONE', #556, .T. ) ;
#29 = VECTOR ( 'NONE', #288, 1000.000000000000000 ) ;
#30 = CARTESIAN_POINT ( 'NONE',  ( -11.19742541288099247, 0.1000000000000000056, -3.289899283371656047 ) ) ;
#31 = ADVANCED_FACE ( 'NONE', ( #300 ), #215, .T. ) ;
#32 = DIRECTION ( 'NONE',  ( -0.9396926207859084279, 0.000000000000000000, -0.3420201433256686574 ) ) ;
#33 = CARTESIAN_POINT ( 'NONE',  ( 11.19742541288099424, 0.1000000000000000056, -3.289899283371658711 ) ) ;
#34 = DIRECTION ( 'NONE',  ( 0.000000000000000000, 1.000000000000000000, 0.000000000000000000 ) ) ;
#35 = LINE ( 'NONE', #389, #166 ) ;
#36 = CARTESIAN_POINT ( 'NONE',  ( -16.32615863413891688, 0.1000000000000000056, -37.00000000000000000 ) ) ;
#37 = CARTESIAN_POINT ( 'NONE',  ( 6.498962308951453437, 0.1000000000000000056, -5.000000000000002665 ) ) ;
#38 = DIRECTION ( 'NONE',  ( -0.000000000000000000, -1.000000000000000000, -0.000000000000000000 ) ) ;
#39 = ADVANCED_FACE ( 'NONE', ( #167 ), #604, .T. ) ;
#40 = VECTOR ( 'NONE', #192, 1000.000000000000000 ) ;
#41 = DIRECTION ( 'NONE',  ( 0.000000000000000000, 1.000000000000000000, 0.000000000000000000 ) ) ;
#42 = LINE ( 'NONE', #135, #111 ) ;
#43 = ORIENTED_EDGE ( 'NONE', *, *, #236, .T. ) ;
#44 = CARTESIAN_POINT ( 'NONE',  ( -11.19742541288099424, 0.000000000000000000, -3.289899283371656047 ) ) ;
#45 = CARTESIAN_POINT ( 'NONE',  ( 11.19742541288099424, 0.1000000000000000056, -3.289899283371658711 ) ) ;
#46 = ORIENTED_EDGE ( 'NONE', *, *, #117, .F. ) ;
#47 = FACE_OUTER_BOUND ( 'NONE', #11, .T. ) ;
#48 = LOCAL_TIME ( 16, 0, 43.00000000000000000, #457 ) ;
#49 = CARTESIAN_POINT ( 'NONE',  ( 6.498962308951453437, 0.1000000000000000056, 5.000000000000000000 ) ) ;
#50 = DIRECTION ( 'NONE',  ( 0.000000000000000000, 0.000000000000000000, 1.000000000000000000 ) ) ;
#51 = AXIS2_PLACEMENT_3D ( 'NONE', #85, #360, #407 ) ;
#52 = VERTEX_POINT ( 'NONE', #493 ) ;
#53 = VERTEX_POINT ( 'NONE', #553 ) ;
#54 = ADVANCED_FACE ( 'NONE', ( #2 ), #359, .F. ) ;
#55 = DIRECTION ( 'NONE',  ( 0.000000000000000000, 0.000000000000000000, -1.000000000000000000 ) ) ;
#56 = EDGE_LOOP ( 'NONE', ( #213, #4, #367, #466 ) ) ;
#57 = CARTESIAN_POINT ( 'NONE',  ( 15.89588851681053505, 0.000000000000000000, -1.579798566743308763 ) ) ;
#58 = VECTOR ( 'NONE', #261, 1000.000000000000114 ) ;
#59 = CARTESIAN_POINT ( 'NONE',  ( -21.02462173806846124, 0.1000000000000000056, -30.28989928337166049 ) ) ;
#60 = EDGE_LOOP ( 'NONE', ( #489, #69, #194, #173 ) ) ;
#61 = ORIENTED_EDGE ( 'NONE', *, *, #430, .F. ) ;
#62 = VERTEX_POINT ( 'NONE', #323 ) ;
#63 = ORIENTED_EDGE ( 'NONE', *, *, #541, .T. ) ;
#64 = DATE_AND_TIME ( #118, #253 ) ;
#65 = VERTEX_POINT ( 'NONE', #472 ) ;
#66 = FACE_OUTER_BOUND ( 'NONE', #505, .T. ) ;
#67 = CC_DESIGN_APPROVAL ( #197, ( #295 ) ) ;
#68 = DATE_TIME_ROLE ( 'creation_date' ) ;
#69 = ORIENTED_EDGE ( 'NONE', *, *, #513, .F. ) ;
#70 = EDGE_CURVE ( 'NONE', #458, #421, #171, .T. ) ;
#71 = VECTOR ( 'NONE', #590, 1000.000000000000000 ) ;
#72 = DIRECTION ( 'NONE',  ( -0.000000000000000000, -1.000000000000000000, -0.000000000000000000 ) ) ;
#73 = CIRCLE ( 'NONE', #100, 9.999999999999998224 ) ;
#74 = PRODUCT ( 'middle_seam_inner', 'middle_seam_inner', '', ( #495 ) ) ;
#75 = ORIENTED_EDGE ( 'NONE', *, *, #16, .F. ) ;
#76 = CARTESIAN_POINT ( 'NONE',  ( 16.32615863413892043, 0.1000000000000000056, -37.00000000000000000 ) ) ;
#77 = PERSON_AND_ORGANIZATION_ROLE ( 'creator' ) ;
#78 = ORIENTED_EDGE ( 'NONE', *, *, #445, .T. ) ;
#79 = PLANE ( 'NONE',  #468 ) ;
#80 = DIRECTION ( 'NONE',  ( 0.000000000000000000, 0.000000000000000000, 1.000000000000000000 ) ) ;
#81 = FACE_OUTER_BOUND ( 'NONE', #414, .T. ) ;
#82 = AXIS2_PLACEMENT_3D ( 'NONE', #241, #436, #187 ) ;
#83 = CIRCLE ( 'NONE', #405, 4.999999999999998224 ) ;
#84 = DIRECTION ( 'NONE',  ( -0.000000000000000000, -1.000000000000000000, -0.000000000000000000 ) ) ;
#85 = CARTESIAN_POINT ( 'NONE',  ( 6.498962308951453437, 0.000000000000000000, -5.000000000000002665 ) ) ;
#86 = LINE ( 'NONE', #45, #265 ) ;
#87 = DIRECTION ( 'NONE',  ( 0.3420201433256687129, 0.000000000000000000, 0.9396926207859084279 ) ) ;
#88 = CARTESIAN_POINT ( 'NONE',  ( 6.498962308951453437, 0.000000000000000000, 5.000000000000000000 ) ) ;
#89 = LINE ( 'NONE', #94, #616 ) ;
#90 = DIRECTION ( 'NONE',  ( -0.000000000000000000, -1.000000000000000000, -0.000000000000000000 ) ) ;
#91 = DIRECTION ( 'NONE',  ( 0.000000000000000000, -0.000000000000000000, 1.000000000000000000 ) ) ;
#92 = DIRECTION ( 'NONE',  ( -0.000000000000000000, -1.000000000000000000, -0.000000000000000000 ) ) ;
#93 = DIRECTION ( 'NONE',  ( 1.000000000000000000, 0.000000000000000000, -0.000000000000000000 ) ) ;
#94 = CARTESIAN_POINT ( 'NONE',  ( -6.498962308951453437, 0.000000000000000000, 5.000000000000000000 ) ) ;
#95 = EDGE_CURVE ( 'NONE', #263, #7, #356, .T. ) ;
#96 = PERSON_AND_ORGANIZATION ( #246, #415 ) ;
#97 = ORIENTED_EDGE ( 'NONE', *, *, #372, .F. ) ;
#98 = VECTOR ( 'NONE', #460, 1000.000000000000000 ) ;
#99 = LINE ( 'NONE', #57, #383 ) ;
#100 = AXIS2_PLACEMENT_3D ( 'NONE', #481, #34, #138 ) ;
#101 = ORIENTED_EDGE ( 'NONE', *, *, #231, .F. ) ;
#102 = PERSON_AND_ORGANIZATION ( #246, #415 ) ;
#103 = ADVANCED_FACE ( 'NONE', ( #621 ), #176, .T. ) ;
#104 = ORIENTED_EDGE ( 'NONE', *, *, #476, .T. ) ;
#105 = ORIENTED_EDGE ( 'NONE', *, *, #523, .F. ) ;
#106 = LINE ( 'NONE', #447, #225 ) ;
#107 = ORIENTED_EDGE ( 'NONE', *, *, #278, .T. ) ;
#108 = ORIENTED_EDGE ( 'NONE', *, *, #558, .T. ) ;
#109 = PERSON_AND_ORGANIZATION ( #246, #415 ) ;
#110 = ORIENTED_EDGE ( 'NONE', *, *, #346, .T. ) ;
#111 = VECTOR ( 'NONE', #535, 1000.000000000000114 ) ;
#112 = CARTESIAN_POINT ( 'NONE',  ( -6.498962308951453437, 0.1000000000000000056, 0.000000000000000000 ) ) ;
#113 = VERTEX_POINT ( 'NONE', #33 ) ;
#114 = DATE_AND_TIME ( #562, #272 ) ;
#115 = ORIENTED_EDGE ( 'NONE', *, *, #639, .T. ) ;
#116 = CARTESIAN_POINT ( 'NONE',  ( -16.32615863413891688, 0.000000000000000000, -32.00000000000000000 ) ) ;
#117 = EDGE_CURVE ( 'NONE', #5, #651, #329, .T. ) ;
#118 = CALENDAR_DATE ( 2020, 9, 10 ) ;
#119 = ORIENTED_EDGE ( 'NONE', *, *, #314, .T. ) ;
#120 = DIRECTION ( 'NONE',  ( 1.000000000000000000, 0.000000000000000000, -0.000000000000000000 ) ) ;
#121 = APPROVAL_STATUS ( 'not_yet_approved' ) ;
#122 = ORIENTED_EDGE ( 'NONE', *, *, #259, .F. ) ;
#123 = VECTOR ( 'NONE', #72, 1000.000000000000000 ) ;
#124 = DIRECTION ( 'NONE',  ( -0.3420201433256686574, 0.000000000000000000, 0.9396926207859084279 ) ) ;
#125 = EDGE_LOOP ( 'NONE', ( #270, #159, #315, #322, #149, #164, #284, #108 ) ) ;
#126 = ADVANCED_FACE ( 'NONE', ( #66 ), #326, .T. ) ;
#127 = EDGE_CURVE ( 'NONE', #13, #463, #459, .T. ) ;
#128 = DIRECTION ( 'NONE',  ( -0.000000000000000000, -1.000000000000000000, -0.000000000000000000 ) ) ;
#129 = LINE ( 'NONE', #629, #245 ) ;
#130 = CARTESIAN_POINT ( 'NONE',  ( -6.498962308951453437, 0.000000000000000000, -5.000000000000000000 ) ) ;
#131 = FACE_OUTER_BOUND ( 'NONE', #456, .T. ) ;
#132 = APPROVAL_PERSON_ORGANIZATION ( #109, #494, #217 ) ;
#133 = DIRECTION ( 'NONE',  ( -0.000000000000000000, -1.000000000000000000, -0.000000000000000000 ) ) ;
#134 = CARTESIAN_POINT ( 'NONE',  ( -6.498962308951453437, 0.1000000000000000056, -5.000000000000000000 ) ) ;
#135 = CARTESIAN_POINT ( 'NONE',  ( -25.72308484199799850, 0.000000000000000000, -28.57979856674331387 ) ) ;
#136 = VECTOR ( 'NONE', #531, 1000.000000000000000 ) ;
#137 = VECTOR ( 'NONE', #238, 1000.000000000000000 ) ;
#138 = DIRECTION ( 'NONE',  ( 0.000000000000000000, 0.000000000000000000, 1.000000000000000000 ) ) ;
#139 = ADVANCED_FACE ( 'NONE', ( #228 ), #423, .F. ) ;
#140 = DIRECTION ( 'NONE',  ( -0.3420201433256686574, 0.000000000000000000, 0.9396926207859084279 ) ) ;
#141 = CARTESIAN_POINT ( 'NONE',  ( -21.02462173806845769, 0.1000000000000000056, -30.28989928337165694 ) ) ;
#142 = EDGE_CURVE ( 'NONE', #463, #330, #431, .T. ) ;
#143 = LINE ( 'NONE', #290, #451 ) ;
#144 = CARTESIAN_POINT ( 'NONE',  ( -16.32615863413891688, 0.1000000000000000056, -37.00000000000000000 ) ) ;
#145 = APPLICATION_CONTEXT ( 'configuration controlled 3d designs of mechanical parts and assemblies' ) ;
#146 = FACE_OUTER_BOUND ( 'NONE', #371, .T. ) ;
#147 = LINE ( 'NONE', #301, #429 ) ;
#148 = AXIS2_PLACEMENT_3D ( 'NONE', #233, #425, #433 ) ;
#149 = ORIENTED_EDGE ( 'NONE', *, *, #336, .T. ) ;
#150 = DIRECTION ( 'NONE',  ( -0.000000000000000000, -1.000000000000000000, -0.000000000000000000 ) ) ;
#151 = DIRECTION ( 'NONE',  ( 0.000000000000000000, 0.000000000000000000, 1.000000000000000000 ) ) ;
#152 = ORIENTED_EDGE ( 'NONE', *, *, #95, .F. ) ;
#153 = DIRECTION ( 'NONE',  ( -0.000000000000000000, -1.000000000000000000, -0.000000000000000000 ) ) ;
#154 = AXIS2_PLACEMENT_3D ( 'NONE', #653, #650, #600 ) ;
#155 = ADVANCED_FACE ( 'NONE', ( #81, #28 ), #273, .F. ) ;
#156 = DIRECTION ( 'NONE',  ( 0.000000000000000000, 0.000000000000000000, 1.000000000000000000 ) ) ;
#157 = VECTOR ( 'NONE', #87, 1000.000000000000114 ) ;
#158 = DIRECTION ( 'NONE',  ( 0.000000000000000000, 0.000000000000000000, -1.000000000000000000 ) ) ;
#159 = ORIENTED_EDGE ( 'NONE', *, *, #16, .T. ) ;
#160 = VERTEX_POINT ( 'NONE', #623 ) ;
#161 = ORIENTED_EDGE ( 'NONE', *, *, #117, .T. ) ;
#162 = ADVANCED_FACE ( 'NONE', ( #475 ), #625, .F. ) ;
#163 = ORIENTED_EDGE ( 'NONE', *, *, #649, .F. ) ;
#164 = ORIENTED_EDGE ( 'NONE', *, *, #172, .T. ) ;
#165 = VERTEX_POINT ( 'NONE', #230 ) ;
#166 = VECTOR ( 'NONE', #247, 1000.000000000000000 ) ;
#167 = FACE_OUTER_BOUND ( 'NONE', #622, .T. ) ;
#168 = ORIENTED_EDGE ( 'NONE', *, *, #312, .F. ) ;
#169 = DIRECTION ( 'NONE',  ( 0.3420201433256687129, 0.000000000000000000, 0.9396926207859084279 ) ) ;
#170 = ORIENTED_EDGE ( 'NONE', *, *, #127, .F. ) ;
#171 = LINE ( 'NONE', #519, #123 ) ;
#172 = EDGE_CURVE ( 'NONE', #602, #364, #467, .T. ) ;
#173 = ORIENTED_EDGE ( 'NONE', *, *, #595, .T. ) ;
#174 = CC_DESIGN_PERSON_AND_ORGANIZATION_ASSIGNMENT ( #21, #77, ( #220 ) ) ;
#175 = AXIS2_PLACEMENT_3D ( 'NONE', #380, #378, #574 ) ;
#176 = PLANE ( 'NONE',  #499 ) ;
#177 = DIRECTION ( 'NONE',  ( -0.000000000000000000, -1.000000000000000000, -0.000000000000000000 ) ) ;
#178 = EDGE_CURVE ( 'NONE', #566, #263, #226, .T. ) ;
#179 = DIRECTION ( 'NONE',  ( 0.000000000000000000, 0.000000000000000000, -1.000000000000000000 ) ) ;
#180 = LINE ( 'NONE', #339, #328 ) ;
#181 = DIRECTION ( 'NONE',  ( 0.000000000000000000, 1.000000000000000000, 0.000000000000000000 ) ) ;
#182 = CARTESIAN_POINT ( 'NONE',  ( -15.89588851681053505, 0.1000000000000000056, -1.579798566743306543 ) ) ;
#183 = CC_DESIGN_DATE_AND_TIME_ASSIGNMENT ( #64, #68, ( #295 ) ) ;
#184 = CIRCLE ( 'NONE', #613, 9.999999999999998224 ) ;
#185 = DIRECTION ( 'NONE',  ( 0.000000000000000000, 1.000000000000000000, 0.000000000000000000 ) ) ;
#186 = CYLINDRICAL_SURFACE ( 'NONE', #647, 5.000000000000000888 ) ;
#187 = DIRECTION ( 'NONE',  ( 0.000000000000000000, 0.000000000000000000, 1.000000000000000000 ) ) ;
#188 = AXIS2_PLACEMENT_3D ( 'NONE', #564, #477, #525 ) ;
#189 = AXIS2_PLACEMENT_3D ( 'NONE', #289, #185, #529 ) ;
#190 = CARTESIAN_POINT ( 'NONE',  ( -6.498962308951453437, 0.1000000000000000056, -5.000000000000000000 ) ) ;
#191 = CYLINDRICAL_SURFACE ( 'NONE', #224, 9.999999999999994671 ) ;
#192 = DIRECTION ( 'NONE',  ( -0.000000000000000000, -1.000000000000000000, -0.000000000000000000 ) ) ;
#193 = DIRECTION ( 'NONE',  ( 0.9396926207859084279, 0.000000000000000000, -0.3420201433256687684 ) ) ;
#194 = ORIENTED_EDGE ( 'NONE', *, *, #240, .T. ) ;
#195 = CARTESIAN_POINT ( 'NONE',  ( -6.498962308951453437, 0.1000000000000000056, 0.000000000000000000 ) ) ;
#196 = EDGE_CURVE ( 'NONE', #330, #5, #396, .T. ) ;
#197 = APPROVAL ( #503, 'UNSPECIFIED' ) ;
#198 = CARTESIAN_POINT ( 'NONE',  ( -25.72308484199799850, 0.1000000000000000056, -28.57979856674331742 ) ) ;
#199 = AXIS2_PLACEMENT_3D ( 'NONE', #504, #528, #24 ) ;
#200 = CIRCLE ( 'NONE', #645, 4.999999999999998224 ) ;
#201 = DATE_AND_TIME ( #254, #48 ) ;
#202 = ORIENTED_EDGE ( 'NONE', *, *, #422, .F. ) ;
#203 = DIRECTION ( 'NONE',  ( 0.000000000000000000, 1.000000000000000000, 0.000000000000000000 ) ) ;
#204 = ORIENTED_EDGE ( 'NONE', *, *, #408, .F. ) ;
#205 = ADVANCED_FACE ( 'NONE', ( #131 ), #79, .F. ) ;
#206 = PRODUCT_RELATED_PRODUCT_CATEGORY ( 'detail', '', ( #74 ) ) ;
#207 = DIRECTION ( 'NONE',  ( 0.3420201433256686574, 0.000000000000000000, -0.9396926207859084279 ) ) ;
#208 = CARTESIAN_POINT ( 'NONE',  ( -6.498962308951453437, 0.1000000000000000056, 5.000000000000000000 ) ) ;
#209 = CARTESIAN_POINT ( 'NONE',  ( 6.498962308951453437, 0.1000000000000000056, -5.000000000000002665 ) ) ;
#210 = ORIENTED_EDGE ( 'NONE', *, *, #314, .F. ) ;
#211 = ORIENTED_EDGE ( 'NONE', *, *, #513, .T. ) ;
#212 =( NAMED_UNIT ( * ) PLANE_ANGLE_UNIT ( ) SI_UNIT ( $, .RADIAN. ) );
#213 = ORIENTED_EDGE ( 'NONE', *, *, #448, .T. ) ;
#214 = EDGE_CURVE ( 'NONE', #373, #65, #334, .T. ) ;
#215 = PLANE ( 'NONE',  #560 ) ;
#216 = VERTEX_POINT ( 'NONE', #198 ) ;
#217 = APPROVAL_ROLE ( '' ) ;
#218 = EDGE_LOOP ( 'NONE', ( #426, #500, #250, #264 ) ) ;
#219 = ADVANCED_FACE ( 'NONE', ( #638 ), #191, .T. ) ;
#220 = PRODUCT_DEFINITION_FORMATION_WITH_SPECIFIED_SOURCE ( 'ANY', '', #74, .NOT_KNOWN. ) ;
#221 = CARTESIAN_POINT ( 'NONE',  ( 16.32615863413892043, 0.1000000000000000056, -41.99999999999999289 ) ) ;
#222 = ORIENTED_EDGE ( 'NONE', *, *, #430, .T. ) ;
#223 = VERTEX_POINT ( 'NONE', #382 ) ;
#224 = AXIS2_PLACEMENT_3D ( 'NONE', #338, #536, #648 ) ;
#225 = VECTOR ( 'NONE', #153, 1000.000000000000000 ) ;
#226 = LINE ( 'NONE', #632, #29 ) ;
#227 = DATE_TIME_ROLE ( 'classification_date' ) ;
#228 = FACE_OUTER_BOUND ( 'NONE', #461, .T. ) ;
#229 = ORIENTED_EDGE ( 'NONE', *, *, #448, .F. ) ;
#230 = CARTESIAN_POINT ( 'NONE',  ( 6.498962308951453437, 0.000000000000000000, -1.734723475976807094E-15 ) ) ;
#231 = EDGE_CURVE ( 'NONE', #223, #65, #42, .T. ) ;
#232 = DIRECTION ( 'NONE',  ( -1.000000000000000000, 0.000000000000000000, 0.000000000000000000 ) ) ;
#233 = CARTESIAN_POINT ( 'NONE',  ( -6.498962308951453437, 0.000000000000000000, -5.000000000000000000 ) ) ;
#234 = CARTESIAN_POINT ( 'NONE',  ( 15.89588851681053505, 0.000000000000000000, -1.579798566743307653 ) ) ;
#235 = CARTESIAN_POINT ( 'NONE',  ( 16.32615863413892043, 0.000000000000000000, -37.00000000000000000 ) ) ;
#236 = EDGE_CURVE ( 'NONE', #113, #160, #86, .T. ) ;
#237 = DIRECTION ( 'NONE',  ( 0.000000000000000000, 0.000000000000000000, -1.000000000000000000 ) ) ;
#238 = DIRECTION ( 'NONE',  ( -0.000000000000000000, -1.000000000000000000, -0.000000000000000000 ) ) ;
#239 = DIRECTION ( 'NONE',  ( 0.000000000000000000, 0.000000000000000000, 1.000000000000000000 ) ) ;
#240 = EDGE_CURVE ( 'NONE', #471, #311, #540, .T. ) ;
#241 = CARTESIAN_POINT ( 'NONE',  ( 16.32615863413892043, 0.1000000000000000056, -32.00000000000000000 ) ) ;
#242 = CC_DESIGN_SECURITY_CLASSIFICATION ( #517, ( #220 ) ) ;
#243 = DIRECTION ( 'NONE',  ( -0.000000000000000000, -1.000000000000000000, -0.000000000000000000 ) ) ;
#244 = VECTOR ( 'NONE', #243, 1000.000000000000000 ) ;
#245 = VECTOR ( 'NONE', #177, 1000.000000000000000 ) ;
#246 = PERSON ( 'UNSPECIFIED', 'UNSPECIFIED', 'UNSPECIFIED', ('UNSPECIFIED'), ('UNSPECIFIED'), ('UNSPECIFIED') ) ;
#247 = DIRECTION ( 'NONE',  ( -0.000000000000000000, -1.000000000000000000, -0.000000000000000000 ) ) ;
#248 = DIRECTION ( 'NONE',  ( -0.000000000000000000, -1.000000000000000000, -0.000000000000000000 ) ) ;
#249 = EDGE_CURVE ( 'NONE', #160, #510, #442, .T. ) ;
#250 = ORIENTED_EDGE ( 'NONE', *, *, #502, .F. ) ;
#251 = PLANE ( 'NONE',  #368 ) ;
#252 = DIRECTION ( 'NONE',  ( -0.000000000000000000, -1.000000000000000000, -0.000000000000000000 ) ) ;
#253 = LOCAL_TIME ( 16, 0, 43.00000000000000000, #473 ) ;
#254 = CALENDAR_DATE ( 2020, 9, 10 ) ;
#255 = CARTESIAN_POINT ( 'NONE',  ( -16.32615863413892043, 0.1000000000000000056, -41.99999999999999289 ) ) ;
#256 = AXIS2_PLACEMENT_3D ( 'NONE', #141, #193, #291 ) ;
#257 = CIRCLE ( 'NONE', #20, 9.999999999999994671 ) ;
#258 = CARTESIAN_POINT ( 'NONE',  ( 16.32615863413892043, 0.000000000000000000, -32.00000000000000000 ) ) ;
#259 = EDGE_CURVE ( 'NONE', #216, #223, #640, .T. ) ;
#260 = ADVANCED_FACE ( 'NONE', ( #340 ), #545, .T. ) ;
#261 = DIRECTION ( 'NONE',  ( 0.3420201433256686574, 0.000000000000000000, -0.9396926207859084279 ) ) ;
#262 =( NAMED_UNIT ( * ) SI_UNIT ( $, .STERADIAN. ) SOLID_ANGLE_UNIT ( ) );
#263 = VERTEX_POINT ( 'NONE', #586 ) ;
#264 = ORIENTED_EDGE ( 'NONE', *, *, #214, .T. ) ;
#265 = VECTOR ( 'NONE', #252, 1000.000000000000000 ) ;
#266 = CARTESIAN_POINT ( 'NONE',  ( 6.498962308951453437, 0.1000000000000000056, 5.000000000000000000 ) ) ;
#267 = ORIENTED_EDGE ( 'NONE', *, *, #278, .F. ) ;
#268 = CALENDAR_DATE ( 2020, 9, 10 ) ;
#269 = ORIENTED_EDGE ( 'NONE', *, *, #406, .F. ) ;
#270 = ORIENTED_EDGE ( 'NONE', *, *, #502, .T. ) ;
#271 = ORIENTED_EDGE ( 'NONE', *, *, #492, .T. ) ;
#272 = LOCAL_TIME ( 16, 0, 43.00000000000000000, #614 ) ;
#273 = PLANE ( 'NONE',  #148 ) ;
#274 = ADVANCED_BREP_SHAPE_REPRESENTATION ( 'middle_seam_inner', ( #568, #154 ), #363 ) ;
#275 = PERSON_AND_ORGANIZATION_ROLE ( 'design_supplier' ) ;
#276 = ORIENTED_EDGE ( 'NONE', *, *, #23, .F. ) ;
#277 = AXIS2_PLACEMENT_3D ( 'NONE', #26, #128, #19 ) ;
#278 = EDGE_CURVE ( 'NONE', #421, #318, #89, .T. ) ;
#279 = CARTESIAN_POINT ( 'NONE',  ( -6.498962308951453437, 0.1000000000000000056, -5.000000000000000000 ) ) ;
#280 = ORIENTED_EDGE ( 'NONE', *, *, #588, .F. ) ;
#281 = APPLICATION_CONTEXT ( 'configuration controlled 3d designs of mechanical parts and assemblies' ) ;
#282 = CARTESIAN_POINT ( 'NONE',  ( 16.32615863413892043, 0.1000000000000000056, -37.00000000000000000 ) ) ;
#283 = PERSON_AND_ORGANIZATION ( #246, #415 ) ;
#284 = ORIENTED_EDGE ( 'NONE', *, *, #631, .T. ) ;
#285 = DIRECTION ( 'NONE',  ( -0.9396926207859084279, 0.000000000000000000, -0.3420201433256686574 ) ) ;
#286 = FACE_OUTER_BOUND ( 'NONE', #25, .T. ) ;
#287 = CIRCLE ( 'NONE', #603, 10.00000000000000000 ) ;
#288 = DIRECTION ( 'NONE',  ( -1.000000000000000000, 0.000000000000000000, 0.000000000000000000 ) ) ;
#289 = CARTESIAN_POINT ( 'NONE',  ( 6.498962308951453437, 0.000000000000000000, -5.000000000000002665 ) ) ;
#290 = CARTESIAN_POINT ( 'NONE',  ( -25.72308484199799850, 0.1000000000000000056, -28.57979856674331387 ) ) ;
#291 = DIRECTION ( 'NONE',  ( -0.3420201433256687129, 0.000000000000000000, -0.9396926207859083169 ) ) ;
#292 = CARTESIAN_POINT ( 'NONE',  ( -6.498962308951453437, 0.1000000000000000056, 0.000000000000000000 ) ) ;
#293 = DIRECTION ( 'NONE',  ( 0.000000000000000000, 0.000000000000000000, 1.000000000000000000 ) ) ;
#294 = DIRECTION ( 'NONE',  ( 1.000000000000000000, 0.000000000000000000, 0.000000000000000000 ) ) ;
#295 = PRODUCT_DEFINITION ( 'UNKNOWN', '', #220, #317 ) ;
#296 = CARTESIAN_POINT ( 'NONE',  ( -21.02462173806845769, 0.000000000000000000, -30.28989928337165694 ) ) ;
#297 = CARTESIAN_POINT ( 'NONE',  ( -6.498962308951453437, 0.1000000000000000056, -5.000000000000000000 ) ) ;
#298 = DIRECTION ( 'NONE',  ( 0.000000000000000000, 1.000000000000000000, 0.000000000000000000 ) ) ;
#299 = EDGE_CURVE ( 'NONE', #53, #413, #392, .T. ) ;
#300 = FACE_OUTER_BOUND ( 'NONE', #60, .T. ) ;
#301 = CARTESIAN_POINT ( 'NONE',  ( -6.498962308951453437, 0.000000000000000000, 0.000000000000000000 ) ) ;
#302 = CC_DESIGN_APPROVAL ( #494, ( #517 ) ) ;
#303 = CC_DESIGN_PERSON_AND_ORGANIZATION_ASSIGNMENT ( #96, #470, ( #295 ) ) ;
#304 = ORIENTED_EDGE ( 'NONE', *, *, #372, .T. ) ;
#305 = AXIS2_PLACEMENT_3D ( 'NONE', #116, #480, #576 ) ;
#306 = VECTOR ( 'NONE', #350, 1000.000000000000000 ) ;
#307 = CARTESIAN_POINT ( 'NONE',  ( -16.32615863413891688, 0.1000000000000000056, -32.00000000000000000 ) ) ;
#308 = EDGE_CURVE ( 'NONE', #52, #165, #147, .T. ) ;
#309 = PERSON_AND_ORGANIZATION_ROLE ( 'design_owner' ) ;
#310 = ORIENTED_EDGE ( 'NONE', *, *, #589, .F. ) ;
#311 = VERTEX_POINT ( 'NONE', #347 ) ;
#312 = EDGE_CURVE ( 'NONE', #330, #263, #446, .T. ) ;
#313 = CARTESIAN_POINT ( 'NONE',  ( 21.02462173806845769, 0.1000000000000000056, -30.28989928337165694 ) ) ;
#314 = EDGE_CURVE ( 'NONE', #527, #52, #200, .T. ) ;
#315 = ORIENTED_EDGE ( 'NONE', *, *, #422, .T. ) ;
#316 = VECTOR ( 'NONE', #331, 1000.000000000000000 ) ;
#317 = DESIGN_CONTEXT ( 'detailed design', #145, 'design' ) ;
#318 = VERTEX_POINT ( 'NONE', #88 ) ;
#319 = ORIENTED_EDGE ( 'NONE', *, *, #178, .F. ) ;
#320 = EDGE_LOOP ( 'NONE', ( #152, #168, #543, #104 ) ) ;
#321 = APPROVAL_DATE_TIME ( #114, #494 ) ;
#322 = ORIENTED_EDGE ( 'NONE', *, *, #23, .T. ) ;
#323 = CARTESIAN_POINT ( 'NONE',  ( 25.72308484199800205, 0.1000000000000000056, -28.57979856674332098 ) ) ;
#324 = ORIENTED_EDGE ( 'NONE', *, *, #342, .F. ) ;
#325 = CC_DESIGN_PERSON_AND_ORGANIZATION_ASSIGNMENT ( #283, #275, ( #220 ) ) ;
#326 = PLANE ( 'NONE',  #486 ) ;
#327 = ORIENTED_EDGE ( 'NONE', *, *, #259, .T. ) ;
#328 = VECTOR ( 'NONE', #232, 1000.000000000000000 ) ;
#329 = LINE ( 'NONE', #567, #571 ) ;
#330 = VERTEX_POINT ( 'NONE', #144 ) ;
#331 = DIRECTION ( 'NONE',  ( -1.000000000000000000, 0.000000000000000000, 0.000000000000000000 ) ) ;
#332 = FACE_BOUND ( 'NONE', #15, .T. ) ;
#333 = DIRECTION ( 'NONE',  ( 0.000000000000000000, 1.000000000000000000, 0.000000000000000000 ) ) ;
#334 = LINE ( 'NONE', #182, #539 ) ;
#335 = LOCAL_TIME ( 16, 0, 43.00000000000000000, #557 ) ;
#336 = EDGE_CURVE ( 'NONE', #62, #602, #366, .T. ) ;
#337 = LINE ( 'NONE', #30, #357 ) ;
#338 = CARTESIAN_POINT ( 'NONE',  ( 16.32615863413892043, 0.1000000000000000056, -32.00000000000000000 ) ) ;
#339 = CARTESIAN_POINT ( 'NONE',  ( 16.32615863413892043, 0.000000000000000000, -41.99999999999999289 ) ) ;
#340 = FACE_OUTER_BOUND ( 'NONE', #606, .T. ) ;
#341 = DIRECTION ( 'NONE',  ( 0.3420201433256686019, 0.000000000000000000, 0.9396926207859084279 ) ) ;
#342 = EDGE_CURVE ( 'NONE', #9, #318, #593, .T. ) ;
#343 = CC_DESIGN_PERSON_AND_ORGANIZATION_ASSIGNMENT ( #608, #565, ( #517 ) ) ;
#344 = DIRECTION ( 'NONE',  ( 0.3420201433256687129, 0.000000000000000000, -0.9396926207859084279 ) ) ;
#345 = PLANE ( 'NONE',  #439 ) ;
#346 = EDGE_CURVE ( 'NONE', #364, #1, #496, .T. ) ;
#347 = CARTESIAN_POINT ( 'NONE',  ( 6.498962308951453437, 0.1000000000000000056, -1.734723475976807094E-15 ) ) ;
#348 = VECTOR ( 'NONE', #248, 1000.000000000000000 ) ;
#349 = ORIENTED_EDGE ( 'NONE', *, *, #523, .T. ) ;
#350 = DIRECTION ( 'NONE',  ( -0.000000000000000000, -1.000000000000000000, -0.000000000000000000 ) ) ;
#351 = DIRECTION ( 'NONE',  ( 0.3420201433256687129, 0.000000000000000000, -0.9396926207859084279 ) ) ;
#352 = APPROVAL_ROLE ( '' ) ;
#353 = ORIENTED_EDGE ( 'NONE', *, *, #249, .T. ) ;
#354 = APPROVAL_PERSON_ORGANIZATION ( #544, #197, #352 ) ;
#355 = DIRECTION ( 'NONE',  ( -0.3420201433256686019, 0.000000000000000000, -0.9396926207859085389 ) ) ;
#356 = CIRCLE ( 'NONE', #305, 4.999999999999997335 ) ;
#357 = VECTOR ( 'NONE', #84, 1000.000000000000000 ) ;
#358 = ORIENTED_EDGE ( 'NONE', *, *, #142, .T. ) ;
#359 = CYLINDRICAL_SURFACE ( 'NONE', #199, 4.999999999999997335 ) ;
#360 = DIRECTION ( 'NONE',  ( 0.000000000000000000, 1.000000000000000000, 0.000000000000000000 ) ) ;
#361 = EDGE_CURVE ( 'NONE', #62, #507, #488, .T. ) ;
#362 = ORIENTED_EDGE ( 'NONE', *, *, #639, .F. ) ;
#363 =( GEOMETRIC_REPRESENTATION_CONTEXT ( 3 ) GLOBAL_UNCERTAINTY_ASSIGNED_CONTEXT ( ( #14 ) ) GLOBAL_UNIT_ASSIGNED_CONTEXT ( ( #506, #212, #262 ) ) REPRESENTATION_CONTEXT ( 'NONE', 'WORKASPACE' ) );
#364 = VERTEX_POINT ( 'NONE', #584 ) ;
#365 = ORIENTED_EDGE ( 'NONE', *, *, #178, .T. ) ;
#366 = CIRCLE ( 'NONE', #82, 9.999999999999994671 ) ;
#367 = ORIENTED_EDGE ( 'NONE', *, *, #172, .F. ) ;
#368 = AXIS2_PLACEMENT_3D ( 'NONE', #630, #32, #140 ) ;
#369 = PERSON_AND_ORGANIZATION ( #246, #415 ) ;
#370 = ORIENTED_EDGE ( 'NONE', *, *, #588, .T. ) ;
#371 = EDGE_LOOP ( 'NONE', ( #115, #609, #276, #418 ) ) ;
#372 = EDGE_CURVE ( 'NONE', #113, #13, #485, .T. ) ;
#373 = VERTEX_POINT ( 'NONE', #537 ) ;
#374 = DIRECTION ( 'NONE',  ( -0.000000000000000000, -1.000000000000000000, -0.000000000000000000 ) ) ;
#375 = ORIENTED_EDGE ( 'NONE', *, *, #308, .T. ) ;
#376 = DIRECTION ( 'NONE',  ( 0.000000000000000000, -0.000000000000000000, 1.000000000000000000 ) ) ;
#377 = ORIENTED_EDGE ( 'NONE', *, *, #631, .F. ) ;
#378 = DIRECTION ( 'NONE',  ( 0.000000000000000000, 1.000000000000000000, 0.000000000000000000 ) ) ;
#379 = ADVANCED_FACE ( 'NONE', ( #532 ), #581, .T. ) ;
#380 = CARTESIAN_POINT ( 'NONE',  ( -16.32615863413891688, 0.1000000000000000056, -32.00000000000000000 ) ) ;
#381 = LINE ( 'NONE', #637, #157 ) ;
#382 = CARTESIAN_POINT ( 'NONE',  ( -25.72308484199799850, 0.000000000000000000, -28.57979856674331742 ) ) ;
#383 = VECTOR ( 'NONE', #207, 1000.000000000000114 ) ;
#384 = CARTESIAN_POINT ( 'NONE',  ( 16.32615863413892043, 0.1000000000000000056, -37.00000000000000000 ) ) ;
#385 = CARTESIAN_POINT ( 'NONE',  ( -6.498962308951453437, 0.1000000000000000056, 5.000000000000000000 ) ) ;
#386 = VECTOR ( 'NONE', #344, 1000.000000000000000 ) ;
#387 = CARTESIAN_POINT ( 'NONE',  ( 11.19742541288099424, 0.000000000000000000, -3.289899283371658711 ) ) ;
#388 = EDGE_CURVE ( 'NONE', #651, #527, #337, .T. ) ;
#389 = CARTESIAN_POINT ( 'NONE',  ( -21.02462173806845769, 0.1000000000000000056, -30.28989928337165694 ) ) ;
#390 = CARTESIAN_POINT ( 'NONE',  ( -25.72308484199799850, 0.1000000000000000056, -28.57979856674331742 ) ) ;
#391 = CYLINDRICAL_SURFACE ( 'NONE', #534, 9.999999999999998224 ) ;
#392 = LINE ( 'NONE', #395, #71 ) ;
#393 = DIRECTION ( 'NONE',  ( 0.000000000000000000, -0.000000000000000000, 1.000000000000000000 ) ) ;
#394 = DIRECTION ( 'NONE',  ( 0.000000000000000000, 0.000000000000000000, 1.000000000000000000 ) ) ;
#395 = CARTESIAN_POINT ( 'NONE',  ( 15.89588851681053505, 0.1000000000000000056, -1.579798566743307653 ) ) ;
#396 = CIRCLE ( 'NONE', #175, 4.999999999999997335 ) ;
#397 = APPROVAL_DATE_TIME ( #201, #197 ) ;
#398 = ORIENTED_EDGE ( 'NONE', *, *, #476, .F. ) ;
#399 = LINE ( 'NONE', #592, #306 ) ;
#400 = ORIENTED_EDGE ( 'NONE', *, *, #558, .F. ) ;
#401 = DIRECTION ( 'NONE',  ( 0.000000000000000000, 1.000000000000000000, 0.000000000000000000 ) ) ;
#402 = EDGE_LOOP ( 'NONE', ( #163, #61, #552, #509 ) ) ;
#403 = CARTESIAN_POINT ( 'NONE',  ( 6.498962308951453437, 0.1000000000000000056, -5.000000000000002665 ) ) ;
#404 = AXIS2_PLACEMENT_3D ( 'NONE', #403, #90, #158 ) ;
#405 = AXIS2_PLACEMENT_3D ( 'NONE', #484, #490, #80 ) ;
#406 = EDGE_CURVE ( 'NONE', #318, #413, #582, .T. ) ;
#407 = DIRECTION ( 'NONE',  ( 0.000000000000000000, 0.000000000000000000, 1.000000000000000000 ) ) ;
#408 = EDGE_CURVE ( 'NONE', #463, #566, #478, .T. ) ;
#409 = LINE ( 'NONE', #208, #98 ) ;
#410 = ORIENTED_EDGE ( 'NONE', *, *, #445, .F. ) ;
#411 = APPROVAL_ROLE ( '' ) ;
#412 = ORIENTED_EDGE ( 'NONE', *, *, #406, .T. ) ;
#413 = VERTEX_POINT ( 'NONE', #234 ) ;
#414 = EDGE_LOOP ( 'NONE', ( #563, #101, #410, #229, #518, #362, #269, #267 ) ) ;
#415 = ORGANIZATION ( 'UNSPECIFIED', 'UNSPECIFIED', '' ) ;
#416 = ORIENTED_EDGE ( 'NONE', *, *, #610, .F. ) ;
#417 = CC_DESIGN_PERSON_AND_ORGANIZATION_ASSIGNMENT ( #102, #309, ( #74 ) ) ;
#418 = ORIENTED_EDGE ( 'NONE', *, *, #299, .T. ) ;
#419 = CIRCLE ( 'NONE', #501, 5.000000000000000888 ) ;
#420 = CALENDAR_DATE ( 2020, 9, 10 ) ;
#421 = VERTEX_POINT ( 'NONE', #432 ) ;
#422 = EDGE_CURVE ( 'NONE', #9, #53, #549, .T. ) ;
#423 = CYLINDRICAL_SURFACE ( 'NONE', #17, 4.999999999999998224 ) ;
#424 = ORIENTED_EDGE ( 'NONE', *, *, #589, .T. ) ;
#425 = DIRECTION ( 'NONE',  ( 0.000000000000000000, 1.000000000000000000, 0.000000000000000000 ) ) ;
#426 = ORIENTED_EDGE ( 'NONE', *, *, #542, .T. ) ;
#427 = CARTESIAN_POINT ( 'NONE',  ( 16.32615863413892043, 0.1000000000000000056, -41.99999999999999289 ) ) ;
#428 = FACE_OUTER_BOUND ( 'NONE', #125, .T. ) ;
#429 = VECTOR ( 'NONE', #491, 1000.000000000000000 ) ;
#430 = EDGE_CURVE ( 'NONE', #13, #510, #129, .T. ) ;
#431 = LINE ( 'NONE', #76, #136 ) ;
#432 = CARTESIAN_POINT ( 'NONE',  ( -6.498962308951453437, 0.000000000000000000, 5.000000000000000000 ) ) ;
#433 = DIRECTION ( 'NONE',  ( 0.000000000000000000, -0.000000000000000000, 1.000000000000000000 ) ) ;
#434 = CARTESIAN_POINT ( 'NONE',  ( 6.498962308951453437, 0.1000000000000000056, -5.000000000000002665 ) ) ;
#435 = DIRECTION ( 'NONE',  ( -0.000000000000000000, -1.000000000000000000, -0.000000000000000000 ) ) ;
#436 = DIRECTION ( 'NONE',  ( 0.000000000000000000, 1.000000000000000000, 0.000000000000000000 ) ) ;
#437 = LOCAL_TIME ( 16, 0, 43.00000000000000000, #572 ) ;
#438 = APPROVAL ( #121, 'UNSPECIFIED' ) ;
#439 = AXIS2_PLACEMENT_3D ( 'NONE', #190, #181, #91 ) ;
#440 = CARTESIAN_POINT ( 'NONE',  ( 11.19742541288099424, 0.1000000000000000056, -3.289899283371658711 ) ) ;
#441 = DIRECTION ( 'NONE',  ( 0.000000000000000000, 0.000000000000000000, 1.000000000000000000 ) ) ;
#442 = LINE ( 'NONE', #387, #479 ) ;
#443 = CARTESIAN_POINT ( 'NONE',  ( -16.32615863413892043, 0.000000000000000000, -41.99999999999999289 ) ) ;
#444 = LINE ( 'NONE', #292, #40 ) ;
#445 = EDGE_CURVE ( 'NONE', #1, #223, #73, .T. ) ;
#446 = LINE ( 'NONE', #36, #520 ) ;
#447 = CARTESIAN_POINT ( 'NONE',  ( 6.498962308951453437, 0.1000000000000000056, -1.734723475976807094E-15 ) ) ;
#448 = EDGE_CURVE ( 'NONE', #624, #1, #180, .T. ) ;
#449 = VECTOR ( 'NONE', #150, 1000.000000000000000 ) ;
#450 = DIRECTION ( 'NONE',  ( -0.000000000000000000, -1.000000000000000000, -0.000000000000000000 ) ) ;
#451 = VECTOR ( 'NONE', #341, 1000.000000000000114 ) ;
#452 = ORIENTED_EDGE ( 'NONE', *, *, #231, .T. ) ;
#453 = APPLICATION_PROTOCOL_DEFINITION ( 'international standard', 'config_control_design', 1994, #281 ) ;
#454 = ORIENTED_EDGE ( 'NONE', *, *, #236, .F. ) ;
#455 = ADVANCED_FACE ( 'NONE', ( #428, #332 ), #345, .T. ) ;
#456 = EDGE_LOOP ( 'NONE', ( #107, #324, #75, #598 ) ) ;
#457 = COORDINATED_UNIVERSAL_TIME_OFFSET ( 1, 0, .AHEAD. ) ;
#458 = VERTEX_POINT ( 'NONE', #385 ) ;
#459 = CIRCLE ( 'NONE', #188, 4.999999999999997335 ) ;
#460 = DIRECTION ( 'NONE',  ( 1.000000000000000000, 0.000000000000000000, 0.000000000000000000 ) ) ;
#461 = EDGE_LOOP ( 'NONE', ( #210, #522, #349, #211 ) ) ;
#462 = EDGE_LOOP ( 'NONE', ( #78, #122, #377, #110 ) ) ;
#463 = VERTEX_POINT ( 'NONE', #482 ) ;
#464 = ORIENTED_EDGE ( 'NONE', *, *, #595, .F. ) ;
#465 = CC_DESIGN_APPROVAL ( #438, ( #220 ) ) ;
#466 = ORIENTED_EDGE ( 'NONE', *, *, #610, .T. ) ;
#467 = LINE ( 'NONE', #427, #316 ) ;
#468 = AXIS2_PLACEMENT_3D ( 'NONE', #628, #179, #515 ) ;
#469 = AXIS2_PLACEMENT_3D ( 'NONE', #130, #333, #239 ) ;
#470 = PERSON_AND_ORGANIZATION_ROLE ( 'creator' ) ;
#471 = VERTEX_POINT ( 'NONE', #195 ) ;
#472 = CARTESIAN_POINT ( 'NONE',  ( -15.89588851681053505, 0.000000000000000000, -1.579798566743306543 ) ) ;
#473 = COORDINATED_UNIVERSAL_TIME_OFFSET ( 1, 0, .AHEAD. ) ;
#474 = ORIENTED_EDGE ( 'NONE', *, *, #240, .F. ) ;
#475 = FACE_OUTER_BOUND ( 'NONE', #402, .T. ) ;
#476 = EDGE_CURVE ( 'NONE', #5, #7, #35, .T. ) ;
#477 = DIRECTION ( 'NONE',  ( 0.000000000000000000, 1.000000000000000000, 0.000000000000000000 ) ) ;
#478 = LINE ( 'NONE', #384, #137 ) ;
#479 = VECTOR ( 'NONE', #351, 1000.000000000000000 ) ;
#480 = DIRECTION ( 'NONE',  ( 0.000000000000000000, 1.000000000000000000, 0.000000000000000000 ) ) ;
#481 = CARTESIAN_POINT ( 'NONE',  ( -16.32615863413891688, 0.000000000000000000, -32.00000000000000000 ) ) ;
#482 = CARTESIAN_POINT ( 'NONE',  ( 16.32615863413892043, 0.1000000000000000056, -37.00000000000000000 ) ) ;
#483 = DIRECTION ( 'NONE',  ( 1.000000000000000000, 0.000000000000000000, 0.000000000000000000 ) ) ;
#484 = CARTESIAN_POINT ( 'NONE',  ( -6.498962308951453437, 0.1000000000000000056, -5.000000000000000000 ) ) ;
#485 = LINE ( 'NONE', #440, #386 ) ;
#486 = AXIS2_PLACEMENT_3D ( 'NONE', #570, #285, #124 ) ;
#487 = CIRCLE ( 'NONE', #469, 10.00000000000000000 ) ;
#488 = LINE ( 'NONE', #580, #244 ) ;
#489 = ORIENTED_EDGE ( 'NONE', *, *, #308, .F. ) ;
#490 = DIRECTION ( 'NONE',  ( 0.000000000000000000, 1.000000000000000000, 0.000000000000000000 ) ) ;
#491 = DIRECTION ( 'NONE',  ( 1.000000000000000000, 0.000000000000000000, 0.000000000000000000 ) ) ;
#492 = EDGE_CURVE ( 'NONE', #7, #527, #381, .T. ) ;
#493 = CARTESIAN_POINT ( 'NONE',  ( -6.498962308951453437, 0.000000000000000000, 0.000000000000000000 ) ) ;
#494 = APPROVAL ( #10, 'UNSPECIFIED' ) ;
#495 = MECHANICAL_CONTEXT ( 'NONE', #281, 'mechanical' ) ;
#496 = LINE ( 'NONE', #255, #533 ) ;
#497 = CIRCLE ( 'NONE', #547, 4.999999999999997335 ) ;
#498 = DIRECTION ( 'NONE',  ( 0.000000000000000000, 1.000000000000000000, 0.000000000000000000 ) ) ;
#499 = AXIS2_PLACEMENT_3D ( 'NONE', #282, #376, #120 ) ;
#500 = ORIENTED_EDGE ( 'NONE', *, *, #70, .F. ) ;
#501 = AXIS2_PLACEMENT_3D ( 'NONE', #209, #498, #156 ) ;
#502 = EDGE_CURVE ( 'NONE', #373, #458, #287, .T. ) ;
#503 = APPROVAL_STATUS ( 'not_yet_approved' ) ;
#504 = CARTESIAN_POINT ( 'NONE',  ( -16.32615863413891688, 0.1000000000000000056, -32.00000000000000000 ) ) ;
#505 = EDGE_LOOP ( 'NONE', ( #569, #454, #304, #222 ) ) ;
#506 =( LENGTH_UNIT ( ) NAMED_UNIT ( * ) SI_UNIT ( .MILLI., .METRE. ) );
#507 = VERTEX_POINT ( 'NONE', #585 ) ;
#508 = CLOSED_SHELL ( 'NONE', ( #455, #155, #548, #205, #39, #551, #219, #18, #379, #652, #139, #31, #524, #126, #162, #103, #54, #260 ) ) ;
#509 = ORIENTED_EDGE ( 'NONE', *, *, #408, .T. ) ;
#510 = VERTEX_POINT ( 'NONE', #578 ) ;
#511 = CARTESIAN_POINT ( 'NONE',  ( 15.89588851681053505, 0.1000000000000000056, -1.579798566743308763 ) ) ;
#512 = ORIENTED_EDGE ( 'NONE', *, *, #492, .F. ) ;
#513 = EDGE_CURVE ( 'NONE', #471, #52, #444, .T. ) ;
#514 = ORIENTED_EDGE ( 'NONE', *, *, #142, .F. ) ;
#515 = DIRECTION ( 'NONE',  ( -1.000000000000000000, 0.000000000000000000, -0.000000000000000000 ) ) ;
#516 = DATE_AND_TIME ( #268, #335 ) ;
#517 = SECURITY_CLASSIFICATION ( '', '', #27 ) ;
#518 = ORIENTED_EDGE ( 'NONE', *, *, #541, .F. ) ;
#519 = CARTESIAN_POINT ( 'NONE',  ( -6.498962308951453437, 0.1000000000000000056, 5.000000000000000000 ) ) ;
#520 = VECTOR ( 'NONE', #92, 1000.000000000000000 ) ;
#521 = AXIS2_PLACEMENT_3D ( 'NONE', #577, #133, #627 ) ;
#522 = ORIENTED_EDGE ( 'NONE', *, *, #388, .F. ) ;
#523 = EDGE_CURVE ( 'NONE', #651, #471, #83, .T. ) ;
#524 = ADVANCED_FACE ( 'NONE', ( #286 ), #186, .F. ) ;
#525 = DIRECTION ( 'NONE',  ( 0.000000000000000000, 0.000000000000000000, 1.000000000000000000 ) ) ;
#526 = APPROVAL_DATE_TIME ( #619, #438 ) ;
#527 = VERTEX_POINT ( 'NONE', #44 ) ;
#528 = DIRECTION ( 'NONE',  ( -0.000000000000000000, -1.000000000000000000, -0.000000000000000000 ) ) ;
#529 = DIRECTION ( 'NONE',  ( 0.000000000000000000, 0.000000000000000000, 1.000000000000000000 ) ) ;
#530 = DIRECTION ( 'NONE',  ( 0.000000000000000000, 1.000000000000000000, 0.000000000000000000 ) ) ;
#531 = DIRECTION ( 'NONE',  ( -1.000000000000000000, 0.000000000000000000, 0.000000000000000000 ) ) ;
#532 = FACE_OUTER_BOUND ( 'NONE', #462, .T. ) ;
#533 = VECTOR ( 'NONE', #450, 1000.000000000000000 ) ;
#534 = AXIS2_PLACEMENT_3D ( 'NONE', #134, #435, #634 ) ;
#535 = DIRECTION ( 'NONE',  ( 0.3420201433256686019, 0.000000000000000000, 0.9396926207859084279 ) ) ;
#536 = DIRECTION ( 'NONE',  ( -0.000000000000000000, -1.000000000000000000, -0.000000000000000000 ) ) ;
#537 = CARTESIAN_POINT ( 'NONE',  ( -15.89588851681053505, 0.1000000000000000056, -1.579798566743306543 ) ) ;
#538 = DIRECTION ( 'NONE',  ( -0.000000000000000000, -1.000000000000000000, -0.000000000000000000 ) ) ;
#539 = VECTOR ( 'NONE', #38, 1000.000000000000000 ) ;
#540 = LINE ( 'NONE', #635, #626 ) ;
#541 = EDGE_CURVE ( 'NONE', #507, #624, #257, .T. ) ;
#542 = EDGE_CURVE ( 'NONE', #65, #421, #487, .T. ) ;
#543 = ORIENTED_EDGE ( 'NONE', *, *, #196, .T. ) ;
#544 = PERSON_AND_ORGANIZATION ( #246, #415 ) ;
#545 = PLANE ( 'NONE',  #256 ) ;
#546 = EDGE_LOOP ( 'NONE', ( #319, #204, #358, #561 ) ) ;
#547 = AXIS2_PLACEMENT_3D ( 'NONE', #258, #401, #50 ) ;
#548 = ADVANCED_FACE ( 'NONE', ( #583 ), #391, .T. ) ;
#549 = CIRCLE ( 'NONE', #636, 10.00000000000000178 ) ;
#550 = CARTESIAN_POINT ( 'NONE',  ( 16.32615863413892043, 0.000000000000000000, -41.99999999999999289 ) ) ;
#551 = ADVANCED_FACE ( 'NONE', ( #146 ), #251, .F. ) ;
#552 = ORIENTED_EDGE ( 'NONE', *, *, #127, .T. ) ;
#553 = CARTESIAN_POINT ( 'NONE',  ( 15.89588851681053505, 0.1000000000000000056, -1.579798566743307653 ) ) ;
#554 = CARTESIAN_POINT ( 'NONE',  ( 16.32615863413892043, 0.1000000000000000056, -41.99999999999999289 ) ) ;
#555 = ORIENTED_EDGE ( 'NONE', *, *, #388, .T. ) ;
#556 = EDGE_LOOP ( 'NONE', ( #119, #375, #370, #353, #615, #365, #620, #271 ) ) ;
#557 = COORDINATED_UNIVERSAL_TIME_OFFSET ( 1, 0, .AHEAD. ) ;
#558 = EDGE_CURVE ( 'NONE', #216, #373, #143, .T. ) ;
#559 = LINE ( 'NONE', #511, #58 ) ;
#560 = AXIS2_PLACEMENT_3D ( 'NONE', #112, #55, #617 ) ;
#561 = ORIENTED_EDGE ( 'NONE', *, *, #312, .T. ) ;
#562 = CALENDAR_DATE ( 2020, 9, 10 ) ;
#563 = ORIENTED_EDGE ( 'NONE', *, *, #542, .F. ) ;
#564 = CARTESIAN_POINT ( 'NONE',  ( 16.32615863413892043, 0.1000000000000000056, -32.00000000000000000 ) ) ;
#565 = PERSON_AND_ORGANIZATION_ROLE ( 'classification_officer' ) ;
#566 = VERTEX_POINT ( 'NONE', #235 ) ;
#567 = CARTESIAN_POINT ( 'NONE',  ( -21.02462173806845769, 0.1000000000000000056, -30.28989928337165694 ) ) ;
#568 = MANIFOLD_SOLID_BREP ( 'Boss-Extrude1', #508 ) ;
#569 = ORIENTED_EDGE ( 'NONE', *, *, #249, .F. ) ;
#570 = CARTESIAN_POINT ( 'NONE',  ( 11.19742541288099424, 0.1000000000000000056, -3.289899283371658711 ) ) ;
#571 = VECTOR ( 'NONE', #169, 1000.000000000000114 ) ;
#572 = COORDINATED_UNIVERSAL_TIME_OFFSET ( 1, 0, .AHEAD. ) ;
#573 = ORIENTED_EDGE ( 'NONE', *, *, #196, .F. ) ;
#574 = DIRECTION ( 'NONE',  ( 0.000000000000000000, 0.000000000000000000, 1.000000000000000000 ) ) ;
#575 = DIRECTION ( 'NONE',  ( 0.000000000000000000, 1.000000000000000000, 0.000000000000000000 ) ) ;
#576 = DIRECTION ( 'NONE',  ( 0.000000000000000000, 0.000000000000000000, 1.000000000000000000 ) ) ;
#577 = CARTESIAN_POINT ( 'NONE',  ( -16.32615863413891688, 0.1000000000000000056, -32.00000000000000000 ) ) ;
#578 = CARTESIAN_POINT ( 'NONE',  ( 21.02462173806845769, 0.000000000000000000, -30.28989928337165694 ) ) ;
#579 = APPROVAL_PERSON_ORGANIZATION ( #369, #438, #411 ) ;
#580 = CARTESIAN_POINT ( 'NONE',  ( 25.72308484199800205, 0.1000000000000000056, -28.57979856674332098 ) ) ;
#581 = CYLINDRICAL_SURFACE ( 'NONE', #521, 9.999999999999994671 ) ;
#582 = CIRCLE ( 'NONE', #189, 10.00000000000000178 ) ;
#583 = FACE_OUTER_BOUND ( 'NONE', #218, .T. ) ;
#584 = CARTESIAN_POINT ( 'NONE',  ( -16.32615863413892043, 0.1000000000000000056, -41.99999999999999289 ) ) ;
#585 = CARTESIAN_POINT ( 'NONE',  ( 25.72308484199800205, 0.000000000000000000, -28.57979856674332098 ) ) ;
#586 = CARTESIAN_POINT ( 'NONE',  ( -16.32615863413891688, 0.000000000000000000, -37.00000000000000000 ) ) ;
#587 = DIRECTION ( 'NONE',  ( 0.000000000000000000, 0.000000000000000000, -1.000000000000000000 ) ) ;
#588 = EDGE_CURVE ( 'NONE', #165, #160, #618, .T. ) ;
#589 = EDGE_CURVE ( 'NONE', #311, #113, #419, .T. ) ;
#590 = DIRECTION ( 'NONE',  ( -0.000000000000000000, -1.000000000000000000, -0.000000000000000000 ) ) ;
#591 = FACE_OUTER_BOUND ( 'NONE', #56, .T. ) ;
#592 = CARTESIAN_POINT ( 'NONE',  ( 16.32615863413892043, 0.1000000000000000056, -41.99999999999999289 ) ) ;
#593 = LINE ( 'NONE', #49, #449 ) ;
#594 = ORIENTED_EDGE ( 'NONE', *, *, #336, .F. ) ;
#595 = EDGE_CURVE ( 'NONE', #311, #165, #106, .T. ) ;
#596 = CARTESIAN_POINT ( 'NONE',  ( -11.19742541288099247, 0.1000000000000000056, -3.289899283371656047 ) ) ;
#597 = PRODUCT_DEFINITION_SHAPE ( 'NONE', 'NONE',  #295 ) ;
#598 = ORIENTED_EDGE ( 'NONE', *, *, #70, .T. ) ;
#599 = AXIS2_PLACEMENT_3D ( 'NONE', #646, #605, #355 ) ;
#600 = DIRECTION ( 'NONE',  ( 1.000000000000000000, 0.000000000000000000, 0.000000000000000000 ) ) ;
#601 = AXIS2_PLACEMENT_3D ( 'NONE', #221, #393, #93 ) ;
#602 = VERTEX_POINT ( 'NONE', #554 ) ;
#603 = AXIS2_PLACEMENT_3D ( 'NONE', #297, #530, #394 ) ;
#604 = CYLINDRICAL_SURFACE ( 'NONE', #404, 10.00000000000000178 ) ;
#605 = DIRECTION ( 'NONE',  ( 0.9396926207859085389, 0.000000000000000000, -0.3420201433256686019 ) ) ;
#606 = EDGE_LOOP ( 'NONE', ( #512, #398, #161, #555 ) ) ;
#607 = ORIENTED_EDGE ( 'NONE', *, *, #361, .T. ) ;
#608 = PERSON_AND_ORGANIZATION ( #246, #415 ) ;
#609 = ORIENTED_EDGE ( 'NONE', *, *, #361, .F. ) ;
#610 = EDGE_CURVE ( 'NONE', #602, #624, #399, .T. ) ;
#611 = CC_DESIGN_DATE_AND_TIME_ASSIGNMENT ( #516, #227, ( #517 ) ) ;
#612 = EDGE_LOOP ( 'NONE', ( #63, #416, #594, #607 ) ) ;
#613 = AXIS2_PLACEMENT_3D ( 'NONE', #307, #203, #151 ) ;
#614 = COORDINATED_UNIVERSAL_TIME_OFFSET ( 1, 0, .AHEAD. ) ;
#615 = ORIENTED_EDGE ( 'NONE', *, *, #649, .T. ) ;
#616 = VECTOR ( 'NONE', #483, 1000.000000000000000 ) ;
#617 = DIRECTION ( 'NONE',  ( -1.000000000000000000, 0.000000000000000000, -0.000000000000000000 ) ) ;
#618 = CIRCLE ( 'NONE', #51, 5.000000000000000888 ) ;
#619 = DATE_AND_TIME ( #420, #437 ) ;
#620 = ORIENTED_EDGE ( 'NONE', *, *, #95, .T. ) ;
#621 = FACE_OUTER_BOUND ( 'NONE', #546, .T. ) ;
#622 = EDGE_LOOP ( 'NONE', ( #412, #8, #202, #22 ) ) ;
#623 = CARTESIAN_POINT ( 'NONE',  ( 11.19742541288099424, 0.000000000000000000, -3.289899283371658711 ) ) ;
#624 = VERTEX_POINT ( 'NONE', #550 ) ;
#625 = CYLINDRICAL_SURFACE ( 'NONE', #277, 4.999999999999997335 ) ;
#626 = VECTOR ( 'NONE', #294, 1000.000000000000000 ) ;
#627 = DIRECTION ( 'NONE',  ( 0.000000000000000000, 0.000000000000000000, -1.000000000000000000 ) ) ;
#628 = CARTESIAN_POINT ( 'NONE',  ( -6.498962308951453437, 0.1000000000000000056, 5.000000000000000000 ) ) ;
#629 = CARTESIAN_POINT ( 'NONE',  ( 21.02462173806845769, 0.1000000000000000056, -30.28989928337165694 ) ) ;
#630 = CARTESIAN_POINT ( 'NONE',  ( 15.89588851681053505, 0.1000000000000000056, -1.579798566743308763 ) ) ;
#631 = EDGE_CURVE ( 'NONE', #364, #216, #184, .T. ) ;
#632 = CARTESIAN_POINT ( 'NONE',  ( 16.32615863413892043, 0.000000000000000000, -37.00000000000000000 ) ) ;
#633 = DIRECTION ( 'NONE',  ( 0.000000000000000000, 0.000000000000000000, 1.000000000000000000 ) ) ;
#634 = DIRECTION ( 'NONE',  ( 0.000000000000000000, 0.000000000000000000, -1.000000000000000000 ) ) ;
#635 = CARTESIAN_POINT ( 'NONE',  ( -6.498962308951453437, 0.1000000000000000056, 0.000000000000000000 ) ) ;
#636 = AXIS2_PLACEMENT_3D ( 'NONE', #434, #575, #633 ) ;
#637 = CARTESIAN_POINT ( 'NONE',  ( -21.02462173806845769, 0.000000000000000000, -30.28989928337165694 ) ) ;
#638 = FACE_OUTER_BOUND ( 'NONE', #612, .T. ) ;
#639 = EDGE_CURVE ( 'NONE', #413, #507, #99, .T. ) ;
#640 = LINE ( 'NONE', #390, #348 ) ;
#641 = PLANE ( 'NONE',  #601 ) ;
#642 = CARTESIAN_POINT ( 'NONE',  ( 16.32615863413892043, 0.000000000000000000, -32.00000000000000000 ) ) ;
#643 = CARTESIAN_POINT ( 'NONE',  ( -6.498962308951453437, 0.000000000000000000, -5.000000000000000000 ) ) ;
#644 = SHAPE_DEFINITION_REPRESENTATION ( #597, #274 ) ;
#645 = AXIS2_PLACEMENT_3D ( 'NONE', #643, #298, #293 ) ;
#646 = CARTESIAN_POINT ( 'NONE',  ( -25.72308484199799850, 0.1000000000000000056, -28.57979856674331387 ) ) ;
#647 = AXIS2_PLACEMENT_3D ( 'NONE', #37, #538, #587 ) ;
#648 = DIRECTION ( 'NONE',  ( 0.000000000000000000, 0.000000000000000000, -1.000000000000000000 ) ) ;
#649 = EDGE_CURVE ( 'NONE', #510, #566, #497, .T. ) ;
#650 = DIRECTION ( 'NONE',  ( 0.000000000000000000, 0.000000000000000000, 1.000000000000000000 ) ) ;
#651 = VERTEX_POINT ( 'NONE', #596 ) ;
#652 = ADVANCED_FACE ( 'NONE', ( #47 ), #3, .F. ) ;
#653 = CARTESIAN_POINT ( 'NONE',  ( 0.000000000000000000, 0.000000000000000000, 0.000000000000000000 ) ) ;
ENDSEC;
END-ISO-10303-21;
