# Supplementary material for: A Vision-Based Sensing Approach for a Spherical Soft Robotic Arm
Source: Front Robot AI. 2021 Feb 26;8:630935. doi: 10.3389/frobt.2021.630935 (PMC7953419; doi:10.3389/frobt.2021.630935)
Supplement: Supplementary file 1 [file datasheet1.zip › supplementaryFiles/Mechanics/Fabrics/middle_seam_outer.STEP]

ISO-10303-21;
HEADER;
FILE_DESCRIPTION (( 'STEP AP203' ),
    '1' );
FILE_NAME ('middle_seam_outer.STEP',
    '2020-10-09T14:00:28',
    ( '' ),
    ( '' ),
    'SwSTEP 2.0',
    'SolidWorks 2019',
    '' );
FILE_SCHEMA (( 'CONFIG_CONTROL_DESIGN' ));
ENDSEC;

DATA;
#1 = ORIENTED_EDGE ( 'NONE', *, *, #724, .T. ) ;
#2 = ORIENTED_EDGE ( 'NONE', *, *, #675, .F. ) ;
#3 = DIRECTION ( 'NONE',  ( -0.3826834323650868397, 0.000000000000000000, -0.9238795325112879597 ) ) ;
#4 = FACE_OUTER_BOUND ( 'NONE', #500, .T. ) ;
#5 = EDGE_LOOP ( 'NONE', ( #484, #594, #158, #920 ) ) ;
#6 = DIRECTION ( 'NONE',  ( -0.000000000000000000, 1.000000000000000000, -0.000000000000000000 ) ) ;
#7 = LINE ( 'NONE', #879, #451 ) ;
#8 = EDGE_CURVE ( 'NONE', #891, #680, #417, .T. ) ;
#9 = APPROVAL ( #528, 'UNSPECIFIED' ) ;
#10 = ORIENTED_EDGE ( 'NONE', *, *, #144, .F. ) ;
#11 = CARTESIAN_POINT ( 'NONE',  ( -46.72737654929618856, 0.000000000000000000, -80.99999999999997158 ) ) ;
#12 = PERSON_AND_ORGANIZATION ( #120, #566 ) ;
#13 = ORIENTED_EDGE ( 'NONE', *, *, #144, .T. ) ;
#14 = AXIS2_PLACEMENT_3D ( 'NONE', #555, #401, #690 ) ;
#15 = CIRCLE ( 'NONE', #672, 5.000000000000004441 ) ;
#16 = DIRECTION ( 'NONE',  ( 0.000000000000000000, 0.000000000000000000, 1.000000000000000000 ) ) ;
#17 = FACE_OUTER_BOUND ( 'NONE', #426, .T. ) ;
#18 = ADVANCED_FACE ( 'NONE', ( #694 ), #276, .F. ) ;
#19 =( NAMED_UNIT ( * ) SI_UNIT ( $, .STERADIAN. ) SOLID_ANGLE_UNIT ( ) );
#20 = VECTOR ( 'NONE', #93, 1000.000000000000227 ) ;
#21 = ORIENTED_EDGE ( 'NONE', *, *, #407, .T. ) ;
#22 = VECTOR ( 'NONE', #727, 1000.000000000000000 ) ;
#23 = ORIENTED_EDGE ( 'NONE', *, *, #332, .T. ) ;
#24 = LINE ( 'NONE', #681, #116 ) ;
#25 = EDGE_CURVE ( 'NONE', #134, #96, #557, .T. ) ;
#26 = ORIENTED_EDGE ( 'NONE', *, *, #606, .F. ) ;
#27 = ADVANCED_FACE ( 'NONE', ( #165 ), #170, .F. ) ;
#28 = CARTESIAN_POINT ( 'NONE',  ( -15.99999999999998934, 0.1000000000000000056, 5.499999999999998224 ) ) ;
#29 = CARTESIAN_POINT ( 'NONE',  ( -46.72737654929616724, 0.1000000000000000056, -90.99999999999998579 ) ) ;
#30 = ORIENTED_EDGE ( 'NONE', *, *, #782, .F. ) ;
#31 = VECTOR ( 'NONE', #547, 1000.000000000000000 ) ;
#32 = FACE_OUTER_BOUND ( 'NONE', #311, .T. ) ;
#33 = CARTESIAN_POINT ( 'NONE',  ( -55.96617187440907060, 0.1000000000000000056, -77.17316567634912872 ) ) ;
#34 = ORIENTED_EDGE ( 'NONE', *, *, #36, .F. ) ;
#35 = VECTOR ( 'NONE', #303, 1000.000000000000114 ) ;
#36 = EDGE_CURVE ( 'NONE', #383, #780, #300, .T. ) ;
#37 = CARTESIAN_POINT ( 'NONE',  ( -19.86654347149796251, 0.1000000000000000056, -3.086582838174577237 ) ) ;
#38 =( LENGTH_UNIT ( ) NAMED_UNIT ( * ) SI_UNIT ( .MILLI., .METRE. ) );
#39 = ORIENTED_EDGE ( 'NONE', *, *, #50, .T. ) ;
#40 = DIRECTION ( 'NONE',  ( 0.000000000000000000, 0.000000000000000000, 1.000000000000000000 ) ) ;
#41 = CARTESIAN_POINT ( 'NONE',  ( 24.00000000000001066, 0.1000000000000000056, -5.204170427930421283E-15 ) ) ;
#42 = LINE ( 'NONE', #909, #31 ) ;
#43 = DIRECTION ( 'NONE',  ( 0.9238795325112879597, 0.000000000000000000, -0.3826834323650868397 ) ) ;
#44 = DIRECTION ( 'NONE',  ( 0.000000000000000000, 1.000000000000000000, -0.000000000000000000 ) ) ;
#45 = CARTESIAN_POINT ( 'NONE',  ( -16.93118474904561310, 0.1000000000000000056, 3.999999999999998224 ) ) ;
#46 = AXIS2_PLACEMENT_3D ( 'NONE', #941, #576, #294 ) ;
#47 = DESIGN_CONTEXT ( 'detailed design', #756, 'design' ) ;
#48 = DIRECTION ( 'NONE',  ( 0.000000000000000000, 1.000000000000000000, 0.000000000000000000 ) ) ;
#49 = ORIENTED_EDGE ( 'NONE', *, *, #226, .F. ) ;
#50 = EDGE_CURVE ( 'NONE', #253, #488, #103, .T. ) ;
#51 = CYLINDRICAL_SURFACE ( 'NONE', #699, 5.000000000000000000 ) ;
#52 = DATE_AND_TIME ( #701, #80 ) ;
#53 = AXIS2_PLACEMENT_3D ( 'NONE', #11, #734, #235 ) ;
#54 = CARTESIAN_POINT ( 'NONE',  ( 16.00000000000001066, 0.000000000000000000, 4.500000000000000000 ) ) ;
#55 = CARTESIAN_POINT ( 'NONE',  ( -46.72737654929616724, 0.1000000000000000056, -90.99999999999998579 ) ) ;
#56 = CYLINDRICAL_SURFACE ( 'NONE', #221, 4.999999999999999112 ) ;
#57 = ORIENTED_EDGE ( 'NONE', *, *, #506, .F. ) ;
#58 = DIRECTION ( 'NONE',  ( 0.000000000000000000, 0.000000000000000000, 1.000000000000000000 ) ) ;
#59 = CYLINDRICAL_SURFACE ( 'NONE', #384, 0.9999999999999983347 ) ;
#60 = ORIENTED_EDGE ( 'NONE', *, *, #388, .T. ) ;
#61 = DIRECTION ( 'NONE',  ( 0.000000000000000000, 0.000000000000000000, 1.000000000000000000 ) ) ;
#62 = ORIENTED_EDGE ( 'NONE', *, *, #606, .T. ) ;
#63 = CARTESIAN_POINT ( 'NONE',  ( 24.00000000000001066, 0.1000000000000000056, -5.204170427930421283E-15 ) ) ;
#64 = FACE_OUTER_BOUND ( 'NONE', #641, .T. ) ;
#65 = ORIENTED_EDGE ( 'NONE', *, *, #333, .F. ) ;
#66 = CARTESIAN_POINT ( 'NONE',  ( 16.93118474904563797, 0.1000000000000000056, 3.999999999999994671 ) ) ;
#67 = CARTESIAN_POINT ( 'NONE',  ( -15.24714580894151084, 0.000000000000000000, -5.000000000000001776 ) ) ;
#68 = DIRECTION ( 'NONE',  ( -0.000000000000000000, 1.000000000000000000, -0.000000000000000000 ) ) ;
#69 = EDGE_CURVE ( 'NONE', #295, #245, #855, .T. ) ;
#70 = ADVANCED_FACE ( 'NONE', ( #160 ), #596, .F. ) ;
#71 = AXIS2_PLACEMENT_3D ( 'NONE', #275, #616, #214 ) ;
#72 = ORIENTED_EDGE ( 'NONE', *, *, #827, .F. ) ;
#73 = CARTESIAN_POINT ( 'NONE',  ( -20.27207793864211993, 0.000000000000000000, 9.000000000000000000 ) ) ;
#74 = CYLINDRICAL_SURFACE ( 'NONE', #402, 10.00000000000000888 ) ;
#75 = DIRECTION ( 'NONE',  ( -0.3826834323650868397, -0.000000000000000000, 0.9238795325112879597 ) ) ;
#76 = ORIENTED_EDGE ( 'NONE', *, *, #724, .F. ) ;
#77 = DIRECTION ( 'NONE',  ( 0.000000000000000000, 0.000000000000000000, 1.000000000000000000 ) ) ;
#78 = CARTESIAN_POINT ( 'NONE',  ( -46.72737654929618856, 0.1000000000000000056, -85.99999999999997158 ) ) ;
#79 = DATE_TIME_ROLE ( 'classification_date' ) ;
#80 = LOCAL_TIME ( 16, 0, 28.00000000000000000, #415 ) ;
#81 = EDGE_CURVE ( 'NONE', #295, #805, #240, .T. ) ;
#82 = ORIENTED_EDGE ( 'NONE', *, *, #183, .F. ) ;
#83 = DIRECTION ( 'NONE',  ( 0.000000000000000000, 1.000000000000000000, -0.000000000000000000 ) ) ;
#84 = DIRECTION ( 'NONE',  ( -0.000000000000000000, 1.000000000000000000, -0.000000000000000000 ) ) ;
#85 = AXIS2_PLACEMENT_3D ( 'NONE', #283, #43, #265 ) ;
#86 = EDGE_LOOP ( 'NONE', ( #621, #455, #57, #370 ) ) ;
#87 = CC_DESIGN_DATE_AND_TIME_ASSIGNMENT ( #52, #343, ( #309 ) ) ;
#88 = CARTESIAN_POINT ( 'NONE',  ( 15.24714580894152860, 0.000000000000000000, -5.000000000000005329 ) ) ;
#89 = LINE ( 'NONE', #37, #647 ) ;
#90 = CALENDAR_DATE ( 2020, 9, 10 ) ;
#91 = ORIENTED_EDGE ( 'NONE', *, *, #69, .F. ) ;
#92 = CARTESIAN_POINT ( 'NONE',  ( -15.24714580894150728, 0.1000000000000000056, -4.939143717673392957E-15 ) ) ;
#93 = DIRECTION ( 'NONE',  ( 0.3826834323650836756, 0.000000000000000000, -0.9238795325112891810 ) ) ;
#94 = DATE_AND_TIME ( #90, #99 ) ;
#95 = DIRECTION ( 'NONE',  ( 0.000000000000000000, 0.000000000000000000, 1.000000000000000000 ) ) ;
#96 = VERTEX_POINT ( 'NONE', #92 ) ;
#97 = VECTOR ( 'NONE', #75, 1000.000000000000114 ) ;
#98 = ORIENTED_EDGE ( 'NONE', *, *, #477, .T. ) ;
#99 = LOCAL_TIME ( 16, 0, 28.00000000000000000, #237 ) ;
#100 = DIRECTION ( 'NONE',  ( -0.000000000000000000, -1.000000000000000000, -0.000000000000000000 ) ) ;
#101 = EDGE_CURVE ( 'NONE', #352, #743, #381, .T. ) ;
#102 = EDGE_CURVE ( 'NONE', #321, #775, #375, .T. ) ;
#103 = CIRCLE ( 'NONE', #53, 4.999999999999990230 ) ;
#104 = ORIENTED_EDGE ( 'NONE', *, *, #904, .F. ) ;
#105 = CIRCLE ( 'NONE', #631, 1.000000000000000000 ) ;
#106 = ORIENTED_EDGE ( 'NONE', *, *, #608, .T. ) ;
#107 = PERSON_AND_ORGANIZATION ( #120, #566 ) ;
#108 = DIRECTION ( 'NONE',  ( 1.000000000000000000, 0.000000000000000000, -1.084202172485504434E-16 ) ) ;
#109 = ORIENTED_EDGE ( 'NONE', *, *, #892, .T. ) ;
#110 = CARTESIAN_POINT ( 'NONE',  ( -15.24714580894151084, 0.000000000000000000, -5.000000000000001776 ) ) ;
#111 = EDGE_LOOP ( 'NONE', ( #273, #445, #195, #752 ) ) ;
#112 = VECTOR ( 'NONE', #845, 1000.000000000000000 ) ;
#113 = CARTESIAN_POINT ( 'NONE',  ( 5.510910596163088569E-16, 0.1000000000000000056, 4.500000000000000000 ) ) ;
#114 = LINE ( 'NONE', #471, #896 ) ;
#115 = EDGE_LOOP ( 'NONE', ( #676, #363, #787, #458 ) ) ;
#116 = VECTOR ( 'NONE', #735, 1000.000000000000114 ) ;
#117 = CIRCLE ( 'NONE', #715, 4.999999999999999112 ) ;
#118 = CALENDAR_DATE ( 2020, 9, 10 ) ;
#119 = CARTESIAN_POINT ( 'NONE',  ( -46.72737654929619566, 0.000000000000000000, -85.99999999999998579 ) ) ;
#120 = PERSON ( 'UNSPECIFIED', 'UNSPECIFIED', 'UNSPECIFIED', ('UNSPECIFIED'), ('UNSPECIFIED'), ('UNSPECIFIED') ) ;
#121 = ORIENTED_EDGE ( 'NONE', *, *, #593, .T. ) ;
#122 = FACE_OUTER_BOUND ( 'NONE', #5, .T. ) ;
#123 = APPROVAL_STATUS ( 'not_yet_approved' ) ;
#124 = DIRECTION ( 'NONE',  ( 0.3826834323650838421, 0.000000000000000000, -0.9238795325112892920 ) ) ;
#125 = EDGE_CURVE ( 'NONE', #548, #258, #7, .T. ) ;
#126 = ORIENTED_EDGE ( 'NONE', *, *, #323, .F. ) ;
#127 = CARTESIAN_POINT ( 'NONE',  ( 51.34677421185262602, 0.1000000000000000056, -79.08658283817457857 ) ) ;
#128 = CALENDAR_DATE ( 2020, 9, 10 ) ;
#129 = CARTESIAN_POINT ( 'NONE',  ( -15.24714580894150728, 0.1000000000000000056, -4.939143717673392957E-15 ) ) ;
#130 = DIRECTION ( 'NONE',  ( 0.000000000000000000, 0.000000000000000000, 1.000000000000000000 ) ) ;
#131 = CC_DESIGN_PERSON_AND_ORGANIZATION_ASSIGNMENT ( #768, #568, ( #600 ) ) ;
#132 = ORIENTED_EDGE ( 'NONE', *, *, #593, .F. ) ;
#133 = LINE ( 'NONE', #906, #356 ) ;
#134 = VERTEX_POINT ( 'NONE', #470 ) ;
#135 = DIRECTION ( 'NONE',  ( -0.000000000000000000, 1.000000000000000000, -0.000000000000000000 ) ) ;
#136 = FACE_BOUND ( 'NONE', #472, .T. ) ;
#137 = EDGE_LOOP ( 'NONE', ( #121, #625 ) ) ;
#138 = DIRECTION ( 'NONE',  ( 0.000000000000000000, 1.000000000000000000, 0.000000000000000000 ) ) ;
#139 = VERTEX_POINT ( 'NONE', #818 ) ;
#140 = PLANE ( 'NONE',  #310 ) ;
#141 = DIRECTION ( 'NONE',  ( -0.000000000000000000, 1.000000000000000000, -0.000000000000000000 ) ) ;
#142 = VERTEX_POINT ( 'NONE', #247 ) ;
#143 = FACE_OUTER_BOUND ( 'NONE', #759, .T. ) ;
#144 = EDGE_CURVE ( 'NONE', #914, #153, #748, .T. ) ;
#145 = DIRECTION ( 'NONE',  ( 0.000000000000000000, 0.000000000000000000, 1.000000000000000000 ) ) ;
#146 = PLANE ( 'NONE',  #538 ) ;
#147 =( GEOMETRIC_REPRESENTATION_CONTEXT ( 3 ) GLOBAL_UNCERTAINTY_ASSIGNED_CONTEXT ( ( #272 ) ) GLOBAL_UNIT_ASSIGNED_CONTEXT ( ( #38, #550, #19 ) ) REPRESENTATION_CONTEXT ( 'NONE', 'WORKASPACE' ) );
#148 = ORIENTED_EDGE ( 'NONE', *, *, #282, .T. ) ;
#149 = DIRECTION ( 'NONE',  ( -0.000000000000000000, 1.000000000000000000, -0.000000000000000000 ) ) ;
#150 = CARTESIAN_POINT ( 'NONE',  ( -23.99999999999998934, 0.1000000000000000056, 9.000000000000000000 ) ) ;
#151 = PLANE ( 'NONE',  #46 ) ;
#152 = VECTOR ( 'NONE', #185, 1000.000000000000000 ) ;
#153 = VERTEX_POINT ( 'NONE', #28 ) ;
#154 = DIRECTION ( 'NONE',  ( 0.000000000000000000, -0.000000000000000000, 1.000000000000000000 ) ) ;
#155 = CARTESIAN_POINT ( 'NONE',  ( -16.93118474904561310, 0.000000000000000000, 3.999999999999998224 ) ) ;
#156 = EDGE_CURVE ( 'NONE', #780, #383, #227, .T. ) ;
#157 = ORIENTED_EDGE ( 'NONE', *, *, #200, .T. ) ;
#158 = ORIENTED_EDGE ( 'NONE', *, *, #881, .F. ) ;
#159 = PLANE ( 'NONE',  #642 ) ;
#160 = FACE_OUTER_BOUND ( 'NONE', #377, .T. ) ;
#161 = ADVANCED_FACE ( 'NONE', ( #17 ), #396, .F. ) ;
#162 = EDGE_CURVE ( 'NONE', #911, #134, #341, .T. ) ;
#163 = CC_DESIGN_APPROVAL ( #564, ( #309 ) ) ;
#164 = EDGE_LOOP ( 'NONE', ( #888, #30, #49, #687, #380, #290, #76, #523 ) ) ;
#165 = FACE_OUTER_BOUND ( 'NONE', #201, .T. ) ;
#166 = CARTESIAN_POINT ( 'NONE',  ( -15.99999999999998934, 0.000000000000000000, 4.500000000000000000 ) ) ;
#167 = PERSON_AND_ORGANIZATION_ROLE ( 'classification_officer' ) ;
#168 = AXIS2_PLACEMENT_3D ( 'NONE', #382, #893, #611 ) ;
#169 = ORIENTED_EDGE ( 'NONE', *, *, #244, .T. ) ;
#170 = CYLINDRICAL_SURFACE ( 'NONE', #386, 5.000000000000002665 ) ;
#171 = ORIENTED_EDGE ( 'NONE', *, *, #916, .T. ) ;
#172 = LINE ( 'NONE', #313, #252 ) ;
#173 = ORIENTED_EDGE ( 'NONE', *, *, #740, .T. ) ;
#174 = EDGE_CURVE ( 'NONE', #614, #638, #527, .T. ) ;
#175 = EDGE_CURVE ( 'NONE', #683, #517, #609, .T. ) ;
#176 = DIRECTION ( 'NONE',  ( 0.000000000000000000, 1.000000000000000000, 0.000000000000000000 ) ) ;
#177 = ORIENTED_EDGE ( 'NONE', *, *, #633, .T. ) ;
#178 = VECTOR ( 'NONE', #3, 1000.000000000000114 ) ;
#179 = DIRECTION ( 'NONE',  ( 0.000000000000000000, 0.000000000000000000, 1.000000000000000000 ) ) ;
#180 = ORIENTED_EDGE ( 'NONE', *, *, #869, .F. ) ;
#181 = AXIS2_PLACEMENT_3D ( 'NONE', #853, #209, #808 ) ;
#182 = DIRECTION ( 'NONE',  ( 1.000000000000000000, 0.000000000000000000, -1.224646799147353454E-16 ) ) ;
#183 = EDGE_CURVE ( 'NONE', #134, #239, #241, .T. ) ;
#184 = ORIENTED_EDGE ( 'NONE', *, *, #212, .F. ) ;
#185 = DIRECTION ( 'NONE',  ( -1.000000000000000000, 0.000000000000000000, 1.484973995188211236E-16 ) ) ;
#186 = ORIENTED_EDGE ( 'NONE', *, *, #324, .F. ) ;
#187 = SECURITY_CLASSIFICATION ( '', '', #457 ) ;
#188 = AXIS2_PLACEMENT_3D ( 'NONE', #574, #138, #61 ) ;
#189 = DIRECTION ( 'NONE',  ( 0.3826834323650840086, -0.000000000000000000, 0.9238795325112891810 ) ) ;
#190 = ORIENTED_EDGE ( 'NONE', *, *, #895, .T. ) ;
#191 = AXIS2_PLACEMENT_3D ( 'NONE', #934, #288, #639 ) ;
#192 = FACE_OUTER_BOUND ( 'NONE', #86, .T. ) ;
#193 = ADVANCED_FACE ( 'NONE', ( #306 ), #460, .F. ) ;
#194 = CYLINDRICAL_SURFACE ( 'NONE', #838, 0.9999999999999983347 ) ;
#195 = ORIENTED_EDGE ( 'NONE', *, *, #418, .F. ) ;
#196 = DIRECTION ( 'NONE',  ( 0.000000000000000000, 1.000000000000000000, 0.000000000000000000 ) ) ;
#197 = PERSON_AND_ORGANIZATION_ROLE ( 'creator' ) ;
#198 = EDGE_CURVE ( 'NONE', #719, #352, #172, .T. ) ;
#199 = CARTESIAN_POINT ( 'NONE',  ( 15.24714580894152860, 0.000000000000000000, -2.602085213965210642E-15 ) ) ;
#200 = EDGE_CURVE ( 'NONE', #849, #662, #456, .T. ) ;
#201 = EDGE_LOOP ( 'NONE', ( #883, #714, #26, #23 ) ) ;
#202 = DIRECTION ( 'NONE',  ( 0.000000000000000000, 1.000000000000000000, 0.000000000000000000 ) ) ;
#203 = FACE_OUTER_BOUND ( 'NONE', #857, .T. ) ;
#204 = VECTOR ( 'NONE', #923, 1000.000000000000000 ) ;
#205 = ORIENTED_EDGE ( 'NONE', *, *, #332, .F. ) ;
#206 = CARTESIAN_POINT ( 'NONE',  ( 16.00000000000001066, 0.1000000000000000056, 5.499999999999998224 ) ) ;
#207 = APPROVAL_ROLE ( '' ) ;
#208 = ORIENTED_EDGE ( 'NONE', *, *, #200, .F. ) ;
#209 = DIRECTION ( 'NONE',  ( -0.000000000000000000, -1.000000000000000000, -0.000000000000000000 ) ) ;
#210 = CARTESIAN_POINT ( 'NONE',  ( 46.72737654929616724, 0.000000000000000000, -91.00000000000000000 ) ) ;
#211 = ORIENTED_EDGE ( 'NONE', *, *, #467, .F. ) ;
#212 = EDGE_CURVE ( 'NONE', #861, #638, #376, .T. ) ;
#213 = DIRECTION ( 'NONE',  ( 0.000000000000000000, 0.000000000000000000, 1.000000000000000000 ) ) ;
#214 = DIRECTION ( 'NONE',  ( 0.000000000000000000, 0.000000000000000000, 1.000000000000000000 ) ) ;
#215 = FACE_BOUND ( 'NONE', #164, .T. ) ;
#216 = ORIENTED_EDGE ( 'NONE', *, *, #81, .F. ) ;
#217 = FACE_BOUND ( 'NONE', #705, .T. ) ;
#218 = DIRECTION ( 'NONE',  ( -0.000000000000000000, 1.000000000000000000, -0.000000000000000000 ) ) ;
#219 = DIRECTION ( 'NONE',  ( -1.000000000000000000, 0.000000000000000000, 1.484973995188211729E-16 ) ) ;
#220 = CIRCLE ( 'NONE', #14, 10.00000000000000888 ) ;
#221 = AXIS2_PLACEMENT_3D ( 'NONE', #66, #224, #374 ) ;
#222 = ORIENTED_EDGE ( 'NONE', *, *, #101, .T. ) ;
#223 = VECTOR ( 'NONE', #149, 1000.000000000000000 ) ;
#224 = DIRECTION ( 'NONE',  ( 0.000000000000000000, 1.000000000000000000, 0.000000000000000000 ) ) ;
#225 = DIRECTION ( 'NONE',  ( 0.000000000000000000, 0.000000000000000000, 1.000000000000000000 ) ) ;
#226 = EDGE_CURVE ( 'NONE', #142, #610, #495, .T. ) ;
#227 = CIRCLE ( 'NONE', #929, 0.9999999999999983347 ) ;
#228 = VECTOR ( 'NONE', #661, 1000.000000000000114 ) ;
#229 = VERTEX_POINT ( 'NONE', #679 ) ;
#230 = ORIENTED_EDGE ( 'NONE', *, *, #267, .T. ) ;
#231 = DIRECTION ( 'NONE',  ( -0.000000000000000000, 1.000000000000000000, -0.000000000000000000 ) ) ;
#232 = CARTESIAN_POINT ( 'NONE',  ( -19.86654347149795896, 0.000000000000000000, -3.086582838174580345 ) ) ;
#233 = COORDINATED_UNIVERSAL_TIME_OFFSET ( 1, 0, .AHEAD. ) ;
#234 = ORIENTED_EDGE ( 'NONE', *, *, #369, .T. ) ;
#235 = DIRECTION ( 'NONE',  ( 0.000000000000000000, 0.000000000000000000, -1.000000000000000000 ) ) ;
#236 = CARTESIAN_POINT ( 'NONE',  ( -15.24714580894150728, 0.000000000000000000, -4.939143717673392957E-15 ) ) ;
#237 = COORDINATED_UNIVERSAL_TIME_OFFSET ( 1, 0, .AHEAD. ) ;
#238 = VECTOR ( 'NONE', #330, 1000.000000000000000 ) ;
#239 = VERTEX_POINT ( 'NONE', #465 ) ;
#240 = LINE ( 'NONE', #732, #435 ) ;
#241 = LINE ( 'NONE', #236, #825 ) ;
#242 = AXIS2_PLACEMENT_3D ( 'NONE', #344, #907, #325 ) ;
#243 = CIRCLE ( 'NONE', #556, 10.00000000000000888 ) ;
#244 = EDGE_CURVE ( 'NONE', #229, #321, #24, .T. ) ;
#245 = VERTEX_POINT ( 'NONE', #320 ) ;
#246 = ORIENTED_EDGE ( 'NONE', *, *, #870, .T. ) ;
#247 = CARTESIAN_POINT ( 'NONE',  ( 15.24714580894152860, 0.1000000000000000056, -2.602085213965210642E-15 ) ) ;
#248 = DIRECTION ( 'NONE',  ( 0.000000000000000000, 1.000000000000000000, 0.000000000000000000 ) ) ;
#249 = ORIENTED_EDGE ( 'NONE', *, *, #8, .T. ) ;
#250 = EDGE_CURVE ( 'NONE', #278, #139, #89, .T. ) ;
#251 = DIRECTION ( 'NONE',  ( 0.000000000000000000, 0.000000000000000000, 1.000000000000000000 ) ) ;
#252 = VECTOR ( 'NONE', #605, 1000.000000000000000 ) ;
#253 = VERTEX_POINT ( 'NONE', #119 ) ;
#254 = DATE_AND_TIME ( #118, #660 ) ;
#255 = CARTESIAN_POINT ( 'NONE',  ( -46.72737654929616724, 0.000000000000000000, -80.99999999999997158 ) ) ;
#256 = ADVANCED_FACE ( 'NONE', ( #263 ), #328, .F. ) ;
#257 = CARTESIAN_POINT ( 'NONE',  ( 16.00000000000001066, 0.1000000000000000056, 4.500000000000000000 ) ) ;
#258 = VERTEX_POINT ( 'NONE', #777 ) ;
#259 = DIRECTION ( 'NONE',  ( 0.000000000000000000, 0.000000000000000000, 1.000000000000000000 ) ) ;
#260 = ORIENTED_EDGE ( 'NONE', *, *, #308, .T. ) ;
#261 = DIRECTION ( 'NONE',  ( -0.000000000000000000, -1.000000000000000000, -0.000000000000000000 ) ) ;
#262 = CIRCLE ( 'NONE', #553, 1.000000000000000000 ) ;
#263 = FACE_OUTER_BOUND ( 'NONE', #111, .T. ) ;
#264 = AXIS2_PLACEMENT_3D ( 'NONE', #257, #48, #542 ) ;
#265 = DIRECTION ( 'NONE',  ( 0.000000000000000000, -1.000000000000000000, 0.000000000000000000 ) ) ;
#266 = VECTOR ( 'NONE', #409, 1000.000000000000000 ) ;
#267 = EDGE_CURVE ( 'NONE', #588, #648, #900, .T. ) ;
#268 = AXIS2_PLACEMENT_3D ( 'NONE', #644, #520, #431 ) ;
#269 = DIRECTION ( 'NONE',  ( 1.484973995188211729E-16, -0.000000000000000000, 1.000000000000000000 ) ) ;
#270 = COORDINATED_UNIVERSAL_TIME_OFFSET ( 1, 0, .AHEAD. ) ;
#271 = LINE ( 'NONE', #846, #887 ) ;
#272 = UNCERTAINTY_MEASURE_WITH_UNIT (LENGTH_MEASURE( 1.000000000000000082E-05 ), #38, 'distance_accuracy_value', 'NONE');
#273 = ORIENTED_EDGE ( 'NONE', *, *, #250, .T. ) ;
#274 = CARTESIAN_POINT ( 'NONE',  ( 19.86654347149798383, 0.1000000000000000056, -3.086582838174581678 ) ) ;
#275 = CARTESIAN_POINT ( 'NONE',  ( 16.00000000000001066, 0.000000000000000000, 4.500000000000000000 ) ) ;
#276 = PLANE ( 'NONE',  #85 ) ;
#277 = CARTESIAN_POINT ( 'NONE',  ( -55.96617187440907060, 0.000000000000000000, -77.17316567634912872 ) ) ;
#278 = VERTEX_POINT ( 'NONE', #837 ) ;
#279 = FACE_OUTER_BOUND ( 'NONE', #518, .T. ) ;
#280 = CIRCLE ( 'NONE', #264, 0.9999999999999983347 ) ;
#281 = CARTESIAN_POINT ( 'NONE',  ( -21.55058241160205412, 0.000000000000000000, 5.913417161825432089 ) ) ;
#282 = EDGE_CURVE ( 'NONE', #352, #648, #271, .T. ) ;
#283 = CARTESIAN_POINT ( 'NONE',  ( -20.27207793864211993, 0.1000000000000000056, 9.000000000000000000 ) ) ;
#284 = CARTESIAN_POINT ( 'NONE',  ( 19.86654347149798383, 0.000000000000000000, -3.086582838174581678 ) ) ;
#285 = AXIS2_PLACEMENT_3D ( 'NONE', #166, #822, #179 ) ;
#286 = CARTESIAN_POINT ( 'NONE',  ( -16.93118474904561310, 0.1000000000000000056, 9.000000000000000000 ) ) ;
#287 = CARTESIAN_POINT ( 'NONE',  ( 46.72737654929616724, 0.000000000000000000, -91.00000000000000000 ) ) ;
#288 = DIRECTION ( 'NONE',  ( -0.9238795325112879597, -0.000000000000000000, -0.3826834323650868397 ) ) ;
#289 = CARTESIAN_POINT ( 'NONE',  ( 46.72737654929616724, 0.1000000000000000056, -80.99999999999998579 ) ) ;
#290 = ORIENTED_EDGE ( 'NONE', *, *, #250, .F. ) ;
#291 = ADVANCED_FACE ( 'NONE', ( #203 ), #194, .F. ) ;
#292 = DIRECTION ( 'NONE',  ( 0.000000000000000000, 0.000000000000000000, 1.000000000000000000 ) ) ;
#293 = DIRECTION ( 'NONE',  ( -0.000000000000000000, 1.000000000000000000, -0.000000000000000000 ) ) ;
#294 = DIRECTION ( 'NONE',  ( -1.000000000000000000, 0.000000000000000000, 1.484973995188211483E-16 ) ) ;
#295 = VERTEX_POINT ( 'NONE', #620 ) ;
#296 = ORIENTED_EDGE ( 'NONE', *, *, #156, .F. ) ;
#297 = DIRECTION ( 'NONE',  ( 0.000000000000000000, 0.000000000000000000, -1.000000000000000000 ) ) ;
#298 = ADVANCED_FACE ( 'NONE', ( #32 ), #563, .F. ) ;
#299 = DIRECTION ( 'NONE',  ( 0.000000000000000000, 1.000000000000000000, 0.000000000000000000 ) ) ;
#300 = CIRCLE ( 'NONE', #589, 0.9999999999999983347 ) ;
#301 = EDGE_LOOP ( 'NONE', ( #1, #678, #635, #905 ) ) ;
#302 = DIRECTION ( 'NONE',  ( 0.000000000000000000, 1.000000000000000000, 0.000000000000000000 ) ) ;
#303 = DIRECTION ( 'NONE',  ( 0.3826834323650868397, -0.000000000000000000, 0.9238795325112879597 ) ) ;
#304 = ORIENTED_EDGE ( 'NONE', *, *, #804, .T. ) ;
#305 = DIRECTION ( 'NONE',  ( 0.000000000000000000, 0.000000000000000000, 1.000000000000000000 ) ) ;
#306 = FACE_OUTER_BOUND ( 'NONE', #587, .T. ) ;
#307 = CALENDAR_DATE ( 2020, 9, 10 ) ;
#308 = EDGE_CURVE ( 'NONE', #683, #610, #693, .T. ) ;
#309 = PRODUCT_DEFINITION ( 'UNKNOWN', '', #511, #47 ) ;
#310 = AXIS2_PLACEMENT_3D ( 'NONE', #150, #427, #927 ) ;
#311 = EDGE_LOOP ( 'NONE', ( #398, #126, #652, #691 ) ) ;
#312 = CARTESIAN_POINT ( 'NONE',  ( -15.24714580894150728, 0.000000000000000000, -4.939143717673392957E-15 ) ) ;
#313 = CARTESIAN_POINT ( 'NONE',  ( -23.99999999999998934, 0.1000000000000000056, 6.741342079768742098E-16 ) ) ;
#314 = DATE_AND_TIME ( #307, #627 ) ;
#315 = ORIENTED_EDGE ( 'NONE', *, *, #633, .F. ) ;
#316 = EDGE_LOOP ( 'NONE', ( #34, #656, #13, #599 ) ) ;
#317 = ORIENTED_EDGE ( 'NONE', *, *, #162, .T. ) ;
#318 = EDGE_CURVE ( 'NONE', #680, #588, #243, .T. ) ;
#319 = COORDINATED_UNIVERSAL_TIME_OFFSET ( 1, 0, .AHEAD. ) ;
#320 = CARTESIAN_POINT ( 'NONE',  ( 16.00000000000001066, 0.000000000000000000, 5.499999999999998224 ) ) ;
#321 = VERTEX_POINT ( 'NONE', #757 ) ;
#322 = AXIS2_PLACEMENT_3D ( 'NONE', #726, #364, #730 ) ;
#323 = EDGE_CURVE ( 'NONE', #737, #809, #830, .T. ) ;
#324 = EDGE_CURVE ( 'NONE', #849, #444, #468, .T. ) ;
#325 = DIRECTION ( 'NONE',  ( 0.3826834323650840641, 0.000000000000000000, 0.9238795325112890700 ) ) ;
#326 = DIRECTION ( 'NONE',  ( -0.000000000000000000, -1.000000000000000000, -0.000000000000000000 ) ) ;
#327 = ORIENTED_EDGE ( 'NONE', *, *, #895, .F. ) ;
#328 = PLANE ( 'NONE',  #242 ) ;
#329 = EDGE_LOOP ( 'NONE', ( #741, #478, #552, #249 ) ) ;
#330 = DIRECTION ( 'NONE',  ( -0.000000000000000000, 1.000000000000000000, -0.000000000000000000 ) ) ;
#331 = CARTESIAN_POINT ( 'NONE',  ( 19.86654347149798383, 0.000000000000000000, -3.086582838174581678 ) ) ;
#332 = EDGE_CURVE ( 'NONE', #239, #142, #486, .T. ) ;
#333 = EDGE_CURVE ( 'NONE', #775, #809, #774, .T. ) ;
#334 = EDGE_LOOP ( 'NONE', ( #216, #799, #658, #190 ) ) ;
#335 = CIRCLE ( 'NONE', #848, 0.9999999999999983347 ) ;
#336 = CARTESIAN_POINT ( 'NONE',  ( 46.72737654929618856, 0.1000000000000000056, -86.00000000000000000 ) ) ;
#337 = AXIS2_PLACEMENT_3D ( 'NONE', #501, #196, #213 ) ;
#338 = DIRECTION ( 'NONE',  ( -0.9238795325112892920, 0.000000000000000000, -0.3826834323650838976 ) ) ;
#339 = DIRECTION ( 'NONE',  ( -0.000000000000000000, 1.000000000000000000, -0.000000000000000000 ) ) ;
#340 = ORIENTED_EDGE ( 'NONE', *, *, #937, .T. ) ;
#341 = CIRCLE ( 'NONE', #466, 5.000000000000001776 ) ;
#342 = AXIS2_PLACEMENT_3D ( 'NONE', #45, #629, #400 ) ;
#343 = DATE_TIME_ROLE ( 'creation_date' ) ;
#344 = CARTESIAN_POINT ( 'NONE',  ( -19.86654347149796251, 0.000000000000000000, -3.086582838174577237 ) ) ;
#345 = EDGE_LOOP ( 'NONE', ( #632, #760, #469, #394 ) ) ;
#346 = DIRECTION ( 'NONE',  ( 0.000000000000000000, 0.000000000000000000, 1.000000000000000000 ) ) ;
#347 = EDGE_CURVE ( 'NONE', #662, #543, #515, .T. ) ;
#348 = MECHANICAL_CONTEXT ( 'NONE', #933, 'mechanical' ) ;
#349 = ORIENTED_EDGE ( 'NONE', *, *, #804, .F. ) ;
#350 = LINE ( 'NONE', #355, #228 ) ;
#351 = FACE_OUTER_BOUND ( 'NONE', #828, .T. ) ;
#352 = VERTEX_POINT ( 'NONE', #696 ) ;
#353 = CARTESIAN_POINT ( 'NONE',  ( -16.93118474904561310, 0.000000000000000000, 9.000000000000000000 ) ) ;
#354 = CC_DESIGN_SECURITY_CLASSIFICATION ( #187, ( #511 ) ) ;
#355 = CARTESIAN_POINT ( 'NONE',  ( -19.86654347149796251, 0.000000000000000000, -3.086582838174577237 ) ) ;
#356 = VECTOR ( 'NONE', #482, 1000.000000000000000 ) ;
#357 = LINE ( 'NONE', #718, #204 ) ;
#358 = ORIENTED_EDGE ( 'NONE', *, *, #282, .F. ) ;
#359 = CARTESIAN_POINT ( 'NONE',  ( -46.72737654929618856, 0.1000000000000000056, -80.99999999999997158 ) ) ;
#360 = AXIS2_PLACEMENT_3D ( 'NONE', #67, #940, #145 ) ;
#361 = LINE ( 'NONE', #63, #604 ) ;
#362 = CYLINDRICAL_SURFACE ( 'NONE', #671, 5.000000000000004441 ) ;
#363 = ORIENTED_EDGE ( 'NONE', *, *, #892, .F. ) ;
#364 = DIRECTION ( 'NONE',  ( -0.000000000000000000, 1.000000000000000000, -0.000000000000000000 ) ) ;
#365 = FACE_OUTER_BOUND ( 'NONE', #329, .T. ) ;
#366 = CARTESIAN_POINT ( 'NONE',  ( 55.96617187440907060, 0.000000000000000000, -77.17316567634914293 ) ) ;
#367 = ORIENTED_EDGE ( 'NONE', *, *, #467, .T. ) ;
#368 = EDGE_CURVE ( 'NONE', #96, #142, #634, .T. ) ;
#369 = EDGE_CURVE ( 'NONE', #918, #253, #685, .T. ) ;
#370 = ORIENTED_EDGE ( 'NONE', *, *, #646, .F. ) ;
#371 = CARTESIAN_POINT ( 'NONE',  ( 46.72737654929616724, 0.000000000000000000, -80.99999999999998579 ) ) ;
#372 = CARTESIAN_POINT ( 'NONE',  ( 5.510910596163088569E-16, 0.1000000000000000056, 5.500000000000000000 ) ) ;
#373 = ORIENTED_EDGE ( 'NONE', *, *, #728, .F. ) ;
#374 = DIRECTION ( 'NONE',  ( 0.000000000000000000, 0.000000000000000000, 1.000000000000000000 ) ) ;
#375 = LINE ( 'NONE', #816, #663 ) ;
#376 = CIRCLE ( 'NONE', #899, 4.999999999999999112 ) ;
#377 = EDGE_LOOP ( 'NONE', ( #894, #205, #82, #494 ) ) ;
#378 = CARTESIAN_POINT ( 'NONE',  ( -15.99999999999998934, 0.000000000000000000, 4.500000000000000000 ) ) ;
#379 = EDGE_CURVE ( 'NONE', #743, #548, #591, .T. ) ;
#380 = ORIENTED_EDGE ( 'NONE', *, *, #684, .F. ) ;
#381 = LINE ( 'NONE', #530, #35 ) ;
#382 = CARTESIAN_POINT ( 'NONE',  ( 19.86654347149798383, 0.000000000000000000, -3.086582838174581678 ) ) ;
#383 = VERTEX_POINT ( 'NONE', #917 ) ;
#384 = AXIS2_PLACEMENT_3D ( 'NONE', #864, #571, #640 ) ;
#385 = DIRECTION ( 'NONE',  ( 0.000000000000000000, 0.000000000000000000, -1.000000000000000000 ) ) ;
#386 = AXIS2_PLACEMENT_3D ( 'NONE', #88, #450, #16 ) ;
#387 = VECTOR ( 'NONE', #843, 1000.000000000000000 ) ;
#388 = EDGE_CURVE ( 'NONE', #245, #295, #764, .T. ) ;
#389 = LINE ( 'NONE', #393, #731 ) ;
#390 = ORIENTED_EDGE ( 'NONE', *, *, #418, .T. ) ;
#391 = APPROVAL_ROLE ( '' ) ;
#392 = CARTESIAN_POINT ( 'NONE',  ( 15.24714580894152860, 0.1000000000000000056, -5.000000000000005329 ) ) ;
#393 = CARTESIAN_POINT ( 'NONE',  ( 46.72737654929616724, 0.1000000000000000056, -91.00000000000000000 ) ) ;
#394 = ORIENTED_EDGE ( 'NONE', *, *, #323, .T. ) ;
#395 = PRODUCT_RELATED_PRODUCT_CATEGORY ( 'detail', '', ( #600 ) ) ;
#396 = PLANE ( 'NONE',  #168 ) ;
#397 = DIRECTION ( 'NONE',  ( -0.000000000000000000, -1.000000000000000000, -0.000000000000000000 ) ) ;
#398 = ORIENTED_EDGE ( 'NONE', *, *, #333, .T. ) ;
#399 = CIRCLE ( 'NONE', #924, 10.00000000000000888 ) ;
#400 = DIRECTION ( 'NONE',  ( 0.000000000000000000, 0.000000000000000000, 1.000000000000000000 ) ) ;
#401 = DIRECTION ( 'NONE',  ( 0.000000000000000000, 1.000000000000000000, -0.000000000000000000 ) ) ;
#402 = AXIS2_PLACEMENT_3D ( 'NONE', #654, #796, #876 ) ;
#403 = ORIENTED_EDGE ( 'NONE', *, *, #506, .T. ) ;
#404 = LINE ( 'NONE', #336, #112 ) ;
#405 = EDGE_CURVE ( 'NONE', #253, #464, #722, .T. ) ;
#406 = DIRECTION ( 'NONE',  ( -0.3826834323650838976, 0.000000000000000000, 0.9238795325112892920 ) ) ;
#407 = EDGE_CURVE ( 'NONE', #543, #662, #105, .T. ) ;
#408 = CARTESIAN_POINT ( 'NONE',  ( 46.72737654929618856, 0.000000000000000000, -86.00000000000000000 ) ) ;
#409 = DIRECTION ( 'NONE',  ( -0.000000000000000000, -1.000000000000000000, -0.000000000000000000 ) ) ;
#410 = DIRECTION ( 'NONE',  ( -0.3826834323650840086, 0.000000000000000000, -0.9238795325112891810 ) ) ;
#411 = APPROVAL_DATE_TIME ( #425, #564 ) ;
#412 = DIRECTION ( 'NONE',  ( 0.000000000000000000, 1.000000000000000000, 0.000000000000000000 ) ) ;
#413 = ORIENTED_EDGE ( 'NONE', *, *, #827, .T. ) ;
#414 = CARTESIAN_POINT ( 'NONE',  ( 5.510910596163088569E-16, 0.000000000000000000, 5.500000000000000000 ) ) ;
#415 = COORDINATED_UNIVERSAL_TIME_OFFSET ( 1, 0, .AHEAD. ) ;
#416 = CARTESIAN_POINT ( 'NONE',  ( 46.72737654929618856, 0.000000000000000000, -86.00000000000000000 ) ) ;
#417 = LINE ( 'NONE', #55, #266 ) ;
#418 = EDGE_CURVE ( 'NONE', #488, #911, #350, .T. ) ;
#419 = DIRECTION ( 'NONE',  ( 0.000000000000000000, 1.000000000000000000, 0.000000000000000000 ) ) ;
#420 = ORIENTED_EDGE ( 'NONE', *, *, #81, .T. ) ;
#421 = FACE_OUTER_BOUND ( 'NONE', #817, .T. ) ;
#422 = DIRECTION ( 'NONE',  ( 0.000000000000000000, 1.000000000000000000, 0.000000000000000000 ) ) ;
#423 = ORIENTED_EDGE ( 'NONE', *, *, #125, .F. ) ;
#424 = DIRECTION ( 'NONE',  ( 0.000000000000000000, 0.000000000000000000, -1.000000000000000000 ) ) ;
#425 = DATE_AND_TIME ( #128, #910 ) ;
#426 = EDGE_LOOP ( 'NONE', ( #841, #2, #733, #260 ) ) ;
#427 = DIRECTION ( 'NONE',  ( -1.084202172485504434E-16, 0.000000000000000000, -1.000000000000000000 ) ) ;
#428 = CARTESIAN_POINT ( 'NONE',  ( 46.72737654929618856, 0.000000000000000000, -80.99999999999998579 ) ) ;
#429 = ORIENTED_EDGE ( 'NONE', *, *, #904, .T. ) ;
#430 = CARTESIAN_POINT ( 'NONE',  ( -21.55058241160205412, 0.1000000000000000056, 5.913417161825432977 ) ) ;
#431 = DIRECTION ( 'NONE',  ( 0.000000000000000000, 0.000000000000000000, 1.000000000000000000 ) ) ;
#432 = CIRCLE ( 'NONE', #188, 4.999999999999999112 ) ;
#433 = CARTESIAN_POINT ( 'NONE',  ( 16.00000000000001066, 0.1000000000000000056, 3.500000000000001776 ) ) ;
#434 = ORIENTED_EDGE ( 'NONE', *, *, #684, .T. ) ;
#435 = VECTOR ( 'NONE', #84, 1000.000000000000000 ) ;
#436 = LINE ( 'NONE', #721, #551 ) ;
#437 = VECTOR ( 'NONE', #135, 1000.000000000000000 ) ;
#438 = CARTESIAN_POINT ( 'NONE',  ( 5.510910596163088569E-16, 0.000000000000000000, 5.500000000000000000 ) ) ;
#439 = DIRECTION ( 'NONE',  ( -0.000000000000000000, -1.000000000000000000, -0.000000000000000000 ) ) ;
#440 = ADVANCED_FACE ( 'NONE', ( #365 ), #592, .T. ) ;
#441 = ORIENTED_EDGE ( 'NONE', *, *, #102, .F. ) ;
#442 = CYLINDRICAL_SURFACE ( 'NONE', #322, 1.000000000000000000 ) ;
#443 = CARTESIAN_POINT ( 'NONE',  ( 51.34677421185262602, 0.000000000000000000, -79.08658283817457857 ) ) ;
#444 = VERTEX_POINT ( 'NONE', #438 ) ;
#445 = ORIENTED_EDGE ( 'NONE', *, *, #477, .F. ) ;
#446 = FACE_BOUND ( 'NONE', #766, .T. ) ;
#447 = DIRECTION ( 'NONE',  ( 1.000000000000000000, 0.000000000000000000, -1.224646799147353454E-16 ) ) ;
#448 = EDGE_CURVE ( 'NONE', #321, #737, #361, .T. ) ;
#449 = ORIENTED_EDGE ( 'NONE', *, *, #69, .T. ) ;
#450 = DIRECTION ( 'NONE',  ( -0.000000000000000000, 1.000000000000000000, -0.000000000000000000 ) ) ;
#451 = VECTOR ( 'NONE', #525, 1000.000000000000000 ) ;
#452 = DIRECTION ( 'NONE',  ( 0.000000000000000000, 1.000000000000000000, -0.000000000000000000 ) ) ;
#453 = ORIENTED_EDGE ( 'NONE', *, *, #405, .F. ) ;
#454 = DIRECTION ( 'NONE',  ( 0.000000000000000000, 0.000000000000000000, 1.000000000000000000 ) ) ;
#455 = ORIENTED_EDGE ( 'NONE', *, *, #781, .F. ) ;
#456 = LINE ( 'NONE', #889, #779 ) ;
#457 = SECURITY_CLASSIFICATION_LEVEL ( 'unclassified' ) ;
#458 = ORIENTED_EDGE ( 'NONE', *, *, #675, .T. ) ;
#459 = ADVANCED_FACE ( 'NONE', ( #859 ), #74, .T. ) ;
#460 = CYLINDRICAL_SURFACE ( 'NONE', #285, 0.9999999999999983347 ) ;
#461 = SHAPE_DEFINITION_REPRESENTATION ( #882, #539 ) ;
#462 = CC_DESIGN_APPROVAL ( #536, ( #511 ) ) ;
#463 = VECTOR ( 'NONE', #514, 1000.000000000000000 ) ;
#464 = VERTEX_POINT ( 'NONE', #78 ) ;
#465 = CARTESIAN_POINT ( 'NONE',  ( 15.24714580894152860, 0.000000000000000000, -2.602085213965210642E-15 ) ) ;
#466 = AXIS2_PLACEMENT_3D ( 'NONE', #110, #897, #598 ) ;
#467 = EDGE_CURVE ( 'NONE', #805, #565, #677, .T. ) ;
#468 = CIRCLE ( 'NONE', #913, 1.000000000000000000 ) ;
#469 = ORIENTED_EDGE ( 'NONE', *, *, #740, .F. ) ;
#470 = CARTESIAN_POINT ( 'NONE',  ( -15.24714580894150728, 0.000000000000000000, -4.939143717673392957E-15 ) ) ;
#471 = CARTESIAN_POINT ( 'NONE',  ( 21.55058241160207544, 0.000000000000000000, 5.913417161825428536 ) ) ;
#472 = EDGE_LOOP ( 'NONE', ( #327, #211 ) ) ;
#473 = DIRECTION ( 'NONE',  ( 0.000000000000000000, 1.000000000000000000, -0.000000000000000000 ) ) ;
#474 = CARTESIAN_POINT ( 'NONE',  ( 46.72737654929618856, 0.000000000000000000, -86.00000000000000000 ) ) ;
#475 = ORIENTED_EDGE ( 'NONE', *, *, #174, .T. ) ;
#476 = AXIS2_PLACEMENT_3D ( 'NONE', #789, #643, #410 ) ;
#477 = EDGE_CURVE ( 'NONE', #911, #139, #651, .T. ) ;
#478 = ORIENTED_EDGE ( 'NONE', *, *, #916, .F. ) ;
#479 = DIRECTION ( 'NONE',  ( -0.000000000000000000, -1.000000000000000000, -0.000000000000000000 ) ) ;
#480 = VECTOR ( 'NONE', #832, 1000.000000000000000 ) ;
#481 = ORIENTED_EDGE ( 'NONE', *, *, #101, .F. ) ;
#482 = DIRECTION ( 'NONE',  ( -0.000000000000000000, 1.000000000000000000, -0.000000000000000000 ) ) ;
#483 = CARTESIAN_POINT ( 'NONE',  ( 55.96617187440907060, 0.1000000000000000056, -77.17316567634914293 ) ) ;
#484 = ORIENTED_EDGE ( 'NONE', *, *, #835, .T. ) ;
#485 = CARTESIAN_POINT ( 'NONE',  ( 46.72737654929618856, 0.1000000000000000056, -86.00000000000000000 ) ) ;
#486 = LINE ( 'NONE', #199, #800 ) ;
#487 = ADVANCED_FACE ( 'NONE', ( #421 ), #708, .F. ) ;
#488 = VERTEX_POINT ( 'NONE', #802 ) ;
#489 = VECTOR ( 'NONE', #231, 1000.000000000000000 ) ;
#490 = FACE_OUTER_BOUND ( 'NONE', #301, .T. ) ;
#491 = DIRECTION ( 'NONE',  ( -0.000000000000000000, 1.000000000000000000, -0.000000000000000000 ) ) ;
#492 = ADVANCED_FACE ( 'NONE', ( #584 ), #871, .F. ) ;
#493 = EDGE_CURVE ( 'NONE', #809, #772, #720, .T. ) ;
#494 = ORIENTED_EDGE ( 'NONE', *, *, #25, .T. ) ;
#495 = CIRCLE ( 'NONE', #815, 5.000000000000003553 ) ;
#496 = CYLINDRICAL_SURFACE ( 'NONE', #793, 4.999999999999990230 ) ;
#497 = ORIENTED_EDGE ( 'NONE', *, *, #198, .F. ) ;
#498 = DIRECTION ( 'NONE',  ( 0.000000000000000000, 1.000000000000000000, 0.000000000000000000 ) ) ;
#499 = DIRECTION ( 'NONE',  ( 0.000000000000000000, 0.000000000000000000, 1.000000000000000000 ) ) ;
#500 = EDGE_LOOP ( 'NONE', ( #475, #413, #423, #540 ) ) ;
#501 = CARTESIAN_POINT ( 'NONE',  ( 46.72737654929618856, 0.1000000000000000056, -80.99999999999998579 ) ) ;
#502 = PLANE ( 'NONE',  #476 ) ;
#503 = CARTESIAN_POINT ( 'NONE',  ( 21.55058241160207544, 0.000000000000000000, 5.913417161825429424 ) ) ;
#504 = EDGE_LOOP ( 'NONE', ( #208, #132, #177, #21 ) ) ;
#505 = FACE_BOUND ( 'NONE', #137, .T. ) ;
#506 = EDGE_CURVE ( 'NONE', #614, #831, #117, .T. ) ;
#507 = CC_DESIGN_PERSON_AND_ORGANIZATION_ASSIGNMENT ( #559, #197, ( #309 ) ) ;
#508 = CARTESIAN_POINT ( 'NONE',  ( 5.510910596163088569E-16, 0.1000000000000000056, 4.500000000000000000 ) ) ;
#509 = CIRCLE ( 'NONE', #337, 5.000000000000004441 ) ;
#510 = CARTESIAN_POINT ( 'NONE',  ( 6.735557395310442023E-16, 0.000000000000000000, 3.499999999999999556 ) ) ;
#511 = PRODUCT_DEFINITION_FORMATION_WITH_SPECIFIED_SOURCE ( 'ANY', '', #600, .NOT_KNOWN. ) ;
#512 = ORIENTED_EDGE ( 'NONE', *, *, #318, .F. ) ;
#513 = VECTOR ( 'NONE', #601, 1000.000000000000000 ) ;
#514 = DIRECTION ( 'NONE',  ( -0.000000000000000000, 1.000000000000000000, -0.000000000000000000 ) ) ;
#515 = CIRCLE ( 'NONE', #704, 1.000000000000000000 ) ;
#516 = DIRECTION ( 'NONE',  ( -0.000000000000000000, -1.000000000000000000, -0.000000000000000000 ) ) ;
#517 = VERTEX_POINT ( 'NONE', #443 ) ;
#518 = EDGE_LOOP ( 'NONE', ( #186, #157, #535, #315 ) ) ;
#519 = CARTESIAN_POINT ( 'NONE',  ( 55.96617187440907060, 0.1000000000000000056, -77.17316567634914293 ) ) ;
#520 = DIRECTION ( 'NONE',  ( 0.000000000000000000, 1.000000000000000000, 0.000000000000000000 ) ) ;
#521 = APPROVAL_DATE_TIME ( #314, #9 ) ;
#522 = ADVANCED_FACE ( 'NONE', ( #279 ), #863, .F. ) ;
#523 = ORIENTED_EDGE ( 'NONE', *, *, #674, .F. ) ;
#524 = MANIFOLD_SOLID_BREP ( 'Fillet1', #798 ) ;
#525 = DIRECTION ( 'NONE',  ( 1.000000000000000000, 0.000000000000000000, -1.084202172485504434E-16 ) ) ;
#526 = AXIS2_PLACEMENT_3D ( 'NONE', #785, #218, #570 ) ;
#527 = LINE ( 'NONE', #673, #703 ) ;
#528 = APPROVAL_STATUS ( 'not_yet_approved' ) ;
#529 = ORIENTED_EDGE ( 'NONE', *, *, #835, .F. ) ;
#530 = CARTESIAN_POINT ( 'NONE',  ( -42.28004015017787509, 0.1000000000000000056, -44.13192085128466857 ) ) ;
#531 = AXIS2_PLACEMENT_3D ( 'NONE', #921, #498, #225 ) ;
#532 = CARTESIAN_POINT ( 'NONE',  ( 0.000000000000000000, 0.000000000000000000, 0.000000000000000000 ) ) ;
#533 = ORIENTED_EDGE ( 'NONE', *, *, #781, .T. ) ;
#534 = CARTESIAN_POINT ( 'NONE',  ( -15.99999999999998934, 0.000000000000000000, 4.500000000000000000 ) ) ;
#535 = ORIENTED_EDGE ( 'NONE', *, *, #347, .T. ) ;
#536 = APPROVAL ( #761, 'UNSPECIFIED' ) ;
#537 = DIRECTION ( 'NONE',  ( 0.000000000000000000, 0.000000000000000000, 1.000000000000000000 ) ) ;
#538 = AXIS2_PLACEMENT_3D ( 'NONE', #289, #422, #645 ) ;
#539 = ADVANCED_BREP_SHAPE_REPRESENTATION ( 'middle_seam_outer', ( #524, #742 ), #147 ) ;
#540 = ORIENTED_EDGE ( 'NONE', *, *, #646, .T. ) ;
#541 = DIRECTION ( 'NONE',  ( -2.081668171172168908E-15, 0.000000000000000000, 1.000000000000000000 ) ) ;
#542 = DIRECTION ( 'NONE',  ( 0.000000000000000000, 0.000000000000000000, 1.000000000000000000 ) ) ;
#543 = VERTEX_POINT ( 'NONE', #372 ) ;
#544 = PERSON_AND_ORGANIZATION ( #120, #566 ) ;
#545 = CARTESIAN_POINT ( 'NONE',  ( 24.00000000000001066, 0.000000000000000000, -5.204170427930421283E-15 ) ) ;
#546 = ADVANCED_FACE ( 'NONE', ( #4 ), #140, .F. ) ;
#547 = DIRECTION ( 'NONE',  ( -0.000000000000000000, 1.000000000000000000, -0.000000000000000000 ) ) ;
#548 = VERTEX_POINT ( 'NONE', #286 ) ;
#549 = CARTESIAN_POINT ( 'NONE',  ( -23.99999999999998934, 0.000000000000000000, 6.741342079768742098E-16 ) ) ;
#550 =( NAMED_UNIT ( * ) PLANE_ANGLE_UNIT ( ) SI_UNIT ( $, .RADIAN. ) );
#551 = VECTOR ( 'NONE', #653, 1000.000000000000227 ) ;
#552 = ORIENTED_EDGE ( 'NONE', *, *, #938, .F. ) ;
#553 = AXIS2_PLACEMENT_3D ( 'NONE', #695, #202, #926 ) ;
#554 = CARTESIAN_POINT ( 'NONE',  ( -23.99999999999998934, 0.000000000000000000, 6.741342079768742098E-16 ) ) ;
#555 = CARTESIAN_POINT ( 'NONE',  ( -46.72737654929616724, 0.1000000000000000056, -80.99999999999997158 ) ) ;
#556 = AXIS2_PLACEMENT_3D ( 'NONE', #255, #473, #560 ) ;
#557 = LINE ( 'NONE', #670, #513 ) ;
#558 = ADVANCED_FACE ( 'NONE', ( #575 ), #502, .F. ) ;
#559 = PERSON_AND_ORGANIZATION ( #120, #566 ) ;
#560 = DIRECTION ( 'NONE',  ( 0.000000000000000000, 0.000000000000000000, -1.000000000000000000 ) ) ;
#561 = ORIENTED_EDGE ( 'NONE', *, *, #615, .T. ) ;
#562 = LINE ( 'NONE', #622, #758 ) ;
#563 = PLANE ( 'NONE',  #649 ) ;
#564 = APPROVAL ( #123, 'UNSPECIFIED' ) ;
#565 = VERTEX_POINT ( 'NONE', #206 ) ;
#566 = ORGANIZATION ( 'UNSPECIFIED', 'UNSPECIFIED', '' ) ;
#567 = LINE ( 'NONE', #414, #238 ) ;
#568 = PERSON_AND_ORGANIZATION_ROLE ( 'design_owner' ) ;
#569 = ORIENTED_EDGE ( 'NONE', *, *, #36, .T. ) ;
#570 = DIRECTION ( 'NONE',  ( 0.000000000000000000, 0.000000000000000000, 1.000000000000000000 ) ) ;
#571 = DIRECTION ( 'NONE',  ( -0.000000000000000000, 1.000000000000000000, -0.000000000000000000 ) ) ;
#572 = ORIENTED_EDGE ( 'NONE', *, *, #739, .T. ) ;
#573 = AXIS2_PLACEMENT_3D ( 'NONE', #886, #176, #251 ) ;
#574 = CARTESIAN_POINT ( 'NONE',  ( 16.93118474904563797, 0.1000000000000000056, 3.999999999999994671 ) ) ;
#575 = FACE_OUTER_BOUND ( 'NONE', #806, .T. ) ;
#576 = DIRECTION ( 'NONE',  ( -1.484973995188211483E-16, 0.000000000000000000, -1.000000000000000000 ) ) ;
#577 = ORIENTED_EDGE ( 'NONE', *, *, #125, .T. ) ;
#578 = CARTESIAN_POINT ( 'NONE',  ( 16.00000000000001066, 0.000000000000000000, 5.499999999999998224 ) ) ;
#579 = DIRECTION ( 'NONE',  ( 0.3826834323650838421, 0.000000000000000000, -0.9238795325112892920 ) ) ;
#580 = FACE_BOUND ( 'NONE', #936, .T. ) ;
#581 = ORIENTED_EDGE ( 'NONE', *, *, #608, .F. ) ;
#582 = FACE_OUTER_BOUND ( 'NONE', #334, .T. ) ;
#583 = VECTOR ( 'NONE', #219, 1000.000000000000000 ) ;
#584 = FACE_OUTER_BOUND ( 'NONE', #877, .T. ) ;
#585 = CIRCLE ( 'NONE', #626, 5.000000000000001776 ) ;
#586 = LINE ( 'NONE', #778, #908 ) ;
#587 = EDGE_LOOP ( 'NONE', ( #180, #296, #340, #246 ) ) ;
#588 = VERTEX_POINT ( 'NONE', #277 ) ;
#589 = AXIS2_PLACEMENT_3D ( 'NONE', #378, #668, #454 ) ;
#590 = CARTESIAN_POINT ( 'NONE',  ( -21.55058241160205057, 0.1000000000000000056, 5.913417161825446300 ) ) ;
#591 = CIRCLE ( 'NONE', #342, 4.999999999999999112 ) ;
#592 = CYLINDRICAL_SURFACE ( 'NONE', #181, 10.00000000000000888 ) ;
#593 = EDGE_CURVE ( 'NONE', #444, #849, #262, .T. ) ;
#594 = ORIENTED_EDGE ( 'NONE', *, *, #8, .F. ) ;
#595 = CARTESIAN_POINT ( 'NONE',  ( 24.00000000000001066, 0.000000000000000000, -5.204170427930421283E-15 ) ) ;
#596 = PLANE ( 'NONE',  #630 ) ;
#597 = EDGE_CURVE ( 'NONE', #707, #603, #509, .T. ) ;
#598 = DIRECTION ( 'NONE',  ( 0.000000000000000000, 0.000000000000000000, 1.000000000000000000 ) ) ;
#599 = ORIENTED_EDGE ( 'NONE', *, *, #937, .F. ) ;
#600 = PRODUCT ( 'middle_seam_outer', 'middle_seam_outer', '', ( #348 ) ) ;
#601 = DIRECTION ( 'NONE',  ( -0.000000000000000000, 1.000000000000000000, -0.000000000000000000 ) ) ;
#602 = CIRCLE ( 'NONE', #744, 4.999999999999990230 ) ;
#603 = VERTEX_POINT ( 'NONE', #485 ) ;
#604 = VECTOR ( 'NONE', #579, 999.9999999999998863 ) ;
#605 = DIRECTION ( 'NONE',  ( 0.3826834323650840086, -0.000000000000000000, 0.9238795325112891810 ) ) ;
#606 = EDGE_CURVE ( 'NONE', #239, #683, #867, .T. ) ;
#607 = ORIENTED_EDGE ( 'NONE', *, *, #212, .T. ) ;
#608 = EDGE_CURVE ( 'NONE', #258, #229, #432, .T. ) ;
#609 = LINE ( 'NONE', #880, #20 ) ;
#610 = VERTEX_POINT ( 'NONE', #274 ) ;
#611 = DIRECTION ( 'NONE',  ( 0.3826834323650836756, 0.000000000000000000, -0.9238795325112891810 ) ) ;
#612 = APPROVAL_PERSON_ORGANIZATION ( #12, #9, #812 ) ;
#613 = CARTESIAN_POINT ( 'NONE',  ( -15.99999999999998934, 0.1000000000000000056, 4.500000000000000000 ) ) ;
#614 = VERTEX_POINT ( 'NONE', #353 ) ;
#615 = EDGE_CURVE ( 'NONE', #517, #918, #15, .T. ) ;
#616 = DIRECTION ( 'NONE',  ( 0.000000000000000000, 1.000000000000000000, 0.000000000000000000 ) ) ;
#617 = CC_DESIGN_DATE_AND_TIME_ASSIGNMENT ( #94, #79, ( #187 ) ) ;
#618 = ORIENTED_EDGE ( 'NONE', *, *, #25, .F. ) ;
#619 = PERSON_AND_ORGANIZATION ( #120, #566 ) ;
#620 = CARTESIAN_POINT ( 'NONE',  ( 16.00000000000001066, 0.000000000000000000, 3.500000000000001776 ) ) ;
#621 = ORIENTED_EDGE ( 'NONE', *, *, #379, .F. ) ;
#622 = CARTESIAN_POINT ( 'NONE',  ( -16.93118474904561310, 0.000000000000000000, 8.999999999999998224 ) ) ;
#623 = DIRECTION ( 'NONE',  ( 0.3826834323650840086, -0.000000000000000000, 0.9238795325112890700 ) ) ;
#624 = VECTOR ( 'NONE', #141, 1000.000000000000000 ) ;
#625 = ORIENTED_EDGE ( 'NONE', *, *, #324, .T. ) ;
#626 = AXIS2_PLACEMENT_3D ( 'NONE', #919, #692, #40 ) ;
#627 = LOCAL_TIME ( 16, 0, 28.00000000000000000, #233 ) ;
#628 = PLANE ( 'NONE',  #884 ) ;
#629 = DIRECTION ( 'NONE',  ( 0.000000000000000000, 1.000000000000000000, 0.000000000000000000 ) ) ;
#630 = AXIS2_PLACEMENT_3D ( 'NONE', #312, #885, #447 ) ;
#631 = AXIS2_PLACEMENT_3D ( 'NONE', #508, #299, #717 ) ;
#632 = ORIENTED_EDGE ( 'NONE', *, *, #493, .T. ) ;
#633 = EDGE_CURVE ( 'NONE', #444, #543, #567, .T. ) ;
#634 = LINE ( 'NONE', #129, #480 ) ;
#635 = ORIENTED_EDGE ( 'NONE', *, *, #50, .F. ) ;
#636 = DIRECTION ( 'NONE',  ( -0.000000000000000000, 1.000000000000000000, -0.000000000000000000 ) ) ;
#637 = APPLICATION_PROTOCOL_DEFINITION ( 'international standard', 'config_control_design', 1994, #756 ) ;
#638 = VERTEX_POINT ( 'NONE', #700 ) ;
#639 = DIRECTION ( 'NONE',  ( 0.000000000000000000, -1.000000000000000000, 0.000000000000000000 ) ) ;
#640 = DIRECTION ( 'NONE',  ( 0.000000000000000000, 0.000000000000000000, 1.000000000000000000 ) ) ;
#641 = EDGE_LOOP ( 'NONE', ( #712, #453, #754, #109 ) ) ;
#642 = AXIS2_PLACEMENT_3D ( 'NONE', #371, #939, #154 ) ;
#643 = DIRECTION ( 'NONE',  ( 0.9238795325112891810, 0.000000000000000000, -0.3826834323650840086 ) ) ;
#644 = CARTESIAN_POINT ( 'NONE',  ( 16.00000000000001066, 0.1000000000000000056, 4.500000000000000000 ) ) ;
#645 = DIRECTION ( 'NONE',  ( 0.000000000000000000, -0.000000000000000000, 1.000000000000000000 ) ) ;
#646 = EDGE_CURVE ( 'NONE', #548, #614, #562, .T. ) ;
#647 = VECTOR ( 'NONE', #623, 1000.000000000000114 ) ;
#648 = VERTEX_POINT ( 'NONE', #554 ) ;
#649 = AXIS2_PLACEMENT_3D ( 'NONE', #41, #338, #406 ) ;
#650 = CARTESIAN_POINT ( 'NONE',  ( -55.96617187440907060, 0.1000000000000000056, -77.17316567634912872 ) ) ;
#651 = LINE ( 'NONE', #232, #930 ) ;
#652 = ORIENTED_EDGE ( 'NONE', *, *, #448, .F. ) ;
#653 = DIRECTION ( 'NONE',  ( 0.3826834323650836756, 0.000000000000000000, -0.9238795325112891810 ) ) ;
#654 = CARTESIAN_POINT ( 'NONE',  ( 46.72737654929616724, 0.1000000000000000056, -80.99999999999998579 ) ) ;
#655 = FACE_BOUND ( 'NONE', #819, .T. ) ;
#656 = ORIENTED_EDGE ( 'NONE', *, *, #869, .T. ) ;
#657 = ADVANCED_FACE ( 'NONE', ( #490 ), #496, .F. ) ;
#658 = ORIENTED_EDGE ( 'NONE', *, *, #728, .T. ) ;
#659 = CYLINDRICAL_SURFACE ( 'NONE', #792, 0.9999999999999983347 ) ;
#660 = LOCAL_TIME ( 16, 0, 28.00000000000000000, #319 ) ;
#661 = DIRECTION ( 'NONE',  ( 0.3826834323650840086, -0.000000000000000000, 0.9238795325112890700 ) ) ;
#662 = VERTEX_POINT ( 'NONE', #836 ) ;
#663 = VECTOR ( 'NONE', #666, 1000.000000000000000 ) ;
#664 = CARTESIAN_POINT ( 'NONE',  ( 16.00000000000001066, 0.000000000000000000, 4.500000000000000000 ) ) ;
#665 = ADVANCED_FACE ( 'NONE', ( #192 ), #51, .T. ) ;
#666 = DIRECTION ( 'NONE',  ( -0.000000000000000000, -1.000000000000000000, -0.000000000000000000 ) ) ;
#667 = EDGE_LOOP ( 'NONE', ( #184, #104, #581, #72 ) ) ;
#668 = DIRECTION ( 'NONE',  ( 0.000000000000000000, 1.000000000000000000, 0.000000000000000000 ) ) ;
#669 = ORIENTED_EDGE ( 'NONE', *, *, #183, .T. ) ;
#670 = CARTESIAN_POINT ( 'NONE',  ( -15.24714580894150728, 0.000000000000000000, -4.939143717673392957E-15 ) ) ;
#671 = AXIS2_PLACEMENT_3D ( 'NONE', #428, #68, #499 ) ;
#672 = AXIS2_PLACEMENT_3D ( 'NONE', #915, #419, #346 ) ;
#673 = CARTESIAN_POINT ( 'NONE',  ( -23.99999999999998934, 0.000000000000000000, 9.000000000000000000 ) ) ;
#674 = EDGE_CURVE ( 'NONE', #603, #464, #404, .T. ) ;
#675 = EDGE_CURVE ( 'NONE', #517, #707, #133, .T. ) ;
#676 = ORIENTED_EDGE ( 'NONE', *, *, #597, .T. ) ;
#677 = CIRCLE ( 'NONE', #268, 0.9999999999999983347 ) ;
#678 = ORIENTED_EDGE ( 'NONE', *, *, #755, .F. ) ;
#679 = CARTESIAN_POINT ( 'NONE',  ( 21.55058241160207189, 0.1000000000000000056, 5.913417161825446300 ) ) ;
#680 = VERTEX_POINT ( 'NONE', #767 ) ;
#681 = CARTESIAN_POINT ( 'NONE',  ( 55.96617187440926955, 0.1000000000000000056, -77.17316567634901503 ) ) ;
#682 = DIRECTION ( 'NONE',  ( -1.000000000000000000, 0.000000000000000000, 1.484973995188211729E-16 ) ) ;
#683 = VERTEX_POINT ( 'NONE', #284 ) ;
#684 = EDGE_CURVE ( 'NONE', #139, #96, #585, .T. ) ;
#685 = LINE ( 'NONE', #416, #152 ) ;
#686 = LINE ( 'NONE', #33, #810 ) ;
#687 = ORIENTED_EDGE ( 'NONE', *, *, #368, .F. ) ;
#688 = CC_DESIGN_PERSON_AND_ORGANIZATION_ASSIGNMENT ( #619, #902, ( #511 ) ) ;
#689 = CARTESIAN_POINT ( 'NONE',  ( 5.510910596163088569E-16, 0.000000000000000000, 4.500000000000000000 ) ) ;
#690 = DIRECTION ( 'NONE',  ( 0.000000000000000000, 0.000000000000000000, -1.000000000000000000 ) ) ;
#691 = ORIENTED_EDGE ( 'NONE', *, *, #102, .T. ) ;
#692 = DIRECTION ( 'NONE',  ( 0.000000000000000000, 1.000000000000000000, 0.000000000000000000 ) ) ;
#693 = LINE ( 'NONE', #331, #437 ) ;
#694 = FACE_OUTER_BOUND ( 'NONE', #725, .T. ) ;
#695 = CARTESIAN_POINT ( 'NONE',  ( 5.510910596163088569E-16, 0.000000000000000000, 4.500000000000000000 ) ) ;
#696 = CARTESIAN_POINT ( 'NONE',  ( -23.99999999999998934, 0.1000000000000000056, 6.741342079768742098E-16 ) ) ;
#697 = ADVANCED_FACE ( 'NONE', ( #122 ), #628, .F. ) ;
#698 = ORIENTED_EDGE ( 'NONE', *, *, #244, .F. ) ;
#699 = AXIS2_PLACEMENT_3D ( 'NONE', #858, #850, #776 ) ;
#700 = CARTESIAN_POINT ( 'NONE',  ( 16.93118474904563797, 0.000000000000000000, 8.999999999999994671 ) ) ;
#701 = CALENDAR_DATE ( 2020, 9, 10 ) ;
#702 = DIRECTION ( 'NONE',  ( 0.000000000000000000, 0.000000000000000000, 1.000000000000000000 ) ) ;
#703 = VECTOR ( 'NONE', #108, 1000.000000000000000 ) ;
#704 = AXIS2_PLACEMENT_3D ( 'NONE', #113, #412, #702 ) ;
#705 = EDGE_LOOP ( 'NONE', ( #784, #561, #234, #39, #390, #317, #669, #62 ) ) ;
#706 = FACE_OUTER_BOUND ( 'NONE', #667, .T. ) ;
#707 = VERTEX_POINT ( 'NONE', #127 ) ;
#708 = CYLINDRICAL_SURFACE ( 'NONE', #360, 5.000000000000001776 ) ;
#709 = FACE_OUTER_BOUND ( 'NONE', #316, .T. ) ;
#710 = ORIENTED_EDGE ( 'NONE', *, *, #407, .F. ) ;
#711 = ADVANCED_FACE ( 'NONE', ( #706 ), #56, .T. ) ;
#712 = ORIENTED_EDGE ( 'NONE', *, *, #674, .T. ) ;
#713 = CARTESIAN_POINT ( 'NONE',  ( -46.72737654929618856, 0.000000000000000000, -85.99999999999997158 ) ) ;
#714 = ORIENTED_EDGE ( 'NONE', *, *, #308, .F. ) ;
#715 = AXIS2_PLACEMENT_3D ( 'NONE', #155, #516, #58 ) ;
#716 = CARTESIAN_POINT ( 'NONE',  ( -51.34677421185262602, 0.000000000000000000, -79.08658283817456436 ) ) ;
#717 = DIRECTION ( 'NONE',  ( 0.000000000000000000, 0.000000000000000000, 1.000000000000000000 ) ) ;
#718 = CARTESIAN_POINT ( 'NONE',  ( 16.93118474904563797, 0.1000000000000000056, 8.999999999999994671 ) ) ;
#719 = VERTEX_POINT ( 'NONE', #650 ) ;
#720 = CIRCLE ( 'NONE', #531, 10.00000000000000888 ) ;
#721 = CARTESIAN_POINT ( 'NONE',  ( 19.86654347149798383, 0.1000000000000000056, -3.086582838174581678 ) ) ;
#722 = LINE ( 'NONE', #713, #22 ) ;
#723 = CARTESIAN_POINT ( 'NONE',  ( 24.00000000000001066, 0.000000000000000000, -1.249000902703301108E-13 ) ) ;
#724 = EDGE_CURVE ( 'NONE', #464, #278, #602, .T. ) ;
#725 = EDGE_LOOP ( 'NONE', ( #844, #533, #481, #148 ) ) ;
#726 = CARTESIAN_POINT ( 'NONE',  ( 5.510910596163088569E-16, 0.000000000000000000, 4.500000000000000000 ) ) ;
#727 = DIRECTION ( 'NONE',  ( -0.000000000000000000, 1.000000000000000000, -0.000000000000000000 ) ) ;
#728 = EDGE_CURVE ( 'NONE', #245, #565, #875, .T. ) ;
#729 = ORIENTED_EDGE ( 'NONE', *, *, #162, .F. ) ;
#730 = DIRECTION ( 'NONE',  ( 0.000000000000000000, 0.000000000000000000, 1.000000000000000000 ) ) ;
#731 = VECTOR ( 'NONE', #682, 1000.000000000000000 ) ;
#732 = CARTESIAN_POINT ( 'NONE',  ( 16.00000000000001066, 0.000000000000000000, 3.500000000000001776 ) ) ;
#733 = ORIENTED_EDGE ( 'NONE', *, *, #175, .F. ) ;
#734 = DIRECTION ( 'NONE',  ( 0.000000000000000000, 1.000000000000000000, -0.000000000000000000 ) ) ;
#735 = DIRECTION ( 'NONE',  ( 0.3826834323650868397, -0.000000000000000000, -0.9238795325112879597 ) ) ;
#736 = PERSON_AND_ORGANIZATION ( #120, #566 ) ;
#737 = VERTEX_POINT ( 'NONE', #519 ) ;
#738 = CARTESIAN_POINT ( 'NONE',  ( 16.00000000000001066, 0.000000000000000000, 4.500000000000000000 ) ) ;
#739 = EDGE_CURVE ( 'NONE', #831, #648, #807, .T. ) ;
#740 = EDGE_CURVE ( 'NONE', #737, #814, #399, .T. ) ;
#741 = ORIENTED_EDGE ( 'NONE', *, *, #318, .T. ) ;
#742 = AXIS2_PLACEMENT_3D ( 'NONE', #532, #95, #890 ) ;
#743 = VERTEX_POINT ( 'NONE', #590 ) ;
#744 = AXIS2_PLACEMENT_3D ( 'NONE', #359, #83, #297 ) ;
#745 = DIRECTION ( 'NONE',  ( -0.000000000000000000, 1.000000000000000000, -0.000000000000000000 ) ) ;
#746 = CC_DESIGN_APPROVAL ( #9, ( #187 ) ) ;
#747 = ORIENTED_EDGE ( 'NONE', *, *, #448, .T. ) ;
#748 = CIRCLE ( 'NONE', #573, 0.9999999999999983347 ) ;
#749 = VECTOR ( 'NONE', #124, 999.9999999999998863 ) ;
#750 = CARTESIAN_POINT ( 'NONE',  ( 16.93118474904563797, 0.000000000000000000, 3.999999999999994671 ) ) ;
#751 = ADVANCED_FACE ( 'NONE', ( #217, #446, #505, #868, #143 ), #159, .F. ) ;
#752 = ORIENTED_EDGE ( 'NONE', *, *, #755, .T. ) ;
#753 = APPROVAL_DATE_TIME ( #254, #536 ) ;
#754 = ORIENTED_EDGE ( 'NONE', *, *, #369, .F. ) ;
#755 = EDGE_CURVE ( 'NONE', #488, #278, #932, .T. ) ;
#756 = APPLICATION_CONTEXT ( 'configuration controlled 3d designs of mechanical parts and assemblies' ) ;
#757 = CARTESIAN_POINT ( 'NONE',  ( 24.00000000000001066, 0.1000000000000000056, -5.204170427930421283E-15 ) ) ;
#758 = VECTOR ( 'NONE', #261, 1000.000000000000000 ) ;
#759 = EDGE_LOOP ( 'NONE', ( #304, #607, #852, #403, #572, #925, #512, #529, #901, #65 ) ) ;
#760 = ORIENTED_EDGE ( 'NONE', *, *, #803, .F. ) ;
#761 = APPROVAL_STATUS ( 'not_yet_approved' ) ;
#762 = VECTOR ( 'NONE', #189, 1000.000000000000000 ) ;
#763 = DIRECTION ( 'NONE',  ( 0.000000000000000000, 0.000000000000000000, 1.000000000000000000 ) ) ;
#764 = CIRCLE ( 'NONE', #71, 0.9999999999999983347 ) ;
#765 = CARTESIAN_POINT ( 'NONE',  ( -19.86654347149795896, 0.000000000000000000, -3.086582838174580345 ) ) ;
#766 = EDGE_LOOP ( 'NONE', ( #834, #569 ) ) ;
#767 = CARTESIAN_POINT ( 'NONE',  ( -46.72737654929616724, 0.000000000000000000, -90.99999999999998579 ) ) ;
#768 = PERSON_AND_ORGANIZATION ( #120, #566 ) ;
#769 = ADVANCED_FACE ( 'NONE', ( #794 ), #442, .F. ) ;
#770 = DIRECTION ( 'NONE',  ( -0.000000000000000000, 1.000000000000000000, -0.000000000000000000 ) ) ;
#771 = ADVANCED_FACE ( 'NONE', ( #582 ), #659, .F. ) ;
#772 = VERTEX_POINT ( 'NONE', #287 ) ;
#773 = DIRECTION ( 'NONE',  ( 0.000000000000000000, 0.000000000000000000, 1.000000000000000000 ) ) ;
#774 = LINE ( 'NONE', #545, #749 ) ;
#775 = VERTEX_POINT ( 'NONE', #595 ) ;
#776 = DIRECTION ( 'NONE',  ( 0.000000000000000000, 0.000000000000000000, -1.000000000000000000 ) ) ;
#777 = CARTESIAN_POINT ( 'NONE',  ( 16.93118474904563797, 0.1000000000000000056, 8.999999999999994671 ) ) ;
#778 = CARTESIAN_POINT ( 'NONE',  ( 46.72737654929616724, 0.1000000000000000056, -91.00000000000000000 ) ) ;
#779 = VECTOR ( 'NONE', #745, 1000.000000000000000 ) ;
#780 = VERTEX_POINT ( 'NONE', #862 ) ;
#781 = EDGE_CURVE ( 'NONE', #831, #743, #878, .T. ) ;
#782 = EDGE_CURVE ( 'NONE', #610, #707, #436, .T. ) ;
#783 = CARTESIAN_POINT ( 'NONE',  ( -46.72737654929618856, 0.000000000000000000, -80.99999999999997158 ) ) ;
#784 = ORIENTED_EDGE ( 'NONE', *, *, #175, .T. ) ;
#785 = CARTESIAN_POINT ( 'NONE',  ( 5.510910596163088569E-16, 0.000000000000000000, 4.500000000000000000 ) ) ;
#786 = CARTESIAN_POINT ( 'NONE',  ( -15.99999999999998934, 0.000000000000000000, 3.500000000000001776 ) ) ;
#787 = ORIENTED_EDGE ( 'NONE', *, *, #615, .F. ) ;
#788 = CARTESIAN_POINT ( 'NONE',  ( 15.24714580894152860, 0.000000000000000000, -5.000000000000005329 ) ) ;
#789 = CARTESIAN_POINT ( 'NONE',  ( -23.99999999999998934, 0.1000000000000000056, 6.741342079768742098E-16 ) ) ;
#790 = CARTESIAN_POINT ( 'NONE',  ( 46.72737654929616724, 0.1000000000000000056, -91.00000000000000000 ) ) ;
#791 = ORIENTED_EDGE ( 'NONE', *, *, #379, .T. ) ;
#792 = AXIS2_PLACEMENT_3D ( 'NONE', #664, #6, #292 ) ;
#793 = AXIS2_PLACEMENT_3D ( 'NONE', #783, #636, #773 ) ;
#794 = FACE_OUTER_BOUND ( 'NONE', #504, .T. ) ;
#795 = APPROVAL_PERSON_ORGANIZATION ( #107, #536, #391 ) ;
#796 = DIRECTION ( 'NONE',  ( -0.000000000000000000, -1.000000000000000000, -0.000000000000000000 ) ) ;
#797 = ADVANCED_FACE ( 'NONE', ( #64 ), #151, .F. ) ;
#798 = CLOSED_SHELL ( 'NONE', ( #821, #522, #291, #298, #459, #697, #440, #558, #546, #813, #751, #771, #769, #193, #847, #161, #27, #70, #487, #256, #657, #797, #492, #18, #711, #665 ) ) ;
#799 = ORIENTED_EDGE ( 'NONE', *, *, #388, .F. ) ;
#800 = VECTOR ( 'NONE', #770, 1000.000000000000000 ) ;
#801 = CARTESIAN_POINT ( 'NONE',  ( 46.72737654929616724, 0.1000000000000000056, -80.99999999999998579 ) ) ;
#802 = CARTESIAN_POINT ( 'NONE',  ( -51.34677421185262602, 0.000000000000000000, -79.08658283817456436 ) ) ;
#803 = EDGE_CURVE ( 'NONE', #814, #772, #586, .T. ) ;
#804 = EDGE_CURVE ( 'NONE', #775, #861, #928, .T. ) ;
#805 = VERTEX_POINT ( 'NONE', #433 ) ;
#806 = EDGE_LOOP ( 'NONE', ( #230, #358, #497, #171 ) ) ;
#807 = LINE ( 'NONE', #73, #178 ) ;
#808 = DIRECTION ( 'NONE',  ( 0.000000000000000000, 0.000000000000000000, -1.000000000000000000 ) ) ;
#809 = VERTEX_POINT ( 'NONE', #366 ) ;
#810 = VECTOR ( 'NONE', #326, 1000.000000000000000 ) ;
#811 = DIRECTION ( 'NONE',  ( 0.000000000000000000, 1.000000000000000000, 0.000000000000000000 ) ) ;
#812 = APPROVAL_ROLE ( '' ) ;
#813 = ADVANCED_FACE ( 'NONE', ( #215, #580, #655, #136, #351 ), #146, .T. ) ;
#814 = VERTEX_POINT ( 'NONE', #790 ) ;
#815 = AXIS2_PLACEMENT_3D ( 'NONE', #392, #452, #385 ) ;
#816 = CARTESIAN_POINT ( 'NONE',  ( 24.00000000000001066, 0.1000000000000000056, -5.204170427930421283E-15 ) ) ;
#817 = EDGE_LOOP ( 'NONE', ( #434, #618, #729, #98 ) ) ;
#818 = CARTESIAN_POINT ( 'NONE',  ( -19.86654347149795896, 0.1000000000000000056, -3.086582838174580345 ) ) ;
#819 = EDGE_LOOP ( 'NONE', ( #710, #931 ) ) ;
#820 = VECTOR ( 'NONE', #339, 1000.000000000000000 ) ;
#821 = ADVANCED_FACE ( 'NONE', ( #709 ), #59, .F. ) ;
#822 = DIRECTION ( 'NONE',  ( -0.000000000000000000, 1.000000000000000000, -0.000000000000000000 ) ) ;
#823 = APPLICATION_PROTOCOL_DEFINITION ( 'international standard', 'config_control_design', 1994, #933 ) ;
#824 = ORIENTED_EDGE ( 'NONE', *, *, #938, .T. ) ;
#825 = VECTOR ( 'NONE', #182, 1000.000000000000000 ) ;
#826 = DIRECTION ( 'NONE',  ( 0.000000000000000000, 1.000000000000000000, 0.000000000000000000 ) ) ;
#827 = EDGE_CURVE ( 'NONE', #638, #258, #357, .T. ) ;
#828 = EDGE_LOOP ( 'NONE', ( #577, #106, #169, #747, #173, #874, #824, #873, #222, #791 ) ) ;
#829 = PERSON_AND_ORGANIZATION_ROLE ( 'creator' ) ;
#830 = LINE ( 'NONE', #483, #387 ) ;
#831 = VERTEX_POINT ( 'NONE', #281 ) ;
#832 = DIRECTION ( 'NONE',  ( 1.000000000000000000, 0.000000000000000000, -1.224646799147353454E-16 ) ) ;
#833 = AXIS2_PLACEMENT_3D ( 'NONE', #788, #44, #424 ) ;
#834 = ORIENTED_EDGE ( 'NONE', *, *, #156, .T. ) ;
#835 = EDGE_CURVE ( 'NONE', #772, #680, #854, .T. ) ;
#836 = CARTESIAN_POINT ( 'NONE',  ( 6.735557395310442023E-16, 0.1000000000000000056, 3.499999999999999556 ) ) ;
#837 = CARTESIAN_POINT ( 'NONE',  ( -51.34677421185262602, 0.1000000000000000056, -79.08658283817456436 ) ) ;
#838 = AXIS2_PLACEMENT_3D ( 'NONE', #54, #491, #259 ) ;
#839 = LINE ( 'NONE', #474, #820 ) ;
#840 = CARTESIAN_POINT ( 'NONE',  ( -15.99999999999998934, 0.1000000000000000056, 3.500000000000001776 ) ) ;
#841 = ORIENTED_EDGE ( 'NONE', *, *, #782, .T. ) ;
#842 = DIRECTION ( 'NONE',  ( 1.000000000000000000, 0.000000000000000000, -1.484973995188211729E-16 ) ) ;
#843 = DIRECTION ( 'NONE',  ( -0.000000000000000000, -1.000000000000000000, -0.000000000000000000 ) ) ;
#844 = ORIENTED_EDGE ( 'NONE', *, *, #739, .F. ) ;
#845 = DIRECTION ( 'NONE',  ( -1.000000000000000000, 0.000000000000000000, 1.484973995188211236E-16 ) ) ;
#846 = CARTESIAN_POINT ( 'NONE',  ( -23.99999999999998934, 0.1000000000000000056, 6.741342079768742098E-16 ) ) ;
#847 = ADVANCED_FACE ( 'NONE', ( #860 ), #362, .F. ) ;
#848 = AXIS2_PLACEMENT_3D ( 'NONE', #613, #248, #130 ) ;
#849 = VERTEX_POINT ( 'NONE', #510 ) ;
#850 = DIRECTION ( 'NONE',  ( 0.000000000000000000, -1.000000000000000000, 0.000000000000000000 ) ) ;
#851 = PERSON_AND_ORGANIZATION ( #120, #566 ) ;
#852 = ORIENTED_EDGE ( 'NONE', *, *, #174, .F. ) ;
#853 = CARTESIAN_POINT ( 'NONE',  ( -46.72737654929616724, 0.1000000000000000056, -80.99999999999997158 ) ) ;
#854 = LINE ( 'NONE', #210, #583 ) ;
#855 = CIRCLE ( 'NONE', #872, 0.9999999999999983347 ) ;
#856 = CC_DESIGN_PERSON_AND_ORGANIZATION_ASSIGNMENT ( #544, #829, ( #511 ) ) ;
#857 = EDGE_LOOP ( 'NONE', ( #91, #420, #367, #373 ) ) ;
#858 = CARTESIAN_POINT ( 'NONE',  ( -16.93118474904561310, 0.1000000000000000056, 3.999999999999998224 ) ) ;
#859 = FACE_OUTER_BOUND ( 'NONE', #345, .T. ) ;
#860 = FACE_OUTER_BOUND ( 'NONE', #115, .T. ) ;
#861 = VERTEX_POINT ( 'NONE', #503 ) ;
#862 = CARTESIAN_POINT ( 'NONE',  ( -15.99999999999998934, 0.000000000000000000, 5.499999999999998224 ) ) ;
#863 = CYLINDRICAL_SURFACE ( 'NONE', #526, 1.000000000000000000 ) ;
#864 = CARTESIAN_POINT ( 'NONE',  ( -15.99999999999998934, 0.000000000000000000, 4.500000000000000000 ) ) ;
#865 = ORIENTED_EDGE ( 'NONE', *, *, #870, .F. ) ;
#866 = APPROVAL_PERSON_ORGANIZATION ( #851, #564, #207 ) ;
#867 = CIRCLE ( 'NONE', #833, 5.000000000000003553 ) ;
#868 = FACE_BOUND ( 'NONE', #898, .T. ) ;
#869 = EDGE_CURVE ( 'NONE', #383, #914, #935, .T. ) ;
#870 = EDGE_CURVE ( 'NONE', #153, #914, #335, .T. ) ;
#871 = PLANE ( 'NONE',  #191 ) ;
#872 = AXIS2_PLACEMENT_3D ( 'NONE', #738, #811, #305 ) ;
#873 = ORIENTED_EDGE ( 'NONE', *, *, #198, .T. ) ;
#874 = ORIENTED_EDGE ( 'NONE', *, *, #881, .T. ) ;
#875 = LINE ( 'NONE', #578, #463 ) ;
#876 = DIRECTION ( 'NONE',  ( 0.000000000000000000, 0.000000000000000000, -1.000000000000000000 ) ) ;
#877 = EDGE_LOOP ( 'NONE', ( #698, #429, #349, #441 ) ) ;
#878 = LINE ( 'NONE', #430, #223 ) ;
#879 = CARTESIAN_POINT ( 'NONE',  ( -23.99999999999998934, 0.1000000000000000056, 9.000000000000000000 ) ) ;
#880 = CARTESIAN_POINT ( 'NONE',  ( 19.86654347149798383, 0.000000000000000000, -3.086582838174581678 ) ) ;
#881 = EDGE_CURVE ( 'NONE', #814, #891, #389, .T. ) ;
#882 = PRODUCT_DEFINITION_SHAPE ( 'NONE', 'NONE',  #309 ) ;
#883 = ORIENTED_EDGE ( 'NONE', *, *, #226, .T. ) ;
#884 = AXIS2_PLACEMENT_3D ( 'NONE', #912, #269, #842 ) ;
#885 = DIRECTION ( 'NONE',  ( 1.224646799147353454E-16, 0.000000000000000000, 1.000000000000000000 ) ) ;
#886 = CARTESIAN_POINT ( 'NONE',  ( -15.99999999999998934, 0.1000000000000000056, 4.500000000000000000 ) ) ;
#887 = VECTOR ( 'NONE', #479, 1000.000000000000000 ) ;
#888 = ORIENTED_EDGE ( 'NONE', *, *, #597, .F. ) ;
#889 = CARTESIAN_POINT ( 'NONE',  ( 6.735557395310442023E-16, 0.000000000000000000, 3.499999999999999556 ) ) ;
#890 = DIRECTION ( 'NONE',  ( 1.000000000000000000, 0.000000000000000000, 0.000000000000000000 ) ) ;
#891 = VERTEX_POINT ( 'NONE', #29 ) ;
#892 = EDGE_CURVE ( 'NONE', #918, #603, #839, .T. ) ;
#893 = DIRECTION ( 'NONE',  ( 0.9238795325112892920, 0.000000000000000000, 0.3826834323650837311 ) ) ;
#894 = ORIENTED_EDGE ( 'NONE', *, *, #368, .T. ) ;
#895 = EDGE_CURVE ( 'NONE', #565, #805, #280, .T. ) ;
#896 = VECTOR ( 'NONE', #397, 1000.000000000000000 ) ;
#897 = DIRECTION ( 'NONE',  ( 0.000000000000000000, 1.000000000000000000, 0.000000000000000000 ) ) ;
#898 = EDGE_LOOP ( 'NONE', ( #60, #449 ) ) ;
#899 = AXIS2_PLACEMENT_3D ( 'NONE', #750, #100, #541 ) ;
#900 = LINE ( 'NONE', #549, #762 ) ;
#901 = ORIENTED_EDGE ( 'NONE', *, *, #493, .F. ) ;
#902 = PERSON_AND_ORGANIZATION_ROLE ( 'design_supplier' ) ;
#903 = DIRECTION ( 'NONE',  ( 0.000000000000000000, 1.000000000000000000, 0.000000000000000000 ) ) ;
#904 = EDGE_CURVE ( 'NONE', #229, #861, #114, .T. ) ;
#905 = ORIENTED_EDGE ( 'NONE', *, *, #405, .T. ) ;
#906 = CARTESIAN_POINT ( 'NONE',  ( 51.34677421185262602, 0.000000000000000000, -79.08658283817457857 ) ) ;
#907 = DIRECTION ( 'NONE',  ( -0.9238795325112891810, 0.000000000000000000, 0.3826834323650841196 ) ) ;
#908 = VECTOR ( 'NONE', #439, 1000.000000000000000 ) ;
#909 = CARTESIAN_POINT ( 'NONE',  ( -15.99999999999998934, 0.000000000000000000, 5.499999999999998224 ) ) ;
#910 = LOCAL_TIME ( 16, 0, 28.00000000000000000, #270 ) ;
#911 = VERTEX_POINT ( 'NONE', #765 ) ;
#912 = CARTESIAN_POINT ( 'NONE',  ( 46.72737654929616724, 0.1000000000000000056, -91.00000000000000000 ) ) ;
#913 = AXIS2_PLACEMENT_3D ( 'NONE', #689, #903, #763 ) ;
#914 = VERTEX_POINT ( 'NONE', #840 ) ;
#915 = CARTESIAN_POINT ( 'NONE',  ( 46.72737654929618856, 0.000000000000000000, -80.99999999999998579 ) ) ;
#916 = EDGE_CURVE ( 'NONE', #719, #588, #686, .T. ) ;
#917 = CARTESIAN_POINT ( 'NONE',  ( -15.99999999999998934, 0.000000000000000000, 3.500000000000001776 ) ) ;
#918 = VERTEX_POINT ( 'NONE', #408 ) ;
#919 = CARTESIAN_POINT ( 'NONE',  ( -15.24714580894151084, 0.1000000000000000056, -5.000000000000001776 ) ) ;
#920 = ORIENTED_EDGE ( 'NONE', *, *, #803, .T. ) ;
#921 = CARTESIAN_POINT ( 'NONE',  ( 46.72737654929616724, 0.000000000000000000, -80.99999999999998579 ) ) ;
#922 = CC_DESIGN_PERSON_AND_ORGANIZATION_ASSIGNMENT ( #736, #167, ( #187 ) ) ;
#923 = DIRECTION ( 'NONE',  ( -0.000000000000000000, 1.000000000000000000, -0.000000000000000000 ) ) ;
#924 = AXIS2_PLACEMENT_3D ( 'NONE', #801, #302, #77 ) ;
#925 = ORIENTED_EDGE ( 'NONE', *, *, #267, .F. ) ;
#926 = DIRECTION ( 'NONE',  ( 0.000000000000000000, 0.000000000000000000, 1.000000000000000000 ) ) ;
#927 = DIRECTION ( 'NONE',  ( -1.000000000000000000, 0.000000000000000000, 1.084202172485504434E-16 ) ) ;
#928 = LINE ( 'NONE', #723, #97 ) ;
#929 = AXIS2_PLACEMENT_3D ( 'NONE', #534, #826, #537 ) ;
#930 = VECTOR ( 'NONE', #293, 1000.000000000000000 ) ;
#931 = ORIENTED_EDGE ( 'NONE', *, *, #347, .F. ) ;
#932 = LINE ( 'NONE', #716, #489 ) ;
#933 = APPLICATION_CONTEXT ( 'configuration controlled 3d designs of mechanical parts and assemblies' ) ;
#934 = CARTESIAN_POINT ( 'NONE',  ( 24.00000000000001066, 0.1000000000000000056, -1.249000902703301108E-13 ) ) ;
#935 = LINE ( 'NONE', #786, #624 ) ;
#936 = EDGE_LOOP ( 'NONE', ( #865, #10 ) ) ;
#937 = EDGE_CURVE ( 'NONE', #780, #153, #42, .T. ) ;
#938 = EDGE_CURVE ( 'NONE', #891, #719, #220, .T. ) ;
#939 = DIRECTION ( 'NONE',  ( 0.000000000000000000, 1.000000000000000000, 0.000000000000000000 ) ) ;
#940 = DIRECTION ( 'NONE',  ( -0.000000000000000000, 1.000000000000000000, -0.000000000000000000 ) ) ;
#941 = CARTESIAN_POINT ( 'NONE',  ( 46.72737654929618856, 0.000000000000000000, -86.00000000000000000 ) ) ;
ENDSEC;
END-ISO-10303-21;
