# Supplementary material for: A Vision-Based Sensing Approach for a Spherical Soft Robotic Arm
Source: Front Robot AI. 2021 Feb 26;8:630935. doi: 10.3389/frobt.2021.630935 (PMC7953419; doi:10.3389/frobt.2021.630935)
Supplement: Supplementary file 1 [file datasheet1.zip › supplementaryFiles/Mechanics/Fabrics/top_A_fabric.STEP]

ISO-10303-21;
HEADER;
FILE_DESCRIPTION (( 'STEP AP203' ),
    '1' );
FILE_NAME ('top_A_fabric.STEP',
    '2020-10-09T14:00:08',
    ( '' ),
    ( '' ),
    'SwSTEP 2.0',
    'SolidWorks 2019',
    '' );
FILE_SCHEMA (( 'CONFIG_CONTROL_DESIGN' ));
ENDSEC;

DATA;
#1 = DIRECTION ( 'NONE',  ( 0.000000000000000000, -0.000000000000000000, 1.000000000000000000 ) ) ;
#2 = FACE_OUTER_BOUND ( 'NONE', #658, .T. ) ;
#3 = AXIS2_PLACEMENT_3D ( 'NONE', #492, #186, #322 ) ;
#4 = VECTOR ( 'NONE', #507, 1000.000000000000000 ) ;
#5 = LINE ( 'NONE', #645, #1121 ) ;
#6 = AXIS2_PLACEMENT_3D ( 'NONE', #1102, #1552, #926 ) ;
#7 = DIRECTION ( 'NONE',  ( -0.000000000000000000, 1.000000000000000000, -0.000000000000000000 ) ) ;
#8 =( NAMED_UNIT ( * ) PLANE_ANGLE_UNIT ( ) SI_UNIT ( $, .RADIAN. ) );
#9 = ORIENTED_EDGE ( 'NONE', *, *, #1099, .F. ) ;
#10 = DIRECTION ( 'NONE',  ( 0.000000000000000000, 0.000000000000000000, -1.000000000000000000 ) ) ;
#11 = FACE_OUTER_BOUND ( 'NONE', #689, .T. ) ;
#12 = DIRECTION ( 'NONE',  ( -0.000000000000000000, 1.000000000000000000, -0.000000000000000000 ) ) ;
#13 = EDGE_CURVE ( 'NONE', #106, #883, #1491, .T. ) ;
#14 = DIRECTION ( 'NONE',  ( 0.9238795325112879597, 0.000000000000000000, -0.3826834323650871172 ) ) ;
#15 = CARTESIAN_POINT ( 'NONE',  ( 15.64168576756671314, 0.2999999999999999889, 5.499999999999998224 ) ) ;
#16 = VERTEX_POINT ( 'NONE', #857 ) ;
#17 = FACE_OUTER_BOUND ( 'NONE', #1662, .T. ) ;
#18 = DIRECTION ( 'NONE',  ( 0.000000000000000000, -1.000000000000000000, 0.000000000000000000 ) ) ;
#19 = EDGE_CURVE ( 'NONE', #1635, #1984, #683, .T. ) ;
#20 = AXIS2_PLACEMENT_3D ( 'NONE', #969, #1108, #2064 ) ;
#21 = DIRECTION ( 'NONE',  ( 0.000000000000000000, 0.000000000000000000, -1.000000000000000000 ) ) ;
#22 = EDGE_CURVE ( 'NONE', #1530, #509, #61, .T. ) ;
#23 = FACE_BOUND ( 'NONE', #520, .T. ) ;
#24 = DIRECTION ( 'NONE',  ( 0.000000000000000000, 0.000000000000000000, -1.000000000000000000 ) ) ;
#25 = DIRECTION ( 'NONE',  ( -0.000000000000000000, 1.000000000000000000, -0.000000000000000000 ) ) ;
#26 = EDGE_LOOP ( 'NONE', ( #459, #377, #1508, #1808 ) ) ;
#27 = DIRECTION ( 'NONE',  ( 0.9238795325112864054, 0.000000000000000000, -0.3826834323650907255 ) ) ;
#28 = CARTESIAN_POINT ( 'NONE',  ( 35.00000000000000000, 0.2999999999999999889, -65.00000000000000000 ) ) ;
#29 = CARTESIAN_POINT ( 'NONE',  ( -28.67173086060771681, 0.2999999999999999889, 2.309698831278222286 ) ) ;
#30 = CARTESIAN_POINT ( 'NONE',  ( 25.93292131147529389, 0.000000000000000000, -1.530733729460353576 ) ) ;
#31 = AXIS2_PLACEMENT_3D ( 'NONE', #125, #439, #2036 ) ;
#32 = LINE ( 'NONE', #342, #1413 ) ;
#33 = AXIS2_PLACEMENT_3D ( 'NONE', #269, #899, #912 ) ;
#34 = LINE ( 'NONE', #695, #4 ) ;
#35 = ORIENTED_EDGE ( 'NONE', *, *, #47, .F. ) ;
#36 = VERTEX_POINT ( 'NONE', #364 ) ;
#37 = FACE_BOUND ( 'NONE', #872, .T. ) ;
#38 = DIRECTION ( 'NONE',  ( 0.000000000000000000, 1.000000000000000000, -0.000000000000000000 ) ) ;
#39 = CC_DESIGN_PERSON_AND_ORGANIZATION_ASSIGNMENT ( #665, #495, ( #340 ) ) ;
#40 = ORIENTED_EDGE ( 'NONE', *, *, #1126, .T. ) ;
#41 = EDGE_CURVE ( 'NONE', #1407, #1244, #371, .T. ) ;
#42 = CARTESIAN_POINT ( 'NONE',  ( 29.15946724785741750, 0.000000000000000000, -7.229803944891640022 ) ) ;
#43 = CARTESIAN_POINT ( 'NONE',  ( -24.18458262711123652, 0.2999999999999999889, 4.780629977755077142 ) ) ;
#44 = ADVANCED_FACE ( 'NONE', ( #1481 ), #1146, .F. ) ;
#45 = CARTESIAN_POINT ( 'NONE',  ( -25.93292131147529389, 0.000000000000000000, -1.530733729460353576 ) ) ;
#46 = CARTESIAN_POINT ( 'NONE',  ( -27.31170818283484181, 0.2999999999999999889, -7.995170809621821917 ) ) ;
#47 = EDGE_CURVE ( 'NONE', #605, #385, #1812, .T. ) ;
#48 = ORIENTED_EDGE ( 'NONE', *, *, #1097, .T. ) ;
#49 = EDGE_CURVE ( 'NONE', #737, #1544, #1822, .T. ) ;
#50 = CARTESIAN_POINT ( 'NONE',  ( -25.93292131147529389, 0.000000000000000000, -0.5307337294603556854 ) ) ;
#51 = ORIENTED_EDGE ( 'NONE', *, *, #1097, .F. ) ;
#52 = DIRECTION ( 'NONE',  ( 0.000000000000000000, 0.000000000000000000, 1.000000000000000000 ) ) ;
#53 = CARTESIAN_POINT ( 'NONE',  ( 21.02462173806848256, 0.2999999999999999889, -41.28989928337165338 ) ) ;
#54 = ORIENTED_EDGE ( 'NONE', *, *, #87, .F. ) ;
#55 = VECTOR ( 'NONE', #756, 1000.000000000000114 ) ;
#56 = VECTOR ( 'NONE', #993, 1000.000000000000000 ) ;
#57 = CARTESIAN_POINT ( 'NONE',  ( 24.00000000000000000, 0.000000000000000000, 0.000000000000000000 ) ) ;
#58 = ORIENTED_EDGE ( 'NONE', *, *, #889, .T. ) ;
#59 = CARTESIAN_POINT ( 'NONE',  ( -27.49999999999998224, 0.2999999999999999889, -70.00000000000000000 ) ) ;
#60 = VERTEX_POINT ( 'NONE', #557 ) ;
#61 = LINE ( 'NONE', #1993, #1213 ) ;
#62 = DIRECTION ( 'NONE',  ( -1.000000000000000000, 0.000000000000000000, -0.000000000000000000 ) ) ;
#63 = ORIENTED_EDGE ( 'NONE', *, *, #1623, .F. ) ;
#64 = ORIENTED_EDGE ( 'NONE', *, *, #129, .F. ) ;
#65 = CC_DESIGN_PERSON_AND_ORGANIZATION_ASSIGNMENT ( #1975, #1691, ( #890 ) ) ;
#66 = VECTOR ( 'NONE', #1887, 1000.000000000000000 ) ;
#67 = AXIS2_PLACEMENT_3D ( 'NONE', #305, #1278, #633 ) ;
#68 = DIRECTION ( 'NONE',  ( 0.000000000000000000, 0.000000000000000000, -1.000000000000000000 ) ) ;
#69 = AXIS2_PLACEMENT_3D ( 'NONE', #1187, #1829, #1999 ) ;
#70 = PERSON_AND_ORGANIZATION ( #1737, #90 ) ;
#71 = ORIENTED_EDGE ( 'NONE', *, *, #1497, .T. ) ;
#72 = CARTESIAN_POINT ( 'NONE',  ( -16.93118474904564152, 0.2999999999999999889, 9.000000000000007105 ) ) ;
#73 = ORIENTED_EDGE ( 'NONE', *, *, #625, .F. ) ;
#74 = DIRECTION ( 'NONE',  ( -4.625929269271485914E-16, 0.000000000000000000, -1.000000000000000000 ) ) ;
#75 = PLANE ( 'NONE',  #1719 ) ;
#76 = EDGE_CURVE ( 'NONE', #1204, #1544, #1194, .T. ) ;
#77 = VERTEX_POINT ( 'NONE', #1629 ) ;
#78 = ORIENTED_EDGE ( 'NONE', *, *, #516, .F. ) ;
#79 = CARTESIAN_POINT ( 'NONE',  ( -35.95782392759633694, 0.2999999999999999889, -54.99999999999999289 ) ) ;
#80 = ORIENTED_EDGE ( 'NONE', *, *, #670, .T. ) ;
#81 = VERTEX_POINT ( 'NONE', #1173 ) ;
#82 = CARTESIAN_POINT ( 'NONE',  ( -27.31170818283484181, 0.000000000000000000, -7.995170809621818364 ) ) ;
#83 = CIRCLE ( 'NONE', #814, 2.000000000000000000 ) ;
#84 = EDGE_CURVE ( 'NONE', #532, #1659, #1460, .T. ) ;
#85 = ORIENTED_EDGE ( 'NONE', *, *, #946, .T. ) ;
#86 = DIRECTION ( 'NONE',  ( 4.336808689942013792E-16, 0.000000000000000000, 1.000000000000000000 ) ) ;
#87 = EDGE_CURVE ( 'NONE', #1181, #737, #307, .T. ) ;
#88 = CARTESIAN_POINT ( 'NONE',  ( 27.49999999999998579, 0.000000000000000000, -72.00000000000001421 ) ) ;
#89 = VERTEX_POINT ( 'NONE', #1955 ) ;
#90 = ORGANIZATION ( 'UNSPECIFIED', 'UNSPECIFIED', '' ) ;
#91 = ORIENTED_EDGE ( 'NONE', *, *, #574, .F. ) ;
#92 = ADVANCED_FACE ( 'NONE', ( #525 ), #1813, .F. ) ;
#93 = VECTOR ( 'NONE', #1739, 1000.000000000000000 ) ;
#94 = DIRECTION ( 'NONE',  ( 0.000000000000000000, 1.000000000000000000, 0.000000000000000000 ) ) ;
#95 = VERTEX_POINT ( 'NONE', #375 ) ;
#96 = ORIENTED_EDGE ( 'NONE', *, *, #226, .F. ) ;
#97 = DIRECTION ( 'NONE',  ( -0.000000000000000000, 1.000000000000000000, -0.000000000000000000 ) ) ;
#98 = ORIENTED_EDGE ( 'NONE', *, *, #1958, .F. ) ;
#99 = DIRECTION ( 'NONE',  ( -0.000000000000000000, 1.000000000000000000, -0.000000000000000000 ) ) ;
#100 = LINE ( 'NONE', #448, #641 ) ;
#101 = EDGE_LOOP ( 'NONE', ( #414, #529, #735, #254 ) ) ;
#102 = ORIENTED_EDGE ( 'NONE', *, *, #1463, .T. ) ;
#103 = LINE ( 'NONE', #1918, #66 ) ;
#104 = DIRECTION ( 'NONE',  ( -0.000000000000000000, 1.000000000000000000, -0.000000000000000000 ) ) ;
#105 = CALENDAR_DATE ( 2020, 9, 10 ) ;
#106 = VERTEX_POINT ( 'NONE', #991 ) ;
#107 = ORIENTED_EDGE ( 'NONE', *, *, #676, .F. ) ;
#108 = AXIS2_PLACEMENT_3D ( 'NONE', #1717, #405, #1041 ) ;
#109 = DIRECTION ( 'NONE',  ( 0.000000000000000000, 0.000000000000000000, -1.000000000000000000 ) ) ;
#110 = VECTOR ( 'NONE', #1034, 1000.000000000000000 ) ;
#111 = ORIENTED_EDGE ( 'NONE', *, *, #662, .F. ) ;
#112 = LINE ( 'NONE', #1514, #1190 ) ;
#113 = LINE ( 'NONE', #2044, #1976 ) ;
#114 = ORIENTED_EDGE ( 'NONE', *, *, #1982, .T. ) ;
#115 = VERTEX_POINT ( 'NONE', #671 ) ;
#116 = CARTESIAN_POINT ( 'NONE',  ( 25.93292131147529389, 0.2999999999999999889, -2.530733729460351356 ) ) ;
#117 = FACE_OUTER_BOUND ( 'NONE', #702, .T. ) ;
#118 = VERTEX_POINT ( 'NONE', #196 ) ;
#119 = DIRECTION ( 'NONE',  ( 0.000000000000000000, 0.000000000000000000, -1.000000000000000000 ) ) ;
#120 = ORIENTED_EDGE ( 'NONE', *, *, #429, .T. ) ;
#121 = DIRECTION ( 'NONE',  ( -4.625929269271485914E-16, 0.000000000000000000, -1.000000000000000000 ) ) ;
#122 = CARTESIAN_POINT ( 'NONE',  ( -16.32615863413894886, 0.2999999999999999889, -43.00000000000000000 ) ) ;
#123 = ORIENTED_EDGE ( 'NONE', *, *, #547, .F. ) ;
#124 = VERTEX_POINT ( 'NONE', #1011 ) ;
#125 = CARTESIAN_POINT ( 'NONE',  ( -6.498962308951455213, 0.2999999999999999889, -16.00000000000000000 ) ) ;
#126 = CARTESIAN_POINT ( 'NONE',  ( 28.73738895741059096, 0.2999999999999999889, -3.075065696008389082 ) ) ;
#127 = VECTOR ( 'NONE', #152, 1000.000000000000114 ) ;
#128 = LINE ( 'NONE', #1250, #524 ) ;
#129 = EDGE_CURVE ( 'NONE', #1652, #1815, #840, .T. ) ;
#130 = VECTOR ( 'NONE', #796, 1000.000000000000000 ) ;
#131 = ORIENTED_EDGE ( 'NONE', *, *, #783, .T. ) ;
#132 = CARTESIAN_POINT ( 'NONE',  ( -16.32615863413894886, 0.000000000000000000, -43.00000000000000000 ) ) ;
#133 = LINE ( 'NONE', #607, #202 ) ;
#134 = ORIENTED_EDGE ( 'NONE', *, *, #271, .T. ) ;
#135 = VERTEX_POINT ( 'NONE', #29 ) ;
#136 = CARTESIAN_POINT ( 'NONE',  ( -27.31170818283484181, 0.2999999999999999889, -7.995170809621818364 ) ) ;
#137 = CC_DESIGN_PERSON_AND_ORGANIZATION_ASSIGNMENT ( #70, #717, ( #852 ) ) ;
#138 = CARTESIAN_POINT ( 'NONE',  ( -15.64168576756671314, 0.000000000000000000, 5.500000000000001776 ) ) ;
#139 = AXIS2_PLACEMENT_3D ( 'NONE', #754, #415, #1851 ) ;
#140 = CARTESIAN_POINT ( 'NONE',  ( 7.499999999999985789, 0.2999999999999999889, -70.00000000000000000 ) ) ;
#141 = FACE_OUTER_BOUND ( 'NONE', #924, .T. ) ;
#142 = AXIS2_PLACEMENT_3D ( 'NONE', #79, #874, #578 ) ;
#143 = EDGE_CURVE ( 'NONE', #1544, #1389, #619, .T. ) ;
#144 = ADVANCED_FACE ( 'NONE', ( #892 ), #1398, .F. ) ;
#145 = DIRECTION ( 'NONE',  ( -0.000000000000000000, -1.000000000000000000, -0.000000000000000000 ) ) ;
#146 = DIRECTION ( 'NONE',  ( 0.000000000000000000, 0.000000000000000000, 1.000000000000000000 ) ) ;
#147 = CARTESIAN_POINT ( 'NONE',  ( 34.99999999999999289, 0.000000000000000000, -80.00000000000000000 ) ) ;
#148 = DIRECTION ( 'NONE',  ( -0.000000000000000000, -1.000000000000000000, -0.000000000000000000 ) ) ;
#149 = ADVANCED_FACE ( 'NONE', ( #917 ), #423, .F. ) ;
#150 = CARTESIAN_POINT ( 'NONE',  ( 31.35051488716334589, 0.2999999999999999889, -4.157457896300781997 ) ) ;
#151 = DIRECTION ( 'NONE',  ( 0.000000000000000000, -1.000000000000000000, 0.000000000000000000 ) ) ;
#152 = DIRECTION ( 'NONE',  ( 0.3826834323650904479, 0.000000000000000000, -0.9238795325112865164 ) ) ;
#153 = AXIS2_PLACEMENT_3D ( 'NONE', #855, #1488, #1020 ) ;
#154 = FACE_OUTER_BOUND ( 'NONE', #1457, .T. ) ;
#155 = DIRECTION ( 'NONE',  ( 1.000000000000000000, 0.000000000000000000, 0.000000000000000000 ) ) ;
#156 = DIRECTION ( 'NONE',  ( 0.9238795325112866275, 0.000000000000000000, -0.3826834323650901148 ) ) ;
#157 = FACE_OUTER_BOUND ( 'NONE', #1050, .T. ) ;
#158 = PERSON_AND_ORGANIZATION ( #1737, #90 ) ;
#159 = ADVANCED_FACE ( 'NONE', ( #587 ), #1047, .F. ) ;
#160 = EDGE_LOOP ( 'NONE', ( #687, #1282, #1784, #1946, #513, #1044, #131, #248, #1134, #762, #208, #1964, #1816, #928, #102, #2031, #694, #1159, #1251, #134, #1359, #1922, #1339, #1714, #1300, #1678, #609, #1962, #1613 ) ) ;
#161 = DIRECTION ( 'NONE',  ( -0.000000000000000000, 1.000000000000000000, -0.000000000000000000 ) ) ;
#162 = DIRECTION ( 'NONE',  ( 0.000000000000000000, 1.000000000000000000, 0.000000000000000000 ) ) ;
#163 = DIRECTION ( 'NONE',  ( -0.000000000000000000, -1.000000000000000000, -0.000000000000000000 ) ) ;
#164 = VECTOR ( 'NONE', #937, 1000.000000000000000 ) ;
#165 = AXIS2_PLACEMENT_3D ( 'NONE', #1432, #148, #1580 ) ;
#166 = AXIS2_PLACEMENT_3D ( 'NONE', #1702, #744, #885 ) ;
#167 = CARTESIAN_POINT ( 'NONE',  ( 35.95782392759633694, 0.000000000000000000, -64.99999999999998579 ) ) ;
#168 = CARTESIAN_POINT ( 'NONE',  ( 2.000000000000000000, 0.000000000000000000, 4.500000000000000000 ) ) ;
#169 = ADVANCED_FACE ( 'NONE', ( #880 ), #1219, .F. ) ;
#170 = VERTEX_POINT ( 'NONE', #1207 ) ;
#171 = AXIS2_PLACEMENT_3D ( 'NONE', #1684, #1641, #412 ) ;
#172 = DIRECTION ( 'NONE',  ( 1.734723475976805517E-15, 0.000000000000000000, -1.000000000000000000 ) ) ;
#173 = LINE ( 'NONE', #214, #776 ) ;
#174 = DIRECTION ( 'NONE',  ( 0.000000000000000000, 0.000000000000000000, 1.000000000000000000 ) ) ;
#175 = VECTOR ( 'NONE', #181, 1000.000000000000000 ) ;
#176 = DIRECTION ( 'NONE',  ( 0.000000000000000000, 1.000000000000000000, 0.000000000000000000 ) ) ;
#177 = DIRECTION ( 'NONE',  ( -0.9238795325112864054, 0.000000000000000000, 0.3826834323650906700 ) ) ;
#178 = DATE_AND_TIME ( #1322, #655 ) ;
#179 = CC_DESIGN_APPROVAL ( #2062, ( #340 ) ) ;
#180 = VERTEX_POINT ( 'NONE', #606 ) ;
#181 = DIRECTION ( 'NONE',  ( -1.000000000000000000, 0.000000000000000000, 0.000000000000000000 ) ) ;
#182 = LINE ( 'NONE', #512, #535 ) ;
#183 = EDGE_CURVE ( 'NONE', #1884, #533, #1551, .T. ) ;
#184 = AXIS2_PLACEMENT_3D ( 'NONE', #1616, #1145, #1933 ) ;
#185 = CARTESIAN_POINT ( 'NONE',  ( -6.498962308951455213, 0.000000000000000000, -16.00000000000000000 ) ) ;
#186 = DIRECTION ( 'NONE',  ( -0.000000000000000000, 0.000000000000000000, 1.000000000000000000 ) ) ;
#187 = DIRECTION ( 'NONE',  ( -0.000000000000000000, 0.000000000000000000, 1.000000000000000000 ) ) ;
#188 = DIRECTION ( 'NONE',  ( -0.000000000000000000, 1.000000000000000000, -0.000000000000000000 ) ) ;
#189 = DIRECTION ( 'NONE',  ( -0.000000000000000000, -1.000000000000000000, -0.000000000000000000 ) ) ;
#190 = ADVANCED_FACE ( 'NONE', ( #1387 ), #1880, .F. ) ;
#191 = EDGE_CURVE ( 'NONE', #1330, #180, #1228, .T. ) ;
#192 = ORIENTED_EDGE ( 'NONE', *, *, #506, .F. ) ;
#193 = ORIENTED_EDGE ( 'NONE', *, *, #500, .T. ) ;
#194 = CARTESIAN_POINT ( 'NONE',  ( 7.499999999999984013, 0.2999999999999999889, -72.00000000000001421 ) ) ;
#195 = CARTESIAN_POINT ( 'NONE',  ( -27.90636399587753758, 0.2999999999999999889, 4.157457896300795319 ) ) ;
#196 = CARTESIAN_POINT ( 'NONE',  ( 34.99999999999999289, 0.000000000000000000, -80.00000000000000000 ) ) ;
#197 = CARTESIAN_POINT ( 'NONE',  ( -28.39410038312723472, 0.000000000000000000, -5.382044879869067877 ) ) ;
#198 = EDGE_CURVE ( 'NONE', #1203, #900, #112, .T. ) ;
#199 = EDGE_CURVE ( 'NONE', #1560, #715, #1998, .T. ) ;
#200 = AXIS2_PLACEMENT_3D ( 'NONE', #150, #931, #1568 ) ;
#201 = EDGE_CURVE ( 'NONE', #1700, #605, #1527, .T. ) ;
#202 = VECTOR ( 'NONE', #628, 1000.000000000000000 ) ;
#203 = EDGE_CURVE ( 'NONE', #124, #118, #1252, .T. ) ;
#204 = DIRECTION ( 'NONE',  ( 0.000000000000000000, -1.000000000000000000, 0.000000000000000000 ) ) ;
#205 = ORIENTED_EDGE ( 'NONE', *, *, #1583, .F. ) ;
#206 = FACE_BOUND ( 'NONE', #1988, .T. ) ;
#207 = CARTESIAN_POINT ( 'NONE',  ( -29.15946724785741395, 0.2999999999999999889, -7.229803944891640910 ) ) ;
#208 = ORIENTED_EDGE ( 'NONE', *, *, #563, .T. ) ;
#209 = CARTESIAN_POINT ( 'NONE',  ( 15.64168576756671314, 0.2999999999999999889, 4.500000000000000000 ) ) ;
#210 = DIRECTION ( 'NONE',  ( 1.734723475976805517E-15, -0.000000000000000000, -1.000000000000000000 ) ) ;
#211 = ORIENTED_EDGE ( 'NONE', *, *, #1129, .T. ) ;
#212 = CARTESIAN_POINT ( 'NONE',  ( -2.000000000000000000, 0.2999999999999999889, 5.500000000000000000 ) ) ;
#213 = ORIENTED_EDGE ( 'NONE', *, *, #1048, .F. ) ;
#214 = CARTESIAN_POINT ( 'NONE',  ( 45.19661925270919767, 0.2999999999999999889, -51.17316567634908608 ) ) ;
#215 = ORIENTED_EDGE ( 'NONE', *, *, #873, .F. ) ;
#216 = DIRECTION ( 'NONE',  ( -0.000000000000000000, 1.000000000000000000, -0.000000000000000000 ) ) ;
#217 = LINE ( 'NONE', #713, #457 ) ;
#218 = VECTOR ( 'NONE', #569, 1000.000000000000000 ) ;
#219 = EDGE_LOOP ( 'NONE', ( #1796, #768 ) ) ;
#220 = ORIENTED_EDGE ( 'NONE', *, *, #242, .T. ) ;
#221 = CIRCLE ( 'NONE', #955, 0.9999999999999978906 ) ;
#222 = CIRCLE ( 'NONE', #859, 2.000000000000000000 ) ;
#223 = CARTESIAN_POINT ( 'NONE',  ( 35.95782392759633694, 0.2999999999999999889, -54.99999999999999289 ) ) ;
#224 = ORIENTED_EDGE ( 'NONE', *, *, #2068, .T. ) ;
#225 = DIRECTION ( 'NONE',  ( -0.3826834323650870617, -0.000000000000000000, 0.9238795325112878487 ) ) ;
#226 = EDGE_CURVE ( 'NONE', #1204, #568, #596, .T. ) ;
#227 = ORIENTED_EDGE ( 'NONE', *, *, #1235, .T. ) ;
#228 = DIRECTION ( 'NONE',  ( -0.000000000000000000, -1.000000000000000000, -0.000000000000000000 ) ) ;
#229 = CYLINDRICAL_SURFACE ( 'NONE', #1172, 2.000000000000000000 ) ;
#230 = ORIENTED_EDGE ( 'NONE', *, *, #1744, .T. ) ;
#231 = EDGE_LOOP ( 'NONE', ( #753, #2003, #1854, #1954 ) ) ;
#232 = VECTOR ( 'NONE', #1009, 1000.000000000000227 ) ;
#233 = FACE_OUTER_BOUND ( 'NONE', #1189, .T. ) ;
#234 = VECTOR ( 'NONE', #788, 1000.000000000000227 ) ;
#235 = EDGE_CURVE ( 'NONE', #434, #406, #618, .T. ) ;
#236 = EDGE_LOOP ( 'NONE', ( #556, #1029, #123, #1490 ) ) ;
#237 = ORIENTED_EDGE ( 'NONE', *, *, #1902, .F. ) ;
#238 = AXIS2_PLACEMENT_3D ( 'NONE', #1182, #1319, #1350 ) ;
#239 = CARTESIAN_POINT ( 'NONE',  ( 28.67173086060771681, 0.000000000000000000, 2.309698831278222286 ) ) ;
#240 = ORIENTED_EDGE ( 'NONE', *, *, #881, .F. ) ;
#241 = CARTESIAN_POINT ( 'NONE',  ( 2.000000000000000000, 0.000000000000000000, 5.500000000000000000 ) ) ;
#242 = EDGE_CURVE ( 'NONE', #1868, #724, #1697, .T. ) ;
#243 = CARTESIAN_POINT ( 'NONE',  ( -26.82397179558514111, 0.2999999999999999889, 1.544331966548041057 ) ) ;
#244 = ORIENTED_EDGE ( 'NONE', *, *, #933, .F. ) ;
#245 = VERTEX_POINT ( 'NONE', #287 ) ;
#246 = CYLINDRICAL_SURFACE ( 'NONE', #871, 0.9999999999999983347 ) ;
#247 = ORIENTED_EDGE ( 'NONE', *, *, #586, .T. ) ;
#248 = ORIENTED_EDGE ( 'NONE', *, *, #1028, .T. ) ;
#249 = DIRECTION ( 'NONE',  ( 0.3826834323650903924, -0.000000000000000000, 0.9238795325112865164 ) ) ;
#250 = ORIENTED_EDGE ( 'NONE', *, *, #1303, .F. ) ;
#251 = CARTESIAN_POINT ( 'NONE',  ( -24.18458262711123652, 0.000000000000000000, 2.780629977755077142 ) ) ;
#252 = CARTESIAN_POINT ( 'NONE',  ( 24.18458262711123652, 0.2999999999999999889, 4.780629977755078031 ) ) ;
#253 = ORIENTED_EDGE ( 'NONE', *, *, #1535, .F. ) ;
#254 = ORIENTED_EDGE ( 'NONE', *, *, #580, .T. ) ;
#255 = LINE ( 'NONE', #742, #1499 ) ;
#256 = AXIS2_PLACEMENT_3D ( 'NONE', #471, #616, #1098 ) ;
#257 = CARTESIAN_POINT ( 'NONE',  ( -6.498962308951451661, 0.2999999999999999889, -11.00000000000000355 ) ) ;
#258 = ORIENTED_EDGE ( 'NONE', *, *, #1126, .F. ) ;
#259 = ORIENTED_EDGE ( 'NONE', *, *, #1761, .F. ) ;
#260 = EDGE_CURVE ( 'NONE', #245, #623, #486, .T. ) ;
#261 = FACE_OUTER_BOUND ( 'NONE', #1051, .T. ) ;
#262 = ORIENTED_EDGE ( 'NONE', *, *, #2006, .F. ) ;
#263 = DIRECTION ( 'NONE',  ( 1.000000000000000000, 0.000000000000000000, 4.336808689942013792E-16 ) ) ;
#264 = DIRECTION ( 'NONE',  ( -0.000000000000000000, 0.000000000000000000, -1.000000000000000000 ) ) ;
#265 = VERTEX_POINT ( 'NONE', #251 ) ;
#266 = ORIENTED_EDGE ( 'NONE', *, *, #635, .T. ) ;
#267 = CARTESIAN_POINT ( 'NONE',  ( -21.55058241160208610, 0.000000000000000000, 5.913417161825443635 ) ) ;
#268 = EDGE_CURVE ( 'NONE', #403, #803, #1925, .T. ) ;
#269 = CARTESIAN_POINT ( 'NONE',  ( 6.498962308951455213, 0.2999999999999999889, -16.00000000000000000 ) ) ;
#270 = VECTOR ( 'NONE', #481, 1000.000000000000000 ) ;
#271 = EDGE_CURVE ( 'NONE', #1389, #1692, #2004, .T. ) ;
#272 = AXIS2_PLACEMENT_3D ( 'NONE', #1253, #1893, #458 ) ;
#273 = ORIENTED_EDGE ( 'NONE', *, *, #711, .F. ) ;
#274 = VECTOR ( 'NONE', #463, 1000.000000000000000 ) ;
#275 = LINE ( 'NONE', #1106, #465 ) ;
#276 = CIRCLE ( 'NONE', #1713, 2.000000000000000000 ) ;
#277 = ORIENTED_EDGE ( 'NONE', *, *, #2013, .T. ) ;
#278 = CARTESIAN_POINT ( 'NONE',  ( -35.95782392759633694, 0.2999999999999999889, -54.99999999999999289 ) ) ;
#279 = CARTESIAN_POINT ( 'NONE',  ( 21.02462173806848256, 0.000000000000000000, -41.28989928337165338 ) ) ;
#280 = ORIENTED_EDGE ( 'NONE', *, *, #429, .F. ) ;
#281 = ORIENTED_EDGE ( 'NONE', *, *, #1163, .T. ) ;
#282 = DIRECTION ( 'NONE',  ( -0.000000000000000000, -1.000000000000000000, -0.000000000000000000 ) ) ;
#283 = ADVANCED_FACE ( 'NONE', ( #326 ), #310, .T. ) ;
#284 = CARTESIAN_POINT ( 'NONE',  ( -15.64168576756671314, 0.000000000000000000, 4.500000000000003553 ) ) ;
#285 = CARTESIAN_POINT ( 'NONE',  ( 27.31170818283484536, 0.000000000000000000, -7.995170809621820140 ) ) ;
#286 = ORIENTED_EDGE ( 'NONE', *, *, #1683, .T. ) ;
#287 = CARTESIAN_POINT ( 'NONE',  ( -35.95782392759633694, 0.000000000000000000, -65.00000000000000000 ) ) ;
#288 = CYLINDRICAL_SURFACE ( 'NONE', #6, 2.000000000000000000 ) ;
#289 = ORIENTED_EDGE ( 'NONE', *, *, #1781, .T. ) ;
#290 = EDGE_LOOP ( 'NONE', ( #1529, #1054 ) ) ;
#291 = DIRECTION ( 'NONE',  ( 1.734723475976805517E-15, 0.000000000000000000, 1.000000000000000000 ) ) ;
#292 = VECTOR ( 'NONE', #1579, 1000.000000000000000 ) ;
#293 = CIRCLE ( 'NONE', #430, 1.000000000000000000 ) ;
#294 = CARTESIAN_POINT ( 'NONE',  ( -24.18458262711123652, 0.2999999999999999889, 2.780629977755077142 ) ) ;
#295 = EDGE_CURVE ( 'NONE', #180, #1765, #388, .T. ) ;
#296 = CARTESIAN_POINT ( 'NONE',  ( 27.49999999999998579, 0.000000000000000000, -72.00000000000001421 ) ) ;
#297 = FACE_OUTER_BOUND ( 'NONE', #2035, .T. ) ;
#298 = EDGE_LOOP ( 'NONE', ( #1849, #1724, #771, #749 ) ) ;
#299 = CARTESIAN_POINT ( 'NONE',  ( 24.94994949184141930, 0.2999999999999999889, 2.932870912732505442 ) ) ;
#300 = EDGE_CURVE ( 'NONE', #170, #709, #317, .T. ) ;
#301 = FACE_OUTER_BOUND ( 'NONE', #1385, .T. ) ;
#302 = EDGE_CURVE ( 'NONE', #1142, #1227, #958, .T. ) ;
#303 = VECTOR ( 'NONE', #650, 1000.000000000000000 ) ;
#304 = CARTESIAN_POINT ( 'NONE',  ( 25.93292131147529389, 0.2999999999999999889, -1.530733729460353576 ) ) ;
#305 = CARTESIAN_POINT ( 'NONE',  ( 35.95782392759633694, 0.2999999999999999889, -65.00000000000000000 ) ) ;
#306 = EDGE_CURVE ( 'NONE', #706, #887, #1430, .T. ) ;
#307 = CIRCLE ( 'NONE', #842, 2.000000000000000000 ) ;
#308 = PLANE ( 'NONE',  #200 ) ;
#309 = CARTESIAN_POINT ( 'NONE',  ( 26.05860493085496188, 0.2999999999999999889, 3.392091031570612980 ) ) ;
#310 = CYLINDRICAL_SURFACE ( 'NONE', #1828, 5.000000000000000000 ) ;
#311 = DIRECTION ( 'NONE',  ( -0.3826834323650900593, 0.000000000000000000, -0.9238795325112866275 ) ) ;
#312 = DIRECTION ( 'NONE',  ( 0.9238795325112864054, 0.000000000000000000, 0.3826834323650906700 ) ) ;
#313 = FACE_OUTER_BOUND ( 'NONE', #336, .T. ) ;
#314 = DIRECTION ( 'NONE',  ( 4.336808689942013792E-16, -0.000000000000000000, -1.000000000000000000 ) ) ;
#315 = APPROVAL_DATE_TIME ( #1754, #1554 ) ;
#316 = ORIENTED_EDGE ( 'NONE', *, *, #783, .F. ) ;
#317 = LINE ( 'NONE', #793, #292 ) ;
#318 = VECTOR ( 'NONE', #383, 1000.000000000000114 ) ;
#319 = LINE ( 'NONE', #1862, #1599 ) ;
#320 = CARTESIAN_POINT ( 'NONE',  ( 2.000000000000000000, 0.000000000000000000, 3.499999999999999556 ) ) ;
#321 = VECTOR ( 'NONE', #503, 1000.000000000000000 ) ;
#322 = DIRECTION ( 'NONE',  ( 1.000000000000000000, 0.000000000000000000, 0.000000000000000000 ) ) ;
#323 = DIRECTION ( 'NONE',  ( 0.000000000000000000, 0.000000000000000000, 1.000000000000000000 ) ) ;
#324 =( LENGTH_UNIT ( ) NAMED_UNIT ( * ) SI_UNIT ( .MILLI., .METRE. ) );
#325 = EDGE_LOOP ( 'NONE', ( #1254, #2058, #273, #9 ) ) ;
#326 = FACE_OUTER_BOUND ( 'NONE', #1821, .T. ) ;
#327 = LINE ( 'NONE', #1945, #560 ) ;
#328 = CIRCLE ( 'NONE', #577, 5.000000000000000888 ) ;
#329 = VECTOR ( 'NONE', #751, 1000.000000000000000 ) ;
#330 = AXIS2_PLACEMENT_3D ( 'NONE', #1477, #204, #24 ) ;
#331 = CARTESIAN_POINT ( 'NONE',  ( 15.64168576756671314, 0.000000000000000000, 4.500000000000000000 ) ) ;
#332 = FACE_OUTER_BOUND ( 'NONE', #1650, .T. ) ;
#333 = EDGE_CURVE ( 'NONE', #803, #623, #1747, .T. ) ;
#334 = DIRECTION ( 'NONE',  ( 0.000000000000000000, 0.000000000000000000, 1.000000000000000000 ) ) ;
#335 = COORDINATED_UNIVERSAL_TIME_OFFSET ( 1, 0, .AHEAD. ) ;
#336 = EDGE_LOOP ( 'NONE', ( #230, #861, #35, #1324 ) ) ;
#337 = CYLINDRICAL_SURFACE ( 'NONE', #452, 1.000000000000000000 ) ;
#338 = DIRECTION ( 'NONE',  ( 4.625929269271485914E-16, 0.000000000000000000, 1.000000000000000000 ) ) ;
#339 = CARTESIAN_POINT ( 'NONE',  ( -31.35051488716334589, 0.2999999999999999889, -4.157457896300781997 ) ) ;
#340 = PRODUCT_DEFINITION ( 'UNKNOWN', '', #852, #712 ) ;
#341 = ADVANCED_FACE ( 'NONE', ( #1584 ), #804, .F. ) ;
#342 = CARTESIAN_POINT ( 'NONE',  ( -24.00000000000000000, 0.000000000000000000, 0.000000000000000000 ) ) ;
#343 = EDGE_CURVE ( 'NONE', #60, #1478, #1128, .T. ) ;
#344 = LINE ( 'NONE', #819, #703 ) ;
#345 = DIRECTION ( 'NONE',  ( 0.000000000000000000, 0.000000000000000000, 1.000000000000000000 ) ) ;
#346 = VECTOR ( 'NONE', #189, 1000.000000000000000 ) ;
#347 = ORIENTED_EDGE ( 'NONE', *, *, #87, .T. ) ;
#348 = ORIENTED_EDGE ( 'NONE', *, *, #933, .T. ) ;
#349 = CARTESIAN_POINT ( 'NONE',  ( -29.15946724785741395, 0.000000000000000000, -7.229803944891640910 ) ) ;
#350 = EDGE_CURVE ( 'NONE', #374, #847, #1917, .T. ) ;
#351 = CYLINDRICAL_SURFACE ( 'NONE', #354, 5.000000000000004441 ) ;
#352 = EDGE_CURVE ( 'NONE', #399, #1842, #774, .T. ) ;
#353 = ADVANCED_FACE ( 'NONE', ( #17 ), #480, .F. ) ;
#354 = AXIS2_PLACEMENT_3D ( 'NONE', #1627, #1158, #1798 ) ;
#355 = DIRECTION ( 'NONE',  ( 0.000000000000000000, 1.000000000000000000, 0.000000000000000000 ) ) ;
#356 = LINE ( 'NONE', #339, #1589 ) ;
#357 = EDGE_CURVE ( 'NONE', #118, #1625, #649, .T. ) ;
#358 = CARTESIAN_POINT ( 'NONE',  ( 24.00000000000000000, 0.2999999999999999889, 9.000000000000007105 ) ) ;
#359 = ORIENTED_EDGE ( 'NONE', *, *, #1420, .F. ) ;
#360 = LINE ( 'NONE', #498, #175 ) ;
#361 = FACE_OUTER_BOUND ( 'NONE', #824, .T. ) ;
#362 = ORIENTED_EDGE ( 'NONE', *, *, #357, .F. ) ;
#363 = PRODUCT ( 'top_A_fabric', 'top_A_fabric', '', ( #1131 ) ) ;
#364 = CARTESIAN_POINT ( 'NONE',  ( 27.49999999999998579, 0.000000000000000000, -72.00000000000001421 ) ) ;
#365 = DIRECTION ( 'NONE',  ( -1.000000000000000000, 0.000000000000000000, 0.000000000000000000 ) ) ;
#366 = VECTOR ( 'NONE', #1758, 1000.000000000000000 ) ;
#367 = ORIENTED_EDGE ( 'NONE', *, *, #1312, .F. ) ;
#368 = CIRCLE ( 'NONE', #1807, 0.9999999999999978906 ) ;
#369 = FACE_OUTER_BOUND ( 'NONE', #1188, .T. ) ;
#370 = APPROVAL_DATE_TIME ( #1806, #1673 ) ;
#371 = CIRCLE ( 'NONE', #747, 0.9999999999999983347 ) ;
#372 = ORIENTED_EDGE ( 'NONE', *, *, #1048, .T. ) ;
#373 = CYLINDRICAL_SURFACE ( 'NONE', #1664, 2.000000000000000000 ) ;
#374 = VERTEX_POINT ( 'NONE', #812 ) ;
#375 = CARTESIAN_POINT ( 'NONE',  ( 21.02462173806848256, 0.000000000000000000, -41.28989928337165338 ) ) ;
#376 = CARTESIAN_POINT ( 'NONE',  ( -21.02462173806848966, 0.2999999999999999889, -41.28989928337165338 ) ) ;
#377 = ORIENTED_EDGE ( 'NONE', *, *, #1464, .T. ) ;
#378 = ORIENTED_EDGE ( 'NONE', *, *, #625, .T. ) ;
#379 = ADVANCED_FACE ( 'NONE', ( #1424 ), #1090, .F. ) ;
#380 = LINE ( 'NONE', #1495, #1337 ) ;
#381 = ORIENTED_EDGE ( 'NONE', *, *, #1885, .T. ) ;
#382 = ORIENTED_EDGE ( 'NONE', *, *, #422, .T. ) ;
#383 = DIRECTION ( 'NONE',  ( 0.3420201433256695456, 0.000000000000000000, 0.9396926207859080948 ) ) ;
#384 = AXIS2_PLACEMENT_3D ( 'NONE', #1604, #656, #1467 ) ;
#385 = VERTEX_POINT ( 'NONE', #950 ) ;
#386 = DIRECTION ( 'NONE',  ( -0.9238795325112866275, 0.000000000000000000, -0.3826834323650901148 ) ) ;
#387 = CARTESIAN_POINT ( 'NONE',  ( -24.18458262711123652, 0.2999999999999999889, 4.780629977755077142 ) ) ;
#388 = CIRCLE ( 'NONE', #20, 1.000000000000000000 ) ;
#389 = ORIENTED_EDGE ( 'NONE', *, *, #1761, .T. ) ;
#390 = ORIENTED_EDGE ( 'NONE', *, *, #1752, .F. ) ;
#391 = ADVANCED_FACE ( 'NONE', ( #1283 ), #1923, .F. ) ;
#392 = AXIS2_PLACEMENT_3D ( 'NONE', #808, #1426, #673 ) ;
#393 = CARTESIAN_POINT ( 'NONE',  ( 16.32615863413893820, 0.000000000000000000, -43.00000000000000000 ) ) ;
#394 = COORDINATED_UNIVERSAL_TIME_OFFSET ( 1, 0, .AHEAD. ) ;
#395 = EDGE_CURVE ( 'NONE', #1361, #704, #1896, .T. ) ;
#396 = ORIENTED_EDGE ( 'NONE', *, *, #395, .F. ) ;
#397 = ORIENTED_EDGE ( 'NONE', *, *, #201, .T. ) ;
#398 = CARTESIAN_POINT ( 'NONE',  ( -2.000000000000000000, 0.2999999999999999889, 3.499999999999999556 ) ) ;
#399 = VERTEX_POINT ( 'NONE', #455 ) ;
#400 = DIRECTION ( 'NONE',  ( -1.000000000000000000, 0.000000000000000000, 0.000000000000000000 ) ) ;
#401 = LINE ( 'NONE', #1848, #110 ) ;
#402 = VERTEX_POINT ( 'NONE', #934 ) ;
#403 = VERTEX_POINT ( 'NONE', #1571 ) ;
#404 = AXIS2_PLACEMENT_3D ( 'NONE', #1378, #610, #1716 ) ;
#405 = DIRECTION ( 'NONE',  ( 0.000000000000000000, 1.000000000000000000, -0.000000000000000000 ) ) ;
#406 = VERTEX_POINT ( 'NONE', #140 ) ;
#407 = ORIENTED_EDGE ( 'NONE', *, *, #823, .F. ) ;
#408 = VECTOR ( 'NONE', #1618, 1000.000000000000000 ) ;
#409 = DIRECTION ( 'NONE',  ( -0.9238795325112865164, 0.000000000000000000, -0.3826834323650904479 ) ) ;
#410 = ORIENTED_EDGE ( 'NONE', *, *, #1395, .T. ) ;
#411 = DIRECTION ( 'NONE',  ( -0.9396926207859080948, 0.000000000000000000, 0.3420201433256696566 ) ) ;
#412 = DIRECTION ( 'NONE',  ( -3.469446951953614189E-15, 0.000000000000000000, 1.000000000000000000 ) ) ;
#413 = ORIENTED_EDGE ( 'NONE', *, *, #1316, .F. ) ;
#414 = ORIENTED_EDGE ( 'NONE', *, *, #235, .T. ) ;
#415 = DIRECTION ( 'NONE',  ( 0.000000000000000000, 1.000000000000000000, 0.000000000000000000 ) ) ;
#416 = ADVANCED_FACE ( 'NONE', ( #1417, #1944, #1626, #1470, #1786, #37, #997, #680, #1301, #206 ), #1458, .F. ) ;
#417 = FACE_OUTER_BOUND ( 'NONE', #1221, .T. ) ;
#418 = ORIENTED_EDGE ( 'NONE', *, *, #199, .T. ) ;
#419 = VERTEX_POINT ( 'NONE', #1932 ) ;
#420 = CARTESIAN_POINT ( 'NONE',  ( -28.39410038312723472, 0.2999999999999999889, -5.382044879869067877 ) ) ;
#421 = ORIENTED_EDGE ( 'NONE', *, *, #493, .F. ) ;
#422 = EDGE_CURVE ( 'NONE', #847, #1799, #83, .T. ) ;
#423 = CYLINDRICAL_SURFACE ( 'NONE', #1942, 0.9999999999999978906 ) ;
#424 = DIRECTION ( 'NONE',  ( 0.000000000000000000, 1.000000000000000000, 0.000000000000000000 ) ) ;
#425 = ADVANCED_FACE ( 'NONE', ( #1775 ), #1637, .T. ) ;
#426 = ORIENTED_EDGE ( 'NONE', *, *, #1929, .F. ) ;
#427 = ORIENTED_EDGE ( 'NONE', *, *, #49, .T. ) ;
#428 = CARTESIAN_POINT ( 'NONE',  ( 21.55058241160207189, 0.2999999999999999889, 5.913417161825446300 ) ) ;
#429 = EDGE_CURVE ( 'NONE', #36, #1304, #1952, .T. ) ;
#430 = AXIS2_PLACEMENT_3D ( 'NONE', #1865, #1369, #1217 ) ;
#431 = DIRECTION ( 'NONE',  ( 1.000000000000000000, 0.000000000000000000, -0.000000000000000000 ) ) ;
#432 = ORIENTED_EDGE ( 'NONE', *, *, #537, .T. ) ;
#433 = DIRECTION ( 'NONE',  ( -0.3826834323650900593, 0.000000000000000000, -0.9238795325112866275 ) ) ;
#434 = VERTEX_POINT ( 'NONE', #194 ) ;
#435 = CARTESIAN_POINT ( 'NONE',  ( -25.93292131147529389, 0.000000000000000000, -0.5307337294603556854 ) ) ;
#436 = CARTESIAN_POINT ( 'NONE',  ( 26.82397179558514111, 0.000000000000000000, 1.544331966548041057 ) ) ;
#437 = ORIENTED_EDGE ( 'NONE', *, *, #1752, .T. ) ;
#438 = ORIENTED_EDGE ( 'NONE', *, *, #1902, .T. ) ;
#439 = DIRECTION ( 'NONE',  ( 0.000000000000000000, 1.000000000000000000, 0.000000000000000000 ) ) ;
#440 = AXIS2_PLACEMENT_3D ( 'NONE', #942, #161, #2080 ) ;
#441 = CARTESIAN_POINT ( 'NONE',  ( 15.64168576756671314, 0.2999999999999999889, 3.500000000000001776 ) ) ;
#442 = VECTOR ( 'NONE', #155, 1000.000000000000000 ) ;
#443 = AXIS2_PLACEMENT_3D ( 'NONE', #223, #862, #68 ) ;
#444 = CARTESIAN_POINT ( 'NONE',  ( -2.000000000000000000, 0.000000000000000000, 3.499999999999999556 ) ) ;
#445 = PRODUCT_RELATED_PRODUCT_CATEGORY ( 'detail', '', ( #363 ) ) ;
#446 = ORIENTED_EDGE ( 'NONE', *, *, #300, .F. ) ;
#447 = CARTESIAN_POINT ( 'NONE',  ( 24.18458262711123652, 0.2999999999999999889, 4.780629977755078031 ) ) ;
#448 = CARTESIAN_POINT ( 'NONE',  ( -35.95782392759633694, 0.2999999999999999889, -65.00000000000000000 ) ) ;
#449 = ORIENTED_EDGE ( 'NONE', *, *, #1853, .T. ) ;
#450 = EDGE_LOOP ( 'NONE', ( #1503, #1396, #397, #538 ) ) ;
#451 = CARTESIAN_POINT ( 'NONE',  ( -6.498962308951455213, 0.000000000000000000, -16.00000000000000000 ) ) ;
#452 = AXIS2_PLACEMENT_3D ( 'NONE', #977, #1614, #667 ) ;
#453 = DIRECTION ( 'NONE',  ( 1.000000000000000000, -0.000000000000000000, 4.625929269271485914E-16 ) ) ;
#454 = CARTESIAN_POINT ( 'NONE',  ( 25.93292131147529389, 0.000000000000000000, -2.530733729460351356 ) ) ;
#455 = CARTESIAN_POINT ( 'NONE',  ( -15.64168576756671314, 0.000000000000000000, 5.500000000000001776 ) ) ;
#456 = CIRCLE ( 'NONE', #1913, 5.000000000000000000 ) ;
#457 = VECTOR ( 'NONE', #1208, 1000.000000000000000 ) ;
#458 = DIRECTION ( 'NONE',  ( 0.000000000000000000, 0.000000000000000000, 1.000000000000000000 ) ) ;
#459 = ORIENTED_EDGE ( 'NONE', *, *, #879, .T. ) ;
#460 = ORIENTED_EDGE ( 'NONE', *, *, #1631, .F. ) ;
#461 = EDGE_CURVE ( 'NONE', #533, #1513, #360, .T. ) ;
#462 = LOCAL_TIME ( 16, 0, 8.000000000000000000, #394 ) ;
#463 = DIRECTION ( 'NONE',  ( -0.000000000000000000, -1.000000000000000000, -0.000000000000000000 ) ) ;
#464 = ADVANCED_FACE ( 'NONE', ( #1136 ), #337, .F. ) ;
#465 = VECTOR ( 'NONE', #1559, 1000.000000000000000 ) ;
#466 = LINE ( 'NONE', #1549, #1733 ) ;
#467 = EDGE_CURVE ( 'NONE', #1401, #1635, #558, .T. ) ;
#468 = DIRECTION ( 'NONE',  ( -0.000000000000000000, -1.000000000000000000, -0.000000000000000000 ) ) ;
#469 = CARTESIAN_POINT ( 'NONE',  ( -21.02462173806848966, 0.000000000000000000, -41.28989928337165338 ) ) ;
#470 = CARTESIAN_POINT ( 'NONE',  ( 35.95782392759633694, 0.2999999999999999889, -64.99999999999998579 ) ) ;
#471 = CARTESIAN_POINT ( 'NONE',  ( -15.64168576756671314, 0.000000000000000000, 4.500000000000003553 ) ) ;
#472 = VECTOR ( 'NONE', #314, 1000.000000000000000 ) ;
#473 = DIRECTION ( 'NONE',  ( -0.000000000000000000, 1.000000000000000000, -0.000000000000000000 ) ) ;
#474 = AXIS2_PLACEMENT_3D ( 'NONE', #739, #2065, #1711 ) ;
#475 = CARTESIAN_POINT ( 'NONE',  ( -28.73738895741059096, 0.2999999999999999889, -3.075065696008389082 ) ) ;
#476 = CARTESIAN_POINT ( 'NONE',  ( 28.73738895741059096, 0.000000000000000000, -3.075065696008389082 ) ) ;
#477 = AXIS2_PLACEMENT_3D ( 'NONE', #1239, #1892, #1847 ) ;
#478 = CARTESIAN_POINT ( 'NONE',  ( -2.000000000000000000, 0.000000000000000000, 5.500000000000000000 ) ) ;
#479 = CARTESIAN_POINT ( 'NONE',  ( -7.499999999999981348, 0.2999999999999999889, -70.00000000000000000 ) ) ;
#480 = CYLINDRICAL_SURFACE ( 'NONE', #1241, 1.000000000000000000 ) ;
#481 = DIRECTION ( 'NONE',  ( -0.000000000000000000, -1.000000000000000000, -0.000000000000000000 ) ) ;
#482 = LINE ( 'NONE', #1115, #638 ) ;
#483 = CARTESIAN_POINT ( 'NONE',  ( -35.00000000000000000, 0.000000000000000000, -65.00000000000000000 ) ) ;
#484 = CARTESIAN_POINT ( 'NONE',  ( -35.00000000000000000, 0.2999999999999999889, -65.00000000000000000 ) ) ;
#485 = DIRECTION ( 'NONE',  ( 1.000000000000000000, 0.000000000000000000, 0.000000000000000000 ) ) ;
#486 = CIRCLE ( 'NONE', #763, 9.999999999999994671 ) ;
#487 = VERTEX_POINT ( 'NONE', #1967 ) ;
#488 = DIRECTION ( 'NONE',  ( 0.000000000000000000, 0.000000000000000000, 1.000000000000000000 ) ) ;
#489 = AXIS2_PLACEMENT_3D ( 'NONE', #1479, #38, #1767 ) ;
#490 = CARTESIAN_POINT ( 'NONE',  ( 30.58514802243316666, 0.2999999999999999889, -2.309698831278208520 ) ) ;
#491 = AXIS2_PLACEMENT_3D ( 'NONE', #514, #653, #1147 ) ;
#492 = CARTESIAN_POINT ( 'NONE',  ( 7.499999999999984901, 0.000000000000000000, -70.00000000000000000 ) ) ;
#493 = EDGE_CURVE ( 'NONE', #1326, #1555, #1889, .T. ) ;
#494 = CARTESIAN_POINT ( 'NONE',  ( -31.35051488716334589, 0.2999999999999999889, -4.157457896300781997 ) ) ;
#495 = PERSON_AND_ORGANIZATION_ROLE ( 'creator' ) ;
#496 = VECTOR ( 'NONE', #779, 1000.000000000000000 ) ;
#497 = ORIENTED_EDGE ( 'NONE', *, *, #2068, .F. ) ;
#498 = CARTESIAN_POINT ( 'NONE',  ( -7.499999999999980460, 0.2999999999999999889, -72.00000000000001421 ) ) ;
#499 = FACE_OUTER_BOUND ( 'NONE', #1655, .T. ) ;
#500 = EDGE_CURVE ( 'NONE', #568, #737, #700, .T. ) ;
#501 = VECTOR ( 'NONE', #642, 1000.000000000000000 ) ;
#502 = AXIS2_PLACEMENT_3D ( 'NONE', #393, #1690, #1518 ) ;
#503 = DIRECTION ( 'NONE',  ( -1.000000000000000000, 0.000000000000000000, 0.000000000000000000 ) ) ;
#504 = FACE_BOUND ( 'NONE', #1639, .T. ) ;
#505 = ADVANCED_FACE ( 'NONE', ( #684 ), #75, .F. ) ;
#506 = EDGE_CURVE ( 'NONE', #648, #593, #217, .T. ) ;
#507 = DIRECTION ( 'NONE',  ( -0.000000000000000000, 1.000000000000000000, -0.000000000000000000 ) ) ;
#508 = DIRECTION ( 'NONE',  ( 0.3420201433256693790, 0.000000000000000000, -0.9396926207859082059 ) ) ;
#509 = VERTEX_POINT ( 'NONE', #849 ) ;
#510 = ORIENTED_EDGE ( 'NONE', *, *, #1910, .F. ) ;
#511 = DIRECTION ( 'NONE',  ( 0.3826834323650907255, -0.000000000000000000, 0.9238795325112864054 ) ) ;
#512 = CARTESIAN_POINT ( 'NONE',  ( -7.499999999999981348, 0.2999999999999999889, -70.00000000000000000 ) ) ;
#513 = ORIENTED_EDGE ( 'NONE', *, *, #979, .F. ) ;
#514 = CARTESIAN_POINT ( 'NONE',  ( -24.18458262711123652, 0.000000000000000000, 4.780629977755077142 ) ) ;
#515 = FACE_BOUND ( 'NONE', #1931, .T. ) ;
#516 = EDGE_CURVE ( 'NONE', #585, #648, #815, .T. ) ;
#517 = FACE_OUTER_BOUND ( 'NONE', #1043, .T. ) ;
#518 = LINE ( 'NONE', #46, #818 ) ;
#519 = VECTOR ( 'NONE', #1783, 1000.000000000000000 ) ;
#520 = EDGE_LOOP ( 'NONE', ( #691, #866 ) ) ;
#521 = CARTESIAN_POINT ( 'NONE',  ( -35.95782392759633694, 0.000000000000000000, -54.99999999999999289 ) ) ;
#522 = LINE ( 'NONE', #837, #232 ) ;
#523 = EDGE_LOOP ( 'NONE', ( #381, #682, #1663, #449 ) ) ;
#524 = VECTOR ( 'NONE', #766, 1000.000000000000000 ) ;
#525 = FACE_OUTER_BOUND ( 'NONE', #886, .T. ) ;
#526 = CARTESIAN_POINT ( 'NONE',  ( -25.93292131147529389, 0.2999999999999999889, -0.5307337294603556854 ) ) ;
#527 = ORIENTED_EDGE ( 'NONE', *, *, #1841, .F. ) ;
#528 = DIRECTION ( 'NONE',  ( 0.000000000000000000, 0.000000000000000000, 1.000000000000000000 ) ) ;
#529 = ORIENTED_EDGE ( 'NONE', *, *, #1476, .F. ) ;
#530 = VERTEX_POINT ( 'NONE', #1352 ) ;
#531 = FACE_OUTER_BOUND ( 'NONE', #298, .T. ) ;
#532 = VERTEX_POINT ( 'NONE', #1492 ) ;
#533 = VERTEX_POINT ( 'NONE', #548 ) ;
#534 = CARTESIAN_POINT ( 'NONE',  ( 7.499999999999984013, 0.000000000000000000, -72.00000000000001421 ) ) ;
#535 = VECTOR ( 'NONE', #990, 1000.000000000000000 ) ;
#536 = CIRCLE ( 'NONE', #1972, 5.000000000000000000 ) ;
#537 = EDGE_CURVE ( 'NONE', #709, #36, #1003, .T. ) ;
#538 = ORIENTED_EDGE ( 'NONE', *, *, #1267, .F. ) ;
#539 = CIRCLE ( 'NONE', #777, 9.999999999999994671 ) ;
#540 = ORIENTED_EDGE ( 'NONE', *, *, #333, .F. ) ;
#541 = AXIS2_PLACEMENT_3D ( 'NONE', #243, #571, #1049 ) ;
#542 = CARTESIAN_POINT ( 'NONE',  ( 35.95782392759633694, 0.2999999999999999889, -54.99999999999999289 ) ) ;
#543 = EDGE_LOOP ( 'NONE', ( #896, #1038, #878, #976 ) ) ;
#544 = LINE ( 'NONE', #707, #318 ) ;
#545 = ORIENTED_EDGE ( 'NONE', *, *, #586, .F. ) ;
#546 = DIRECTION ( 'NONE',  ( -0.000000000000000000, 0.000000000000000000, -1.000000000000000000 ) ) ;
#547 = EDGE_CURVE ( 'NONE', #706, #403, #1835, .T. ) ;
#548 = CARTESIAN_POINT ( 'NONE',  ( -7.499999999999980460, 0.2999999999999999889, -72.00000000000001421 ) ) ;
#549 = EDGE_LOOP ( 'NONE', ( #1957, #856, #1313, #192, #78, #426, #562, #1680 ) ) ;
#550 = VERTEX_POINT ( 'NONE', #376 ) ;
#551 = DIRECTION ( 'NONE',  ( -0.000000000000000000, 1.000000000000000000, -0.000000000000000000 ) ) ;
#552 = EDGE_LOOP ( 'NONE', ( #1255, #220, #919, #40 ) ) ;
#553 = ORIENTED_EDGE ( 'NONE', *, *, #1015, .T. ) ;
#554 = CARTESIAN_POINT ( 'NONE',  ( 16.32615863413893820, 0.000000000000000000, -48.00000000000000000 ) ) ;
#555 = APPROVAL_PERSON_ORGANIZATION ( #1930, #2062, #686 ) ;
#556 = ORIENTED_EDGE ( 'NONE', *, *, #1674, .T. ) ;
#557 = CARTESIAN_POINT ( 'NONE',  ( 25.93292131147529389, 0.2999999999999999889, -0.5307337294603556854 ) ) ;
#558 = LINE ( 'NONE', #1340, #708 ) ;
#559 = VECTOR ( 'NONE', #86, 1000.000000000000000 ) ;
#560 = VECTOR ( 'NONE', #970, 1000.000000000000000 ) ;
#561 = VERTEX_POINT ( 'NONE', #1823 ) ;
#562 = ORIENTED_EDGE ( 'NONE', *, *, #1235, .F. ) ;
#563 = EDGE_CURVE ( 'NONE', #89, #1480, #456, .T. ) ;
#564 = CYLINDRICAL_SURFACE ( 'NONE', #69, 2.000000000000000000 ) ;
#565 = VERTEX_POINT ( 'NONE', #1012 ) ;
#566 = EDGE_LOOP ( 'NONE', ( #1067, #497, #2023, #1018 ) ) ;
#567 = CARTESIAN_POINT ( 'NONE',  ( -15.64168576756671314, 0.000000000000000000, 3.500000000000005329 ) ) ;
#568 = VERTEX_POINT ( 'NONE', #1363 ) ;
#569 = DIRECTION ( 'NONE',  ( 0.000000000000000000, -1.000000000000000000, 0.000000000000000000 ) ) ;
#570 = CC_DESIGN_DATE_AND_TIME_ASSIGNMENT ( #1941, #833, ( #340 ) ) ;
#571 = DIRECTION ( 'NONE',  ( 0.000000000000000000, 1.000000000000000000, 0.000000000000000000 ) ) ;
#572 = EDGE_CURVE ( 'NONE', #900, #2045, #1077, .T. ) ;
#573 = ORIENTED_EDGE ( 'NONE', *, *, #1309, .F. ) ;
#574 = EDGE_CURVE ( 'NONE', #1243, #996, #368, .T. ) ;
#575 = ORIENTED_EDGE ( 'NONE', *, *, #1256, .T. ) ;
#576 = DIRECTION ( 'NONE',  ( 0.000000000000000000, 0.000000000000000000, 1.000000000000000000 ) ) ;
#577 = AXIS2_PLACEMENT_3D ( 'NONE', #1245, #162, #959 ) ;
#578 = DIRECTION ( 'NONE',  ( 0.000000000000000000, 0.000000000000000000, -1.000000000000000000 ) ) ;
#579 = ADVANCED_FACE ( 'NONE', ( #1515 ), #229, .F. ) ;
#580 = EDGE_CURVE ( 'NONE', #1333, #434, #401, .T. ) ;
#581 = ORIENTED_EDGE ( 'NONE', *, *, #940, .F. ) ;
#582 = ORIENTED_EDGE ( 'NONE', *, *, #461, .F. ) ;
#583 = EDGE_CURVE ( 'NONE', #135, #1548, #1274, .T. ) ;
#584 = DIRECTION ( 'NONE',  ( 0.000000000000000000, 1.000000000000000000, -0.000000000000000000 ) ) ;
#585 = VERTEX_POINT ( 'NONE', #53 ) ;
#586 = EDGE_CURVE ( 'NONE', #1203, #1361, #882, .T. ) ;
#587 = FACE_OUTER_BOUND ( 'NONE', #1211, .T. ) ;
#588 = LINE ( 'NONE', #279, #329 ) ;
#589 = ORIENTED_EDGE ( 'NONE', *, *, #881, .T. ) ;
#590 = ORIENTED_EDGE ( 'NONE', *, *, #357, .T. ) ;
#591 = FACE_OUTER_BOUND ( 'NONE', #876, .T. ) ;
#592 = DIRECTION ( 'NONE',  ( 1.734723475976805517E-15, 0.000000000000000000, 1.000000000000000000 ) ) ;
#593 = VERTEX_POINT ( 'NONE', #1956 ) ;
#594 = CARTESIAN_POINT ( 'NONE',  ( -30.58514802243316666, 0.000000000000000000, -2.309698831278208520 ) ) ;
#595 = EDGE_LOOP ( 'NONE', ( #2000, #1644, #1008, #1176 ) ) ;
#596 = LINE ( 'NONE', #1371, #218 ) ;
#597 = LINE ( 'NONE', #1528, #1105 ) ;
#598 = ORIENTED_EDGE ( 'NONE', *, *, #583, .F. ) ;
#599 = ORIENTED_EDGE ( 'NONE', *, *, #787, .F. ) ;
#600 = DIRECTION ( 'NONE',  ( 1.000000000000000000, 0.000000000000000000, 0.000000000000000000 ) ) ;
#601 = AXIS2_PLACEMENT_3D ( 'NONE', #1694, #97, #1844 ) ;
#602 = FACE_OUTER_BOUND ( 'NONE', #1687, .T. ) ;
#603 = CIRCLE ( 'NONE', #2041, 0.9999999999999978906 ) ;
#604 = DIRECTION ( 'NONE',  ( -0.000000000000000000, 1.000000000000000000, -0.000000000000000000 ) ) ;
#605 = VERTEX_POINT ( 'NONE', #526 ) ;
#606 = CARTESIAN_POINT ( 'NONE',  ( 2.000000000000000000, 0.2999999999999999889, 5.500000000000000000 ) ) ;
#607 = CARTESIAN_POINT ( 'NONE',  ( -7.499999999999980460, 0.2999999999999999889, -72.00000000000001421 ) ) ;
#608 = ORIENTED_EDGE ( 'NONE', *, *, #1570, .T. ) ;
#609 = ORIENTED_EDGE ( 'NONE', *, *, #268, .T. ) ;
#610 = DIRECTION ( 'NONE',  ( 0.000000000000000000, -1.000000000000000000, 0.000000000000000000 ) ) ;
#611 = EDGE_CURVE ( 'NONE', #883, #1977, #1162, .T. ) ;
#612 = ADVANCED_BREP_SHAPE_REPRESENTATION ( 'top_A_fabric', ( #1777, #1285 ), #1790 ) ;
#613 = DIRECTION ( 'NONE',  ( -0.000000000000000000, -1.000000000000000000, -0.000000000000000000 ) ) ;
#614 = CIRCLE ( 'NONE', #1769, 5.000000000000000888 ) ;
#615 = VECTOR ( 'NONE', #716, 1000.000000000000000 ) ;
#616 = DIRECTION ( 'NONE',  ( -0.000000000000000000, 1.000000000000000000, -0.000000000000000000 ) ) ;
#617 = ORIENTED_EDGE ( 'NONE', *, *, #1683, .F. ) ;
#618 = LINE ( 'NONE', #2020, #559 ) ;
#619 = CIRCLE ( 'NONE', #1670, 2.000000000000000000 ) ;
#620 = DIRECTION ( 'NONE',  ( -1.000000000000000000, 0.000000000000000000, 0.000000000000000000 ) ) ;
#621 = ORIENTED_EDGE ( 'NONE', *, *, #2073, .T. ) ;
#622 = EDGE_CURVE ( 'NONE', #403, #245, #100, .T. ) ;
#623 = VERTEX_POINT ( 'NONE', #894 ) ;
#624 = PLANE ( 'NONE',  #1974 ) ;
#625 = EDGE_CURVE ( 'NONE', #1860, #1513, #597, .T. ) ;
#626 = CARTESIAN_POINT ( 'NONE',  ( -29.15946724785741395, 0.2999999999999999889, -7.229803944891640910 ) ) ;
#627 = CARTESIAN_POINT ( 'NONE',  ( -2.000000000000000000, 0.000000000000000000, 4.500000000000000000 ) ) ;
#628 = DIRECTION ( 'NONE',  ( 4.336808689942013792E-16, -0.000000000000000000, -1.000000000000000000 ) ) ;
#629 = FACE_OUTER_BOUND ( 'NONE', #1658, .T. ) ;
#630 = VECTOR ( 'NONE', #1578, 1000.000000000000000 ) ;
#631 = LINE ( 'NONE', #444, #630 ) ;
#632 = CARTESIAN_POINT ( 'NONE',  ( -16.93118474904564152, 0.2999999999999999889, 4.000000000000007994 ) ) ;
#633 = DIRECTION ( 'NONE',  ( 1.000000000000000000, 0.000000000000000000, -0.000000000000000000 ) ) ;
#634 = CARTESIAN_POINT ( 'NONE',  ( 35.95782392759633694, 0.000000000000000000, -65.00000000000000000 ) ) ;
#635 = EDGE_CURVE ( 'NONE', #593, #550, #1001, .T. ) ;
#636 = CARTESIAN_POINT ( 'NONE',  ( -25.93292131147529389, 0.2999999999999999889, -1.530733729460353576 ) ) ;
#637 = DIRECTION ( 'NONE',  ( 0.000000000000000000, 0.000000000000000000, 1.000000000000000000 ) ) ;
#638 = VECTOR ( 'NONE', #312, 1000.000000000000114 ) ;
#639 = ADVANCED_FACE ( 'NONE', ( #297 ), #288, .T. ) ;
#640 = DIRECTION ( 'NONE',  ( 0.9238795325112866275, 0.000000000000000000, -0.3826834323650901148 ) ) ;
#641 = VECTOR ( 'NONE', #1734, 1000.000000000000000 ) ;
#642 = DIRECTION ( 'NONE',  ( 0.000000000000000000, -1.000000000000000000, 0.000000000000000000 ) ) ;
#643 = CARTESIAN_POINT ( 'NONE',  ( -35.00000000000000000, 0.2999999999999999889, -65.00000000000000000 ) ) ;
#644 = EDGE_CURVE ( 'NONE', #1978, #1707, #276, .T. ) ;
#645 = CARTESIAN_POINT ( 'NONE',  ( 21.55058241160208610, 1.084202172485504434E-16, 5.913417161825444524 ) ) ;
#646 = CARTESIAN_POINT ( 'NONE',  ( -7.499999999999980460, 0.000000000000000000, -72.00000000000001421 ) ) ;
#647 = PERSON_AND_ORGANIZATION ( #1737, #90 ) ;
#648 = VERTEX_POINT ( 'NONE', #760 ) ;
#649 = LINE ( 'NONE', #147, #1496 ) ;
#650 = DIRECTION ( 'NONE',  ( -1.000000000000000000, -0.000000000000000000, -0.000000000000000000 ) ) ;
#651 = ADVANCED_FACE ( 'NONE', ( #141 ), #1399, .F. ) ;
#652 = PRODUCT_DEFINITION_SHAPE ( 'NONE', 'NONE',  #340 ) ;
#653 = DIRECTION ( 'NONE',  ( 0.000000000000000000, 1.000000000000000000, 0.000000000000000000 ) ) ;
#654 = FACE_BOUND ( 'NONE', #1093, .T. ) ;
#655 = LOCAL_TIME ( 16, 0, 8.000000000000000000, #1764 ) ;
#656 = DIRECTION ( 'NONE',  ( 0.3826834323650907255, 0.000000000000000000, -0.9238795325112864054 ) ) ;
#657 = VECTOR ( 'NONE', #2032, 1000.000000000000000 ) ;
#658 = EDGE_LOOP ( 'NONE', ( #58, #746, #1550, #2051 ) ) ;
#659 = DIRECTION ( 'NONE',  ( -3.469446951953614189E-15, 0.000000000000000000, 1.000000000000000000 ) ) ;
#660 = CYLINDRICAL_SURFACE ( 'NONE', #184, 5.000000000000004441 ) ;
#661 = DIRECTION ( 'NONE',  ( -0.000000000000000000, 1.000000000000000000, -0.000000000000000000 ) ) ;
#662 = EDGE_CURVE ( 'NONE', #1480, #1978, #113, .T. ) ;
#663 = FACE_BOUND ( 'NONE', #549, .T. ) ;
#664 = CARTESIAN_POINT ( 'NONE',  ( 25.93292131147529389, 0.000000000000000000, -0.5307337294603556854 ) ) ;
#665 = PERSON_AND_ORGANIZATION ( #1737, #90 ) ;
#666 = VERTEX_POINT ( 'NONE', #1564 ) ;
#667 = DIRECTION ( 'NONE',  ( 0.000000000000000000, 0.000000000000000000, 1.000000000000000000 ) ) ;
#668 = LINE ( 'NONE', #1471, #303 ) ;
#669 = AXIS2_PLACEMENT_3D ( 'NONE', #1446, #176, #1307 ) ;
#670 = EDGE_CURVE ( 'NONE', #1995, #533, #133, .T. ) ;
#671 = CARTESIAN_POINT ( 'NONE',  ( -22.33682356208865727, 0.2999999999999999889, 4.015263113024913899 ) ) ;
#672 = VECTOR ( 'NONE', #1660, 1000.000000000000000 ) ;
#673 = DIRECTION ( 'NONE',  ( 0.000000000000000000, 0.000000000000000000, -1.000000000000000000 ) ) ;
#674 = ADVANCED_FACE ( 'NONE', ( #1091 ), #1082, .F. ) ;
#675 = CARTESIAN_POINT ( 'NONE',  ( 24.94994949184141930, 0.000000000000000000, 2.932870912732505442 ) ) ;
#676 = EDGE_CURVE ( 'NONE', #115, #1565, #1059, .T. ) ;
#677 = LINE ( 'NONE', #1296, #1575 ) ;
#678 = APPLICATION_PROTOCOL_DEFINITION ( 'international standard', 'config_control_design', 1994, #906 ) ;
#679 = ORIENTED_EDGE ( 'NONE', *, *, #711, .T. ) ;
#680 = FACE_BOUND ( 'NONE', #1836, .T. ) ;
#681 = LINE ( 'NONE', #1776, #1574 ) ;
#682 = ORIENTED_EDGE ( 'NONE', *, *, #2013, .F. ) ;
#683 = LINE ( 'NONE', #699, #2022 ) ;
#684 = FACE_OUTER_BOUND ( 'NONE', #1819, .T. ) ;
#685 = CARTESIAN_POINT ( 'NONE',  ( -15.64168576756671314, 0.2999999999999999889, 5.500000000000001776 ) ) ;
#686 = APPROVAL_ROLE ( '' ) ;
#687 = ORIENTED_EDGE ( 'NONE', *, *, #879, .F. ) ;
#688 = LINE ( 'NONE', #998, #1760 ) ;
#689 = EDGE_LOOP ( 'NONE', ( #1197, #1167, #2001, #553 ) ) ;
#690 = AXIS2_PLACEMENT_3D ( 'NONE', #1205, #1226, #1045 ) ;
#691 = ORIENTED_EDGE ( 'NONE', *, *, #41, .F. ) ;
#692 = CARTESIAN_POINT ( 'NONE',  ( 16.93118474904564508, 0.2999999999999999889, 4.000000000000007994 ) ) ;
#693 = AXIS2_PLACEMENT_3D ( 'NONE', #981, #1759, #1630 ) ;
#694 = ORIENTED_EDGE ( 'NONE', *, *, #1186, .T. ) ;
#695 = CARTESIAN_POINT ( 'NONE',  ( -15.64168576756671314, 0.000000000000000000, 3.500000000000005329 ) ) ;
#696 = ORIENTED_EDGE ( 'NONE', *, *, #183, .F. ) ;
#697 = LINE ( 'NONE', #554, #1095 ) ;
#698 = ORIENTED_EDGE ( 'NONE', *, *, #767, .T. ) ;
#699 = CARTESIAN_POINT ( 'NONE',  ( 26.05860493085496188, 0.2999999999999999889, 3.392091031570612980 ) ) ;
#700 = LINE ( 'NONE', #1183, #973 ) ;
#701 = AXIS2_PLACEMENT_3D ( 'NONE', #1919, #163, #1270 ) ;
#702 = EDGE_LOOP ( 'NONE', ( #1364, #850, #54, #510 ) ) ;
#703 = VECTOR ( 'NONE', #188, 1000.000000000000000 ) ;
#704 = VERTEX_POINT ( 'NONE', #1409 ) ;
#705 = CARTESIAN_POINT ( 'NONE',  ( -23.10219042681884716, 0.2999999999999999889, 2.167504048002323103 ) ) ;
#706 = VERTEX_POINT ( 'NONE', #1229 ) ;
#707 = CARTESIAN_POINT ( 'NONE',  ( -21.02462173806848966, 0.2999999999999999889, -41.28989928337165338 ) ) ;
#708 = VECTOR ( 'NONE', #858, 1000.000000000000114 ) ;
#709 = VERTEX_POINT ( 'NONE', #1870 ) ;
#710 = DIRECTION ( 'NONE',  ( 0.000000000000000000, 0.000000000000000000, 1.000000000000000000 ) ) ;
#711 = EDGE_CURVE ( 'NONE', #1830, #1635, #801, .T. ) ;
#712 = DESIGN_CONTEXT ( 'detailed design', #1149, 'design' ) ;
#713 = CARTESIAN_POINT ( 'NONE',  ( 16.32615863413893820, 0.2999999999999999889, -48.00000000000000000 ) ) ;
#714 = VERTEX_POINT ( 'NONE', #1900 ) ;
#715 = VERTEX_POINT ( 'NONE', #469 ) ;
#716 = DIRECTION ( 'NONE',  ( 1.000000000000000000, 0.000000000000000000, 0.000000000000000000 ) ) ;
#717 = PERSON_AND_ORGANIZATION_ROLE ( 'design_supplier' ) ;
#718 = EDGE_CURVE ( 'NONE', #95, #585, #588, .T. ) ;
#719 = EDGE_LOOP ( 'NONE', ( #621, #280, #1725, #1871 ) ) ;
#720 = EDGE_LOOP ( 'NONE', ( #1026, #1381, #259, #740 ) ) ;
#721 = EDGE_CURVE ( 'NONE', #509, #1868, #536, .T. ) ;
#722 = LINE ( 'NONE', #1031, #1588 ) ;
#723 = VECTOR ( 'NONE', #508, 1000.000000000000114 ) ;
#724 = VERTEX_POINT ( 'NONE', #1220 ) ;
#725 = DIRECTION ( 'NONE',  ( 0.000000000000000000, 0.000000000000000000, 1.000000000000000000 ) ) ;
#726 = DIRECTION ( 'NONE',  ( 0.000000000000000000, 1.000000000000000000, 0.000000000000000000 ) ) ;
#727 = VECTOR ( 'NONE', #433, 1000.000000000000227 ) ;
#728 = EDGE_LOOP ( 'NONE', ( #1566, #1349 ) ) ;
#729 = ORIENTED_EDGE ( 'NONE', *, *, #940, .T. ) ;
#730 = ADVANCED_FACE ( 'NONE', ( #1859 ), #2054, .F. ) ;
#731 = EDGE_CURVE ( 'NONE', #1677, #1700, #1169, .T. ) ;
#732 = EDGE_CURVE ( 'NONE', #406, #565, #905, .T. ) ;
#733 = CARTESIAN_POINT ( 'NONE',  ( 16.93118474904564508, 0.2999999999999999889, 9.000000000000007105 ) ) ;
#734 = EDGE_LOOP ( 'NONE', ( #897, #1122, #545, #1721 ) ) ;
#735 = ORIENTED_EDGE ( 'NONE', *, *, #1040, .F. ) ;
#736 = CARTESIAN_POINT ( 'NONE',  ( -15.64168576756671314, 0.000000000000000000, 4.500000000000003553 ) ) ;
#737 = VERTEX_POINT ( 'NONE', #795 ) ;
#738 = DIRECTION ( 'NONE',  ( 0.000000000000000000, 0.000000000000000000, 1.000000000000000000 ) ) ;
#739 = CARTESIAN_POINT ( 'NONE',  ( -24.00000000000000000, 0.2999999999999999889, 0.000000000000000000 ) ) ;
#740 = ORIENTED_EDGE ( 'NONE', *, *, #1603, .T. ) ;
#741 = ORIENTED_EDGE ( 'NONE', *, *, #268, .F. ) ;
#742 = CARTESIAN_POINT ( 'NONE',  ( -27.90636399587753758, 0.000000000000000000, 4.157457896300795319 ) ) ;
#743 = VECTOR ( 'NONE', #365, 1000.000000000000000 ) ;
#744 = DIRECTION ( 'NONE',  ( -1.000000000000000000, 0.000000000000000000, 4.336808689942013792E-16 ) ) ;
#745 = ORIENTED_EDGE ( 'NONE', *, *, #500, .F. ) ;
#746 = ORIENTED_EDGE ( 'NONE', *, *, #1375, .F. ) ;
#747 = AXIS2_PLACEMENT_3D ( 'NONE', #209, #1327, #710 ) ;
#748 = DIRECTION ( 'NONE',  ( -0.000000000000000000, 1.000000000000000000, -0.000000000000000000 ) ) ;
#749 = ORIENTED_EDGE ( 'NONE', *, *, #1661, .F. ) ;
#750 = DIRECTION ( 'NONE',  ( 0.000000000000000000, 0.000000000000000000, 1.000000000000000000 ) ) ;
#751 = DIRECTION ( 'NONE',  ( -0.000000000000000000, 1.000000000000000000, -0.000000000000000000 ) ) ;
#752 = ORIENTED_EDGE ( 'NONE', *, *, #1294, .F. ) ;
#753 = ORIENTED_EDGE ( 'NONE', *, *, #467, .T. ) ;
#754 = CARTESIAN_POINT ( 'NONE',  ( 26.82397179558514111, 0.2999999999999999889, 1.544331966548041057 ) ) ;
#755 = CARTESIAN_POINT ( 'NONE',  ( -35.95782392759633694, 0.2999999999999999889, -65.00000000000000000 ) ) ;
#756 = DIRECTION ( 'NONE',  ( 0.3420201433256693790, 0.000000000000000000, -0.9396926207859082059 ) ) ;
#757 = ORIENTED_EDGE ( 'NONE', *, *, #295, .T. ) ;
#758 = CARTESIAN_POINT ( 'NONE',  ( -16.93118474904564152, 1.084202172485504434E-16, 9.000000000000007105 ) ) ;
#759 = ADVANCED_FACE ( 'NONE', ( #2 ), #785, .F. ) ;
#760 = CARTESIAN_POINT ( 'NONE',  ( 16.32615863413893820, 0.2999999999999999889, -48.00000000000000000 ) ) ;
#761 = ORIENTED_EDGE ( 'NONE', *, *, #1939, .T. ) ;
#762 = ORIENTED_EDGE ( 'NONE', *, *, #974, .T. ) ;
#763 = AXIS2_PLACEMENT_3D ( 'NONE', #1540, #1033, #725 ) ;
#764 = FACE_OUTER_BOUND ( 'NONE', #1640, .T. ) ;
#765 = DIRECTION ( 'NONE',  ( 0.000000000000000000, 0.000000000000000000, 1.000000000000000000 ) ) ;
#766 = DIRECTION ( 'NONE',  ( 0.000000000000000000, -1.000000000000000000, 0.000000000000000000 ) ) ;
#767 = EDGE_CURVE ( 'NONE', #1080, #60, #1109, .T. ) ;
#768 = ORIENTED_EDGE ( 'NONE', *, *, #1751, .T. ) ;
#769 = CARTESIAN_POINT ( 'NONE',  ( -7.499999999999980460, 0.000000000000000000, -72.00000000000001421 ) ) ;
#770 = CARTESIAN_POINT ( 'NONE',  ( -22.33682356208866082, 0.000000000000000000, 4.015263113024903241 ) ) ;
#771 = ORIENTED_EDGE ( 'NONE', *, *, #1086, .T. ) ;
#772 = EDGE_CURVE ( 'NONE', #1977, #706, #960, .T. ) ;
#773 = ORIENTED_EDGE ( 'NONE', *, *, #191, .F. ) ;
#774 = CIRCLE ( 'NONE', #1704, 0.9999999999999978906 ) ;
#775 = CARTESIAN_POINT ( 'NONE',  ( 21.55058241160208610, 0.000000000000000000, 5.913417161825445412 ) ) ;
#776 = VECTOR ( 'NONE', #1953, 1000.000000000000000 ) ;
#777 = AXIS2_PLACEMENT_3D ( 'NONE', #542, #1152, #1321 ) ;
#778 = LINE ( 'NONE', #1898, #55 ) ;
#779 = DIRECTION ( 'NONE',  ( -0.000000000000000000, -1.000000000000000000, -0.000000000000000000 ) ) ;
#780 = CARTESIAN_POINT ( 'NONE',  ( 11.19742541288099780, 0.000000000000000000, -14.28989928337165338 ) ) ;
#781 = LINE ( 'NONE', #470, #1298 ) ;
#782 = DIRECTION ( 'NONE',  ( -0.000000000000000000, 1.000000000000000000, -0.000000000000000000 ) ) ;
#783 = EDGE_CURVE ( 'NONE', #2045, #115, #1600, .T. ) ;
#784 = CARTESIAN_POINT ( 'NONE',  ( -6.498962308951455213, 0.000000000000000000, -11.00000000000000178 ) ) ;
#785 = PLANE ( 'NONE',  #67 ) ;
#786 = EDGE_CURVE ( 'NONE', #724, #1530, #1247, .T. ) ;
#787 = EDGE_CURVE ( 'NONE', #402, #1765, #1909, .T. ) ;
#788 = DIRECTION ( 'NONE',  ( 0.3826834323650900593, 0.000000000000000000, -0.9238795325112866275 ) ) ;
#789 = EDGE_CURVE ( 'NONE', #714, #16, #1541, .T. ) ;
#790 = CIRCLE ( 'NONE', #690, 0.9999999999999978906 ) ;
#791 = LINE ( 'NONE', #1237, #1558 ) ;
#792 = EDGE_CURVE ( 'NONE', #1707, #1984, #482, .T. ) ;
#793 = CARTESIAN_POINT ( 'NONE',  ( 7.499999999999984901, 0.000000000000000000, -70.00000000000000000 ) ) ;
#794 = DIRECTION ( 'NONE',  ( 0.000000000000000000, 0.000000000000000000, 1.000000000000000000 ) ) ;
#795 = CARTESIAN_POINT ( 'NONE',  ( 28.39410038312723827, 0.000000000000000000, -5.382044879869066101 ) ) ;
#796 = DIRECTION ( 'NONE',  ( -1.000000000000000000, -0.000000000000000000, -0.000000000000000000 ) ) ;
#797 = DIRECTION ( 'NONE',  ( 0.000000000000000000, 0.000000000000000000, -1.000000000000000000 ) ) ;
#798 = VECTOR ( 'NONE', #1766, 1000.000000000000000 ) ;
#799 = APPROVAL_STATUS ( 'not_yet_approved' ) ;
#800 = AXIS2_PLACEMENT_3D ( 'NONE', #806, #2009, #794 ) ;
#801 = CIRCLE ( 'NONE', #1075, 2.000000000000000000 ) ;
#802 = CIRCLE ( 'NONE', #108, 1.000000000000000000 ) ;
#803 = VERTEX_POINT ( 'NONE', #943 ) ;
#804 = CYLINDRICAL_SURFACE ( 'NONE', #440, 0.9999999999999983347 ) ;
#805 = AXIS2_PLACEMENT_3D ( 'NONE', #780, #2033, #1419 ) ;
#806 = CARTESIAN_POINT ( 'NONE',  ( 16.93118474904564508, 0.2999999999999999889, 4.000000000000007994 ) ) ;
#807 = LINE ( 'NONE', #952, #1881 ) ;
#808 = CARTESIAN_POINT ( 'NONE',  ( -15.64168576756671314, 0.2999999999999999889, 4.500000000000003553 ) ) ;
#809 = DIRECTION ( 'NONE',  ( -0.000000000000000000, 1.000000000000000000, -0.000000000000000000 ) ) ;
#810 = LINE ( 'NONE', #963, #723 ) ;
#811 = ORIENTED_EDGE ( 'NONE', *, *, #1583, .T. ) ;
#812 = CARTESIAN_POINT ( 'NONE',  ( -29.50275582214077019, 0.000000000000000000, -4.922824761030962115 ) ) ;
#813 = DIRECTION ( 'NONE',  ( -1.000000000000000000, 0.000000000000000000, 4.625929269271485914E-16 ) ) ;
#814 = AXIS2_PLACEMENT_3D ( 'NONE', #349, #1315, #1797 ) ;
#815 = CIRCLE ( 'NONE', #1726, 5.000000000000004441 ) ;
#816 = PLANE ( 'NONE',  #965 ) ;
#817 = DIRECTION ( 'NONE',  ( 0.000000000000000000, 1.000000000000000000, 0.000000000000000000 ) ) ;
#818 = VECTOR ( 'NONE', #25, 1000.000000000000000 ) ;
#819 = CARTESIAN_POINT ( 'NONE',  ( -28.67173086060771681, 0.2999999999999999889, 2.309698831278221842 ) ) ;
#820 = CARTESIAN_POINT ( 'NONE',  ( 34.99999999999999289, 0.2999999999999999889, -80.00000000000000000 ) ) ;
#821 = VECTOR ( 'NONE', #2043, 1000.000000000000000 ) ;
#822 = AXIS2_PLACEMENT_3D ( 'NONE', #865, #1348, #2002 ) ;
#823 = EDGE_CURVE ( 'NONE', #1530, #1565, #807, .T. ) ;
#824 = EDGE_LOOP ( 'NONE', ( #1486, #1553, #2007, #2014 ) ) ;
#825 = CARTESIAN_POINT ( 'NONE',  ( -23.10219042681884716, 0.2999999999999999889, 2.167504048002323103 ) ) ;
#826 = CARTESIAN_POINT ( 'NONE',  ( -28.73738895741059096, 0.2999999999999999889, -3.075065696008389082 ) ) ;
#827 = EDGE_CURVE ( 'NONE', #1677, #385, #1444, .T. ) ;
#828 = DIRECTION ( 'NONE',  ( -0.000000000000000000, 1.000000000000000000, -0.000000000000000000 ) ) ;
#829 = DIRECTION ( 'NONE',  ( 0.000000000000000000, 0.000000000000000000, 1.000000000000000000 ) ) ;
#830 = ADVANCED_FACE ( 'NONE', ( #1920 ), #816, .F. ) ;
#831 = FACE_BOUND ( 'NONE', #1072, .T. ) ;
#832 = DIRECTION ( 'NONE',  ( 0.3826834323650904479, 0.000000000000000000, -0.9238795325112865164 ) ) ;
#833 = DATE_TIME_ROLE ( 'creation_date' ) ;
#834 = ORIENTED_EDGE ( 'NONE', *, *, #343, .T. ) ;
#835 = ORIENTED_EDGE ( 'NONE', *, *, #352, .F. ) ;
#836 = DIRECTION ( 'NONE',  ( 0.000000000000000000, -0.000000000000000000, 1.000000000000000000 ) ) ;
#837 = CARTESIAN_POINT ( 'NONE',  ( 27.90636399587753758, 0.2999999999999999889, 4.157457896300795319 ) ) ;
#838 = CIRCLE ( 'NONE', #1210, 2.000000000000000000 ) ;
#839 = ORIENTED_EDGE ( 'NONE', *, *, #260, .F. ) ;
#840 = LINE ( 'NONE', #1647, #1473 ) ;
#841 = CARTESIAN_POINT ( 'NONE',  ( -23.10219042681884716, 0.000000000000000000, 2.167504048002323103 ) ) ;
#842 = AXIS2_PLACEMENT_3D ( 'NONE', #42, #355, #52 ) ;
#843 = CARTESIAN_POINT ( 'NONE',  ( 28.67173086060771681, 0.2999999999999999889, 2.309698831278221842 ) ) ;
#844 = PERSON_AND_ORGANIZATION_ROLE ( 'design_owner' ) ;
#845 = ORIENTED_EDGE ( 'NONE', *, *, #41, .T. ) ;
#846 = DIRECTION ( 'NONE',  ( 1.000000000000000000, -0.000000000000000000, -0.000000000000000000 ) ) ;
#847 = VERTEX_POINT ( 'NONE', #197 ) ;
#848 = DIRECTION ( 'NONE',  ( 0.000000000000000000, 0.000000000000000000, 1.000000000000000000 ) ) ;
#849 = CARTESIAN_POINT ( 'NONE',  ( -21.55058241160207544, 0.2999999999999999889, 5.913417161825459623 ) ) ;
#850 = ORIENTED_EDGE ( 'NONE', *, *, #49, .F. ) ;
#851 = CARTESIAN_POINT ( 'NONE',  ( 24.00000000000000000, 0.2999999999999999889, -5.551115123125782702E-14 ) ) ;
#852 = PRODUCT_DEFINITION_FORMATION_WITH_SPECIFIED_SOURCE ( 'ANY', '', #363, .NOT_KNOWN. ) ;
#853 = ORIENTED_EDGE ( 'NONE', *, *, #235, .F. ) ;
#854 = EDGE_CURVE ( 'NONE', #561, #1244, #1778, .T. ) ;
#855 = CARTESIAN_POINT ( 'NONE',  ( 25.93292131147529389, 0.000000000000000000, -1.530733729460353576 ) ) ;
#856 = ORIENTED_EDGE ( 'NONE', *, *, #1885, .F. ) ;
#857 = CARTESIAN_POINT ( 'NONE',  ( -30.58514802243316666, 0.2999999999999999889, -2.309698831278208520 ) ) ;
#858 = DIRECTION ( 'NONE',  ( 0.9238795325112864054, 0.000000000000000000, 0.3826834323650906700 ) ) ;
#859 = AXIS2_PLACEMENT_3D ( 'NONE', #476, #1619, #174 ) ;
#860 = ORIENTED_EDGE ( 'NONE', *, *, #789, .F. ) ;
#861 = ORIENTED_EDGE ( 'NONE', *, *, #827, .T. ) ;
#862 = DIRECTION ( 'NONE',  ( -0.000000000000000000, -1.000000000000000000, -0.000000000000000000 ) ) ;
#863 = ADVANCED_FACE ( 'NONE', ( #1293 ), #1791, .F. ) ;
#864 = VERTEX_POINT ( 'NONE', #167 ) ;
#865 = CARTESIAN_POINT ( 'NONE',  ( -2.000000000000000000, 0.2999999999999999889, 4.500000000000000000 ) ) ;
#866 = ORIENTED_EDGE ( 'NONE', *, *, #1968, .F. ) ;
#867 = CARTESIAN_POINT ( 'NONE',  ( 35.00000000000000000, 0.2999999999999999889, -65.00000000000000000 ) ) ;
#868 = DIRECTION ( 'NONE',  ( 0.000000000000000000, -1.000000000000000000, 0.000000000000000000 ) ) ;
#869 = CIRCLE ( 'NONE', #31, 5.000000000000000888 ) ;
#870 = ORIENTED_EDGE ( 'NONE', *, *, #199, .F. ) ;
#871 = AXIS2_PLACEMENT_3D ( 'NONE', #284, #104, #1087 ) ;
#872 = EDGE_LOOP ( 'NONE', ( #289, #575 ) ) ;
#873 = EDGE_CURVE ( 'NONE', #1080, #2034, #603, .T. ) ;
#874 = DIRECTION ( 'NONE',  ( -0.000000000000000000, -1.000000000000000000, -0.000000000000000000 ) ) ;
#875 = ORIENTED_EDGE ( 'NONE', *, *, #2067, .T. ) ;
#876 = EDGE_LOOP ( 'NONE', ( #598, #1536, #396, #752 ) ) ;
#877 = DIRECTION ( 'NONE',  ( 0.000000000000000000, 0.000000000000000000, 1.000000000000000000 ) ) ;
#878 = ORIENTED_EDGE ( 'NONE', *, *, #1312, .T. ) ;
#879 = EDGE_CURVE ( 'NONE', #714, #1831, #356, .T. ) ;
#880 = FACE_OUTER_BOUND ( 'NONE', #523, .T. ) ;
#881 = EDGE_CURVE ( 'NONE', #36, #1333, #1598, .T. ) ;
#882 = LINE ( 'NONE', #841, #2018 ) ;
#883 = VERTEX_POINT ( 'NONE', #2077 ) ;
#884 = ORIENTED_EDGE ( 'NONE', *, *, #493, .T. ) ;
#885 = DIRECTION ( 'NONE',  ( 4.336808689942013792E-16, 0.000000000000000000, 1.000000000000000000 ) ) ;
#886 = EDGE_LOOP ( 'NONE', ( #608, #1989, #253, #277 ) ) ;
#887 = VERTEX_POINT ( 'NONE', #483 ) ;
#888 = FACE_OUTER_BOUND ( 'NONE', #2024, .T. ) ;
#889 = EDGE_CURVE ( 'NONE', #864, #124, #1934, .T. ) ;
#890 = SECURITY_CLASSIFICATION ( '', '', #1332 ) ;
#891 = EDGE_LOOP ( 'NONE', ( #1232, #1338, #407, #1864 ) ) ;
#892 = FACE_OUTER_BOUND ( 'NONE', #1164, .T. ) ;
#893 = EDGE_CURVE ( 'NONE', #1480, #1326, #5, .T. ) ;
#894 = CARTESIAN_POINT ( 'NONE',  ( -45.19661925270920477, 0.000000000000000000, -51.17316567634909319 ) ) ;
#895 = CIRCLE ( 'NONE', #153, 0.9999999999999978906 ) ;
#896 = ORIENTED_EDGE ( 'NONE', *, *, #1904, .F. ) ;
#897 = ORIENTED_EDGE ( 'NONE', *, *, #979, .T. ) ;
#898 = CYLINDRICAL_SURFACE ( 'NONE', #404, 2.000000000000000000 ) ;
#899 = DIRECTION ( 'NONE',  ( 0.000000000000000000, 1.000000000000000000, 0.000000000000000000 ) ) ;
#900 = VERTEX_POINT ( 'NONE', #992 ) ;
#901 = ORIENTED_EDGE ( 'NONE', *, *, #574, .T. ) ;
#902 = CYLINDRICAL_SURFACE ( 'NONE', #1400, 0.9999999999999983347 ) ;
#903 = ORIENTED_EDGE ( 'NONE', *, *, #2010, .F. ) ;
#904 = DIRECTION ( 'NONE',  ( 0.000000000000000000, 1.000000000000000000, 0.000000000000000000 ) ) ;
#905 = LINE ( 'NONE', #1542, #442 ) ;
#906 = APPLICATION_CONTEXT ( 'configuration controlled 3d designs of mechanical parts and assemblies' ) ;
#907 = ORIENTED_EDGE ( 'NONE', *, *, #1904, .T. ) ;
#908 = ORIENTED_EDGE ( 'NONE', *, *, #1040, .T. ) ;
#909 = DIRECTION ( 'NONE',  ( -0.000000000000000000, 1.000000000000000000, -0.000000000000000000 ) ) ;
#910 = VECTOR ( 'NONE', #661, 1000.000000000000000 ) ;
#911 = AXIS2_PLACEMENT_3D ( 'NONE', #122, #1572, #1388 ) ;
#912 = DIRECTION ( 'NONE',  ( 0.000000000000000000, 0.000000000000000000, 1.000000000000000000 ) ) ;
#913 = ADVANCED_FACE ( 'NONE', ( #1125 ), #1280, .F. ) ;
#914 = ORIENTED_EDGE ( 'NONE', *, *, #1751, .F. ) ;
#915 = CYLINDRICAL_SURFACE ( 'NONE', #1520, 2.000000000000000000 ) ;
#916 = ORIENTED_EDGE ( 'NONE', *, *, #343, .F. ) ;
#917 = FACE_OUTER_BOUND ( 'NONE', #450, .T. ) ;
#918 = CARTESIAN_POINT ( 'NONE',  ( -16.93118474904564152, 0.2999999999999999889, 4.000000000000007994 ) ) ;
#919 = ORIENTED_EDGE ( 'NONE', *, *, #2063, .T. ) ;
#920 = ORIENTED_EDGE ( 'NONE', *, *, #873, .T. ) ;
#921 = LINE ( 'NONE', #1546, #1334 ) ;
#922 = CARTESIAN_POINT ( 'NONE',  ( -6.498962308951455213, 0.000000000000000000, -11.00000000000000178 ) ) ;
#923 = DIRECTION ( 'NONE',  ( -0.000000000000000000, 1.000000000000000000, -0.000000000000000000 ) ) ;
#924 = EDGE_LOOP ( 'NONE', ( #1646, #1156, #2029, #936 ) ) ;
#925 = DIRECTION ( 'NONE',  ( 0.000000000000000000, 1.000000000000000000, 0.000000000000000000 ) ) ;
#926 = DIRECTION ( 'NONE',  ( 0.000000000000000000, 0.000000000000000000, -1.000000000000000000 ) ) ;
#927 = CC_DESIGN_APPROVAL ( #1673, ( #890 ) ) ;
#928 = ORIENTED_EDGE ( 'NONE', *, *, #792, .T. ) ;
#929 = ORIENTED_EDGE ( 'NONE', *, *, #198, .F. ) ;
#930 = AXIS2_PLACEMENT_3D ( 'NONE', #132, #925, #738 ) ;
#931 = DIRECTION ( 'NONE',  ( -0.3826834323650901148, 0.000000000000000000, 0.9238795325112866275 ) ) ;
#932 = LINE ( 'NONE', #1089, #1120 ) ;
#933 = EDGE_CURVE ( 'NONE', #1401, #1225, #1487, .T. ) ;
#934 = CARTESIAN_POINT ( 'NONE',  ( 2.000000000000000000, 0.000000000000000000, 3.499999999999999556 ) ) ;
#935 = DIRECTION ( 'NONE',  ( -0.000000000000000000, -1.000000000000000000, -0.000000000000000000 ) ) ;
#936 = ORIENTED_EDGE ( 'NONE', *, *, #1420, .T. ) ;
#937 = DIRECTION ( 'NONE',  ( -0.000000000000000000, 1.000000000000000000, -0.000000000000000000 ) ) ;
#938 = VECTOR ( 'NONE', #1810, 1000.000000000000000 ) ;
#939 = EDGE_CURVE ( 'NONE', #996, #1243, #1288, .T. ) ;
#940 = EDGE_CURVE ( 'NONE', #568, #532, #222, .T. ) ;
#941 = CARTESIAN_POINT ( 'NONE',  ( 15.64168576756671314, 0.2999999999999999889, 4.500000000000000000 ) ) ;
#942 = CARTESIAN_POINT ( 'NONE',  ( 15.64168576756671314, 0.000000000000000000, 4.500000000000000000 ) ) ;
#943 = CARTESIAN_POINT ( 'NONE',  ( -45.19661925270920477, 0.2999999999999999889, -51.17316567634909319 ) ) ;
#944 = ADVANCED_FACE ( 'NONE', ( #1445 ), #1452, .F. ) ;
#945 = EDGE_CURVE ( 'NONE', #1785, #1017, #956, .T. ) ;
#946 = EDGE_CURVE ( 'NONE', #1565, #265, #1403, .T. ) ;
#947 = EDGE_CURVE ( 'NONE', #561, #1824, #1567, .T. ) ;
#948 = DIRECTION ( 'NONE',  ( -1.000000000000000000, 0.000000000000000000, -0.000000000000000000 ) ) ;
#949 = LINE ( 'NONE', #1720, #1959 ) ;
#950 = CARTESIAN_POINT ( 'NONE',  ( -25.93292131147529389, 0.2999999999999999889, -2.530733729460351356 ) ) ;
#951 = CARTESIAN_POINT ( 'NONE',  ( -16.32615863413894886, 0.000000000000000000, -48.00000000000000000 ) ) ;
#952 = CARTESIAN_POINT ( 'NONE',  ( -20.27207793864214835, 0.000000000000000000, 9.000000000000007105 ) ) ;
#953 = CARTESIAN_POINT ( 'NONE',  ( 25.93292131147529389, 0.000000000000000000, -1.530733729460353576 ) ) ;
#954 = CARTESIAN_POINT ( 'NONE',  ( 27.49999999999998579, 0.2999999999999999889, -72.00000000000001421 ) ) ;
#955 = AXIS2_PLACEMENT_3D ( 'NONE', #736, #584, #109 ) ;
#956 = CIRCLE ( 'NONE', #1762, 1.000000000000000000 ) ;
#957 = VERTEX_POINT ( 'NONE', #1608 ) ;
#958 = LINE ( 'NONE', #784, #798 ) ;
#959 = DIRECTION ( 'NONE',  ( 0.000000000000000000, 0.000000000000000000, 1.000000000000000000 ) ) ;
#960 = LINE ( 'NONE', #643, #366 ) ;
#961 = DIRECTION ( 'NONE',  ( 1.734723475976805517E-15, 0.000000000000000000, 1.000000000000000000 ) ) ;
#962 = CARTESIAN_POINT ( 'NONE',  ( 27.90636399587753758, 0.000000000000000000, 4.157457896300795319 ) ) ;
#963 = CARTESIAN_POINT ( 'NONE',  ( 11.19742541288099780, 0.000000000000000000, -14.28989928337165338 ) ) ;
#964 = CIRCLE ( 'NONE', #139, 2.000000000000000000 ) ;
#965 = AXIS2_PLACEMENT_3D ( 'NONE', #1926, #1768, #961 ) ;
#966 = ADVANCED_FACE ( 'NONE', ( #313 ), #1960, .F. ) ;
#967 = VECTOR ( 'NONE', #592, 1000.000000000000000 ) ;
#968 = ORIENTED_EDGE ( 'NONE', *, *, #893, .F. ) ;
#969 = CARTESIAN_POINT ( 'NONE',  ( 2.000000000000000000, 0.2999999999999999889, 4.500000000000000000 ) ) ;
#970 = DIRECTION ( 'NONE',  ( -0.000000000000000000, 1.000000000000000000, -0.000000000000000000 ) ) ;
#971 = DIRECTION ( 'NONE',  ( 0.000000000000000000, 1.000000000000000000, 0.000000000000000000 ) ) ;
#972 = CARTESIAN_POINT ( 'NONE',  ( 11.19742541288099780, 0.000000000000000000, -14.28989928337165338 ) ) ;
#973 = VECTOR ( 'NONE', #1814, 1000.000000000000000 ) ;
#974 = EDGE_CURVE ( 'NONE', #1868, #89, #1165, .T. ) ;
#975 = PLANE ( 'NONE',  #1502 ) ;
#976 = ORIENTED_EDGE ( 'NONE', *, *, #1841, .T. ) ;
#977 = CARTESIAN_POINT ( 'NONE',  ( 2.000000000000000000, 0.000000000000000000, 4.500000000000000000 ) ) ;
#978 = DIRECTION ( 'NONE',  ( 5.204170427930421283E-15, 0.000000000000000000, 1.000000000000000000 ) ) ;
#979 = EDGE_CURVE ( 'NONE', #900, #1548, #1782, .T. ) ;
#980 = AXIS2_PLACEMENT_3D ( 'NONE', #1449, #1732, #659 ) ;
#981 = CARTESIAN_POINT ( 'NONE',  ( 24.18458262711123652, 0.000000000000000000, 4.780629977755078031 ) ) ;
#982 = PLANE ( 'NONE',  #1936 ) ;
#983 = VECTOR ( 'NONE', #1890, 1000.000000000000000 ) ;
#984 = CARTESIAN_POINT ( 'NONE',  ( 15.64168576756671314, 0.000000000000000000, 4.500000000000000000 ) ) ;
#985 = CARTESIAN_POINT ( 'NONE',  ( 27.49999999999998579, 0.2999999999999999889, -72.00000000000001421 ) ) ;
#986 = CIRCLE ( 'NONE', #822, 1.000000000000000000 ) ;
#987 = ORIENTED_EDGE ( 'NONE', *, *, #1853, .F. ) ;
#988 = ORIENTED_EDGE ( 'NONE', *, *, #772, .F. ) ;
#989 = DIRECTION ( 'NONE',  ( -0.000000000000000000, 1.000000000000000000, -0.000000000000000000 ) ) ;
#990 = DIRECTION ( 'NONE',  ( 1.000000000000000000, -0.000000000000000000, -0.000000000000000000 ) ) ;
#991 = CARTESIAN_POINT ( 'NONE',  ( 35.00000000000000000, 0.2999999999999999889, -65.00000000000000000 ) ) ;
#992 = CARTESIAN_POINT ( 'NONE',  ( -24.94994949184141575, 0.2999999999999999889, 2.932870912732504554 ) ) ;
#993 = DIRECTION ( 'NONE',  ( 1.000000000000000000, -0.000000000000000000, -0.000000000000000000 ) ) ;
#994 = APPROVAL_STATUS ( 'not_yet_approved' ) ;
#995 = EDGE_CURVE ( 'NONE', #1692, #419, #539, .T. ) ;
#996 = VERTEX_POINT ( 'NONE', #685 ) ;
#997 = FACE_BOUND ( 'NONE', #219, .T. ) ;
#998 = CARTESIAN_POINT ( 'NONE',  ( -30.58514802243316666, 0.2999999999999999889, -2.309698831278208520 ) ) ;
#999 = CIRCLE ( 'NONE', #1666, 0.9999999999999983347 ) ;
#1000 = ORIENTED_EDGE ( 'NONE', *, *, #945, .F. ) ;
#1001 = CIRCLE ( 'NONE', #911, 5.000000000000004441 ) ;
#1002 = CARTESIAN_POINT ( 'NONE',  ( 28.39410038312723827, 0.2999999999999999889, -5.382044879869066989 ) ) ;
#1003 = LINE ( 'NONE', #88, #1991 ) ;
#1004 = ORIENTED_EDGE ( 'NONE', *, *, #1906, .F. ) ;
#1005 = ADVANCED_FACE ( 'NONE', ( #369 ), #975, .F. ) ;
#1006 = EDGE_CURVE ( 'NONE', #1478, #60, #1273, .T. ) ;
#1007 = DIRECTION ( 'NONE',  ( 4.336808689942013792E-16, 0.000000000000000000, 1.000000000000000000 ) ) ;
#1008 = ORIENTED_EDGE ( 'NONE', *, *, #13, .F. ) ;
#1009 = DIRECTION ( 'NONE',  ( 0.3826834323650900593, 0.000000000000000000, -0.9238795325112866275 ) ) ;
#1010 = ORIENTED_EDGE ( 'NONE', *, *, #183, .T. ) ;
#1011 = CARTESIAN_POINT ( 'NONE',  ( 35.00000000000000000, 0.000000000000000000, -65.00000000000000000 ) ) ;
#1012 = CARTESIAN_POINT ( 'NONE',  ( 27.49999999999998224, 0.2999999999999999889, -70.00000000000000000 ) ) ;
#1013 = EDGE_LOOP ( 'NONE', ( #410, #224, #1699, #1943 ) ) ;
#1014 = ORIENTED_EDGE ( 'NONE', *, *, #1462, .F. ) ;
#1015 = EDGE_CURVE ( 'NONE', #704, #135, #344, .T. ) ;
#1016 = CYLINDRICAL_SURFACE ( 'NONE', #443, 9.999999999999994671 ) ;
#1017 = VERTEX_POINT ( 'NONE', #212 ) ;
#1018 = ORIENTED_EDGE ( 'NONE', *, *, #1464, .F. ) ;
#1019 = AXIS2_PLACEMENT_3D ( 'NONE', #278, #1562, #1362 ) ;
#1020 = DIRECTION ( 'NONE',  ( 0.000000000000000000, 0.000000000000000000, 1.000000000000000000 ) ) ;
#1021 = ORIENTED_EDGE ( 'NONE', *, *, #1418, .F. ) ;
#1022 = CARTESIAN_POINT ( 'NONE',  ( 29.15946724785741750, 0.2999999999999999889, -7.229803944891640022 ) ) ;
#1023 = DIRECTION ( 'NONE',  ( 0.000000000000000000, 0.000000000000000000, -1.000000000000000000 ) ) ;
#1024 = VECTOR ( 'NONE', #177, 1000.000000000000114 ) ;
#1025 = ORIENTED_EDGE ( 'NONE', *, *, #2006, .T. ) ;
#1026 = ORIENTED_EDGE ( 'NONE', *, *, #506, .T. ) ;
#1027 = DIRECTION ( 'NONE',  ( 0.000000000000000000, -0.000000000000000000, 1.000000000000000000 ) ) ;
#1028 = EDGE_CURVE ( 'NONE', #115, #509, #1986, .T. ) ;
#1029 = ORIENTED_EDGE ( 'NONE', *, *, #622, .F. ) ;
#1030 = ORIENTED_EDGE ( 'NONE', *, *, #823, .T. ) ;
#1031 = CARTESIAN_POINT ( 'NONE',  ( 24.00000000000000000, 0.000000000000000000, -5.551115123125782702E-14 ) ) ;
#1032 = VERTEX_POINT ( 'NONE', #1455 ) ;
#1033 = DIRECTION ( 'NONE',  ( 0.000000000000000000, 1.000000000000000000, 0.000000000000000000 ) ) ;
#1034 = DIRECTION ( 'NONE',  ( -0.000000000000000000, 1.000000000000000000, -0.000000000000000000 ) ) ;
#1035 = AXIS2_PLACEMENT_3D ( 'NONE', #1590, #1103, #1743 ) ;
#1036 = ORIENTED_EDGE ( 'NONE', *, *, #1935, .F. ) ;
#1037 = CIRCLE ( 'NONE', #1437, 2.000000000000000000 ) ;
#1038 = ORIENTED_EDGE ( 'NONE', *, *, #1781, .F. ) ;
#1039 = AXIS2_PLACEMENT_3D ( 'NONE', #1869, #411, #1058 ) ;
#1040 = EDGE_CURVE ( 'NONE', #1333, #170, #380, .T. ) ;
#1041 = DIRECTION ( 'NONE',  ( 0.000000000000000000, 0.000000000000000000, -1.000000000000000000 ) ) ;
#1042 = ADVANCED_FACE ( 'NONE', ( #1804 ), #1643, .T. ) ;
#1043 = EDGE_LOOP ( 'NONE', ( #286, #413, #1809, #1636 ) ) ;
#1044 = ORIENTED_EDGE ( 'NONE', *, *, #572, .T. ) ;
#1045 = DIRECTION ( 'NONE',  ( 0.000000000000000000, 0.000000000000000000, 1.000000000000000000 ) ) ;
#1046 = ORIENTED_EDGE ( 'NONE', *, *, #572, .F. ) ;
#1047 = CYLINDRICAL_SURFACE ( 'NONE', #1577, 2.000000000000000000 ) ;
#1048 = EDGE_CURVE ( 'NONE', #265, #1203, #1911, .T. ) ;
#1049 = DIRECTION ( 'NONE',  ( 0.000000000000000000, 0.000000000000000000, 1.000000000000000000 ) ) ;
#1050 = EDGE_LOOP ( 'NONE', ( #1980, #1642, #988, #1376 ) ) ;
#1051 = EDGE_LOOP ( 'NONE', ( #1826, #1951, #1545, #903 ) ) ;
#1052 = LINE ( 'NONE', #1234, #501 ) ;
#1053 = CARTESIAN_POINT ( 'NONE',  ( -27.49999999999998579, 0.2999999999999999889, -72.00000000000001421 ) ) ;
#1054 = ORIENTED_EDGE ( 'NONE', *, *, #731, .F. ) ;
#1055 = ORIENTED_EDGE ( 'NONE', *, *, #1279, .F. ) ;
#1056 = DIRECTION ( 'NONE',  ( -0.000000000000000000, 1.000000000000000000, -0.000000000000000000 ) ) ;
#1057 = EDGE_LOOP ( 'NONE', ( #1411, #1494 ) ) ;
#1058 = DIRECTION ( 'NONE',  ( 0.3420201433256696566, 0.000000000000000000, 0.9396926207859082059 ) ) ;
#1059 = LINE ( 'NONE', #770, #1634 ) ;
#1060 = VECTOR ( 'NONE', #604, 1000.000000000000000 ) ;
#1061 = ORIENTED_EDGE ( 'NONE', *, *, #1086, .F. ) ;
#1062 = ORIENTED_EDGE ( 'NONE', *, *, #2063, .F. ) ;
#1063 = CARTESIAN_POINT ( 'NONE',  ( 25.93292131147529389, 0.000000000000000000, -1.530733729460353576 ) ) ;
#1064 = PLANE ( 'NONE',  #166 ) ;
#1065 = ORIENTED_EDGE ( 'NONE', *, *, #1615, .T. ) ;
#1066 = CARTESIAN_POINT ( 'NONE',  ( -21.02462173806848966, 0.000000000000000000, -41.28989928337165338 ) ) ;
#1067 = ORIENTED_EDGE ( 'NONE', *, *, #1676, .F. ) ;
#1068 = DIRECTION ( 'NONE',  ( 0.000000000000000000, -1.000000000000000000, -0.000000000000000000 ) ) ;
#1069 = DIRECTION ( 'NONE',  ( 0.000000000000000000, 0.000000000000000000, 1.000000000000000000 ) ) ;
#1070 = AXIS2_PLACEMENT_3D ( 'NONE', #304, #2074, #488 ) ;
#1071 = ORIENTED_EDGE ( 'NONE', *, *, #461, .T. ) ;
#1072 = EDGE_LOOP ( 'NONE', ( #1377, #91 ) ) ;
#1073 = CARTESIAN_POINT ( 'NONE',  ( -28.73738895741059096, 0.000000000000000000, -3.075065696008389082 ) ) ;
#1074 = VECTOR ( 'NONE', #600, 1000.000000000000000 ) ;
#1075 = AXIS2_PLACEMENT_3D ( 'NONE', #436, #1373, #1069 ) ;
#1076 = VECTOR ( 'NONE', #1421, 1000.000000000000000 ) ;
#1077 = CIRCLE ( 'NONE', #1438, 2.000000000000000000 ) ;
#1078 = CARTESIAN_POINT ( 'NONE',  ( 29.50275582214077019, 0.2999999999999999889, -4.922824761030962115 ) ) ;
#1079 = CARTESIAN_POINT ( 'NONE',  ( 22.33682356208866082, 0.2999999999999999889, 4.015263113024904129 ) ) ;
#1080 = VERTEX_POINT ( 'NONE', #664 ) ;
#1081 = DIRECTION ( 'NONE',  ( 0.000000000000000000, 1.000000000000000000, 0.000000000000000000 ) ) ;
#1082 = PLANE ( 'NONE',  #474 ) ;
#1083 = ORIENTED_EDGE ( 'NONE', *, *, #203, .F. ) ;
#1084 = ORIENTED_EDGE ( 'NONE', *, *, #946, .F. ) ;
#1085 = CYLINDRICAL_SURFACE ( 'NONE', #1374, 0.9999999999999978906 ) ;
#1086 = EDGE_CURVE ( 'NONE', #1181, #1985, #1331, .T. ) ;
#1087 = DIRECTION ( 'NONE',  ( 0.000000000000000000, 0.000000000000000000, 1.000000000000000000 ) ) ;
#1088 = VECTOR ( 'NONE', #989, 1000.000000000000000 ) ;
#1089 = CARTESIAN_POINT ( 'NONE',  ( -29.50275582214077019, 0.2999999999999999889, -4.922824761030962115 ) ) ;
#1090 = CYLINDRICAL_SURFACE ( 'NONE', #1410, 1.000000000000000000 ) ;
#1091 = FACE_OUTER_BOUND ( 'NONE', #1013, .T. ) ;
#1092 = EDGE_LOOP ( 'NONE', ( #599, #1021, #2042, #757 ) ) ;
#1093 = EDGE_LOOP ( 'NONE', ( #527, #1000 ) ) ;
#1094 = EDGE_CURVE ( 'NONE', #1824, #561, #999, .T. ) ;
#1095 = VECTOR ( 'NONE', #1512, 1000.000000000000000 ) ;
#1096 = LINE ( 'NONE', #1272, #1971 ) ;
#1097 = EDGE_CURVE ( 'NONE', #1842, #1243, #34, .T. ) ;
#1098 = DIRECTION ( 'NONE',  ( 0.000000000000000000, 0.000000000000000000, 1.000000000000000000 ) ) ;
#1099 = EDGE_CURVE ( 'NONE', #77, #1830, #1140, .T. ) ;
#1100 = EDGE_CURVE ( 'NONE', #1625, #887, #677, .T. ) ;
#1101 = DIRECTION ( 'NONE',  ( -0.000000000000000000, 1.000000000000000000, -0.000000000000000000 ) ) ;
#1102 = CARTESIAN_POINT ( 'NONE',  ( 28.73738895741059096, 0.2999999999999999889, -3.075065696008389082 ) ) ;
#1103 = DIRECTION ( 'NONE',  ( -0.9238795325112866275, 0.000000000000000000, -0.3826834323650900593 ) ) ;
#1104 = AXIS2_PLACEMENT_3D ( 'NONE', #195, #1607, #1924 ) ;
#1105 = VECTOR ( 'NONE', #1723, 1000.000000000000000 ) ;
#1106 = CARTESIAN_POINT ( 'NONE',  ( 7.499999999999984013, 0.2999999999999999889, -72.00000000000001421 ) ) ;
#1107 = ADVANCED_FACE ( 'NONE', ( #517 ), #1016, .T. ) ;
#1108 = DIRECTION ( 'NONE',  ( 0.000000000000000000, 1.000000000000000000, 0.000000000000000000 ) ) ;
#1109 = LINE ( 'NONE', #2076, #1710 ) ;
#1110 = CARTESIAN_POINT ( 'NONE',  ( 7.499999999999984013, 0.000000000000000000, -72.00000000000001421 ) ) ;
#1111 = CARTESIAN_POINT ( 'NONE',  ( 24.00000000000000000, 0.2999999999999999889, 9.000000000000007105 ) ) ;
#1112 = LINE ( 'NONE', #285, #93 ) ;
#1113 = DIRECTION ( 'NONE',  ( 0.000000000000000000, 0.000000000000000000, 1.000000000000000000 ) ) ;
#1114 = LINE ( 'NONE', #1757, #938 ) ;
#1115 = CARTESIAN_POINT ( 'NONE',  ( 23.10219042681884716, 0.2999999999999999889, 2.167504048002323103 ) ) ;
#1116 = DIRECTION ( 'NONE',  ( -0.000000000000000000, 1.000000000000000000, -0.000000000000000000 ) ) ;
#1117 = VECTOR ( 'NONE', #121, 1000.000000000000000 ) ;
#1118 = LINE ( 'NONE', #1738, #1879 ) ;
#1119 = ADVANCED_FACE ( 'NONE', ( #1344 ), #1772, .F. ) ;
#1120 = VECTOR ( 'NONE', #923, 1000.000000000000000 ) ;
#1121 = VECTOR ( 'NONE', #1138, 1000.000000000000000 ) ;
#1122 = ORIENTED_EDGE ( 'NONE', *, *, #1294, .T. ) ;
#1123 = DIRECTION ( 'NONE',  ( 1.000000000000000000, 0.000000000000000000, 1.734723475976805517E-15 ) ) ;
#1124 = FACE_OUTER_BOUND ( 'NONE', #595, .T. ) ;
#1125 = FACE_OUTER_BOUND ( 'NONE', #1715, .T. ) ;
#1126 = EDGE_CURVE ( 'NONE', #1555, #89, #1852, .T. ) ;
#1127 = CARTESIAN_POINT ( 'NONE',  ( -35.95782392759633694, 0.2999999999999999889, -54.99999999999999289 ) ) ;
#1128 = CIRCLE ( 'NONE', #1070, 0.9999999999999978906 ) ;
#1129 = EDGE_CURVE ( 'NONE', #1513, #1815, #2038, .T. ) ;
#1130 = DIRECTION ( 'NONE',  ( 0.000000000000000000, 0.000000000000000000, 1.000000000000000000 ) ) ;
#1131 = MECHANICAL_CONTEXT ( 'NONE', #906, 'mechanical' ) ;
#1132 = AXIS2_PLACEMENT_3D ( 'NONE', #1073, #282, #1431 ) ;
#1133 = CIRCLE ( 'NONE', #1299, 0.9999999999999978906 ) ;
#1134 = ORIENTED_EDGE ( 'NONE', *, *, #721, .T. ) ;
#1135 = ORIENTED_EDGE ( 'NONE', *, *, #580, .F. ) ;
#1136 = FACE_OUTER_BOUND ( 'NONE', #1198, .T. ) ;
#1137 = CARTESIAN_POINT ( 'NONE',  ( 24.94994949184141930, 0.2999999999999999889, 2.932870912732505442 ) ) ;
#1138 = DIRECTION ( 'NONE',  ( -0.000000000000000000, -1.000000000000000000, -0.000000000000000000 ) ) ;
#1139 = FACE_OUTER_BOUND ( 'NONE', #160, .T. ) ;
#1140 = LINE ( 'NONE', #843, #1938 ) ;
#1141 = PLANE ( 'NONE',  #384 ) ;
#1142 = VERTEX_POINT ( 'NONE', #922 ) ;
#1143 = ORIENTED_EDGE ( 'NONE', *, *, #1997, .F. ) ;
#1144 = DIRECTION ( 'NONE',  ( 0.000000000000000000, 1.000000000000000000, 0.000000000000000000 ) ) ;
#1145 = DIRECTION ( 'NONE',  ( -0.000000000000000000, 1.000000000000000000, -0.000000000000000000 ) ) ;
#1146 = PLANE ( 'NONE',  #1915 ) ;
#1147 = DIRECTION ( 'NONE',  ( 0.000000000000000000, 0.000000000000000000, 1.000000000000000000 ) ) ;
#1148 = ADVANCED_FACE ( 'NONE', ( #1547 ), #1064, .F. ) ;
#1149 = APPLICATION_CONTEXT ( 'configuration controlled 3d designs of mechanical parts and assemblies' ) ;
#1150 = DIRECTION ( 'NONE',  ( -0.3826834323650901148, 0.000000000000000000, -0.9238795325112866275 ) ) ;
#1151 = ADVANCED_FACE ( 'NONE', ( #117 ), #564, .F. ) ;
#1152 = DIRECTION ( 'NONE',  ( 0.000000000000000000, 1.000000000000000000, -0.000000000000000000 ) ) ;
#1153 = LINE ( 'NONE', #985, #519 ) ;
#1154 = CIRCLE ( 'NONE', #1427, 0.9999999999999983347 ) ;
#1155 = ORIENTED_EDGE ( 'NONE', *, *, #854, .F. ) ;
#1156 = ORIENTED_EDGE ( 'NONE', *, *, #718, .F. ) ;
#1157 = CARTESIAN_POINT ( 'NONE',  ( 27.49999999999998579, 0.000000000000000000, -72.00000000000001421 ) ) ;
#1158 = DIRECTION ( 'NONE',  ( -0.000000000000000000, 1.000000000000000000, -0.000000000000000000 ) ) ;
#1159 = ORIENTED_EDGE ( 'NONE', *, *, #76, .T. ) ;
#1160 = EDGE_CURVE ( 'NONE', #1560, #593, #1392, .T. ) ;
#1161 = EDGE_LOOP ( 'NONE', ( #920, #438 ) ) ;
#1162 = LINE ( 'NONE', #1801, #743 ) ;
#1163 = EDGE_CURVE ( 'NONE', #95, #2057, #1543, .T. ) ;
#1164 = EDGE_LOOP ( 'NONE', ( #1314, #1046, #929, #213 ) ) ;
#1165 = LINE ( 'NONE', #358, #56 ) ;
#1166 = APPROVAL_ROLE ( '' ) ;
#1167 = ORIENTED_EDGE ( 'NONE', *, *, #1728, .T. ) ;
#1168 = AXIS2_PLACEMENT_3D ( 'NONE', #1127, #817, #1 ) ;
#1169 = CIRCLE ( 'NONE', #272, 0.9999999999999978906 ) ;
#1170 = PLANE ( 'NONE',  #1323 ) ;
#1171 = ORIENTED_EDGE ( 'NONE', *, *, #1592, .F. ) ;
#1172 = AXIS2_PLACEMENT_3D ( 'NONE', #43, #868, #1994 ) ;
#1173 = CARTESIAN_POINT ( 'NONE',  ( 6.498962308951455213, 0.2999999999999999889, -11.00000000000000000 ) ) ;
#1174 = DIRECTION ( 'NONE',  ( -1.000000000000000000, -0.000000000000000000, -0.000000000000000000 ) ) ;
#1175 = ORIENTED_EDGE ( 'NONE', *, *, #1160, .T. ) ;
#1176 = ORIENTED_EDGE ( 'NONE', *, *, #1375, .T. ) ;
#1177 = CLOSED_SHELL ( 'NONE', ( #579, #966, #1563, #1874, #1965, #353, #464, #1730, #1005, #1265, #1107, #759, #1681, #1196, #1355, #1119, #1202, #674, #1451, #416, #44, #190, #1199, #830, #1148, #505, #391, #863, #92, #169, #1689, #730, #1718, #651, #1840, #1422, #944, #1305, #379, #1257, #341, #283, #1573, #2066, #1351, #1383, #913, #1386, #1617, #425, #149, #2056, #1628, #1523, #144, #1151, #639, #1042, #159 ) ) ;
#1178 = DIRECTION ( 'NONE',  ( -0.9238795325112879597, -0.000000000000000000, -0.3826834323650871172 ) ) ;
#1179 = ORIENTED_EDGE ( 'NONE', *, *, #1497, .F. ) ;
#1180 = CARTESIAN_POINT ( 'NONE',  ( -24.00000000000000000, 0.2999999999999999889, 0.000000000000000000 ) ) ;
#1181 = VERTEX_POINT ( 'NONE', #1863 ) ;
#1182 = CARTESIAN_POINT ( 'NONE',  ( -25.93292131147529389, 0.2999999999999999889, -1.530733729460353576 ) ) ;
#1183 = CARTESIAN_POINT ( 'NONE',  ( 31.35051488716334589, 0.000000000000000000, -4.157457896300781997 ) ) ;
#1184 = ORIENTED_EDGE ( 'NONE', *, *, #721, .F. ) ;
#1185 = EDGE_LOOP ( 'NONE', ( #316, #114, #1084, #107 ) ) ;
#1186 = EDGE_CURVE ( 'NONE', #1659, #1204, #1037, .T. ) ;
#1187 = CARTESIAN_POINT ( 'NONE',  ( 29.15946724785741750, 0.2999999999999999889, -7.229803944891640022 ) ) ;
#1188 = EDGE_LOOP ( 'NONE', ( #1703, #2046, #111, #1894 ) ) ;
#1189 = EDGE_LOOP ( 'NONE', ( #2019, #540, #741, #1353 ) ) ;
#1190 = VECTOR ( 'NONE', #904, 1000.000000000000000 ) ;
#1191 = CARTESIAN_POINT ( 'NONE',  ( 24.00000000000000000, 0.2999999999999999889, 0.000000000000000000 ) ) ;
#1192 = CIRCLE ( 'NONE', #1866, 1.000000000000000000 ) ;
#1193 = EDGE_LOOP ( 'NONE', ( #1802, #1290, #446, #1693 ) ) ;
#1194 = LINE ( 'NONE', #1656, #1745 ) ;
#1195 = DIRECTION ( 'NONE',  ( 0.000000000000000000, 0.000000000000000000, -1.000000000000000000 ) ) ;
#1196 = ADVANCED_FACE ( 'NONE', ( #602 ), #2011, .F. ) ;
#1197 = ORIENTED_EDGE ( 'NONE', *, *, #1788, .T. ) ;
#1198 = EDGE_LOOP ( 'NONE', ( #914, #1448, #761, #773 ) ) ;
#1199 = ADVANCED_FACE ( 'NONE', ( #417 ), #1236, .F. ) ;
#1200 = CARTESIAN_POINT ( 'NONE',  ( -16.32615863413894886, 0.000000000000000000, -48.00000000000000000 ) ) ;
#1201 = APPROVAL_STATUS ( 'not_yet_approved' ) ;
#1202 = ADVANCED_FACE ( 'NONE', ( #233 ), #1379, .T. ) ;
#1203 = VERTEX_POINT ( 'NONE', #1214 ) ;
#1204 = VERTEX_POINT ( 'NONE', #1078 ) ;
#1205 = CARTESIAN_POINT ( 'NONE',  ( -25.93292131147529389, 0.000000000000000000, -1.530733729460353576 ) ) ;
#1206 = ORIENTED_EDGE ( 'NONE', *, *, #1341, .T. ) ;
#1207 = CARTESIAN_POINT ( 'NONE',  ( 7.499999999999984901, 0.000000000000000000, -70.00000000000000000 ) ) ;
#1208 = DIRECTION ( 'NONE',  ( -1.000000000000000000, 0.000000000000000000, 0.000000000000000000 ) ) ;
#1209 = ORIENTED_EDGE ( 'NONE', *, *, #295, .F. ) ;
#1210 = AXIS2_PLACEMENT_3D ( 'NONE', #207, #1292, #978 ) ;
#1211 = EDGE_LOOP ( 'NONE', ( #1539, #1143, #244, #250 ) ) ;
#1212 = CARTESIAN_POINT ( 'NONE',  ( -27.49999999999998224, 0.2999999999999999889, -72.00000000000001421 ) ) ;
#1213 = VECTOR ( 'NONE', #1981, 1000.000000000000000 ) ;
#1214 = CARTESIAN_POINT ( 'NONE',  ( -24.94994949184141575, 0.000000000000000000, 2.932870912732504554 ) ) ;
#1215 = ORIENTED_EDGE ( 'NONE', *, *, #1533, .F. ) ;
#1216 = ORIENTED_EDGE ( 'NONE', *, *, #1006, .T. ) ;
#1217 = DIRECTION ( 'NONE',  ( 0.000000000000000000, 0.000000000000000000, -1.000000000000000000 ) ) ;
#1218 = ORIENTED_EDGE ( 'NONE', *, *, #767, .F. ) ;
#1219 = PLANE ( 'NONE',  #1039 ) ;
#1220 = CARTESIAN_POINT ( 'NONE',  ( -16.93118474904564152, 0.000000000000000000, 9.000000000000007105 ) ) ;
#1221 = EDGE_LOOP ( 'NONE', ( #1347, #1014, #1342, #1318 ) ) ;
#1222 = ORIENTED_EDGE ( 'NONE', *, *, #1939, .F. ) ;
#1223 = CARTESIAN_POINT ( 'NONE',  ( -26.05860493085496188, 0.2999999999999999889, 3.392091031570612980 ) ) ;
#1224 = CARTESIAN_POINT ( 'NONE',  ( -7.499999999999981348, 0.000000000000000000, -70.00000000000000000 ) ) ;
#1225 = VERTEX_POINT ( 'NONE', #1509 ) ;
#1226 = DIRECTION ( 'NONE',  ( -0.000000000000000000, -1.000000000000000000, -0.000000000000000000 ) ) ;
#1227 = VERTEX_POINT ( 'NONE', #257 ) ;
#1228 = LINE ( 'NONE', #241, #821 ) ;
#1229 = CARTESIAN_POINT ( 'NONE',  ( -35.00000000000000000, 0.2999999999999999889, -65.00000000000000000 ) ) ;
#1230 = CIRCLE ( 'NONE', #489, 9.999999999999994671 ) ;
#1231 = EDGE_LOOP ( 'NONE', ( #1382, #437 ) ) ;
#1232 = ORIENTED_EDGE ( 'NONE', *, *, #1028, .F. ) ;
#1233 = AXIS2_PLACEMENT_3D ( 'NONE', #45, #1610, #334 ) ;
#1234 = CARTESIAN_POINT ( 'NONE',  ( -28.39410038312723472, 0.2999999999999999889, -5.382044879869067877 ) ) ;
#1235 = EDGE_CURVE ( 'NONE', #81, #1672, #1805, .T. ) ;
#1236 = PLANE ( 'NONE',  #1248 ) ;
#1237 = CARTESIAN_POINT ( 'NONE',  ( 24.00000000000000000, 0.000000000000000000, 9.000000000000007105 ) ) ;
#1238 = ORIENTED_EDGE ( 'NONE', *, *, #1309, .T. ) ;
#1239 = CARTESIAN_POINT ( 'NONE',  ( -24.18458262711123652, 0.2999999999999999889, 4.780629977755077142 ) ) ;
#1240 = DIRECTION ( 'NONE',  ( 0.000000000000000000, 0.000000000000000000, 1.000000000000000000 ) ) ;
#1241 = AXIS2_PLACEMENT_3D ( 'NONE', #627, #473, #1113 ) ;
#1242 = EDGE_CURVE ( 'NONE', #1227, #81, #1534, .T. ) ;
#1243 = VERTEX_POINT ( 'NONE', #1838 ) ;
#1244 = VERTEX_POINT ( 'NONE', #441 ) ;
#1245 = CARTESIAN_POINT ( 'NONE',  ( 6.498962308951455213, 0.000000000000000000, -16.00000000000000000 ) ) ;
#1246 = AXIS2_PLACEMENT_3D ( 'NONE', #484, #453, #1897 ) ;
#1247 = CIRCLE ( 'NONE', #701, 5.000000000000000000 ) ;
#1248 = AXIS2_PLACEMENT_3D ( 'NONE', #1224, #765, #1366 ) ;
#1249 = CARTESIAN_POINT ( 'NONE',  ( -26.05860493085496188, 0.2999999999999999889, 3.392091031570612980 ) ) ;
#1250 = CARTESIAN_POINT ( 'NONE',  ( -24.18458262711123652, 0.2999999999999999889, 2.780629977755077142 ) ) ;
#1251 = ORIENTED_EDGE ( 'NONE', *, *, #143, .T. ) ;
#1252 = LINE ( 'NONE', #1668, #1117 ) ;
#1253 = CARTESIAN_POINT ( 'NONE',  ( -25.93292131147529389, 0.000000000000000000, -1.530733729460353576 ) ) ;
#1254 = ORIENTED_EDGE ( 'NONE', *, *, #1463, .F. ) ;
#1255 = ORIENTED_EDGE ( 'NONE', *, *, #974, .F. ) ;
#1256 = EDGE_CURVE ( 'NONE', #1522, #1032, #802, .T. ) ;
#1257 = ADVANCED_FACE ( 'NONE', ( #1675 ), #246, .F. ) ;
#1258 = PLANE ( 'NONE',  #1246 ) ;
#1259 = AXIS2_PLACEMENT_3D ( 'NONE', #521, #1144, #836 ) ;
#1260 = CARTESIAN_POINT ( 'NONE',  ( 16.32615863413893820, 0.000000000000000000, -48.00000000000000000 ) ) ;
#1261 = DIRECTION ( 'NONE',  ( 0.000000000000000000, 0.000000000000000000, -1.000000000000000000 ) ) ;
#1262 = DIRECTION ( 'NONE',  ( 0.000000000000000000, -1.000000000000000000, 0.000000000000000000 ) ) ;
#1263 = CC_DESIGN_SECURITY_CLASSIFICATION ( #890, ( #852 ) ) ;
#1264 = CIRCLE ( 'NONE', #2075, 1.000000000000000000 ) ;
#1265 = ADVANCED_FACE ( 'NONE', ( #2048 ), #624, .F. ) ;
#1266 = FACE_OUTER_BOUND ( 'NONE', #1092, .T. ) ;
#1267 = EDGE_CURVE ( 'NONE', #385, #605, #1133, .T. ) ;
#1268 = DIRECTION ( 'NONE',  ( -1.000000000000000000, 0.000000000000000000, 0.000000000000000000 ) ) ;
#1269 = CARTESIAN_POINT ( 'NONE',  ( -31.35051488716334589, 0.000000000000000000, -4.157457896300781997 ) ) ;
#1270 = DIRECTION ( 'NONE',  ( 0.000000000000000000, 0.000000000000000000, 1.000000000000000000 ) ) ;
#1271 = DIRECTION ( 'NONE',  ( 0.000000000000000000, 1.000000000000000000, 0.000000000000000000 ) ) ;
#1272 = CARTESIAN_POINT ( 'NONE',  ( 6.498962308951455213, 0.000000000000000000, -11.00000000000000000 ) ) ;
#1273 = CIRCLE ( 'NONE', #1602, 0.9999999999999978906 ) ;
#1274 = CIRCLE ( 'NONE', #541, 2.000000000000000000 ) ;
#1275 = LINE ( 'NONE', #2061, #983 ) ;
#1276 = DIRECTION ( 'NONE',  ( 0.000000000000000000, -1.000000000000000000, 0.000000000000000000 ) ) ;
#1277 = DIRECTION ( 'NONE',  ( -0.000000000000000000, 1.000000000000000000, -0.000000000000000000 ) ) ;
#1278 = DIRECTION ( 'NONE',  ( 0.000000000000000000, -0.000000000000000000, 1.000000000000000000 ) ) ;
#1279 = EDGE_CURVE ( 'NONE', #1830, #532, #1727, .T. ) ;
#1280 = CYLINDRICAL_SURFACE ( 'NONE', #1927, 0.9999999999999978906 ) ;
#1281 = LINE ( 'NONE', #2060, #1742 ) ;
#1282 = ORIENTED_EDGE ( 'NONE', *, *, #789, .T. ) ;
#1283 = FACE_OUTER_BOUND ( 'NONE', #719, .T. ) ;
#1284 = PLANE ( 'NONE',  #1104 ) ;
#1285 = AXIS2_PLACEMENT_3D ( 'NONE', #1950, #345, #485 ) ;
#1286 = DIRECTION ( 'NONE',  ( -0.000000000000000000, 1.000000000000000000, -0.000000000000000000 ) ) ;
#1287 = CARTESIAN_POINT ( 'NONE',  ( -6.498962308951455213, 0.000000000000000000, -11.00000000000000178 ) ) ;
#1288 = CIRCLE ( 'NONE', #392, 0.9999999999999978906 ) ;
#1289 = APPLICATION_PROTOCOL_DEFINITION ( 'international standard', 'config_control_design', 1994, #1149 ) ;
#1290 = ORIENTED_EDGE ( 'NONE', *, *, #1685, .F. ) ;
#1291 = CARTESIAN_POINT ( 'NONE',  ( -2.000000000000000000, 0.000000000000000000, 4.500000000000000000 ) ) ;
#1292 = DIRECTION ( 'NONE',  ( -0.000000000000000000, -1.000000000000000000, -0.000000000000000000 ) ) ;
#1293 = FACE_OUTER_BOUND ( 'NONE', #1193, .T. ) ;
#1294 = EDGE_CURVE ( 'NONE', #1548, #1361, #1601, .T. ) ;
#1295 = CARTESIAN_POINT ( 'NONE',  ( 27.31170818283484536, 0.2999999999999999889, -7.995170809621823693 ) ) ;
#1296 = CARTESIAN_POINT ( 'NONE',  ( -35.00000000000000000, 0.000000000000000000, -65.00000000000000000 ) ) ;
#1297 = CALENDAR_DATE ( 2020, 9, 10 ) ;
#1298 = VECTOR ( 'NONE', #145, 1000.000000000000000 ) ;
#1299 = AXIS2_PLACEMENT_3D ( 'NONE', #636, #613, #323 ) ;
#1300 = ORIENTED_EDGE ( 'NONE', *, *, #772, .T. ) ;
#1301 = FACE_BOUND ( 'NONE', #1846, .T. ) ;
#1302 = CARTESIAN_POINT ( 'NONE',  ( 26.05860493085496188, 0.000000000000000000, 3.392091031570612980 ) ) ;
#1303 = EDGE_CURVE ( 'NONE', #1707, #1401, #1753, .T. ) ;
#1304 = VERTEX_POINT ( 'NONE', #954 ) ;
#1305 = ADVANCED_FACE ( 'NONE', ( #1266 ), #1436, .F. ) ;
#1306 = DIRECTION ( 'NONE',  ( 0.000000000000000000, 1.000000000000000000, -0.000000000000000000 ) ) ;
#1307 = DIRECTION ( 'NONE',  ( 0.000000000000000000, 0.000000000000000000, 1.000000000000000000 ) ) ;
#1308 = EDGE_CURVE ( 'NONE', #666, #81, #1096, .T. ) ;
#1309 = EDGE_CURVE ( 'NONE', #487, #1884, #1576, .T. ) ;
#1310 = DIRECTION ( 'NONE',  ( -4.625929269271485914E-16, -0.000000000000000000, 1.000000000000000000 ) ) ;
#1311 = COORDINATED_UNIVERSAL_TIME_OFFSET ( 1, 0, .AHEAD. ) ;
#1312 = EDGE_CURVE ( 'NONE', #1032, #1017, #1428, .T. ) ;
#1313 = ORIENTED_EDGE ( 'NONE', *, *, #635, .F. ) ;
#1314 = ORIENTED_EDGE ( 'NONE', *, *, #1982, .F. ) ;
#1315 = DIRECTION ( 'NONE',  ( 0.000000000000000000, 1.000000000000000000, 0.000000000000000000 ) ) ;
#1316 = EDGE_CURVE ( 'NONE', #419, #864, #781, .T. ) ;
#1317 = CARTESIAN_POINT ( 'NONE',  ( -34.99999999999999289, 0.000000000000000000, -80.00000000000000000 ) ) ;
#1318 = ORIENTED_EDGE ( 'NONE', *, *, #129, .T. ) ;
#1319 = DIRECTION ( 'NONE',  ( -0.000000000000000000, -1.000000000000000000, -0.000000000000000000 ) ) ;
#1320 = DIRECTION ( 'NONE',  ( -0.9238795325112864054, 0.000000000000000000, 0.3826834323650906700 ) ) ;
#1321 = DIRECTION ( 'NONE',  ( 0.000000000000000000, 0.000000000000000000, -1.000000000000000000 ) ) ;
#1322 = CALENDAR_DATE ( 2020, 9, 10 ) ;
#1323 = AXIS2_PLACEMENT_3D ( 'NONE', #1191, #409, #1360 ) ;
#1324 = ORIENTED_EDGE ( 'NONE', *, *, #201, .F. ) ;
#1325 = DIRECTION ( 'NONE',  ( 0.000000000000000000, -1.000000000000000000, 0.000000000000000000 ) ) ;
#1326 = VERTEX_POINT ( 'NONE', #775 ) ;
#1327 = DIRECTION ( 'NONE',  ( 0.000000000000000000, 1.000000000000000000, 0.000000000000000000 ) ) ;
#1328 = DIRECTION ( 'NONE',  ( 0.000000000000000000, 1.000000000000000000, -0.000000000000000000 ) ) ;
#1329 = ORIENTED_EDGE ( 'NONE', *, *, #786, .F. ) ;
#1330 = VERTEX_POINT ( 'NONE', #1888 ) ;
#1331 = LINE ( 'NONE', #57, #1712 ) ;
#1332 = SECURITY_CLASSIFICATION_LEVEL ( 'unclassified' ) ;
#1333 = VERTEX_POINT ( 'NONE', #1903 ) ;
#1334 = VECTOR ( 'NONE', #1277, 1000.000000000000000 ) ;
#1335 = AXIS2_PLACEMENT_3D ( 'NONE', #475, #1741, #1749 ) ;
#1336 = CARTESIAN_POINT ( 'NONE',  ( 15.64168576756671314, 0.000000000000000000, 5.499999999999998224 ) ) ;
#1337 = VECTOR ( 'NONE', #1007, 1000.000000000000000 ) ;
#1338 = ORIENTED_EDGE ( 'NONE', *, *, #676, .T. ) ;
#1339 = ORIENTED_EDGE ( 'NONE', *, *, #13, .T. ) ;
#1340 = CARTESIAN_POINT ( 'NONE',  ( 23.10219042681884716, 0.000000000000000000, 2.167504048002323103 ) ) ;
#1341 = EDGE_CURVE ( 'NONE', #1860, #1652, #1281, .T. ) ;
#1342 = ORIENTED_EDGE ( 'NONE', *, *, #1615, .F. ) ;
#1343 = VERTEX_POINT ( 'NONE', #136 ) ;
#1344 = FACE_OUTER_BOUND ( 'NONE', #236, .T. ) ;
#1345 = PERSON_AND_ORGANIZATION_ROLE ( 'creator' ) ;
#1346 = EDGE_LOOP ( 'NONE', ( #1155, #1368, #1996, #845 ) ) ;
#1347 = ORIENTED_EDGE ( 'NONE', *, *, #1631, .T. ) ;
#1348 = DIRECTION ( 'NONE',  ( 0.000000000000000000, 1.000000000000000000, -0.000000000000000000 ) ) ;
#1349 = ORIENTED_EDGE ( 'NONE', *, *, #1267, .T. ) ;
#1350 = DIRECTION ( 'NONE',  ( 0.000000000000000000, 0.000000000000000000, 1.000000000000000000 ) ) ;
#1351 = ADVANCED_FACE ( 'NONE', ( #1581 ), #1415, .F. ) ;
#1352 = CARTESIAN_POINT ( 'NONE',  ( -11.19742541288099780, 0.000000000000000000, -14.28989928337165161 ) ) ;
#1353 = ORIENTED_EDGE ( 'NONE', *, *, #622, .T. ) ;
#1354 = VERTEX_POINT ( 'NONE', #1921 ) ;
#1355 = ADVANCED_FACE ( 'NONE', ( #157 ), #1258, .F. ) ;
#1356 = DIRECTION ( 'NONE',  ( 1.000000000000000000, 0.000000000000000000, -0.000000000000000000 ) ) ;
#1357 = LOCAL_TIME ( 16, 0, 8.000000000000000000, #1380 ) ;
#1358 = ORIENTED_EDGE ( 'NONE', *, *, #1489, .T. ) ;
#1359 = ORIENTED_EDGE ( 'NONE', *, *, #995, .T. ) ;
#1360 = DIRECTION ( 'NONE',  ( -0.3826834323650904479, 0.000000000000000000, 0.9238795325112865164 ) ) ;
#1361 = VERTEX_POINT ( 'NONE', #2069 ) ;
#1362 = DIRECTION ( 'NONE',  ( 0.000000000000000000, 0.000000000000000000, 1.000000000000000000 ) ) ;
#1363 = CARTESIAN_POINT ( 'NONE',  ( 29.50275582214077019, 0.000000000000000000, -4.922824761030962115 ) ) ;
#1364 = ORIENTED_EDGE ( 'NONE', *, *, #143, .F. ) ;
#1365 = ORIENTED_EDGE ( 'NONE', *, *, #350, .T. ) ;
#1366 = DIRECTION ( 'NONE',  ( 1.000000000000000000, 0.000000000000000000, -0.000000000000000000 ) ) ;
#1367 = ORIENTED_EDGE ( 'NONE', *, *, #1341, .F. ) ;
#1368 = ORIENTED_EDGE ( 'NONE', *, *, #1094, .F. ) ;
#1369 = DIRECTION ( 'NONE',  ( 0.000000000000000000, 1.000000000000000000, -0.000000000000000000 ) ) ;
#1370 = EDGE_LOOP ( 'NONE', ( #1774, #811, #1365, #382, #1861, #839, #1526, #1855, #362, #1083, #1800, #617, #1061, #347, #745, #729, #1055, #679, #1811, #348, #2028, #884, #1062, #1412, #1030, #85, #372, #247, #1833 ) ) ;
#1371 = CARTESIAN_POINT ( 'NONE',  ( 29.50275582214077019, 0.2999999999999999889, -4.922824761030962115 ) ) ;
#1372 = CC_DESIGN_DATE_AND_TIME_ASSIGNMENT ( #1519, #2012, ( #890 ) ) ;
#1373 = DIRECTION ( 'NONE',  ( -0.000000000000000000, -1.000000000000000000, -0.000000000000000000 ) ) ;
#1374 = AXIS2_PLACEMENT_3D ( 'NONE', #1063, #1748, #1873 ) ;
#1375 = EDGE_CURVE ( 'NONE', #106, #124, #1118, .T. ) ;
#1376 = ORIENTED_EDGE ( 'NONE', *, *, #1592, .T. ) ;
#1377 = ORIENTED_EDGE ( 'NONE', *, *, #939, .F. ) ;
#1378 = CARTESIAN_POINT ( 'NONE',  ( -26.82397179558514111, 0.2999999999999999889, 1.544331966548041057 ) ) ;
#1379 = CYLINDRICAL_SURFACE ( 'NONE', #142, 9.999999999999994671 ) ;
#1380 = COORDINATED_UNIVERSAL_TIME_OFFSET ( 1, 0, .AHEAD. ) ;
#1381 = ORIENTED_EDGE ( 'NONE', *, *, #1160, .F. ) ;
#1382 = ORIENTED_EDGE ( 'NONE', *, *, #352, .T. ) ;
#1383 = ADVANCED_FACE ( 'NONE', ( #629 ), #308, .F. ) ;
#1384 = DIRECTION ( 'NONE',  ( 0.000000000000000000, 0.000000000000000000, 1.000000000000000000 ) ) ;
#1385 = EDGE_LOOP ( 'NONE', ( #390, #48, #901, #1036 ) ) ;
#1386 = ADVANCED_FACE ( 'NONE', ( #2078 ), #1793, .T. ) ;
#1387 = FACE_OUTER_BOUND ( 'NONE', #1843, .T. ) ;
#1388 = DIRECTION ( 'NONE',  ( 0.000000000000000000, 0.000000000000000000, 1.000000000000000000 ) ) ;
#1389 = VERTEX_POINT ( 'NONE', #1295 ) ;
#1390 = EDGE_LOOP ( 'NONE', ( #211, #64, #1367, #378 ) ) ;
#1391 = CARTESIAN_POINT ( 'NONE',  ( 28.39410038312723827, 0.2999999999999999889, -5.382044879869066101 ) ) ;
#1392 = LINE ( 'NONE', #1200, #672 ) ;
#1393 = CC_DESIGN_APPROVAL ( #1554, ( #852 ) ) ;
#1394 = CARTESIAN_POINT ( 'NONE',  ( -34.99999999999999289, 0.2999999999999999889, -80.00000000000000000 ) ) ;
#1395 = EDGE_CURVE ( 'NONE', #623, #1799, #32, .T. ) ;
#1396 = ORIENTED_EDGE ( 'NONE', *, *, #731, .T. ) ;
#1397 = VECTOR ( 'NONE', #1068, 1000.000000000000000 ) ;
#1398 = CYLINDRICAL_SURFACE ( 'NONE', #477, 2.000000000000000000 ) ;
#1399 = PLANE ( 'NONE',  #805 ) ;
#1400 = AXIS2_PLACEMENT_3D ( 'NONE', #1538, #748, #1384 ) ;
#1401 = VERTEX_POINT ( 'NONE', #675 ) ;
#1402 = EDGE_LOOP ( 'NONE', ( #582, #1857, #460, #1517 ) ) ;
#1403 = CIRCLE ( 'NONE', #491, 2.000000000000000000 ) ;
#1404 = LINE ( 'NONE', #2047, #270 ) ;
#1405 = DIRECTION ( 'NONE',  ( 0.000000000000000000, 0.000000000000000000, 1.000000000000000000 ) ) ;
#1406 = LINE ( 'NONE', #1079, #1695 ) ;
#1407 = VERTEX_POINT ( 'NONE', #15 ) ;
#1408 = DIRECTION ( 'NONE',  ( -0.000000000000000000, 1.000000000000000000, -0.000000000000000000 ) ) ;
#1409 = CARTESIAN_POINT ( 'NONE',  ( -28.67173086060771681, 0.000000000000000000, 2.309698831278222286 ) ) ;
#1410 = AXIS2_PLACEMENT_3D ( 'NONE', #1291, #1101, #1740 ) ;
#1411 = ORIENTED_EDGE ( 'NONE', *, *, #1094, .T. ) ;
#1412 = ORIENTED_EDGE ( 'NONE', *, *, #786, .T. ) ;
#1413 = VECTOR ( 'NONE', #1937, 1000.000000000000114 ) ;
#1414 = AXIS2_PLACEMENT_3D ( 'NONE', #1484, #1940, #1794 ) ;
#1415 = PLANE ( 'NONE',  #1035 ) ;
#1416 = CARTESIAN_POINT ( 'NONE',  ( 22.33682356208865372, 0.2999999999999999889, 4.015263113024903241 ) ) ;
#1417 = FACE_BOUND ( 'NONE', #290, .T. ) ;
#1418 = EDGE_CURVE ( 'NONE', #1330, #402, #2016, .T. ) ;
#1419 = DIRECTION ( 'NONE',  ( 0.3420201433256693790, 0.000000000000000000, -0.9396926207859082059 ) ) ;
#1420 = EDGE_CURVE ( 'NONE', #957, #1672, #1948, .T. ) ;
#1421 = DIRECTION ( 'NONE',  ( 0.000000000000000000, -1.000000000000000000, 0.000000000000000000 ) ) ;
#1422 = ADVANCED_FACE ( 'NONE', ( #332 ), #982, .F. ) ;
#1423 = DIRECTION ( 'NONE',  ( -1.000000000000000000, 0.000000000000000000, 0.000000000000000000 ) ) ;
#1424 = FACE_OUTER_BOUND ( 'NONE', #543, .T. ) ;
#1425 = DIRECTION ( 'NONE',  ( -0.000000000000000000, 1.000000000000000000, -0.000000000000000000 ) ) ;
#1426 = DIRECTION ( 'NONE',  ( 0.000000000000000000, 1.000000000000000000, -0.000000000000000000 ) ) ;
#1427 = AXIS2_PLACEMENT_3D ( 'NONE', #941, #1746, #146 ) ;
#1428 = LINE ( 'NONE', #478, #164 ) ;
#1429 = FACE_OUTER_BOUND ( 'NONE', #231, .T. ) ;
#1430 = LINE ( 'NONE', #1606, #496 ) ;
#1431 = DIRECTION ( 'NONE',  ( 1.734723475976807094E-15, 0.000000000000000000, 1.000000000000000000 ) ) ;
#1432 = CARTESIAN_POINT ( 'NONE',  ( -24.18458262711123652, 0.2999999999999999889, 4.780629977755077142 ) ) ;
#1433 = DIRECTION ( 'NONE',  ( 0.000000000000000000, 0.000000000000000000, 1.000000000000000000 ) ) ;
#1434 = CIRCLE ( 'NONE', #1132, 2.000000000000000000 ) ;
#1435 = VECTOR ( 'NONE', #12, 1000.000000000000000 ) ;
#1436 = CYLINDRICAL_SURFACE ( 'NONE', #1708, 1.000000000000000000 ) ;
#1437 = AXIS2_PLACEMENT_3D ( 'NONE', #126, #94, #1557 ) ;
#1438 = AXIS2_PLACEMENT_3D ( 'NONE', #387, #1506, #1475 ) ;
#1439 = APPROVAL_ROLE ( '' ) ;
#1440 = ORIENTED_EDGE ( 'NONE', *, *, #1935, .T. ) ;
#1441 = DIRECTION ( 'NONE',  ( 0.000000000000000000, 1.000000000000000000, -0.000000000000000000 ) ) ;
#1442 = VECTOR ( 'NONE', #1789, 1000.000000000000000 ) ;
#1443 = CARTESIAN_POINT ( 'NONE',  ( 11.19742541288099780, 0.2999999999999999889, -14.28989928337165338 ) ) ;
#1444 = LINE ( 'NONE', #1586, #1803 ) ;
#1445 = FACE_OUTER_BOUND ( 'NONE', #891, .T. ) ;
#1446 = CARTESIAN_POINT ( 'NONE',  ( 2.000000000000000000, 0.000000000000000000, 4.500000000000000000 ) ) ;
#1447 =( NAMED_UNIT ( * ) SI_UNIT ( $, .STERADIAN. ) SOLID_ANGLE_UNIT ( ) );
#1448 = ORIENTED_EDGE ( 'NONE', *, *, #787, .T. ) ;
#1449 = CARTESIAN_POINT ( 'NONE',  ( -26.82397179558514111, 0.000000000000000000, 1.544331966548041057 ) ) ;
#1450 = FACE_OUTER_BOUND ( 'NONE', #1696, .T. ) ;
#1451 = ADVANCED_FACE ( 'NONE', ( #1609, #515, #1139, #23, #831, #654, #504, #663, #1779, #1465 ), #1928, .T. ) ;
#1452 = PLANE ( 'NONE',  #1867 ) ;
#1453 = VECTOR ( 'NONE', #1705, 1000.000000000000114 ) ;
#1454 = DIRECTION ( 'NONE',  ( -0.000000000000000000, 1.000000000000000000, -0.000000000000000000 ) ) ;
#1455 = CARTESIAN_POINT ( 'NONE',  ( -2.000000000000000000, 0.000000000000000000, 5.500000000000000000 ) ) ;
#1456 = LINE ( 'NONE', #820, #346 ) ;
#1457 = EDGE_LOOP ( 'NONE', ( #237, #1624, #1216, #1218 ) ) ;
#1458 = PLANE ( 'NONE',  #1259 ) ;
#1459 = PLANE ( 'NONE',  #1525 ) ;
#1460 = LINE ( 'NONE', #1504, #1442 ) ;
#1461 = DIRECTION ( 'NONE',  ( 0.000000000000000000, -1.000000000000000000, 0.000000000000000000 ) ) ;
#1462 = EDGE_CURVE ( 'NONE', #487, #1995, #103, .T. ) ;
#1463 = EDGE_CURVE ( 'NONE', #1984, #77, #964, .T. ) ;
#1464 = EDGE_CURVE ( 'NONE', #1831, #847, #1052, .T. ) ;
#1465 = FACE_BOUND ( 'NONE', #1402, .T. ) ;
#1466 = DIRECTION ( 'NONE',  ( 0.000000000000000000, 1.000000000000000000, 0.000000000000000000 ) ) ;
#1467 = DIRECTION ( 'NONE',  ( -0.9238795325112864054, 0.000000000000000000, -0.3826834323650907255 ) ) ;
#1468 = AXIS2_PLACEMENT_3D ( 'NONE', #494, #1150, #1770 ) ;
#1469 = ORIENTED_EDGE ( 'NONE', *, *, #242, .F. ) ;
#1470 = FACE_BOUND ( 'NONE', #1057, .T. ) ;
#1471 = CARTESIAN_POINT ( 'NONE',  ( -35.95782392759633694, 0.000000000000000000, -65.00000000000000000 ) ) ;
#1472 = ORIENTED_EDGE ( 'NONE', *, *, #84, .F. ) ;
#1473 = VECTOR ( 'NONE', #216, 1000.000000000000000 ) ;
#1474 = DIRECTION ( 'NONE',  ( -0.000000000000000000, 1.000000000000000000, -0.000000000000000000 ) ) ;
#1475 = DIRECTION ( 'NONE',  ( 0.000000000000000000, 0.000000000000000000, 1.000000000000000000 ) ) ;
#1476 = EDGE_CURVE ( 'NONE', #170, #406, #319, .T. ) ;
#1477 = CARTESIAN_POINT ( 'NONE',  ( 26.82397179558514111, 0.2999999999999999889, 1.544331966548041057 ) ) ;
#1478 = VERTEX_POINT ( 'NONE', #116 ) ;
#1479 = CARTESIAN_POINT ( 'NONE',  ( 35.95782392759633694, 0.000000000000000000, -54.99999999999999289 ) ) ;
#1480 = VERTEX_POINT ( 'NONE', #428 ) ;
#1481 = FACE_OUTER_BOUND ( 'NONE', #1485, .T. ) ;
#1482 = DIRECTION ( 'NONE',  ( 0.000000000000000000, 0.000000000000000000, 1.000000000000000000 ) ) ;
#1483 = ORIENTED_EDGE ( 'NONE', *, *, #945, .T. ) ;
#1484 = CARTESIAN_POINT ( 'NONE',  ( -24.18458262711123652, 0.000000000000000000, 4.780629977755077142 ) ) ;
#1485 = EDGE_LOOP ( 'NONE', ( #1071, #73, #262, #1010 ) ) ;
#1486 = ORIENTED_EDGE ( 'NONE', *, *, #516, .T. ) ;
#1487 = CIRCLE ( 'NONE', #693, 2.000000000000000000 ) ;
#1488 = DIRECTION ( 'NONE',  ( 0.000000000000000000, 1.000000000000000000, 0.000000000000000000 ) ) ;
#1489 = EDGE_CURVE ( 'NONE', #666, #957, #328, .T. ) ;
#1490 = ORIENTED_EDGE ( 'NONE', *, *, #306, .T. ) ;
#1491 = LINE ( 'NONE', #867, #2059 ) ;
#1492 = CARTESIAN_POINT ( 'NONE',  ( 30.58514802243316666, 0.000000000000000000, -2.309698831278208520 ) ) ;
#1493 = ORIENTED_EDGE ( 'NONE', *, *, #1308, .T. ) ;
#1494 = ORIENTED_EDGE ( 'NONE', *, *, #947, .T. ) ;
#1495 = CARTESIAN_POINT ( 'NONE',  ( 7.499999999999984013, 0.000000000000000000, -72.00000000000001421 ) ) ;
#1496 = VECTOR ( 'NONE', #1899, 1000.000000000000000 ) ;
#1497 = EDGE_CURVE ( 'NONE', #1142, #666, #1688, .T. ) ;
#1498 = ORIENTED_EDGE ( 'NONE', *, *, #1308, .F. ) ;
#1499 = VECTOR ( 'NONE', #311, 1000.000000000000227 ) ;
#1500 = AXIS2_PLACEMENT_3D ( 'NONE', #1698, #264, #620 ) ;
#1501 = LINE ( 'NONE', #1180, #2040 ) ;
#1502 = AXIS2_PLACEMENT_3D ( 'NONE', #851, #1178, #1622 ) ;
#1503 = ORIENTED_EDGE ( 'NONE', *, *, #827, .F. ) ;
#1504 = CARTESIAN_POINT ( 'NONE',  ( 30.58514802243316666, 0.2999999999999999889, -2.309698831278208520 ) ) ;
#1505 = UNCERTAINTY_MEASURE_WITH_UNIT (LENGTH_MEASURE( 1.000000000000000082E-05 ), #324, 'distance_accuracy_value', 'NONE');
#1506 = DIRECTION ( 'NONE',  ( -0.000000000000000000, -1.000000000000000000, -0.000000000000000000 ) ) ;
#1507 = ORIENTED_EDGE ( 'NONE', *, *, #2073, .F. ) ;
#1508 = ORIENTED_EDGE ( 'NONE', *, *, #350, .F. ) ;
#1509 = CARTESIAN_POINT ( 'NONE',  ( 22.33682356208866082, 0.000000000000000000, 4.015263113024905017 ) ) ;
#1510 = ORIENTED_EDGE ( 'NONE', *, *, #1242, .T. ) ;
#1511 = ORIENTED_EDGE ( 'NONE', *, *, #611, .F. ) ;
#1512 = DIRECTION ( 'NONE',  ( -1.000000000000000000, 0.000000000000000000, 0.000000000000000000 ) ) ;
#1513 = VERTEX_POINT ( 'NONE', #1212 ) ;
#1514 = CARTESIAN_POINT ( 'NONE',  ( -24.94994949184141575, 0.2999999999999999889, 2.932870912732504998 ) ) ;
#1515 = FACE_OUTER_BOUND ( 'NONE', #1185, .T. ) ;
#1516 = ORIENTED_EDGE ( 'NONE', *, *, #1535, .T. ) ;
#1517 = ORIENTED_EDGE ( 'NONE', *, *, #1129, .F. ) ;
#1518 = DIRECTION ( 'NONE',  ( 0.000000000000000000, 0.000000000000000000, 1.000000000000000000 ) ) ;
#1519 = DATE_AND_TIME ( #105, #1357 ) ;
#1520 = AXIS2_PLACEMENT_3D ( 'NONE', #626, #151, #119 ) ;
#1521 = ORIENTED_EDGE ( 'NONE', *, *, #939, .T. ) ;
#1522 = VERTEX_POINT ( 'NONE', #1595 ) ;
#1523 = ADVANCED_FACE ( 'NONE', ( #591 ), #898, .T. ) ;
#1524 = CYLINDRICAL_SURFACE ( 'NONE', #601, 5.000000000000000888 ) ;
#1525 = AXIS2_PLACEMENT_3D ( 'NONE', #28, #813, #338 ) ;
#1526 = ORIENTED_EDGE ( 'NONE', *, *, #1674, .F. ) ;
#1527 = LINE ( 'NONE', #435, #1561 ) ;
#1528 = CARTESIAN_POINT ( 'NONE',  ( -27.49999999999998579, 0.000000000000000000, -72.00000000000001421 ) ) ;
#1529 = ORIENTED_EDGE ( 'NONE', *, *, #1744, .F. ) ;
#1530 = VERTEX_POINT ( 'NONE', #267 ) ;
#1531 = DIRECTION ( 'NONE',  ( 0.000000000000000000, 1.000000000000000000, 0.000000000000000000 ) ) ;
#1532 = EDGE_CURVE ( 'NONE', #704, #1886, #255, .T. ) ;
#1533 = EDGE_CURVE ( 'NONE', #2034, #1478, #921, .T. ) ;
#1534 = LINE ( 'NONE', #1875, #615 ) ;
#1535 = EDGE_CURVE ( 'NONE', #530, #1142, #614, .T. ) ;
#1536 = ORIENTED_EDGE ( 'NONE', *, *, #1015, .F. ) ;
#1537 = ORIENTED_EDGE ( 'NONE', *, *, #563, .F. ) ;
#1538 = CARTESIAN_POINT ( 'NONE',  ( 15.64168576756671314, 0.000000000000000000, 4.500000000000000000 ) ) ;
#1539 = ORIENTED_EDGE ( 'NONE', *, *, #644, .F. ) ;
#1540 = CARTESIAN_POINT ( 'NONE',  ( -35.95782392759633694, 0.000000000000000000, -54.99999999999999289 ) ) ;
#1541 = CIRCLE ( 'NONE', #1335, 2.000000000000000000 ) ;
#1542 = CARTESIAN_POINT ( 'NONE',  ( 7.499999999999984901, 0.2999999999999999889, -70.00000000000000000 ) ) ;
#1543 = CIRCLE ( 'NONE', #502, 5.000000000000004441 ) ;
#1544 = VERTEX_POINT ( 'NONE', #1391 ) ;
#1545 = ORIENTED_EDGE ( 'NONE', *, *, #1968, .T. ) ;
#1546 = CARTESIAN_POINT ( 'NONE',  ( 25.93292131147529389, 0.000000000000000000, -2.530733729460351356 ) ) ;
#1547 = FACE_OUTER_BOUND ( 'NONE', #101, .T. ) ;
#1548 = VERTEX_POINT ( 'NONE', #1223 ) ;
#1549 = CARTESIAN_POINT ( 'NONE',  ( 35.95782392759633694, 0.2999999999999999889, -65.00000000000000000 ) ) ;
#1550 = ORIENTED_EDGE ( 'NONE', *, *, #1907, .F. ) ;
#1551 = LINE ( 'NONE', #769, #657 ) ;
#1552 = DIRECTION ( 'NONE',  ( 0.000000000000000000, -1.000000000000000000, 0.000000000000000000 ) ) ;
#1553 = ORIENTED_EDGE ( 'NONE', *, *, #1603, .F. ) ;
#1555 = VERTEX_POINT ( 'NONE', #1556 ) ;
#1554 = APPROVAL ( #799, 'UNSPECIFIED' ) ;
#1556 = CARTESIAN_POINT ( 'NONE',  ( 16.93118474904564508, 0.000000000000000000, 9.000000000000007105 ) ) ;
#1557 = DIRECTION ( 'NONE',  ( 0.000000000000000000, 0.000000000000000000, 1.000000000000000000 ) ) ;
#1558 = VECTOR ( 'NONE', #1877, 1000.000000000000000 ) ;
#1559 = DIRECTION ( 'NONE',  ( -1.000000000000000000, -0.000000000000000000, -0.000000000000000000 ) ) ;
#1560 = VERTEX_POINT ( 'NONE', #951 ) ;
#1561 = VECTOR ( 'NONE', #99, 1000.000000000000000 ) ;
#1562 = DIRECTION ( 'NONE',  ( 0.000000000000000000, 1.000000000000000000, 0.000000000000000000 ) ) ;
#1563 = ADVANCED_FACE ( 'NONE', ( #154 ), #1085, .F. ) ;
#1564 = CARTESIAN_POINT ( 'NONE',  ( 6.498962308951451661, 0.000000000000000000, -11.00000000000000355 ) ) ;
#1565 = VERTEX_POINT ( 'NONE', #2025 ) ;
#1566 = ORIENTED_EDGE ( 'NONE', *, *, #47, .T. ) ;
#1567 = CIRCLE ( 'NONE', #1653, 0.9999999999999983347 ) ;
#1568 = DIRECTION ( 'NONE',  ( 0.9238795325112866275, 0.000000000000000000, 0.3826834323650901148 ) ) ;
#1569 = DIRECTION ( 'NONE',  ( 0.000000000000000000, 1.000000000000000000, 0.000000000000000000 ) ) ;
#1570 = EDGE_CURVE ( 'NONE', #1354, #1227, #869, .T. ) ;
#1571 = CARTESIAN_POINT ( 'NONE',  ( -35.95782392759633694, 0.2999999999999999889, -65.00000000000000000 ) ) ;
#1572 = DIRECTION ( 'NONE',  ( 0.000000000000000000, 1.000000000000000000, 0.000000000000000000 ) ) ;
#1573 = ADVANCED_FACE ( 'NONE', ( #764 ), #1585, .T. ) ;
#1574 = VECTOR ( 'NONE', #846, 1000.000000000000000 ) ;
#1575 = VECTOR ( 'NONE', #1310, 1000.000000000000000 ) ;
#1576 = LINE ( 'NONE', #646, #472 ) ;
#1577 = AXIS2_PLACEMENT_3D ( 'NONE', #447, #1081, #750 ) ;
#1578 = DIRECTION ( 'NONE',  ( -0.000000000000000000, 1.000000000000000000, -0.000000000000000000 ) ) ;
#1579 = DIRECTION ( 'NONE',  ( 1.000000000000000000, 0.000000000000000000, 0.000000000000000000 ) ) ;
#1580 = DIRECTION ( 'NONE',  ( -3.469446951953614189E-15, 0.000000000000000000, 1.000000000000000000 ) ) ;
#1581 = FACE_OUTER_BOUND ( 'NONE', #1667, .T. ) ;
#1582 = CARTESIAN_POINT ( 'NONE',  ( 45.19661925270919767, 0.000000000000000000, -51.17316567634908608 ) ) ;
#1583 = EDGE_CURVE ( 'NONE', #1886, #374, #1434, .T. ) ;
#1584 = FACE_OUTER_BOUND ( 'NONE', #1346, .T. ) ;
#1585 = CYLINDRICAL_SURFACE ( 'NONE', #800, 5.000000000000000000 ) ;
#1586 = CARTESIAN_POINT ( 'NONE',  ( -25.93292131147529389, 0.000000000000000000, -2.530733729460351356 ) ) ;
#1587 = CARTESIAN_POINT ( 'NONE',  ( 15.64168576756671314, 0.000000000000000000, 3.500000000000001776 ) ) ;
#1588 = VECTOR ( 'NONE', #225, 1000.000000000000114 ) ;
#1589 = VECTOR ( 'NONE', #156, 1000.000000000000000 ) ;
#1590 = CARTESIAN_POINT ( 'NONE',  ( 27.90636399587753758, 0.2999999999999999889, 4.157457896300795319 ) ) ;
#1591 = PERSON_AND_ORGANIZATION ( #1737, #90 ) ;
#1592 = EDGE_CURVE ( 'NONE', #1977, #1625, #1404, .T. ) ;
#1593 = ORIENTED_EDGE ( 'NONE', *, *, #1462, .T. ) ;
#1594 = CARTESIAN_POINT ( 'NONE',  ( -45.19661925270920477, 0.2999999999999999889, -51.17316567634909319 ) ) ;
#1595 = CARTESIAN_POINT ( 'NONE',  ( -2.000000000000000000, 0.000000000000000000, 3.499999999999999556 ) ) ;
#1596 = DIRECTION ( 'NONE',  ( -0.3826834323650870617, 0.000000000000000000, -0.9238795325112878487 ) ) ;
#1597 = VECTOR ( 'NONE', #640, 1000.000000000000000 ) ;
#1598 = LINE ( 'NONE', #1110, #130 ) ;
#1599 = VECTOR ( 'NONE', #909, 1000.000000000000000 ) ;
#1600 = CIRCLE ( 'NONE', #165, 2.000000000000000000 ) ;
#1601 = LINE ( 'NONE', #1249, #1076 ) ;
#1602 = AXIS2_PLACEMENT_3D ( 'NONE', #1949, #1817, #528 ) ;
#1603 = EDGE_CURVE ( 'NONE', #2057, #648, #1114, .T. ) ;
#1604 = CARTESIAN_POINT ( 'NONE',  ( 23.10219042681884716, 0.2999999999999999889, 2.167504048002323103 ) ) ;
#1605 = ORIENTED_EDGE ( 'NONE', *, *, #1006, .F. ) ;
#1606 = CARTESIAN_POINT ( 'NONE',  ( -35.00000000000000000, 0.2999999999999999889, -65.00000000000000000 ) ) ;
#1607 = DIRECTION ( 'NONE',  ( -0.9238795325112866275, 0.000000000000000000, 0.3826834323650900593 ) ) ;
#1608 = CARTESIAN_POINT ( 'NONE',  ( 11.19742541288099780, 0.000000000000000000, -14.28989928337165338 ) ) ;
#1609 = FACE_BOUND ( 'NONE', #728, .T. ) ;
#1610 = DIRECTION ( 'NONE',  ( -0.000000000000000000, 1.000000000000000000, -0.000000000000000000 ) ) ;
#1611 = AXIS2_PLACEMENT_3D ( 'NONE', #825, #511, #27 ) ;
#1612 = VECTOR ( 'NONE', #1174, 1000.000000000000000 ) ;
#1613 = ORIENTED_EDGE ( 'NONE', *, *, #1676, .T. ) ;
#1614 = DIRECTION ( 'NONE',  ( -0.000000000000000000, 1.000000000000000000, -0.000000000000000000 ) ) ;
#1615 = EDGE_CURVE ( 'NONE', #1652, #487, #681, .T. ) ;
#1616 = CARTESIAN_POINT ( 'NONE',  ( -16.32615863413894886, 0.000000000000000000, -43.00000000000000000 ) ) ;
#1617 = ADVANCED_FACE ( 'NONE', ( #11 ), #1284, .T. ) ;
#1618 = DIRECTION ( 'NONE',  ( -0.000000000000000000, 1.000000000000000000, -0.000000000000000000 ) ) ;
#1619 = DIRECTION ( 'NONE',  ( -0.000000000000000000, -1.000000000000000000, -0.000000000000000000 ) ) ;
#1620 = VECTOR ( 'NONE', #2079, 1000.000000000000000 ) ;
#1621 = DIRECTION ( 'NONE',  ( 1.000000000000000000, 0.000000000000000000, 0.000000000000000000 ) ) ;
#1622 = DIRECTION ( 'NONE',  ( 0.000000000000000000, -1.000000000000000000, 0.000000000000000000 ) ) ;
#1623 = EDGE_CURVE ( 'NONE', #77, #1659, #522, .T. ) ;
#1624 = ORIENTED_EDGE ( 'NONE', *, *, #1533, .T. ) ;
#1625 = VERTEX_POINT ( 'NONE', #1317 ) ;
#1626 = FACE_OUTER_BOUND ( 'NONE', #1370, .T. ) ;
#1627 = CARTESIAN_POINT ( 'NONE',  ( 16.32615863413893820, 0.000000000000000000, -43.00000000000000000 ) ) ;
#1628 = ADVANCED_FACE ( 'NONE', ( #499 ), #373, .T. ) ;
#1629 = CARTESIAN_POINT ( 'NONE',  ( 28.67173086060771681, 0.2999999999999999889, 2.309698831278222286 ) ) ;
#1630 = DIRECTION ( 'NONE',  ( 0.000000000000000000, 0.000000000000000000, 1.000000000000000000 ) ) ;
#1631 = EDGE_CURVE ( 'NONE', #1815, #1995, #182, .T. ) ;
#1632 = DIRECTION ( 'NONE',  ( 0.3826834323650870617, -0.000000000000000000, 0.9238795325112878487 ) ) ;
#1633 = APPROVAL_DATE_TIME ( #178, #2062 ) ;
#1634 = VECTOR ( 'NONE', #1262, 1000.000000000000000 ) ;
#1635 = VERTEX_POINT ( 'NONE', #1302 ) ;
#1636 = ORIENTED_EDGE ( 'NONE', *, *, #1661, .T. ) ;
#1637 = PLANE ( 'NONE',  #1611 ) ;
#1638 = CARTESIAN_POINT ( 'NONE',  ( -25.93292131147529389, 0.000000000000000000, -2.530733729460351356 ) ) ;
#1639 = EDGE_LOOP ( 'NONE', ( #1209, #1222 ) ) ;
#1640 = EDGE_LOOP ( 'NONE', ( #421, #968, #1537, #258 ) ) ;
#1641 = DIRECTION ( 'NONE',  ( -0.000000000000000000, -1.000000000000000000, -0.000000000000000000 ) ) ;
#1642 = ORIENTED_EDGE ( 'NONE', *, *, #306, .F. ) ;
#1643 = CYLINDRICAL_SURFACE ( 'NONE', #330, 2.000000000000000000 ) ;
#1644 = ORIENTED_EDGE ( 'NONE', *, *, #2067, .F. ) ;
#1645 = DIRECTION ( 'NONE',  ( 0.000000000000000000, 0.000000000000000000, -1.000000000000000000 ) ) ;
#1646 = ORIENTED_EDGE ( 'NONE', *, *, #1929, .T. ) ;
#1647 = CARTESIAN_POINT ( 'NONE',  ( -27.49999999999998224, 0.000000000000000000, -70.00000000000000000 ) ) ;
#1648 = CARTESIAN_POINT ( 'NONE',  ( -35.95782392759633694, 0.2999999999999999889, -65.00000000000000000 ) ) ;
#1649 = ORIENTED_EDGE ( 'NONE', *, *, #1901, .T. ) ;
#1650 = EDGE_LOOP ( 'NONE', ( #1510, #1498, #1179, #1895 ) ) ;
#1651 = CARTESIAN_POINT ( 'NONE',  ( -45.19661925270899872, 0.2999999999999999889, -51.17316567634921398 ) ) ;
#1652 = VERTEX_POINT ( 'NONE', #1963 ) ;
#1653 = AXIS2_PLACEMENT_3D ( 'NONE', #331, #1271, #1912 ) ;
#1654 = DIRECTION ( 'NONE',  ( 0.000000000000000000, 1.000000000000000000, 0.000000000000000000 ) ) ;
#1655 = EDGE_LOOP ( 'NONE', ( #860, #1004, #205, #1850 ) ) ;
#1656 = CARTESIAN_POINT ( 'NONE',  ( 31.35051488716334589, 0.2999999999999999889, -4.157457896300781997 ) ) ;
#1657 = DIRECTION ( 'NONE',  ( 0.000000000000000000, 1.000000000000000000, 0.000000000000000000 ) ) ;
#1658 = EDGE_LOOP ( 'NONE', ( #193, #427, #1878, #1736 ) ) ;
#1659 = VERTEX_POINT ( 'NONE', #490 ) ;
#1660 = DIRECTION ( 'NONE',  ( -0.000000000000000000, 1.000000000000000000, -0.000000000000000000 ) ) ;
#1661 = EDGE_CURVE ( 'NONE', #1692, #1985, #173, .T. ) ;
#1662 = EDGE_LOOP ( 'NONE', ( #1969, #907, #1483, #367 ) ) ;
#1663 = ORIENTED_EDGE ( 'NONE', *, *, #1901, .F. ) ;
#1664 = AXIS2_PLACEMENT_3D ( 'NONE', #826, #18, #1645 ) ;
#1665 = LINE ( 'NONE', #1856, #727 ) ;
#1666 = AXIS2_PLACEMENT_3D ( 'NONE', #984, #1466, #1130 ) ;
#1667 = EDGE_LOOP ( 'NONE', ( #1837, #1686, #63, #1671 ) ) ;
#1668 = CARTESIAN_POINT ( 'NONE',  ( 35.00000000000000000, 0.000000000000000000, -65.00000000000000000 ) ) ;
#1669 = CARTESIAN_POINT ( 'NONE',  ( -15.64168576756671314, 0.2999999999999999889, 4.500000000000003553 ) ) ;
#1670 = AXIS2_PLACEMENT_3D ( 'NONE', #1022, #228, #1709 ) ;
#1671 = ORIENTED_EDGE ( 'NONE', *, *, #1099, .T. ) ;
#1672 = VERTEX_POINT ( 'NONE', #1443 ) ;
#1673 = APPROVAL ( #1201, 'UNSPECIFIED' ) ;
#1674 = EDGE_CURVE ( 'NONE', #887, #245, #668, .T. ) ;
#1675 = FACE_OUTER_BOUND ( 'NONE', #1735, .T. ) ;
#1676 = EDGE_CURVE ( 'NONE', #1343, #1831, #838, .T. ) ;
#1677 = VERTEX_POINT ( 'NONE', #1638 ) ;
#1678 = ORIENTED_EDGE ( 'NONE', *, *, #547, .T. ) ;
#1679 = CARTESIAN_POINT ( 'NONE',  ( 2.000000000000000000, 0.000000000000000000, 4.500000000000000000 ) ) ;
#1680 = ORIENTED_EDGE ( 'NONE', *, *, #1242, .F. ) ;
#1681 = ADVANCED_FACE ( 'NONE', ( #1124 ), #1459, .F. ) ;
#1682 = CARTESIAN_POINT ( 'NONE',  ( -25.93292131147529389, 0.000000000000000000, -1.530733729460353576 ) ) ;
#1683 = EDGE_CURVE ( 'NONE', #1985, #864, #1230, .T. ) ;
#1684 = CARTESIAN_POINT ( 'NONE',  ( 16.93118474904564508, 0.000000000000000000, 4.000000000000007994 ) ) ;
#1685 = EDGE_CURVE ( 'NONE', #709, #565, #327, .T. ) ;
#1686 = ORIENTED_EDGE ( 'NONE', *, *, #84, .T. ) ;
#1687 = EDGE_LOOP ( 'NONE', ( #590, #1171, #1511, #875 ) ) ;
#1688 = LINE ( 'NONE', #1701, #1074 ) ;
#1689 = ADVANCED_FACE ( 'NONE', ( #1450 ), #660, .F. ) ;
#1690 = DIRECTION ( 'NONE',  ( 0.000000000000000000, 1.000000000000000000, 0.000000000000000000 ) ) ;
#1691 = PERSON_AND_ORGANIZATION_ROLE ( 'classification_officer' ) ;
#1692 = VERTEX_POINT ( 'NONE', #1787 ) ;
#1693 = ORIENTED_EDGE ( 'NONE', *, *, #1476, .T. ) ;
#1694 = CARTESIAN_POINT ( 'NONE',  ( 6.498962308951455213, 0.000000000000000000, -16.00000000000000000 ) ) ;
#1695 = VECTOR ( 'NONE', #782, 1000.000000000000000 ) ;
#1696 = EDGE_LOOP ( 'NONE', ( #266, #987, #870, #1175 ) ) ;
#1697 = LINE ( 'NONE', #758, #1397 ) ;
#1698 = CARTESIAN_POINT ( 'NONE',  ( 16.32615863413893820, 0.000000000000000000, -48.00000000000000000 ) ) ;
#1699 = ORIENTED_EDGE ( 'NONE', *, *, #1780, .F. ) ;
#1700 = VERTEX_POINT ( 'NONE', #50 ) ;
#1701 = CARTESIAN_POINT ( 'NONE',  ( -6.498962308951455213, 0.000000000000000000, -11.00000000000000178 ) ) ;
#1702 = CARTESIAN_POINT ( 'NONE',  ( 7.499999999999984013, 0.000000000000000000, -72.00000000000001421 ) ) ;
#1703 = ORIENTED_EDGE ( 'NONE', *, *, #1827, .F. ) ;
#1704 = AXIS2_PLACEMENT_3D ( 'NONE', #1908, #1441, #10 ) ;
#1705 = DIRECTION ( 'NONE',  ( 0.3420201433256695456, 0.000000000000000000, 0.9396926207859080948 ) ) ;
#1706 = CC_DESIGN_PERSON_AND_ORGANIZATION_ASSIGNMENT ( #158, #844, ( #363 ) ) ;
#1707 = VERTEX_POINT ( 'NONE', #1137 ) ;
#1708 = AXIS2_PLACEMENT_3D ( 'NONE', #168, #809, #1914 ) ;
#1709 = DIRECTION ( 'NONE',  ( 0.000000000000000000, 0.000000000000000000, 1.000000000000000000 ) ) ;
#1710 = VECTOR ( 'NONE', #1425, 1000.000000000000000 ) ;
#1711 = DIRECTION ( 'NONE',  ( -0.3826834323650903369, 0.000000000000000000, -0.9238795325112865164 ) ) ;
#1712 = VECTOR ( 'NONE', #832, 1000.000000000000114 ) ;
#1713 = AXIS2_PLACEMENT_3D ( 'NONE', #252, #935, #1882 ) ;
#1714 = ORIENTED_EDGE ( 'NONE', *, *, #611, .T. ) ;
#1715 = EDGE_LOOP ( 'NONE', ( #1215, #215, #698, #834 ) ) ;
#1716 = DIRECTION ( 'NONE',  ( 0.000000000000000000, 0.000000000000000000, -1.000000000000000000 ) ) ;
#1717 = CARTESIAN_POINT ( 'NONE',  ( -2.000000000000000000, 0.000000000000000000, 4.500000000000000000 ) ) ;
#1718 = ADVANCED_FACE ( 'NONE', ( #361 ), #351, .F. ) ;
#1719 = AXIS2_PLACEMENT_3D ( 'NONE', #534, #1195, #62 ) ;
#1720 = CARTESIAN_POINT ( 'NONE',  ( -7.499999999999980460, 0.000000000000000000, -72.00000000000001421 ) ) ;
#1721 = ORIENTED_EDGE ( 'NONE', *, *, #198, .T. ) ;
#1722 = DIRECTION ( 'NONE',  ( 4.336808689942013792E-16, 0.000000000000000000, -1.000000000000000000 ) ) ;
#1723 = DIRECTION ( 'NONE',  ( -0.000000000000000000, 1.000000000000000000, -0.000000000000000000 ) ) ;
#1724 = ORIENTED_EDGE ( 'NONE', *, *, #1910, .T. ) ;
#1725 = ORIENTED_EDGE ( 'NONE', *, *, #537, .F. ) ;
#1726 = AXIS2_PLACEMENT_3D ( 'NONE', #1983, #726, #2005 ) ;
#1727 = LINE ( 'NONE', #962, #234 ) ;
#1728 = EDGE_CURVE ( 'NONE', #16, #1886, #688, .T. ) ;
#1729 = CYLINDRICAL_SURFACE ( 'NONE', #256, 0.9999999999999983347 ) ;
#1730 = ADVANCED_FACE ( 'NONE', ( #531 ), #1170, .F. ) ;
#1731 = AXIS2_PLACEMENT_3D ( 'NONE', #2053, #263, #1722 ) ;
#1732 = DIRECTION ( 'NONE',  ( -0.000000000000000000, -1.000000000000000000, -0.000000000000000000 ) ) ;
#1733 = VECTOR ( 'NONE', #1268, 1000.000000000000000 ) ;
#1734 = DIRECTION ( 'NONE',  ( -0.000000000000000000, -1.000000000000000000, -0.000000000000000000 ) ) ;
#1735 = EDGE_LOOP ( 'NONE', ( #51, #835, #1440, #1521 ) ) ;
#1736 = ORIENTED_EDGE ( 'NONE', *, *, #226, .T. ) ;
#1737 = PERSON ( 'UNSPECIFIED', 'UNSPECIFIED', 'UNSPECIFIED', ('UNSPECIFIED'), ('UNSPECIFIED'), ('UNSPECIFIED') ) ;
#1738 = CARTESIAN_POINT ( 'NONE',  ( 35.00000000000000000, 0.2999999999999999889, -65.00000000000000000 ) ) ;
#1739 = DIRECTION ( 'NONE',  ( 0.000000000000000000, -1.000000000000000000, 0.000000000000000000 ) ) ;
#1740 = DIRECTION ( 'NONE',  ( 0.000000000000000000, 0.000000000000000000, 1.000000000000000000 ) ) ;
#1741 = DIRECTION ( 'NONE',  ( 0.000000000000000000, 1.000000000000000000, 0.000000000000000000 ) ) ;
#1742 = VECTOR ( 'NONE', #291, 1000.000000000000000 ) ;
#1743 = DIRECTION ( 'NONE',  ( -0.3826834323650900593, 0.000000000000000000, 0.9238795325112866275 ) ) ;
#1744 = EDGE_CURVE ( 'NONE', #1700, #1677, #790, .T. ) ;
#1745 = VECTOR ( 'NONE', #386, 1000.000000000000000 ) ;
#1746 = DIRECTION ( 'NONE',  ( 0.000000000000000000, 1.000000000000000000, 0.000000000000000000 ) ) ;
#1747 = LINE ( 'NONE', #1594, #1876 ) ;
#1748 = DIRECTION ( 'NONE',  ( -0.000000000000000000, 1.000000000000000000, -0.000000000000000000 ) ) ;
#1749 = DIRECTION ( 'NONE',  ( 0.000000000000000000, 0.000000000000000000, 1.000000000000000000 ) ) ;
#1750 = CARTESIAN_POINT ( 'NONE',  ( -2.000000000000000000, 0.2999999999999999889, 4.500000000000000000 ) ) ;
#1751 = EDGE_CURVE ( 'NONE', #402, #1330, #1192, .T. ) ;
#1752 = EDGE_CURVE ( 'NONE', #1842, #399, #221, .T. ) ;
#1753 = LINE ( 'NONE', #299, #274 ) ;
#1754 = DATE_AND_TIME ( #1961, #1825 ) ;
#1755 = LOCAL_TIME ( 16, 0, 8.000000000000000000, #335 ) ;
#1756 = CARTESIAN_POINT ( 'NONE',  ( 24.00000000000000000, 0.2999999999999999889, 0.000000000000000000 ) ) ;
#1757 = CARTESIAN_POINT ( 'NONE',  ( 16.32615863413893820, 0.000000000000000000, -48.00000000000000000 ) ) ;
#1758 = DIRECTION ( 'NONE',  ( -4.625929269271485914E-16, -0.000000000000000000, 1.000000000000000000 ) ) ;
#1759 = DIRECTION ( 'NONE',  ( 0.000000000000000000, 1.000000000000000000, 0.000000000000000000 ) ) ;
#1760 = VECTOR ( 'NONE', #1325, 1000.000000000000000 ) ;
#1761 = EDGE_CURVE ( 'NONE', #2057, #1560, #697, .T. ) ;
#1762 = AXIS2_PLACEMENT_3D ( 'NONE', #1750, #1306, #21 ) ;
#1763 = DIRECTION ( 'NONE',  ( -0.000000000000000000, -1.000000000000000000, -0.000000000000000000 ) ) ;
#1764 = COORDINATED_UNIVERSAL_TIME_OFFSET ( 1, 0, .AHEAD. ) ;
#1765 = VERTEX_POINT ( 'NONE', #1990 ) ;
#1766 = DIRECTION ( 'NONE',  ( -0.000000000000000000, 1.000000000000000000, -0.000000000000000000 ) ) ;
#1767 = DIRECTION ( 'NONE',  ( 0.000000000000000000, 0.000000000000000000, -1.000000000000000000 ) ) ;
#1768 = DIRECTION ( 'NONE',  ( -1.000000000000000000, 0.000000000000000000, 1.734723475976805517E-15 ) ) ;
#1769 = AXIS2_PLACEMENT_3D ( 'NONE', #451, #1531, #576 ) ;
#1770 = DIRECTION ( 'NONE',  ( -0.9238795325112866275, 0.000000000000000000, 0.3826834323650901148 ) ) ;
#1771 = VECTOR ( 'NONE', #1632, 1000.000000000000114 ) ;
#1772 = PLANE ( 'NONE',  #1883 ) ;
#1773 = AXIS2_PLACEMENT_3D ( 'NONE', #185, #828, #848 ) ;
#1774 = ORIENTED_EDGE ( 'NONE', *, *, #1532, .T. ) ;
#1775 = FACE_OUTER_BOUND ( 'NONE', #734, .T. ) ;
#1776 = CARTESIAN_POINT ( 'NONE',  ( -7.499999999999981348, 0.000000000000000000, -70.00000000000000000 ) ) ;
#1777 = MANIFOLD_SOLID_BREP ( 'Fillet6', #1177 ) ;
#1778 = LINE ( 'NONE', #1587, #910 ) ;
#1779 = FACE_BOUND ( 'NONE', #2015, .T. ) ;
#1780 = EDGE_CURVE ( 'NONE', #803, #1343, #1501, .T. ) ;
#1781 = EDGE_CURVE ( 'NONE', #1032, #1522, #293, .T. ) ;
#1782 = LINE ( 'NONE', #705, #1024 ) ;
#1783 = DIRECTION ( 'NONE',  ( 1.734723475976805517E-15, -0.000000000000000000, -1.000000000000000000 ) ) ;
#1784 = ORIENTED_EDGE ( 'NONE', *, *, #1788, .F. ) ;
#1785 = VERTEX_POINT ( 'NONE', #398 ) ;
#1786 = FACE_BOUND ( 'NONE', #1231, .T. ) ;
#1787 = CARTESIAN_POINT ( 'NONE',  ( 45.19661925270919767, 0.2999999999999999889, -51.17316567634908608 ) ) ;
#1788 = EDGE_CURVE ( 'NONE', #135, #16, #1665, .T. ) ;
#1789 = DIRECTION ( 'NONE',  ( -0.000000000000000000, 1.000000000000000000, -0.000000000000000000 ) ) ;
#1790 =( GEOMETRIC_REPRESENTATION_CONTEXT ( 3 ) GLOBAL_UNCERTAINTY_ASSIGNED_CONTEXT ( ( #1505 ) ) GLOBAL_UNIT_ASSIGNED_CONTEXT ( ( #324, #8, #1447 ) ) REPRESENTATION_CONTEXT ( 'NONE', 'WORKASPACE' ) );
#1791 = PLANE ( 'NONE',  #3 ) ;
#1792 = VECTOR ( 'NONE', #1056, 1000.000000000000000 ) ;
#1793 = PLANE ( 'NONE',  #1468 ) ;
#1794 = DIRECTION ( 'NONE',  ( 0.000000000000000000, 0.000000000000000000, 1.000000000000000000 ) ) ;
#1795 = ORIENTED_EDGE ( 'NONE', *, *, #22, .F. ) ;
#1796 = ORIENTED_EDGE ( 'NONE', *, *, #1418, .T. ) ;
#1797 = DIRECTION ( 'NONE',  ( 0.000000000000000000, 0.000000000000000000, 1.000000000000000000 ) ) ;
#1798 = DIRECTION ( 'NONE',  ( 0.000000000000000000, 0.000000000000000000, 1.000000000000000000 ) ) ;
#1799 = VERTEX_POINT ( 'NONE', #82 ) ;
#1800 = ORIENTED_EDGE ( 'NONE', *, *, #889, .F. ) ;
#1801 = CARTESIAN_POINT ( 'NONE',  ( 34.99999999999999289, 0.2999999999999999889, -80.00000000000000000 ) ) ;
#1802 = ORIENTED_EDGE ( 'NONE', *, *, #732, .T. ) ;
#1803 = VECTOR ( 'NONE', #1286, 1000.000000000000000 ) ;
#1804 = FACE_OUTER_BOUND ( 'NONE', #325, .T. ) ;
#1805 = CIRCLE ( 'NONE', #33, 5.000000000000000888 ) ;
#1806 = DATE_AND_TIME ( #1839, #462 ) ;
#1807 = AXIS2_PLACEMENT_3D ( 'NONE', #1669, #1328, #1023 ) ;
#1808 = ORIENTED_EDGE ( 'NONE', *, *, #1906, .T. ) ;
#1809 = ORIENTED_EDGE ( 'NONE', *, *, #995, .F. ) ;
#1810 = DIRECTION ( 'NONE',  ( -0.000000000000000000, 1.000000000000000000, -0.000000000000000000 ) ) ;
#1811 = ORIENTED_EDGE ( 'NONE', *, *, #467, .F. ) ;
#1812 = CIRCLE ( 'NONE', #238, 0.9999999999999978906 ) ;
#1813 = CYLINDRICAL_SURFACE ( 'NONE', #1773, 5.000000000000000888 ) ;
#1814 = DIRECTION ( 'NONE',  ( -0.9238795325112866275, 0.000000000000000000, -0.3826834323650901148 ) ) ;
#1815 = VERTEX_POINT ( 'NONE', #59 ) ;
#1816 = ORIENTED_EDGE ( 'NONE', *, *, #644, .T. ) ;
#1817 = DIRECTION ( 'NONE',  ( 0.000000000000000000, 1.000000000000000000, 0.000000000000000000 ) ) ;
#1818 = SHAPE_DEFINITION_REPRESENTATION ( #652, #612 ) ;
#1819 = EDGE_LOOP ( 'NONE', ( #1891, #1135, #240, #120 ) ) ;
#1820 = CARTESIAN_POINT ( 'NONE',  ( -21.02462173806848966, 0.000000000000000000, -41.28989928337165338 ) ) ;
#1821 = EDGE_LOOP ( 'NONE', ( #1184, #1795, #1329, #1469 ) ) ;
#1822 = LINE ( 'NONE', #1002, #408 ) ;
#1823 = CARTESIAN_POINT ( 'NONE',  ( 15.64168576756671314, 0.000000000000000000, 3.500000000000001776 ) ) ;
#1824 = VERTEX_POINT ( 'NONE', #1336 ) ;
#1825 = LOCAL_TIME ( 16, 0, 8.000000000000000000, #1311 ) ;
#1826 = ORIENTED_EDGE ( 'NONE', *, *, #947, .F. ) ;
#1827 = EDGE_CURVE ( 'NONE', #1225, #1326, #722, .T. ) ;
#1828 = AXIS2_PLACEMENT_3D ( 'NONE', #632, #1276, #1261 ) ;
#1829 = DIRECTION ( 'NONE',  ( 0.000000000000000000, 1.000000000000000000, 0.000000000000000000 ) ) ;
#1830 = VERTEX_POINT ( 'NONE', #239 ) ;
#1831 = VERTEX_POINT ( 'NONE', #420 ) ;
#1832 = LINE ( 'NONE', #1066, #1453 ) ;
#1833 = ORIENTED_EDGE ( 'NONE', *, *, #395, .T. ) ;
#1834 = CARTESIAN_POINT ( 'NONE',  ( -7.499999999999980460, 0.000000000000000000, -72.00000000000001421 ) ) ;
#1835 = LINE ( 'NONE', #1648, #1612 ) ;
#1836 = EDGE_LOOP ( 'NONE', ( #1649, #1516, #71, #1358, #1970, #281, #389, #418 ) ) ;
#1837 = ORIENTED_EDGE ( 'NONE', *, *, #1279, .T. ) ;
#1838 = CARTESIAN_POINT ( 'NONE',  ( -15.64168576756671314, 0.2999999999999999889, 3.500000000000005329 ) ) ;
#1839 = CALENDAR_DATE ( 2020, 9, 10 ) ;
#1840 = ADVANCED_FACE ( 'NONE', ( #888 ), #1524, .F. ) ;
#1841 = EDGE_CURVE ( 'NONE', #1017, #1785, #986, .T. ) ;
#1842 = VERTEX_POINT ( 'NONE', #567 ) ;
#1843 = EDGE_LOOP ( 'NONE', ( #80, #696, #573, #1593 ) ) ;
#1844 = DIRECTION ( 'NONE',  ( 0.000000000000000000, 0.000000000000000000, 1.000000000000000000 ) ) ;
#1845 = AXIS2_PLACEMENT_3D ( 'NONE', #2026, #1027, #431 ) ;
#1846 = EDGE_LOOP ( 'NONE', ( #589, #908, #1992, #432 ) ) ;
#1847 = DIRECTION ( 'NONE',  ( 0.000000000000000000, 0.000000000000000000, -1.000000000000000000 ) ) ;
#1848 = CARTESIAN_POINT ( 'NONE',  ( 7.499999999999984013, 0.000000000000000000, -72.00000000000001421 ) ) ;
#1849 = ORIENTED_EDGE ( 'NONE', *, *, #271, .F. ) ;
#1850 = ORIENTED_EDGE ( 'NONE', *, *, #1728, .F. ) ;
#1851 = DIRECTION ( 'NONE',  ( 0.000000000000000000, 0.000000000000000000, 1.000000000000000000 ) ) ;
#1852 = LINE ( 'NONE', #733, #2055 ) ;
#1853 = EDGE_CURVE ( 'NONE', #715, #550, #2017, .T. ) ;
#1854 = ORIENTED_EDGE ( 'NONE', *, *, #792, .F. ) ;
#1855 = ORIENTED_EDGE ( 'NONE', *, *, #1100, .F. ) ;
#1856 = CARTESIAN_POINT ( 'NONE',  ( -27.90636399587753758, 0.2999999999999999889, 4.157457896300795319 ) ) ;
#1857 = ORIENTED_EDGE ( 'NONE', *, *, #670, .F. ) ;
#1858 = DIRECTION ( 'NONE',  ( 0.000000000000000000, 0.000000000000000000, 1.000000000000000000 ) ) ;
#1859 = FACE_OUTER_BOUND ( 'NONE', #720, .T. ) ;
#1860 = VERTEX_POINT ( 'NONE', #1979 ) ;
#1861 = ORIENTED_EDGE ( 'NONE', *, *, #1395, .F. ) ;
#1862 = CARTESIAN_POINT ( 'NONE',  ( 7.499999999999984901, 0.000000000000000000, -70.00000000000000000 ) ) ;
#1863 = CARTESIAN_POINT ( 'NONE',  ( 27.31170818283484536, 0.000000000000000000, -7.995170809621823693 ) ) ;
#1864 = ORIENTED_EDGE ( 'NONE', *, *, #22, .T. ) ;
#1865 = CARTESIAN_POINT ( 'NONE',  ( -2.000000000000000000, 0.000000000000000000, 4.500000000000000000 ) ) ;
#1866 = AXIS2_PLACEMENT_3D ( 'NONE', #1679, #1654, #877 ) ;
#1867 = AXIS2_PLACEMENT_3D ( 'NONE', #1947, #14, #1461 ) ;
#1868 = VERTEX_POINT ( 'NONE', #72 ) ;
#1869 = CARTESIAN_POINT ( 'NONE',  ( -21.02462173806848966, 0.000000000000000000, -41.28989928337165338 ) ) ;
#1870 = CARTESIAN_POINT ( 'NONE',  ( 27.49999999999998934, 0.000000000000000000, -70.00000000000000000 ) ) ;
#1871 = ORIENTED_EDGE ( 'NONE', *, *, #1685, .T. ) ;
#1872 = ORIENTED_EDGE ( 'NONE', *, *, #1186, .F. ) ;
#1873 = DIRECTION ( 'NONE',  ( 0.000000000000000000, 0.000000000000000000, 1.000000000000000000 ) ) ;
#1874 = ADVANCED_FACE ( 'NONE', ( #261 ), #902, .F. ) ;
#1875 = CARTESIAN_POINT ( 'NONE',  ( -6.498962308951455213, 0.2999999999999999889, -11.00000000000000178 ) ) ;
#1876 = VECTOR ( 'NONE', #468, 1000.000000000000000 ) ;
#1877 = DIRECTION ( 'NONE',  ( 1.000000000000000000, -0.000000000000000000, -0.000000000000000000 ) ) ;
#1878 = ORIENTED_EDGE ( 'NONE', *, *, #76, .F. ) ;
#1879 = VECTOR ( 'NONE', #1763, 1000.000000000000000 ) ;
#1880 = PLANE ( 'NONE',  #1731 ) ;
#1881 = VECTOR ( 'NONE', #1596, 1000.000000000000114 ) ;
#1882 = DIRECTION ( 'NONE',  ( 0.000000000000000000, 0.000000000000000000, 1.000000000000000000 ) ) ;
#1883 = AXIS2_PLACEMENT_3D ( 'NONE', #755, #1405, #1356 ) ;
#1884 = VERTEX_POINT ( 'NONE', #2030 ) ;
#1885 = EDGE_CURVE ( 'NONE', #550, #1354, #544, .T. ) ;
#1886 = VERTEX_POINT ( 'NONE', #594 ) ;
#1887 = DIRECTION ( 'NONE',  ( -0.000000000000000000, 1.000000000000000000, -0.000000000000000000 ) ) ;
#1888 = CARTESIAN_POINT ( 'NONE',  ( 2.000000000000000000, 0.000000000000000000, 5.500000000000000000 ) ) ;
#1889 = CIRCLE ( 'NONE', #171, 5.000000000000000000 ) ;
#1890 = DIRECTION ( 'NONE',  ( -0.000000000000000000, 1.000000000000000000, -0.000000000000000000 ) ) ;
#1891 = ORIENTED_EDGE ( 'NONE', *, *, #1958, .T. ) ;
#1892 = DIRECTION ( 'NONE',  ( 0.000000000000000000, -1.000000000000000000, 0.000000000000000000 ) ) ;
#1893 = DIRECTION ( 'NONE',  ( -0.000000000000000000, -1.000000000000000000, -0.000000000000000000 ) ) ;
#1894 = ORIENTED_EDGE ( 'NONE', *, *, #893, .T. ) ;
#1895 = ORIENTED_EDGE ( 'NONE', *, *, #302, .T. ) ;
#1896 = CIRCLE ( 'NONE', #980, 2.000000000000000000 ) ;
#1897 = DIRECTION ( 'NONE',  ( 4.625929269271485914E-16, 0.000000000000000000, -1.000000000000000000 ) ) ;
#1898 = CARTESIAN_POINT ( 'NONE',  ( 11.19742541288099780, 0.2999999999999999889, -14.28989928337165338 ) ) ;
#1899 = DIRECTION ( 'NONE',  ( -1.000000000000000000, 0.000000000000000000, 0.000000000000000000 ) ) ;
#1900 = CARTESIAN_POINT ( 'NONE',  ( -29.50275582214077019, 0.2999999999999999889, -4.922824761030962115 ) ) ;
#1901 = EDGE_CURVE ( 'NONE', #715, #530, #1832, .T. ) ;
#1902 = EDGE_CURVE ( 'NONE', #2034, #1080, #895, .T. ) ;
#1903 = CARTESIAN_POINT ( 'NONE',  ( 7.499999999999984013, 0.000000000000000000, -72.00000000000001421 ) ) ;
#1904 = EDGE_CURVE ( 'NONE', #1522, #1785, #631, .T. ) ;
#1905 = LINE ( 'NONE', #138, #1620 ) ;
#1906 = EDGE_CURVE ( 'NONE', #374, #714, #932, .T. ) ;
#1907 = EDGE_CURVE ( 'NONE', #419, #106, #466, .T. ) ;
#1908 = CARTESIAN_POINT ( 'NONE',  ( -15.64168576756671314, 0.000000000000000000, 4.500000000000003553 ) ) ;
#1909 = LINE ( 'NONE', #320, #1435 ) ;
#1910 = EDGE_CURVE ( 'NONE', #1389, #1181, #1112, .T. ) ;
#1911 = CIRCLE ( 'NONE', #1414, 2.000000000000000000 ) ;
#1912 = DIRECTION ( 'NONE',  ( 0.000000000000000000, 0.000000000000000000, 1.000000000000000000 ) ) ;
#1913 = AXIS2_PLACEMENT_3D ( 'NONE', #692, #1657, #1482 ) ;
#1914 = DIRECTION ( 'NONE',  ( 0.000000000000000000, 0.000000000000000000, 1.000000000000000000 ) ) ;
#1915 = AXIS2_PLACEMENT_3D ( 'NONE', #1834, #546, #400 ) ;
#1916 = CARTESIAN_POINT ( 'NONE',  ( 2.000000000000000000, 0.2999999999999999889, 4.500000000000000000 ) ) ;
#1917 = LINE ( 'NONE', #1269, #1597 ) ;
#1918 = CARTESIAN_POINT ( 'NONE',  ( -7.499999999999981348, 0.000000000000000000, -70.00000000000000000 ) ) ;
#1919 = CARTESIAN_POINT ( 'NONE',  ( -16.93118474904564152, 0.000000000000000000, 4.000000000000007994 ) ) ;
#1920 = FACE_OUTER_BOUND ( 'NONE', #1390, .T. ) ;
#1921 = CARTESIAN_POINT ( 'NONE',  ( -11.19742541288099780, 0.2999999999999999889, -14.28989928337165161 ) ) ;
#1922 = ORIENTED_EDGE ( 'NONE', *, *, #1907, .T. ) ;
#1923 = PLANE ( 'NONE',  #2049 ) ;
#1924 = DIRECTION ( 'NONE',  ( 0.3826834323650900593, 0.000000000000000000, 0.9238795325112866275 ) ) ;
#1925 = CIRCLE ( 'NONE', #1019, 9.999999999999994671 ) ;
#1926 = CARTESIAN_POINT ( 'NONE',  ( -27.49999999999998579, 0.000000000000000000, -72.00000000000001421 ) ) ;
#1927 = AXIS2_PLACEMENT_3D ( 'NONE', #953, #1116, #829 ) ;
#1928 = PLANE ( 'NONE',  #1168 ) ;
#1929 = EDGE_CURVE ( 'NONE', #1672, #585, #778, .T. ) ;
#1930 = PERSON_AND_ORGANIZATION ( #1737, #90 ) ;
#1931 = EDGE_LOOP ( 'NONE', ( #916, #1605 ) ) ;
#1932 = CARTESIAN_POINT ( 'NONE',  ( 35.95782392759633694, 0.2999999999999999889, -64.99999999999998579 ) ) ;
#1933 = DIRECTION ( 'NONE',  ( 0.000000000000000000, 0.000000000000000000, 1.000000000000000000 ) ) ;
#1934 = LINE ( 'NONE', #634, #321 ) ;
#1935 = EDGE_CURVE ( 'NONE', #399, #996, #1905, .T. ) ;
#1936 = AXIS2_PLACEMENT_3D ( 'NONE', #1287, #187, #1621 ) ;
#1937 = DIRECTION ( 'NONE',  ( 0.3826834323650903924, -0.000000000000000000, 0.9238795325112865164 ) ) ;
#1938 = VECTOR ( 'NONE', #1973, 1000.000000000000000 ) ;
#1939 = EDGE_CURVE ( 'NONE', #1765, #180, #1264, .T. ) ;
#1940 = DIRECTION ( 'NONE',  ( 0.000000000000000000, 1.000000000000000000, 0.000000000000000000 ) ) ;
#1941 = DATE_AND_TIME ( #1297, #1755 ) ;
#1942 = AXIS2_PLACEMENT_3D ( 'NONE', #1682, #1408, #1858 ) ;
#1943 = ORIENTED_EDGE ( 'NONE', *, *, #333, .T. ) ;
#1944 = FACE_BOUND ( 'NONE', #1161, .T. ) ;
#1945 = CARTESIAN_POINT ( 'NONE',  ( 27.49999999999998224, 0.000000000000000000, -70.00000000000000000 ) ) ;
#1946 = ORIENTED_EDGE ( 'NONE', *, *, #583, .T. ) ;
#1947 = CARTESIAN_POINT ( 'NONE',  ( -20.27207793864214835, 0.2999999999999999889, 9.000000000000007105 ) ) ;
#1948 = LINE ( 'NONE', #972, #2052 ) ;
#1949 = CARTESIAN_POINT ( 'NONE',  ( 25.93292131147529389, 0.2999999999999999889, -1.530733729460353576 ) ) ;
#1950 = CARTESIAN_POINT ( 'NONE',  ( 0.000000000000000000, 0.000000000000000000, 0.000000000000000000 ) ) ;
#1951 = ORIENTED_EDGE ( 'NONE', *, *, #854, .T. ) ;
#1952 = LINE ( 'NONE', #1157, #1088 ) ;
#1953 = DIRECTION ( 'NONE',  ( -0.000000000000000000, -1.000000000000000000, -0.000000000000000000 ) ) ;
#1954 = ORIENTED_EDGE ( 'NONE', *, *, #1303, .T. ) ;
#1955 = CARTESIAN_POINT ( 'NONE',  ( 16.93118474904564508, 0.2999999999999999889, 9.000000000000007105 ) ) ;
#1956 = CARTESIAN_POINT ( 'NONE',  ( -16.32615863413894886, 0.2999999999999999889, -48.00000000000000000 ) ) ;
#1957 = ORIENTED_EDGE ( 'NONE', *, *, #1570, .F. ) ;
#1958 = EDGE_CURVE ( 'NONE', #1304, #434, #275, .T. ) ;
#1959 = VECTOR ( 'NONE', #1423, 1000.000000000000000 ) ;
#1960 = CYLINDRICAL_SURFACE ( 'NONE', #1233, 0.9999999999999978906 ) ;
#1961 = CALENDAR_DATE ( 2020, 9, 10 ) ;
#1962 = ORIENTED_EDGE ( 'NONE', *, *, #1780, .T. ) ;
#1963 = CARTESIAN_POINT ( 'NONE',  ( -27.49999999999997868, 0.000000000000000000, -70.00000000000000000 ) ) ;
#1964 = ORIENTED_EDGE ( 'NONE', *, *, #662, .T. ) ;
#1965 = ADVANCED_FACE ( 'NONE', ( #301 ), #1729, .F. ) ;
#1966 = ORIENTED_EDGE ( 'NONE', *, *, #732, .F. ) ;
#1967 = CARTESIAN_POINT ( 'NONE',  ( -7.499999999999981348, 0.000000000000000000, -70.00000000000000000 ) ) ;
#1968 = EDGE_CURVE ( 'NONE', #1244, #1407, #1154, .T. ) ;
#1969 = ORIENTED_EDGE ( 'NONE', *, *, #1256, .F. ) ;
#1970 = ORIENTED_EDGE ( 'NONE', *, *, #2070, .T. ) ;
#1971 = VECTOR ( 'NONE', #7, 1000.000000000000000 ) ;
#1972 = AXIS2_PLACEMENT_3D ( 'NONE', #918, #424, #1240 ) ;
#1973 = DIRECTION ( 'NONE',  ( 0.000000000000000000, -1.000000000000000000, 0.000000000000000000 ) ) ;
#1974 = AXIS2_PLACEMENT_3D ( 'NONE', #1111, #797, #948 ) ;
#1975 = PERSON_AND_ORGANIZATION ( #1737, #90 ) ;
#1976 = VECTOR ( 'NONE', #2021, 1000.000000000000114 ) ;
#1977 = VERTEX_POINT ( 'NONE', #1394 ) ;
#1978 = VERTEX_POINT ( 'NONE', #1416 ) ;
#1979 = CARTESIAN_POINT ( 'NONE',  ( -27.49999999999998579, 0.000000000000000000, -72.00000000000001421 ) ) ;
#1980 = ORIENTED_EDGE ( 'NONE', *, *, #1100, .T. ) ;
#1981 = DIRECTION ( 'NONE',  ( -0.000000000000000000, 1.000000000000000000, -0.000000000000000000 ) ) ;
#1982 = EDGE_CURVE ( 'NONE', #2045, #265, #128, .T. ) ;
#1983 = CARTESIAN_POINT ( 'NONE',  ( 16.32615863413893820, 0.2999999999999999889, -43.00000000000000000 ) ) ;
#1984 = VERTEX_POINT ( 'NONE', #309 ) ;
#1985 = VERTEX_POINT ( 'NONE', #1582 ) ;
#1986 = LINE ( 'NONE', #1651, #1771 ) ;
#1987 = CC_DESIGN_PERSON_AND_ORGANIZATION_ASSIGNMENT ( #647, #1345, ( #852 ) ) ;
#1988 = EDGE_LOOP ( 'NONE', ( #1238, #1025, #1206, #1065 ) ) ;
#1989 = ORIENTED_EDGE ( 'NONE', *, *, #302, .F. ) ;
#1990 = CARTESIAN_POINT ( 'NONE',  ( 2.000000000000000000, 0.2999999999999999889, 3.499999999999999556 ) ) ;
#1991 = VECTOR ( 'NONE', #210, 1000.000000000000000 ) ;
#1992 = ORIENTED_EDGE ( 'NONE', *, *, #300, .T. ) ;
#1993 = CARTESIAN_POINT ( 'NONE',  ( -21.55058241160208610, 0.2999999999999999889, 5.913417161825445412 ) ) ;
#1994 = DIRECTION ( 'NONE',  ( 0.000000000000000000, 0.000000000000000000, -1.000000000000000000 ) ) ;
#1995 = VERTEX_POINT ( 'NONE', #479 ) ;
#1996 = ORIENTED_EDGE ( 'NONE', *, *, #2010, .T. ) ;
#1997 = EDGE_CURVE ( 'NONE', #1225, #1978, #1406, .T. ) ;
#1998 = CIRCLE ( 'NONE', #930, 5.000000000000004441 ) ;
#1999 = DIRECTION ( 'NONE',  ( 0.000000000000000000, 0.000000000000000000, 1.000000000000000000 ) ) ;
#2000 = ORIENTED_EDGE ( 'NONE', *, *, #203, .T. ) ;
#2001 = ORIENTED_EDGE ( 'NONE', *, *, #1532, .F. ) ;
#2002 = DIRECTION ( 'NONE',  ( 0.000000000000000000, 0.000000000000000000, -1.000000000000000000 ) ) ;
#2003 = ORIENTED_EDGE ( 'NONE', *, *, #19, .T. ) ;
#2004 = LINE ( 'NONE', #1756, #127 ) ;
#2005 = DIRECTION ( 'NONE',  ( 0.000000000000000000, 0.000000000000000000, 1.000000000000000000 ) ) ;
#2006 = EDGE_CURVE ( 'NONE', #1884, #1860, #949, .T. ) ;
#2007 = ORIENTED_EDGE ( 'NONE', *, *, #1163, .F. ) ;
#2008 = ORIENTED_EDGE ( 'NONE', *, *, #1489, .F. ) ;
#2009 = DIRECTION ( 'NONE',  ( 0.000000000000000000, 1.000000000000000000, 0.000000000000000000 ) ) ;
#2010 = EDGE_CURVE ( 'NONE', #1824, #1407, #2039, .T. ) ;
#2011 = PLANE ( 'NONE',  #1845 ) ;
#2012 = DATE_TIME_ROLE ( 'classification_date' ) ;
#2013 = EDGE_CURVE ( 'NONE', #530, #1354, #1275, .T. ) ;
#2014 = ORIENTED_EDGE ( 'NONE', *, *, #718, .T. ) ;
#2015 = EDGE_LOOP ( 'NONE', ( #853, #98, #1507, #1966 ) ) ;
#2016 = CIRCLE ( 'NONE', #669, 1.000000000000000000 ) ;
#2017 = LINE ( 'NONE', #1820, #1792 ) ;
#2018 = VECTOR ( 'NONE', #1320, 1000.000000000000114 ) ;
#2019 = ORIENTED_EDGE ( 'NONE', *, *, #260, .T. ) ;
#2020 = CARTESIAN_POINT ( 'NONE',  ( 7.499999999999984013, 0.2999999999999999889, -72.00000000000001421 ) ) ;
#2021 = DIRECTION ( 'NONE',  ( 0.3826834323650870617, -0.000000000000000000, -0.9238795325112878487 ) ) ;
#2022 = VECTOR ( 'NONE', #1474, 1000.000000000000000 ) ;
#2023 = ORIENTED_EDGE ( 'NONE', *, *, #422, .F. ) ;
#2024 = EDGE_LOOP ( 'NONE', ( #227, #359, #2008, #1493 ) ) ;
#2025 = CARTESIAN_POINT ( 'NONE',  ( -22.33682356208866082, 0.000000000000000000, 4.015263113024902353 ) ) ;
#2026 = CARTESIAN_POINT ( 'NONE',  ( 34.99999999999999289, 0.2999999999999999889, -80.00000000000000000 ) ) ;
#2027 = PERSON_AND_ORGANIZATION ( #1737, #90 ) ;
#2028 = ORIENTED_EDGE ( 'NONE', *, *, #1827, .T. ) ;
#2029 = ORIENTED_EDGE ( 'NONE', *, *, #2070, .F. ) ;
#2030 = CARTESIAN_POINT ( 'NONE',  ( -7.499999999999980460, 0.000000000000000000, -72.00000000000001421 ) ) ;
#2031 = ORIENTED_EDGE ( 'NONE', *, *, #1623, .T. ) ;
#2032 = DIRECTION ( 'NONE',  ( -0.000000000000000000, 1.000000000000000000, -0.000000000000000000 ) ) ;
#2033 = DIRECTION ( 'NONE',  ( 0.9396926207859082059, 0.000000000000000000, 0.3420201433256693790 ) ) ;
#2034 = VERTEX_POINT ( 'NONE', #454 ) ;
#2035 = EDGE_LOOP ( 'NONE', ( #1872, #1472, #581, #96 ) ) ;
#2036 = DIRECTION ( 'NONE',  ( 0.000000000000000000, 0.000000000000000000, 1.000000000000000000 ) ) ;
#2037 = APPROVAL_PERSON_ORGANIZATION ( #1591, #1554, #1439 ) ;
#2038 = LINE ( 'NONE', #1053, #967 ) ;
#2039 = LINE ( 'NONE', #2050, #1060 ) ;
#2040 = VECTOR ( 'NONE', #249, 1000.000000000000114 ) ;
#2041 = AXIS2_PLACEMENT_3D ( 'NONE', #30, #971, #1433 ) ;
#2042 = ORIENTED_EDGE ( 'NONE', *, *, #191, .T. ) ;
#2043 = DIRECTION ( 'NONE',  ( -0.000000000000000000, 1.000000000000000000, -0.000000000000000000 ) ) ;
#2044 = CARTESIAN_POINT ( 'NONE',  ( 34.66481646102807446, 0.2999999999999999889, -25.74714454043409262 ) ) ;
#2045 = VERTEX_POINT ( 'NONE', #294 ) ;
#2046 = ORIENTED_EDGE ( 'NONE', *, *, #1997, .T. ) ;
#2047 = CARTESIAN_POINT ( 'NONE',  ( -34.99999999999999289, 0.2999999999999999889, -80.00000000000000000 ) ) ;
#2048 = FACE_OUTER_BOUND ( 'NONE', #552, .T. ) ;
#2049 = AXIS2_PLACEMENT_3D ( 'NONE', #296, #1123, #172 ) ;
#2050 = CARTESIAN_POINT ( 'NONE',  ( 15.64168576756671314, 0.000000000000000000, 5.499999999999998224 ) ) ;
#2051 = ORIENTED_EDGE ( 'NONE', *, *, #1316, .T. ) ;
#2052 = VECTOR ( 'NONE', #1454, 1000.000000000000000 ) ;
#2053 = CARTESIAN_POINT ( 'NONE',  ( -7.499999999999980460, 0.000000000000000000, -72.00000000000001421 ) ) ;
#2054 = PLANE ( 'NONE',  #1500 ) ;
#2055 = VECTOR ( 'NONE', #551, 1000.000000000000000 ) ;
#2056 = ADVANCED_FACE ( 'NONE', ( #2072 ), #915, .F. ) ;
#2057 = VERTEX_POINT ( 'NONE', #1260 ) ;
#2058 = ORIENTED_EDGE ( 'NONE', *, *, #19, .F. ) ;
#2059 = VECTOR ( 'NONE', #74, 1000.000000000000000 ) ;
#2060 = CARTESIAN_POINT ( 'NONE',  ( -27.49999999999998579, 0.000000000000000000, -72.00000000000001421 ) ) ;
#2061 = CARTESIAN_POINT ( 'NONE',  ( -11.19742541288099780, 0.000000000000000000, -14.28989928337165161 ) ) ;
#2062 = APPROVAL ( #994, 'UNSPECIFIED' ) ;
#2063 = EDGE_CURVE ( 'NONE', #724, #1555, #791, .T. ) ;
#2064 = DIRECTION ( 'NONE',  ( 0.000000000000000000, 0.000000000000000000, 1.000000000000000000 ) ) ;
#2065 = DIRECTION ( 'NONE',  ( 0.9238795325112865164, 0.000000000000000000, -0.3826834323650903369 ) ) ;
#2066 = ADVANCED_FACE ( 'NONE', ( #1429 ), #1141, .F. ) ;
#2067 = EDGE_CURVE ( 'NONE', #883, #118, #1456, .T. ) ;
#2068 = EDGE_CURVE ( 'NONE', #1799, #1343, #518, .T. ) ;
#2069 = CARTESIAN_POINT ( 'NONE',  ( -26.05860493085496188, 0.000000000000000000, 3.392091031570612980 ) ) ;
#2070 = EDGE_CURVE ( 'NONE', #957, #95, #810, .T. ) ;
#2071 = APPROVAL_PERSON_ORGANIZATION ( #2027, #1673, #1166 ) ;
#2072 = FACE_OUTER_BOUND ( 'NONE', #566, .T. ) ;
#2073 = EDGE_CURVE ( 'NONE', #565, #1304, #1153, .T. ) ;
#2074 = DIRECTION ( 'NONE',  ( 0.000000000000000000, 1.000000000000000000, 0.000000000000000000 ) ) ;
#2075 = AXIS2_PLACEMENT_3D ( 'NONE', #1916, #1569, #637 ) ;
#2076 = CARTESIAN_POINT ( 'NONE',  ( 25.93292131147529389, 0.000000000000000000, -0.5307337294603556854 ) ) ;
#2077 = CARTESIAN_POINT ( 'NONE',  ( 34.99999999999999289, 0.2999999999999999889, -80.00000000000000000 ) ) ;
#2078 = FACE_OUTER_BOUND ( 'NONE', #26, .T. ) ;
#2079 = DIRECTION ( 'NONE',  ( -0.000000000000000000, 1.000000000000000000, -0.000000000000000000 ) ) ;
#2080 = DIRECTION ( 'NONE',  ( 0.000000000000000000, 0.000000000000000000, 1.000000000000000000 ) ) ;
ENDSEC;
END-ISO-10303-21;
