# Supplementary material for: A Vision-Based Sensing Approach for a Spherical Soft Robotic Arm
Source: Front Robot AI. 2021 Feb 26;8:630935. doi: 10.3389/frobt.2021.630935 (PMC7953419; doi:10.3389/frobt.2021.630935)
Supplement: Supplementary file 1 [file datasheet1.zip › supplementaryFiles/Mechanics/Fabrics/top_B_fabric.STEP]

ISO-10303-21;
HEADER;
FILE_DESCRIPTION (( 'STEP AP203' ),
    '1' );
FILE_NAME ('top_B_fabric.STEP',
    '2020-10-09T13:59:52',
    ( '' ),
    ( '' ),
    'SwSTEP 2.0',
    'SolidWorks 2019',
    '' );
FILE_SCHEMA (( 'CONFIG_CONTROL_DESIGN' ));
ENDSEC;

DATA;
#1 = ORIENTED_EDGE ( 'NONE', *, *, #526, .F. ) ;
#2 = DIRECTION ( 'NONE',  ( 0.000000000000000000, 1.000000000000000000, 0.000000000000000000 ) ) ;
#3 = EDGE_CURVE ( 'NONE', #70, #1146, #322, .T. ) ;
#4 = CARTESIAN_POINT ( 'NONE',  ( 25.93292131147529389, 0.000000000000000000, -1.530733729460350911 ) ) ;
#5 = VERTEX_POINT ( 'NONE', #727 ) ;
#6 = VERTEX_POINT ( 'NONE', #1289 ) ;
#7 = CIRCLE ( 'NONE', #1334, 0.9999999999999978906 ) ;
#8 = ORIENTED_EDGE ( 'NONE', *, *, #1461, .T. ) ;
#9 = EDGE_CURVE ( 'NONE', #1167, #698, #271, .T. ) ;
#10 = LINE ( 'NONE', #1799, #1575 ) ;
#11 = FACE_OUTER_BOUND ( 'NONE', #165, .T. ) ;
#12 = ORIENTED_EDGE ( 'NONE', *, *, #55, .F. ) ;
#13 = EDGE_CURVE ( 'NONE', #442, #358, #740, .T. ) ;
#14 = ORIENTED_EDGE ( 'NONE', *, *, #547, .F. ) ;
#15 = DIRECTION ( 'NONE',  ( 0.000000000000000000, 0.000000000000000000, -1.000000000000000000 ) ) ;
#16 = ORIENTED_EDGE ( 'NONE', *, *, #1779, .F. ) ;
#17 = CARTESIAN_POINT ( 'NONE',  ( 27.90636399587753402, 0.000000000000000000, 4.157457896300796207 ) ) ;
#18 = ORIENTED_EDGE ( 'NONE', *, *, #1226, .F. ) ;
#19 = DIRECTION ( 'NONE',  ( -1.000000000000000000, 0.000000000000000000, 4.625929269271502677E-16 ) ) ;
#20 = ORIENTED_EDGE ( 'NONE', *, *, #454, .F. ) ;
#21 = EDGE_CURVE ( 'NONE', #640, #1669, #824, .T. ) ;
#22 = LINE ( 'NONE', #579, #487 ) ;
#23 = VECTOR ( 'NONE', #156, 1000.000000000000000 ) ;
#24 = EDGE_CURVE ( 'NONE', #1698, #1690, #1100, .T. ) ;
#25 = EDGE_LOOP ( 'NONE', ( #680, #836 ) ) ;
#26 = CARTESIAN_POINT ( 'NONE',  ( 27.31170818283484536, 0.2999999999999999889, -7.995170809621823693 ) ) ;
#27 = CARTESIAN_POINT ( 'NONE',  ( -29.50275582214076309, 0.2999999999999999889, -4.922824761030966556 ) ) ;
#28 = VERTEX_POINT ( 'NONE', #345 ) ;
#29 = DIRECTION ( 'NONE',  ( 3.469446951953614189E-15, 0.000000000000000000, 1.000000000000000000 ) ) ;
#30 = VERTEX_POINT ( 'NONE', #885 ) ;
#31 = DIRECTION ( 'NONE',  ( 4.625929269271502677E-16, 0.000000000000000000, 1.000000000000000000 ) ) ;
#32 = EDGE_LOOP ( 'NONE', ( #672, #113, #621, #1122 ) ) ;
#33 = ORIENTED_EDGE ( 'NONE', *, *, #807, .F. ) ;
#34 = CARTESIAN_POINT ( 'NONE',  ( 34.99999999999999289, 0.000000000000000000, -79.99999999999997158 ) ) ;
#35 = CARTESIAN_POINT ( 'NONE',  ( 31.35051488716333878, 0.2999999999999999889, -4.157457896300786437 ) ) ;
#36 = PLANE ( 'NONE',  #633 ) ;
#37 = DIRECTION ( 'NONE',  ( 0.3826834323650904479, 0.000000000000000000, -0.9238795325112865164 ) ) ;
#38 = DIRECTION ( 'NONE',  ( 0.000000000000000000, 0.000000000000000000, 1.000000000000000000 ) ) ;
#39 = VERTEX_POINT ( 'NONE', #873 ) ;
#40 = DIRECTION ( 'NONE',  ( 1.000000000000000000, 0.000000000000000000, 0.000000000000000000 ) ) ;
#41 = ORIENTED_EDGE ( 'NONE', *, *, #1232, .F. ) ;
#42 = ORIENTED_EDGE ( 'NONE', *, *, #184, .F. ) ;
#43 = ORIENTED_EDGE ( 'NONE', *, *, #996, .F. ) ;
#44 = CARTESIAN_POINT ( 'NONE',  ( 24.00000000000000000, 0.000000000000000000, 9.000000000000007105 ) ) ;
#45 = DIRECTION ( 'NONE',  ( -0.000000000000000000, -1.000000000000000000, -0.000000000000000000 ) ) ;
#46 = LINE ( 'NONE', #1312, #1097 ) ;
#47 = EDGE_CURVE ( 'NONE', #1433, #277, #1414, .T. ) ;
#48 = VECTOR ( 'NONE', #1620, 1000.000000000000000 ) ;
#49 = CARTESIAN_POINT ( 'NONE',  ( 24.18458262711123652, 0.000000000000000000, 4.780629977755078919 ) ) ;
#51 = ORIENTED_EDGE ( 'NONE', *, *, #47, .F. ) ;
#50 = PLANE ( 'NONE',  #61 ) ;
#52 = ORIENTED_EDGE ( 'NONE', *, *, #1117, .F. ) ;
#53 = CARTESIAN_POINT ( 'NONE',  ( -35.95782392759633694, 0.2999999999999999889, -54.99999999999999289 ) ) ;
#54 = CARTESIAN_POINT ( 'NONE',  ( -7.499999999999985789, 0.000000000000000000, -71.99999999999998579 ) ) ;
#55 = EDGE_CURVE ( 'NONE', #1063, #247, #161, .T. ) ;
#56 = DIRECTION ( 'NONE',  ( 0.000000000000000000, -1.000000000000000000, 0.000000000000000000 ) ) ;
#57 = DIRECTION ( 'NONE',  ( 0.3826834323650904479, 0.000000000000000000, -0.9238795325112865164 ) ) ;
#59 = ORIENTED_EDGE ( 'NONE', *, *, #1065, .F. ) ;
#58 = DIRECTION ( 'NONE',  ( -0.3826834323650870617, -0.000000000000000000, 0.9238795325112878487 ) ) ;
#60 = VERTEX_POINT ( 'NONE', #857 ) ;
#61 = AXIS2_PLACEMENT_3D ( 'NONE', #207, #753, #628 ) ;
#62 = APPROVAL_ROLE ( '' ) ;
#63 = DIRECTION ( 'NONE',  ( -0.9238795325112866275, 0.000000000000000000, 0.3826834323650900593 ) ) ;
#64 = EDGE_CURVE ( 'NONE', #1540, #700, #954, .T. ) ;
#65 = LINE ( 'NONE', #1172, #840 ) ;
#66 = AXIS2_PLACEMENT_3D ( 'NONE', #1397, #429, #685 ) ;
#67 = DIRECTION ( 'NONE',  ( 0.000000000000000000, 1.000000000000000000, -0.000000000000000000 ) ) ;
#68 = DIRECTION ( 'NONE',  ( 0.000000000000000000, 0.000000000000000000, 1.000000000000000000 ) ) ;
#70 = VERTEX_POINT ( 'NONE', #761 ) ;
#69 = DIRECTION ( 'NONE',  ( -0.9238795325112865164, 0.000000000000000000, 0.3826834323650906144 ) ) ;
#71 = ORIENTED_EDGE ( 'NONE', *, *, #759, .F. ) ;
#72 = APPROVAL_STATUS ( 'not_yet_approved' ) ;
#73 = EDGE_CURVE ( 'NONE', #217, #452, #158, .T. ) ;
#74 = PLANE ( 'NONE',  #601 ) ;
#75 = CIRCLE ( 'NONE', #1093, 0.9999999999999978906 ) ;
#76 = DIRECTION ( 'NONE',  ( 0.000000000000000000, 0.000000000000000000, 1.000000000000000000 ) ) ;
#77 = CIRCLE ( 'NONE', #234, 0.9999999999999978906 ) ;
#78 = LINE ( 'NONE', #1070, #543 ) ;
#79 = VECTOR ( 'NONE', #1164, 1000.000000000000000 ) ;
#80 = CYLINDRICAL_SURFACE ( 'NONE', #854, 0.9999999999999978906 ) ;
#81 = EDGE_CURVE ( 'NONE', #1203, #1378, #75, .T. ) ;
#82 = EDGE_LOOP ( 'NONE', ( #689, #1357, #1740, #419 ) ) ;
#83 = AXIS2_PLACEMENT_3D ( 'NONE', #1165, #328, #1440 ) ;
#84 = ORIENTED_EDGE ( 'NONE', *, *, #224, .F. ) ;
#85 = CALENDAR_DATE ( 2020, 9, 10 ) ;
#86 = DIRECTION ( 'NONE',  ( -0.000000000000000000, -0.000000000000000000, -1.000000000000000000 ) ) ;
#87 = FACE_OUTER_BOUND ( 'NONE', #1677, .T. ) ;
#88 = DIRECTION ( 'NONE',  ( 0.000000000000000000, 0.000000000000000000, -1.000000000000000000 ) ) ;
#89 = CARTESIAN_POINT ( 'NONE',  ( 27.49999999999999289, 0.000000000000000000, -71.99999999999998579 ) ) ;
#90 = VECTOR ( 'NONE', #1399, 1000.000000000000114 ) ;
#91 = EDGE_CURVE ( 'NONE', #1378, #1203, #7, .T. ) ;
#92 = ORIENTED_EDGE ( 'NONE', *, *, #1240, .F. ) ;
#93 = VECTOR ( 'NONE', #1772, 1000.000000000000000 ) ;
#94 = AXIS2_PLACEMENT_3D ( 'NONE', #722, #164, #1011 ) ;
#95 = ORIENTED_EDGE ( 'NONE', *, *, #1151, .T. ) ;
#96 = CARTESIAN_POINT ( 'NONE',  ( 34.99999999999999289, 0.2999999999999999889, -79.99999999999997158 ) ) ;
#97 = DIRECTION ( 'NONE',  ( 0.000000000000000000, 0.000000000000000000, 1.000000000000000000 ) ) ;
#98 = CARTESIAN_POINT ( 'NONE',  ( -7.499999999999985789, 0.000000000000000000, -71.99999999999998579 ) ) ;
#99 = LINE ( 'NONE', #1071, #1187 ) ;
#100 = VERTEX_POINT ( 'NONE', #299 ) ;
#101 = ORIENTED_EDGE ( 'NONE', *, *, #1236, .F. ) ;
#102 = APPROVAL_DATE_TIME ( #486, #398 ) ;
#103 = DIRECTION ( 'NONE',  ( -0.000000000000000000, -1.000000000000000000, -0.000000000000000000 ) ) ;
#104 = FACE_BOUND ( 'NONE', #839, .T. ) ;
#105 = CARTESIAN_POINT ( 'NONE',  ( -24.00000000000000000, 0.2999999999999999889, 0.000000000000000000 ) ) ;
#106 = DIRECTION ( 'NONE',  ( 0.000000000000000000, 1.000000000000000000, 0.000000000000000000 ) ) ;
#107 = VERTEX_POINT ( 'NONE', #627 ) ;
#108 = AXIS2_PLACEMENT_3D ( 'NONE', #246, #106, #911 ) ;
#109 = EDGE_CURVE ( 'NONE', #812, #1084, #595, .T. ) ;
#110 = CARTESIAN_POINT ( 'NONE',  ( 25.93292131147529389, 0.000000000000000000, -2.530733729460348691 ) ) ;
#111 = LINE ( 'NONE', #1617, #553 ) ;
#112 = CARTESIAN_POINT ( 'NONE',  ( 7.499999999999989342, 0.2999999999999999889, -71.99999999999998579 ) ) ;
#113 = ORIENTED_EDGE ( 'NONE', *, *, #284, .F. ) ;
#114 = EDGE_CURVE ( 'NONE', #786, #235, #542, .T. ) ;
#115 = ORIENTED_EDGE ( 'NONE', *, *, #212, .T. ) ;
#116 = CARTESIAN_POINT ( 'NONE',  ( -26.05860493085495833, 0.000000000000000000, 3.392091031570613868 ) ) ;
#117 = DIRECTION ( 'NONE',  ( 1.000000000000000000, -0.000000000000000000, -0.000000000000000000 ) ) ;
#118 = CARTESIAN_POINT ( 'NONE',  ( -28.67173086060771325, 0.2999999999999999889, 2.309698831278220510 ) ) ;
#119 = VERTEX_POINT ( 'NONE', #1294 ) ;
#120 = ORIENTED_EDGE ( 'NONE', *, *, #654, .T. ) ;
#121 = APPROVAL_ROLE ( '' ) ;
#122 = FACE_OUTER_BOUND ( 'NONE', #1347, .T. ) ;
#123 = FACE_OUTER_BOUND ( 'NONE', #32, .T. ) ;
#124 = EDGE_CURVE ( 'NONE', #131, #1540, #1428, .T. ) ;
#125 = LINE ( 'NONE', #971, #1021 ) ;
#126 = ORIENTED_EDGE ( 'NONE', *, *, #479, .F. ) ;
#127 = EDGE_CURVE ( 'NONE', #785, #1396, #1594, .T. ) ;
#128 = FACE_OUTER_BOUND ( 'NONE', #1462, .T. ) ;
#129 = CIRCLE ( 'NONE', #1769, 1.000000000000000000 ) ;
#130 = DIRECTION ( 'NONE',  ( 0.000000000000000000, 0.000000000000000000, 1.000000000000000000 ) ) ;
#131 = VERTEX_POINT ( 'NONE', #26 ) ;
#132 = EDGE_CURVE ( 'NONE', #1674, #1770, #947, .T. ) ;
#133 = ORIENTED_EDGE ( 'NONE', *, *, #1291, .F. ) ;
#134 = ADVANCED_FACE ( 'NONE', ( #480 ), #1140, .F. ) ;
#135 = CARTESIAN_POINT ( 'NONE',  ( 24.18458262711123652, 0.2999999999999999889, 4.780629977755078919 ) ) ;
#136 = CARTESIAN_POINT ( 'NONE',  ( -16.93118474904564152, 0.000000000000000000, 9.000000000000007105 ) ) ;
#137 = ORIENTED_EDGE ( 'NONE', *, *, #1532, .T. ) ;
#138 = AXIS2_PLACEMENT_3D ( 'NONE', #1367, #1351, #97 ) ;
#139 = ORGANIZATION ( 'UNSPECIFIED', 'UNSPECIFIED', '' ) ;
#140 = VERTEX_POINT ( 'NONE', #1727 ) ;
#141 = PRODUCT_RELATED_PRODUCT_CATEGORY ( 'detail', '', ( #1672 ) ) ;
#142 = VECTOR ( 'NONE', #514, 1000.000000000000000 ) ;
#143 = ORIENTED_EDGE ( 'NONE', *, *, #1104, .F. ) ;
#144 = DIRECTION ( 'NONE',  ( 0.000000000000000000, 1.000000000000000000, 0.000000000000000000 ) ) ;
#145 = ADVANCED_FACE ( 'NONE', ( #337 ), #457, .F. ) ;
#146 = CARTESIAN_POINT ( 'NONE',  ( -7.499999999999985789, 0.000000000000000000, -69.99999999999998579 ) ) ;
#147 = EDGE_LOOP ( 'NONE', ( #1388, #558, #1546, #1468 ) ) ;
#148 = EDGE_LOOP ( 'NONE', ( #520, #355, #1443, #1531 ) ) ;
#149 = VECTOR ( 'NONE', #647, 1000.000000000000000 ) ;
#150 = DIRECTION ( 'NONE',  ( -0.000000000000000000, 1.000000000000000000, -0.000000000000000000 ) ) ;
#151 = VECTOR ( 'NONE', #508, 1000.000000000000000 ) ;
#152 = ORIENTED_EDGE ( 'NONE', *, *, #1461, .F. ) ;
#153 = DIRECTION ( 'NONE',  ( -1.000000000000000000, -0.000000000000000000, -0.000000000000000000 ) ) ;
#154 = AXIS2_PLACEMENT_3D ( 'NONE', #1157, #313, #194 ) ;
#155 = EDGE_CURVE ( 'NONE', #1605, #880, #1552, .T. ) ;
#156 = DIRECTION ( 'NONE',  ( -0.000000000000000000, 1.000000000000000000, -0.000000000000000000 ) ) ;
#157 = EDGE_LOOP ( 'NONE', ( #521, #1, #563, #1045 ) ) ;
#158 = CIRCLE ( 'NONE', #483, 2.000000000000000000 ) ;
#159 = DIRECTION ( 'NONE',  ( -0.000000000000000000, 1.000000000000000000, -0.000000000000000000 ) ) ;
#160 = ORIENTED_EDGE ( 'NONE', *, *, #391, .T. ) ;
#161 = LINE ( 'NONE', #205, #637 ) ;
#162 = CARTESIAN_POINT ( 'NONE',  ( 2.000000000000000000, 0.000000000000000000, 4.500000000000000000 ) ) ;
#163 = VERTEX_POINT ( 'NONE', #1218 ) ;
#164 = DIRECTION ( 'NONE',  ( -0.000000000000000000, -1.000000000000000000, -0.000000000000000000 ) ) ;
#165 = EDGE_LOOP ( 'NONE', ( #291, #755, #710, #1238 ) ) ;
#166 = AXIS2_PLACEMENT_3D ( 'NONE', #852, #1126, #1680 ) ;
#167 = DIRECTION ( 'NONE',  ( 3.469446951953614189E-15, 0.000000000000000000, 1.000000000000000000 ) ) ;
#168 = CARTESIAN_POINT ( 'NONE',  ( 27.49999999999999289, 0.2999999999999999889, -71.99999999999998579 ) ) ;
#169 = CARTESIAN_POINT ( 'NONE',  ( -7.499999999999985789, 0.2999999999999999889, -71.99999999999998579 ) ) ;
#170 = DIRECTION ( 'NONE',  ( -3.469446951953614189E-15, 0.000000000000000000, 1.000000000000000000 ) ) ;
#171 = DIRECTION ( 'NONE',  ( 0.000000000000000000, 0.000000000000000000, 1.000000000000000000 ) ) ;
#172 = CIRCLE ( 'NONE', #1318, 1.000000000000000000 ) ;
#173 = VECTOR ( 'NONE', #1514, 1000.000000000000000 ) ;
#174 = ORIENTED_EDGE ( 'NONE', *, *, #1200, .F. ) ;
#175 = DIRECTION ( 'NONE',  ( 0.000000000000000000, 1.000000000000000000, 0.000000000000000000 ) ) ;
#176 = VECTOR ( 'NONE', #69, 999.9999999999998863 ) ;
#177 = LINE ( 'NONE', #1430, #1781 ) ;
#178 = ORIENTED_EDGE ( 'NONE', *, *, #1171, .T. ) ;
#179 = CARTESIAN_POINT ( 'NONE',  ( -24.18458262711123652, 0.2999999999999999889, 4.780629977755078031 ) ) ;
#180 = ORIENTED_EDGE ( 'NONE', *, *, #985, .F. ) ;
#181 = EDGE_CURVE ( 'NONE', #1378, #738, #492, .T. ) ;
#182 = ORIENTED_EDGE ( 'NONE', *, *, #1800, .F. ) ;
#183 = LINE ( 'NONE', #1723, #1307 ) ;
#184 = EDGE_CURVE ( 'NONE', #1402, #1146, #500, .T. ) ;
#185 = CARTESIAN_POINT ( 'NONE',  ( 27.90636399587753402, 0.2999999999999999889, 4.157457896300796207 ) ) ;
#186 = CARTESIAN_POINT ( 'NONE',  ( 29.50275582214076309, 0.2999999999999999889, -4.922824761030966556 ) ) ;
#187 = CARTESIAN_POINT ( 'NONE',  ( -7.499999999999985789, 0.000000000000000000, -71.99999999999998579 ) ) ;
#188 = LINE ( 'NONE', #1166, #797 ) ;
#189 = ORIENTED_EDGE ( 'NONE', *, *, #1385, .F. ) ;
#190 = EDGE_CURVE ( 'NONE', #736, #707, #99, .T. ) ;
#191 = ORIENTED_EDGE ( 'NONE', *, *, #344, .T. ) ;
#192 = FACE_BOUND ( 'NONE', #392, .T. ) ;
#193 = CARTESIAN_POINT ( 'NONE',  ( -2.000000000000000000, 0.2999999999999999889, 4.500000000000000000 ) ) ;
#194 = DIRECTION ( 'NONE',  ( 0.9238795325112865164, 0.000000000000000000, -0.3826834323650906144 ) ) ;
#195 = AXIS2_PLACEMENT_3D ( 'NONE', #1704, #1581, #453 ) ;
#196 = DIRECTION ( 'NONE',  ( 1.734723475976807094E-15, 0.000000000000000000, 1.000000000000000000 ) ) ;
#198 = VERTEX_POINT ( 'NONE', #216 ) ;
#197 = DIRECTION ( 'NONE',  ( -0.000000000000000000, 1.000000000000000000, -0.000000000000000000 ) ) ;
#199 = ADVANCED_FACE ( 'NONE', ( #233 ), #658, .F. ) ;
#200 = ORIENTED_EDGE ( 'NONE', *, *, #1593, .T. ) ;
#201 = CALENDAR_DATE ( 2020, 9, 10 ) ;
#202 = LINE ( 'NONE', #908, #666 ) ;
#203 = CARTESIAN_POINT ( 'NONE',  ( -28.39410038312723827, 0.000000000000000000, -5.382044879869066989 ) ) ;
#204 = DIRECTION ( 'NONE',  ( 0.000000000000000000, 1.000000000000000000, -0.000000000000000000 ) ) ;
#205 = CARTESIAN_POINT ( 'NONE',  ( 24.00000000000000000, 0.000000000000000000, 0.000000000000000000 ) ) ;
#206 = CC_DESIGN_PERSON_AND_ORGANIZATION_ASSIGNMENT ( #1067, #661, ( #1111 ) ) ;
#208 = ORIENTED_EDGE ( 'NONE', *, *, #733, .T. ) ;
#207 = CARTESIAN_POINT ( 'NONE',  ( 24.00000000000000000, 0.2999999999999999889, 0.000000000000000000 ) ) ;
#209 = EDGE_LOOP ( 'NONE', ( #818, #1559, #1201, #1762 ) ) ;
#210 = SECURITY_CLASSIFICATION ( '', '', #495 ) ;
#211 = MECHANICAL_CONTEXT ( 'NONE', #363, 'mechanical' ) ;
#212 = EDGE_CURVE ( 'NONE', #140, #1644, #227, .T. ) ;
#213 = DIRECTION ( 'NONE',  ( 1.000000000000000000, -0.000000000000000000, -0.000000000000000000 ) ) ;
#214 = DIRECTION ( 'NONE',  ( 0.000000000000000000, 1.000000000000000000, 0.000000000000000000 ) ) ;
#215 = FACE_OUTER_BOUND ( 'NONE', #148, .T. ) ;
#216 = CARTESIAN_POINT ( 'NONE',  ( -27.49999999999998934, 0.2999999999999999889, -69.99999999999998579 ) ) ;
#217 = VERTEX_POINT ( 'NONE', #1335 ) ;
#218 = ADVANCED_FACE ( 'NONE', ( #1062 ), #80, .F. ) ;
#219 = ORIENTED_EDGE ( 'NONE', *, *, #1797, .T. ) ;
#220 = APPROVAL_ROLE ( '' ) ;
#221 = DIRECTION ( 'NONE',  ( -1.000000000000000000, 0.000000000000000000, 0.000000000000000000 ) ) ;
#222 = DIRECTION ( 'NONE',  ( 0.000000000000000000, -1.000000000000000000, 0.000000000000000000 ) ) ;
#223 = VECTOR ( 'NONE', #1197, 1000.000000000000000 ) ;
#224 = EDGE_CURVE ( 'NONE', #1433, #235, #1363, .T. ) ;
#225 = DIRECTION ( 'NONE',  ( 0.000000000000000000, 1.000000000000000000, 0.000000000000000000 ) ) ;
#226 = CIRCLE ( 'NONE', #254, 0.9999999999999978906 ) ;
#227 = LINE ( 'NONE', #1211, #1003 ) ;
#228 = ORIENTED_EDGE ( 'NONE', *, *, #1526, .T. ) ;
#229 = ORIENTED_EDGE ( 'NONE', *, *, #1121, .T. ) ;
#230 = FACE_OUTER_BOUND ( 'NONE', #157, .T. ) ;
#231 = CARTESIAN_POINT ( 'NONE',  ( 16.93118474904564508, 0.2999999999999999889, 9.000000000000007105 ) ) ;
#232 = CARTESIAN_POINT ( 'NONE',  ( -16.93118474904564152, 0.2999999999999999889, 4.000000000000007994 ) ) ;
#233 = FACE_OUTER_BOUND ( 'NONE', #283, .T. ) ;
#234 = AXIS2_PLACEMENT_3D ( 'NONE', #830, #683, #817 ) ;
#235 = VERTEX_POINT ( 'NONE', #920 ) ;
#236 = VECTOR ( 'NONE', #440, 999.9999999999998863 ) ;
#237 = CIRCLE ( 'NONE', #691, 2.000000000000000000 ) ;
#238 = ORIENTED_EDGE ( 'NONE', *, *, #829, .F. ) ;
#239 = COORDINATED_UNIVERSAL_TIME_OFFSET ( 1, 0, .AHEAD. ) ;
#240 = CARTESIAN_POINT ( 'NONE',  ( 16.93118474904564508, 0.2999999999999999889, 4.000000000000007994 ) ) ;
#241 = AXIS2_PLACEMENT_3D ( 'NONE', #970, #1141, #1296 ) ;
#242 = LINE ( 'NONE', #231, #1661 ) ;
#243 = EDGE_CURVE ( 'NONE', #107, #442, #783, .T. ) ;
#244 = CYLINDRICAL_SURFACE ( 'NONE', #1735, 2.000000000000000000 ) ;
#245 = AXIS2_PLACEMENT_3D ( 'NONE', #642, #948, #1507 ) ;
#246 = CARTESIAN_POINT ( 'NONE',  ( 15.64168576756671669, 0.2999999999999999889, 4.500000000000000000 ) ) ;
#247 = VERTEX_POINT ( 'NONE', #793 ) ;
#248 = LINE ( 'NONE', #110, #1542 ) ;
#249 = EDGE_CURVE ( 'NONE', #1770, #39, #1766, .T. ) ;
#250 = CARTESIAN_POINT ( 'NONE',  ( -16.93118474904564152, 0.2999999999999999889, 4.000000000000007994 ) ) ;
#251 = CARTESIAN_POINT ( 'NONE',  ( -24.18458262711123652, 0.2999999999999999889, 4.780629977755078031 ) ) ;
#252 = ORIENTED_EDGE ( 'NONE', *, *, #517, .T. ) ;
#253 = VECTOR ( 'NONE', #1175, 1000.000000000000227 ) ;
#254 = AXIS2_PLACEMENT_3D ( 'NONE', #456, #1018, #1571 ) ;
#255 = VERTEX_POINT ( 'NONE', #1077 ) ;
#256 = DIRECTION ( 'NONE',  ( 0.3826834323650903924, -0.000000000000000000, 0.9238795325112865164 ) ) ;
#257 = PLANE ( 'NONE',  #1395 ) ;
#258 = CARTESIAN_POINT ( 'NONE',  ( -22.33682356208865727, 0.2999999999999999889, 4.015263113024913899 ) ) ;
#259 = ORIENTED_EDGE ( 'NONE', *, *, #292, .T. ) ;
#260 = ORIENTED_EDGE ( 'NONE', *, *, #269, .F. ) ;
#261 = ADVANCED_FACE ( 'NONE', ( #371 ), #929, .F. ) ;
#262 = APPROVAL_DATE_TIME ( #1521, #1417 ) ;
#263 = AXIS2_PLACEMENT_3D ( 'NONE', #625, #1465, #592 ) ;
#264 = CYLINDRICAL_SURFACE ( 'NONE', #937, 2.000000000000000000 ) ;
#265 = LINE ( 'NONE', #735, #967 ) ;
#266 = LINE ( 'NONE', #555, #90 ) ;
#267 = ORIENTED_EDGE ( 'NONE', *, *, #1379, .F. ) ;
#268 = AXIS2_PLACEMENT_3D ( 'NONE', #1548, #995, #596 ) ;
#269 = EDGE_CURVE ( 'NONE', #1681, #1402, #935, .T. ) ;
#270 = EDGE_CURVE ( 'NONE', #60, #707, #899, .T. ) ;
#271 = CIRCLE ( 'NONE', #1295, 5.000000000000000000 ) ;
#272 = CARTESIAN_POINT ( 'NONE',  ( -24.94994949184141575, 0.2999999999999999889, 2.932870912732506330 ) ) ;
#273 = CARTESIAN_POINT ( 'NONE',  ( 35.95782392759633694, 0.000000000000000000, -65.00000000000002842 ) ) ;
#274 = DIRECTION ( 'NONE',  ( 0.000000000000000000, 0.000000000000000000, 1.000000000000000000 ) ) ;
#275 = ORIENTED_EDGE ( 'NONE', *, *, #1611, .F. ) ;
#276 = ADVANCED_FACE ( 'NONE', ( #1467 ), #1170, .F. ) ;
#277 = VERTEX_POINT ( 'NONE', #869 ) ;
#278 = CARTESIAN_POINT ( 'NONE',  ( -24.18458262711123652, 0.2999999999999999889, 2.780629977755078031 ) ) ;
#279 = CIRCLE ( 'NONE', #1623, 1.000000000000000000 ) ;
#280 = DIRECTION ( 'NONE',  ( 1.000000000000000000, 0.000000000000000000, -0.000000000000000000 ) ) ;
#281 = ORIENTED_EDGE ( 'NONE', *, *, #688, .F. ) ;
#282 = CC_DESIGN_PERSON_AND_ORGANIZATION_ASSIGNMENT ( #632, #1348, ( #848 ) ) ;
#283 = EDGE_LOOP ( 'NONE', ( #905, #1503, #986, #1700 ) ) ;
#284 = EDGE_CURVE ( 'NONE', #1283, #1787, #279, .T. ) ;
#285 = ORIENTED_EDGE ( 'NONE', *, *, #838, .T. ) ;
#286 = CARTESIAN_POINT ( 'NONE',  ( -27.49999999999999289, 0.000000000000000000, -71.99999999999998579 ) ) ;
#287 = DIRECTION ( 'NONE',  ( 0.000000000000000000, 0.000000000000000000, 1.000000000000000000 ) ) ;
#288 = ORIENTED_EDGE ( 'NONE', *, *, #863, .F. ) ;
#289 = AXIS2_PLACEMENT_3D ( 'NONE', #1755, #515, #1361 ) ;
#290 = AXIS2_PLACEMENT_3D ( 'NONE', #162, #1154, #1103 ) ;
#291 = ORIENTED_EDGE ( 'NONE', *, *, #1198, .F. ) ;
#292 = EDGE_CURVE ( 'NONE', #1711, #1179, #1437, .T. ) ;
#293 = ORIENTED_EDGE ( 'NONE', *, *, #829, .T. ) ;
#294 = DIRECTION ( 'NONE',  ( 1.000000000000000000, 0.000000000000000000, 1.734723475976805517E-15 ) ) ;
#295 = PLANE ( 'NONE',  #725 ) ;
#296 = ORIENTED_EDGE ( 'NONE', *, *, #654, .F. ) ;
#297 = DIRECTION ( 'NONE',  ( 1.000000000000000000, 0.000000000000000000, -0.000000000000000000 ) ) ;
#298 = ORIENTED_EDGE ( 'NONE', *, *, #181, .F. ) ;
#299 = CARTESIAN_POINT ( 'NONE',  ( 2.000000000000000000, 0.000000000000000000, 3.499999999999999556 ) ) ;
#300 = AXIS2_PLACEMENT_3D ( 'NONE', #1188, #1413, #1280 ) ;
#301 = DIRECTION ( 'NONE',  ( -0.000000000000000000, -1.000000000000000000, -0.000000000000000000 ) ) ;
#302 = AXIS2_PLACEMENT_3D ( 'NONE', #146, #274, #280 ) ;
#303 = ORIENTED_EDGE ( 'NONE', *, *, #1561, .T. ) ;
#304 = DIRECTION ( 'NONE',  ( 0.3826834323650903924, -0.000000000000000000, 0.9238795325112865164 ) ) ;
#305 = AXIS2_PLACEMENT_3D ( 'NONE', #1584, #204, #614 ) ;
#306 = ORIENTED_EDGE ( 'NONE', *, *, #212, .F. ) ;
#307 = DIRECTION ( 'NONE',  ( 0.000000000000000000, 0.000000000000000000, 1.000000000000000000 ) ) ;
#308 = ORIENTED_EDGE ( 'NONE', *, *, #458, .F. ) ;
#309 = EDGE_LOOP ( 'NONE', ( #867, #288 ) ) ;
#310 = DIRECTION ( 'NONE',  ( -1.000000000000000000, 0.000000000000000000, -0.000000000000000000 ) ) ;
#311 = AXIS2_PLACEMENT_3D ( 'NONE', #1458, #1007, #196 ) ;
#312 = FACE_OUTER_BOUND ( 'NONE', #1596, .T. ) ;
#313 = DIRECTION ( 'NONE',  ( 0.3826834323650906144, -0.000000000000000000, 0.9238795325112865164 ) ) ;
#314 = ORIENTED_EDGE ( 'NONE', *, *, #1332, .T. ) ;
#315 = CARTESIAN_POINT ( 'NONE',  ( -31.35051488716333878, 0.000000000000000000, -4.157457896300786437 ) ) ;
#316 = EDGE_CURVE ( 'NONE', #1297, #107, #1464, .T. ) ;
#317 = DIRECTION ( 'NONE',  ( 0.000000000000000000, -1.000000000000000000, 0.000000000000000000 ) ) ;
#318 = ORIENTED_EDGE ( 'NONE', *, *, #9, .F. ) ;
#319 = CARTESIAN_POINT ( 'NONE',  ( -2.000000000000000000, 0.000000000000000000, 5.500000000000000000 ) ) ;
#320 = ORIENTED_EDGE ( 'NONE', *, *, #945, .T. ) ;
#321 = CIRCLE ( 'NONE', #719, 0.9999999999999978906 ) ;
#322 = LINE ( 'NONE', #168, #587 ) ;
#323 = DIRECTION ( 'NONE',  ( 0.000000000000000000, 0.000000000000000000, -1.000000000000000000 ) ) ;
#324 = CARTESIAN_POINT ( 'NONE',  ( 2.000000000000000000, 0.2999999999999999889, 3.499999999999999556 ) ) ;
#325 = LINE ( 'NONE', #186, #1505 ) ;
#326 = AXIS2_PLACEMENT_3D ( 'NONE', #1207, #1081, #917 ) ;
#327 = ADVANCED_FACE ( 'NONE', ( #604 ), #900, .F. ) ;
#328 = DIRECTION ( 'NONE',  ( 0.000000000000000000, 1.000000000000000000, -0.000000000000000000 ) ) ;
#329 = CC_DESIGN_APPROVAL ( #398, ( #1111 ) ) ;
#330 = CARTESIAN_POINT ( 'NONE',  ( 21.55058241160208610, 1.084202172485504434E-16, 5.913417161825444524 ) ) ;
#331 = CYLINDRICAL_SURFACE ( 'NONE', #951, 2.000000000000000000 ) ;
#332 = ORIENTED_EDGE ( 'NONE', *, *, #1561, .F. ) ;
#333 = FACE_BOUND ( 'NONE', #1120, .T. ) ;
#334 = FACE_BOUND ( 'NONE', #1182, .T. ) ;
#335 = FACE_OUTER_BOUND ( 'NONE', #1426, .T. ) ;
#336 = EDGE_CURVE ( 'NONE', #1233, #650, #757, .T. ) ;
#337 = FACE_OUTER_BOUND ( 'NONE', #1247, .T. ) ;
#339 = ORIENTED_EDGE ( 'NONE', *, *, #1612, .T. ) ;
#338 = DIRECTION ( 'NONE',  ( -0.000000000000000000, 1.000000000000000000, -0.000000000000000000 ) ) ;
#340 = ORIENTED_EDGE ( 'NONE', *, *, #1800, .T. ) ;
#341 = CARTESIAN_POINT ( 'NONE',  ( 2.000000000000000000, 0.2999999999999999889, 4.500000000000000000 ) ) ;
#342 = LINE ( 'NONE', #578, #1169 ) ;
#343 = FACE_OUTER_BOUND ( 'NONE', #1390, .T. ) ;
#344 = EDGE_CURVE ( 'NONE', #1421, #786, #1290, .T. ) ;
#345 = CARTESIAN_POINT ( 'NONE',  ( -15.64168576756671669, 0.2999999999999999889, 5.500000000000001776 ) ) ;
#347 = ORIENTED_EDGE ( 'NONE', *, *, #1645, .T. ) ;
#346 = CARTESIAN_POINT ( 'NONE',  ( -23.10219042681884716, 0.2999999999999999889, 2.167504048002325767 ) ) ;
#348 = EDGE_CURVE ( 'NONE', #1129, #425, #1016, .T. ) ;
#349 = ORIENTED_EDGE ( 'NONE', *, *, #1697, .F. ) ;
#350 = LINE ( 'NONE', #1455, #979 ) ;
#351 = DIRECTION ( 'NONE',  ( -0.9238795325112865164, 0.000000000000000000, 0.3826834323650906144 ) ) ;
#352 = DIRECTION ( 'NONE',  ( -0.9238795325112866275, 0.000000000000000000, -0.3826834323650900593 ) ) ;
#353 = DIRECTION ( 'NONE',  ( 0.000000000000000000, 0.000000000000000000, 1.000000000000000000 ) ) ;
#354 = AXIS2_PLACEMENT_3D ( 'NONE', #379, #1229, #1607 ) ;
#355 = ORIENTED_EDGE ( 'NONE', *, *, #677, .T. ) ;
#356 = ADVANCED_FACE ( 'NONE', ( #728 ), #1713, .F. ) ;
#357 = EDGE_CURVE ( 'NONE', #1632, #913, #183, .T. ) ;
#358 = VERTEX_POINT ( 'NONE', #169 ) ;
#359 = PERSON_AND_ORGANIZATION ( #699, #139 ) ;
#360 = CARTESIAN_POINT ( 'NONE',  ( -24.00000000000000000, 0.2999999999999999889, 0.000000000000000000 ) ) ;
#361 = FACE_BOUND ( 'NONE', #872, .T. ) ;
#362 = FACE_OUTER_BOUND ( 'NONE', #823, .T. ) ;
#363 = APPLICATION_CONTEXT ( 'configuration controlled 3d designs of mechanical parts and assemblies' ) ;
#364 = DIRECTION ( 'NONE',  ( 0.9238795325112865164, 0.000000000000000000, 0.3826834323650906144 ) ) ;
#365 = ORIENTED_EDGE ( 'NONE', *, *, #851, .F. ) ;
#366 = ORIENTED_EDGE ( 'NONE', *, *, #403, .T. ) ;
#367 = CARTESIAN_POINT ( 'NONE',  ( -2.000000000000000000, 0.000000000000000000, 3.499999999999999556 ) ) ;
#368 = DIRECTION ( 'NONE',  ( 1.000000000000000000, 0.000000000000000000, -0.000000000000000000 ) ) ;
#369 = DIRECTION ( 'NONE',  ( 0.000000000000000000, 0.000000000000000000, -1.000000000000000000 ) ) ;
#370 = DIRECTION ( 'NONE',  ( 0.3826834323650870617, -0.000000000000000000, 0.9238795325112878487 ) ) ;
#371 = FACE_OUTER_BOUND ( 'NONE', #723, .T. ) ;
#372 = CIRCLE ( 'NONE', #697, 0.9999999999999978906 ) ;
#373 = EDGE_LOOP ( 'NONE', ( #1712, #133, #1721, #252 ) ) ;
#374 = ADVANCED_FACE ( 'NONE', ( #1195 ), #74, .T. ) ;
#375 = EDGE_CURVE ( 'NONE', #1273, #382, #129, .T. ) ;
#376 = ORIENTED_EDGE ( 'NONE', *, *, #427, .T. ) ;
#377 = CARTESIAN_POINT ( 'NONE',  ( 0.000000000000000000, 0.000000000000000000, 0.000000000000000000 ) ) ;
#378 = PLANE ( 'NONE',  #1497 ) ;
#379 = CARTESIAN_POINT ( 'NONE',  ( -15.64168576756671669, 0.000000000000000000, 4.500000000000003553 ) ) ;
#380 = LINE ( 'NONE', #525, #774 ) ;
#381 = DIRECTION ( 'NONE',  ( 0.000000000000000000, 0.000000000000000000, 1.000000000000000000 ) ) ;
#382 = VERTEX_POINT ( 'NONE', #1183 ) ;
#383 = ADVANCED_FACE ( 'NONE', ( #1302, #488, #890, #1028, #333, #1048, #1444, #192, #749 ), #1310, .T. ) ;
#384 = AXIS2_PLACEMENT_3D ( 'NONE', #729, #1163, #465 ) ;
#385 = ORIENTED_EDGE ( 'NONE', *, *, #1085, .F. ) ;
#386 = CYLINDRICAL_SURFACE ( 'NONE', #1258, 1.000000000000000000 ) ;
#387 = VECTOR ( 'NONE', #117, 1000.000000000000000 ) ;
#388 = DIRECTION ( 'NONE',  ( -1.000000000000000000, 0.000000000000000000, 0.000000000000000000 ) ) ;
#389 = DIRECTION ( 'NONE',  ( -0.000000000000000000, -1.000000000000000000, -0.000000000000000000 ) ) ;
#390 = AXIS2_PLACEMENT_3D ( 'NONE', #1234, #916, #506 ) ;
#391 = EDGE_CURVE ( 'NONE', #844, #60, #350, .T. ) ;
#392 = EDGE_LOOP ( 'NONE', ( #583, #296, #527, #152 ) ) ;
#393 = DIRECTION ( 'NONE',  ( 1.734723475976807094E-15, 0.000000000000000000, 1.000000000000000000 ) ) ;
#394 = FACE_BOUND ( 'NONE', #25, .T. ) ;
#395 = LINE ( 'NONE', #843, #961 ) ;
#396 = ORIENTED_EDGE ( 'NONE', *, *, #1796, .F. ) ;
#397 = AXIS2_PLACEMENT_3D ( 'NONE', #1323, #478, #1736 ) ;
#398 = APPROVAL ( #1194, 'UNSPECIFIED' ) ;
#399 = AXIS2_PLACEMENT_3D ( 'NONE', #871, #884, #171 ) ;
#400 = ORIENTED_EDGE ( 'NONE', *, *, #1291, .T. ) ;
#401 = LINE ( 'NONE', #278, #1750 ) ;
#402 = CARTESIAN_POINT ( 'NONE',  ( -35.00000000000000000, 0.000000000000000000, -65.00000000000002842 ) ) ;
#403 = EDGE_CURVE ( 'NONE', #992, #30, #202, .T. ) ;
#404 = FACE_OUTER_BOUND ( 'NONE', #373, .T. ) ;
#405 = VERTEX_POINT ( 'NONE', #116 ) ;
#406 = EDGE_CURVE ( 'NONE', #28, #721, #372, .T. ) ;
#407 = ORIENTED_EDGE ( 'NONE', *, *, #270, .F. ) ;
#408 = VECTOR ( 'NONE', #726, 1000.000000000000000 ) ;
#409 = CIRCLE ( 'NONE', #354, 0.9999999999999978906 ) ;
#410 = CIRCLE ( 'NONE', #94, 5.000000000000000000 ) ;
#411 = CARTESIAN_POINT ( 'NONE',  ( -21.55058241160208610, 0.000000000000000000, 5.913417161825443635 ) ) ;
#412 = ADVANCED_FACE ( 'NONE', ( #1776 ), #1489, .T. ) ;
#413 = CARTESIAN_POINT ( 'NONE',  ( -7.499999999999985789, 0.2999999999999999889, -69.99999999999998579 ) ) ;
#414 = CARTESIAN_POINT ( 'NONE',  ( -34.99999999999999289, 0.2999999999999999889, -79.99999999999997158 ) ) ;
#415 = ORIENTED_EDGE ( 'NONE', *, *, #1117, .T. ) ;
#416 = AXIS2_PLACEMENT_3D ( 'NONE', #377, #1180, #787 ) ;
#417 = FACE_OUTER_BOUND ( 'NONE', #1079, .T. ) ;
#418 = CARTESIAN_POINT ( 'NONE',  ( -15.64168576756671669, 0.000000000000000000, 5.500000000000001776 ) ) ;
#419 = ORIENTED_EDGE ( 'NONE', *, *, #336, .T. ) ;
#420 = ORIENTED_EDGE ( 'NONE', *, *, #559, .F. ) ;
#421 = ORIENTED_EDGE ( 'NONE', *, *, #284, .T. ) ;
#422 = DIRECTION ( 'NONE',  ( -0.3826834323650895042, 0.000000000000000000, -0.9238795325112869605 ) ) ;
#423 = VECTOR ( 'NONE', #1569, 1000.000000000000000 ) ;
#424 = DIRECTION ( 'NONE',  ( -0.000000000000000000, -1.000000000000000000, -0.000000000000000000 ) ) ;
#425 = VERTEX_POINT ( 'NONE', #925 ) ;
#426 = ORIENTED_EDGE ( 'NONE', *, *, #479, .T. ) ;
#427 = EDGE_CURVE ( 'NONE', #1309, #1709, #1215, .T. ) ;
#428 = ORIENTED_EDGE ( 'NONE', *, *, #694, .F. ) ;
#429 = DIRECTION ( 'NONE',  ( -0.000000000000000000, -1.000000000000000000, -0.000000000000000000 ) ) ;
#430 = CARTESIAN_POINT ( 'NONE',  ( -15.64168576756671669, 0.000000000000000000, 5.500000000000001776 ) ) ;
#431 = ORIENTED_EDGE ( 'NONE', *, *, #249, .T. ) ;
#432 = CIRCLE ( 'NONE', #651, 10.00000000000000888 ) ;
#433 = ORIENTED_EDGE ( 'NONE', *, *, #784, .F. ) ;
#434 = CARTESIAN_POINT ( 'NONE',  ( -2.000000000000000000, 0.2999999999999999889, 3.499999999999999556 ) ) ;
#435 = ORIENTED_EDGE ( 'NONE', *, *, #1752, .F. ) ;
#436 = CARTESIAN_POINT ( 'NONE',  ( -34.99999999999999289, 0.2999999999999999889, -79.99999999999997158 ) ) ;
#437 = ORIENTED_EDGE ( 'NONE', *, *, #531, .T. ) ;
#438 = DIRECTION ( 'NONE',  ( -0.000000000000000000, -1.000000000000000000, -0.000000000000000000 ) ) ;
#439 = ORIENTED_EDGE ( 'NONE', *, *, #1566, .F. ) ;
#440 = DIRECTION ( 'NONE',  ( 0.3826834323650895042, 0.000000000000000000, -0.9238795325112869605 ) ) ;
#441 = LINE ( 'NONE', #1424, #1269 ) ;
#442 = VERTEX_POINT ( 'NONE', #788 ) ;
#443 = CC_DESIGN_DATE_AND_TIME_ASSIGNMENT ( #756, #1358, ( #848 ) ) ;
#444 = DIRECTION ( 'NONE',  ( 0.000000000000000000, 1.000000000000000000, 0.000000000000000000 ) ) ;
#445 = CARTESIAN_POINT ( 'NONE',  ( -29.15946724785741750, 0.2999999999999999889, -7.229803944891641798 ) ) ;
#446 = AXIS2_PLACEMENT_3D ( 'NONE', #1765, #803, #516 ) ;
#447 = ORIENTED_EDGE ( 'NONE', *, *, #838, .F. ) ;
#448 = CARTESIAN_POINT ( 'NONE',  ( -2.000000000000000000, 0.000000000000000000, 4.500000000000000000 ) ) ;
#449 = ORIENTED_EDGE ( 'NONE', *, *, #1538, .T. ) ;
#450 = PRODUCT_DEFINITION_SHAPE ( 'NONE', 'NONE',  #848 ) ;
#451 = CYLINDRICAL_SURFACE ( 'NONE', #166, 0.9999999999999978906 ) ;
#452 = VERTEX_POINT ( 'NONE', #1616 ) ;
#453 = DIRECTION ( 'NONE',  ( 4.625929269271502677E-16, 0.000000000000000000, -1.000000000000000000 ) ) ;
#454 = EDGE_CURVE ( 'NONE', #107, #939, #800, .T. ) ;
#455 = CARTESIAN_POINT ( 'NONE',  ( -24.18458262711123652, 0.000000000000000000, 4.780629977755078031 ) ) ;
#456 = CARTESIAN_POINT ( 'NONE',  ( 25.93292131147529389, 0.2999999999999999889, -1.530733729460350911 ) ) ;
#457 = PLANE ( 'NONE',  #1406 ) ;
#458 = EDGE_CURVE ( 'NONE', #754, #255, #248, .T. ) ;
#459 = DIRECTION ( 'NONE',  ( 0.000000000000000000, 0.000000000000000000, 1.000000000000000000 ) ) ;
#460 = CARTESIAN_POINT ( 'NONE',  ( -24.00000000000000000, 0.000000000000000000, 0.000000000000000000 ) ) ;
#461 = ORIENTED_EDGE ( 'NONE', *, *, #859, .F. ) ;
#462 = CIRCLE ( 'NONE', #791, 0.9999999999999983347 ) ;
#463 = DIRECTION ( 'NONE',  ( -0.3826834323650900593, 0.000000000000000000, -0.9238795325112866275 ) ) ;
#464 = EDGE_CURVE ( 'NONE', #39, #785, #1725, .T. ) ;
#465 = DIRECTION ( 'NONE',  ( 0.000000000000000000, 0.000000000000000000, 1.000000000000000000 ) ) ;
#466 = CARTESIAN_POINT ( 'NONE',  ( -35.95782392759633694, 0.2999999999999999889, -65.00000000000002842 ) ) ;
#467 = AXIS2_PLACEMENT_3D ( 'NONE', #250, #222, #369 ) ;
#468 = VECTOR ( 'NONE', #40, 1000.000000000000000 ) ;
#469 = CARTESIAN_POINT ( 'NONE',  ( 28.73738895741058386, 0.2999999999999999889, -3.075065696008392635 ) ) ;
#470 = CIRCLE ( 'NONE', #268, 0.9999999999999978906 ) ;
#472 = ORIENTED_EDGE ( 'NONE', *, *, #1162, .F. ) ;
#471 = CARTESIAN_POINT ( 'NONE',  ( 34.99999999999999289, 0.000000000000000000, -79.99999999999997158 ) ) ;
#473 = VECTOR ( 'NONE', #221, 1000.000000000000000 ) ;
#474 = ORIENTED_EDGE ( 'NONE', *, *, #403, .F. ) ;
#475 = ADVANCED_FACE ( 'NONE', ( #1633 ), #779, .F. ) ;
#476 = DIRECTION ( 'NONE',  ( 0.000000000000000000, 0.000000000000000000, 1.000000000000000000 ) ) ;
#477 = CARTESIAN_POINT ( 'NONE',  ( -25.93292131147529389, 0.000000000000000000, -2.530733729460348691 ) ) ;
#478 = DIRECTION ( 'NONE',  ( -0.9238795325112869605, 0.000000000000000000, -0.3826834323650895042 ) ) ;
#479 = EDGE_CURVE ( 'NONE', #30, #131, #1176, .T. ) ;
#480 = FACE_OUTER_BOUND ( 'NONE', #1024, .T. ) ;
#482 = ORIENTED_EDGE ( 'NONE', *, *, #155, .T. ) ;
#481 = CARTESIAN_POINT ( 'NONE',  ( 24.00000000000000000, 0.000000000000000000, -5.551115123125782702E-14 ) ) ;
#483 = AXIS2_PLACEMENT_3D ( 'NONE', #903, #744, #993 ) ;
#484 = AXIS2_PLACEMENT_3D ( 'NONE', #105, #1225, #499 ) ;
#485 = ORIENTED_EDGE ( 'NONE', *, *, #357, .F. ) ;
#486 = DATE_AND_TIME ( #85, #762 ) ;
#487 = VECTOR ( 'NONE', #1411, 1000.000000000000000 ) ;
#488 = FACE_BOUND ( 'NONE', #309, .T. ) ;
#489 = CYLINDRICAL_SURFACE ( 'NONE', #384, 0.9999999999999983347 ) ;
#490 = FACE_OUTER_BOUND ( 'NONE', #1450, .T. ) ;
#491 = ADVANCED_FACE ( 'NONE', ( #1641 ), #386, .F. ) ;
#492 = LINE ( 'NONE', #1475, #149 ) ;
#493 = ORIENTED_EDGE ( 'NONE', *, *, #1034, .F. ) ;
#494 = ORIENTED_EDGE ( 'NONE', *, *, #694, .T. ) ;
#495 = SECURITY_CLASSIFICATION_LEVEL ( 'unclassified' ) ;
#496 = CARTESIAN_POINT ( 'NONE',  ( 28.67173086060771325, 0.2999999999999999889, 2.309698831278220510 ) ) ;
#497 = DIRECTION ( 'NONE',  ( -4.625929269271502677E-16, 0.000000000000000000, -1.000000000000000000 ) ) ;
#498 = AXIS2_PLACEMENT_3D ( 'NONE', #676, #1794, #130 ) ;
#499 = DIRECTION ( 'NONE',  ( -0.3826834323650903369, 0.000000000000000000, -0.9238795325112865164 ) ) ;
#500 = LINE ( 'NONE', #89, #773 ) ;
#501 = VECTOR ( 'NONE', #1184, 1000.000000000000000 ) ;
#502 = ORIENTED_EDGE ( 'NONE', *, *, #662, .F. ) ;
#503 = CIRCLE ( 'NONE', #1435, 1.000000000000000000 ) ;
#504 = ORIENTED_EDGE ( 'NONE', *, *, #949, .T. ) ;
#505 = PERSON_AND_ORGANIZATION ( #699, #139 ) ;
#506 = DIRECTION ( 'NONE',  ( 0.000000000000000000, -1.000000000000000000, 0.000000000000000000 ) ) ;
#507 = DIRECTION ( 'NONE',  ( -0.000000000000000000, 1.000000000000000000, -0.000000000000000000 ) ) ;
#508 = DIRECTION ( 'NONE',  ( 0.000000000000000000, 0.000000000000000000, 1.000000000000000000 ) ) ;
#509 = CARTESIAN_POINT ( 'NONE',  ( -30.58514802243315955, 0.2999999999999999889, -2.309698831278211628 ) ) ;
#510 = EDGE_CURVE ( 'NONE', #707, #60, #942, .T. ) ;
#511 = ADVANCED_FACE ( 'NONE', ( #815 ), #1372, .F. ) ;
#512 = ORIENTED_EDGE ( 'NONE', *, *, #81, .T. ) ;
#513 = ORIENTED_EDGE ( 'NONE', *, *, #973, .T. ) ;
#514 = DIRECTION ( 'NONE',  ( -0.000000000000000000, 1.000000000000000000, -0.000000000000000000 ) ) ;
#515 = DIRECTION ( 'NONE',  ( 0.000000000000000000, 1.000000000000000000, 0.000000000000000000 ) ) ;
#516 = DIRECTION ( 'NONE',  ( 0.000000000000000000, 0.000000000000000000, -1.000000000000000000 ) ) ;
#517 = EDGE_CURVE ( 'NONE', #6, #1114, #941, .T. ) ;
#518 = DIRECTION ( 'NONE',  ( -0.000000000000000000, 1.000000000000000000, -0.000000000000000000 ) ) ;
#519 = VECTOR ( 'NONE', #213, 1000.000000000000000 ) ;
#520 = ORIENTED_EDGE ( 'NONE', *, *, #711, .F. ) ;
#521 = ORIENTED_EDGE ( 'NONE', *, *, #807, .T. ) ;
#522 = CALENDAR_DATE ( 2020, 9, 10 ) ;
#523 = FACE_OUTER_BOUND ( 'NONE', #1518, .T. ) ;
#524 = FACE_OUTER_BOUND ( 'NONE', #946, .T. ) ;
#525 = CARTESIAN_POINT ( 'NONE',  ( 25.93292131147529389, 0.000000000000000000, -0.5307337294603530209 ) ) ;
#526 = EDGE_CURVE ( 'NONE', #700, #1578, #1626, .T. ) ;
#527 = ORIENTED_EDGE ( 'NONE', *, *, #3, .F. ) ;
#528 = DIRECTION ( 'NONE',  ( -0.000000000000000000, 0.000000000000000000, 1.000000000000000000 ) ) ;
#529 = LOCAL_TIME ( 15, 59, 52.00000000000000000, #653 ) ;
#530 = CARTESIAN_POINT ( 'NONE',  ( -2.000000000000000000, 0.000000000000000000, 4.500000000000000000 ) ) ;
#531 = EDGE_CURVE ( 'NONE', #700, #140, #1471, .T. ) ;
#532 = DIRECTION ( 'NONE',  ( -1.000000000000000000, -0.000000000000000000, -0.000000000000000000 ) ) ;
#533 = ORIENTED_EDGE ( 'NONE', *, *, #1728, .T. ) ;
#534 = VECTOR ( 'NONE', #86, 1000.000000000000000 ) ;
#535 = ADVANCED_FACE ( 'NONE', ( #523 ), #378, .F. ) ;
#536 = ORIENTED_EDGE ( 'NONE', *, *, #9, .T. ) ;
#537 = DIRECTION ( 'NONE',  ( -0.000000000000000000, -1.000000000000000000, -0.000000000000000000 ) ) ;
#538 = DIRECTION ( 'NONE',  ( -1.000000000000000000, 0.000000000000000000, 0.000000000000000000 ) ) ;
#539 = CARTESIAN_POINT ( 'NONE',  ( 15.64168576756671669, 0.000000000000000000, 4.500000000000000000 ) ) ;
#540 = ORIENTED_EDGE ( 'NONE', *, *, #55, .T. ) ;
#541 = ADVANCED_FACE ( 'NONE', ( #230 ), #1359, .T. ) ;
#542 = CIRCLE ( 'NONE', #300, 2.000000000000000000 ) ;
#543 = VECTOR ( 'NONE', #1482, 1000.000000000000000 ) ;
#544 = VECTOR ( 'NONE', #56, 1000.000000000000000 ) ;
#545 = ADVANCED_FACE ( 'NONE', ( #128 ), #969, .F. ) ;
#546 = ORIENTED_EDGE ( 'NONE', *, *, #1484, .T. ) ;
#547 = EDGE_CURVE ( 'NONE', #1129, #566, #846, .T. ) ;
#548 = DIRECTION ( 'NONE',  ( 0.000000000000000000, 0.000000000000000000, -1.000000000000000000 ) ) ;
#549 = DIRECTION ( 'NONE',  ( 1.734723475976805517E-15, 0.000000000000000000, 1.000000000000000000 ) ) ;
#550 = CARTESIAN_POINT ( 'NONE',  ( 27.49999999999999289, 0.2999999999999999889, -71.99999999999998579 ) ) ;
#551 = ORIENTED_EDGE ( 'NONE', *, *, #1593, .F. ) ;
#552 = CIRCLE ( 'NONE', #1202, 2.000000000000000000 ) ;
#553 = VECTOR ( 'NONE', #1196, 1000.000000000000000 ) ;
#554 = LINE ( 'NONE', #1527, #879 ) ;
#555 = CARTESIAN_POINT ( 'NONE',  ( 34.66481646102807446, 0.2999999999999999889, -25.74714454043409262 ) ) ;
#556 = ORIENTED_EDGE ( 'NONE', *, *, #826, .F. ) ;
#557 = VECTOR ( 'NONE', #197, 1000.000000000000000 ) ;
#558 = ORIENTED_EDGE ( 'NONE', *, *, #593, .F. ) ;
#559 = EDGE_CURVE ( 'NONE', #5, #1709, #10, .T. ) ;
#560 = ORIENTED_EDGE ( 'NONE', *, *, #1434, .F. ) ;
#561 = DIRECTION ( 'NONE',  ( 0.000000000000000000, 0.000000000000000000, 1.000000000000000000 ) ) ;
#562 = CARTESIAN_POINT ( 'NONE',  ( -27.49999999999998934, 0.000000000000000000, -69.99999999999998579 ) ) ;
#563 = ORIENTED_EDGE ( 'NONE', *, *, #64, .F. ) ;
#564 = EDGE_CURVE ( 'NONE', #1063, #992, #237, .T. ) ;
#565 = ORIENTED_EDGE ( 'NONE', *, *, #81, .F. ) ;
#566 = VERTEX_POINT ( 'NONE', #411 ) ;
#567 = CARTESIAN_POINT ( 'NONE',  ( -15.64168576756671669, 0.000000000000000000, 3.500000000000005329 ) ) ;
#568 = FACE_OUTER_BOUND ( 'NONE', #147, .T. ) ;
#569 = ORIENTED_EDGE ( 'NONE', *, *, #427, .F. ) ;
#570 = ORIENTED_EDGE ( 'NONE', *, *, #1298, .F. ) ;
#571 = DIRECTION ( 'NONE',  ( 0.000000000000000000, 0.000000000000000000, 1.000000000000000000 ) ) ;
#572 = ORIENTED_EDGE ( 'NONE', *, *, #1484, .F. ) ;
#573 = CARTESIAN_POINT ( 'NONE',  ( -15.64168576756671669, 0.2999999999999999889, 3.500000000000005329 ) ) ;
#574 = ORIENTED_EDGE ( 'NONE', *, *, #717, .T. ) ;
#575 = VECTOR ( 'NONE', #351, 999.9999999999998863 ) ;
#576 = LINE ( 'NONE', #430, #408 ) ;
#577 = ORIENTED_EDGE ( 'NONE', *, *, #1121, .F. ) ;
#578 = CARTESIAN_POINT ( 'NONE',  ( 34.99999999999999289, 0.2999999999999999889, -79.99999999999997158 ) ) ;
#579 = CARTESIAN_POINT ( 'NONE',  ( 24.00000000000000000, 0.2999999999999999889, 9.000000000000007105 ) ) ;
#580 = ORIENTED_EDGE ( 'NONE', *, *, #21, .F. ) ;
#581 = DIRECTION ( 'NONE',  ( 0.000000000000000000, 1.000000000000000000, 0.000000000000000000 ) ) ;
#582 = DIRECTION ( 'NONE',  ( 0.000000000000000000, 1.000000000000000000, 0.000000000000000000 ) ) ;
#583 = ORIENTED_EDGE ( 'NONE', *, *, #977, .F. ) ;
#584 = ADVANCED_FACE ( 'NONE', ( #122 ), #1541, .F. ) ;
#585 = CARTESIAN_POINT ( 'NONE',  ( 28.73738895741058386, 0.2999999999999999889, -3.075065696008392635 ) ) ;
#586 = ORIENTED_EDGE ( 'NONE', *, *, #269, .T. ) ;
#587 = VECTOR ( 'NONE', #853, 1000.000000000000000 ) ;
#588 = DIRECTION ( 'NONE',  ( 0.000000000000000000, 0.000000000000000000, 1.000000000000000000 ) ) ;
#589 = ORIENTED_EDGE ( 'NONE', *, *, #224, .T. ) ;
#590 = DIRECTION ( 'NONE',  ( 0.000000000000000000, 1.000000000000000000, 0.000000000000000000 ) ) ;
#591 = CARTESIAN_POINT ( 'NONE',  ( -24.94994949184141575, 0.2999999999999999889, 2.932870912732506330 ) ) ;
#592 = DIRECTION ( 'NONE',  ( 0.000000000000000000, 0.000000000000000000, 1.000000000000000000 ) ) ;
#593 = EDGE_CURVE ( 'NONE', #235, #163, #820, .T. ) ;
#594 = CARTESIAN_POINT ( 'NONE',  ( -28.39410038312723827, 0.2999999999999999889, -5.382044879869066989 ) ) ;
#595 = LINE ( 'NONE', #1585, #1733 ) ;
#596 = DIRECTION ( 'NONE',  ( 0.000000000000000000, 0.000000000000000000, -1.000000000000000000 ) ) ;
#597 = EDGE_CURVE ( 'NONE', #119, #721, #1263, .T. ) ;
#598 = ORIENTED_EDGE ( 'NONE', *, *, #24, .F. ) ;
#599 = PLANE ( 'NONE',  #154 ) ;
#600 = ORIENTED_EDGE ( 'NONE', *, *, #973, .F. ) ;
#601 = AXIS2_PLACEMENT_3D ( 'NONE', #1161, #463, #63 ) ;
#602 = EDGE_LOOP ( 'NONE', ( #512, #1525, #59, #182 ) ) ;
#603 = EDGE_LOOP ( 'NONE', ( #1580, #978, #1453, #415 ) ) ;
#604 = FACE_OUTER_BOUND ( 'NONE', #819, .T. ) ;
#605 = CARTESIAN_POINT ( 'NONE',  ( -26.82397179558513756, 0.000000000000000000, 1.544331966548041279 ) ) ;
#606 = LINE ( 'NONE', #466, #79 ) ;
#607 = DIRECTION ( 'NONE',  ( -0.000000000000000000, 0.000000000000000000, -1.000000000000000000 ) ) ;
#609 = EDGE_LOOP ( 'NONE', ( #1136, #1631, #600, #1124, #435, #1624, #775, #1132, #660, #972, #536, #999, #1036, #1213, #1337, #1220, #619, #320, #426, #1670, #931, #437, #115, #659, #1544, #1191, #303, #376, #1339 ) ) ;
#608 = DIRECTION ( 'NONE',  ( -0.3826834323650870617, 0.000000000000000000, -0.9238795325112878487 ) ) ;
#610 = ORIENTED_EDGE ( 'NONE', *, *, #1198, .T. ) ;
#611 = EDGE_CURVE ( 'NONE', #868, #1632, #1391, .T. ) ;
#612 = DIRECTION ( 'NONE',  ( 0.000000000000000000, -0.000000000000000000, 1.000000000000000000 ) ) ;
#613 = DIRECTION ( 'NONE',  ( 0.000000000000000000, 0.000000000000000000, 1.000000000000000000 ) ) ;
#614 = DIRECTION ( 'NONE',  ( 0.000000000000000000, 0.000000000000000000, -1.000000000000000000 ) ) ;
#615 = VECTOR ( 'NONE', #1075, 1000.000000000000000 ) ;
#616 = DIRECTION ( 'NONE',  ( -0.000000000000000000, -1.000000000000000000, -0.000000000000000000 ) ) ;
#617 = AXIS2_PLACEMENT_3D ( 'NONE', #1403, #150, #571 ) ;
#619 = ORIENTED_EDGE ( 'NONE', *, *, #21, .T. ) ;
#618 = CARTESIAN_POINT ( 'NONE',  ( 29.50275582214076309, 0.000000000000000000, -4.922824761030966556 ) ) ;
#620 = AXIS2_PLACEMENT_3D ( 'NONE', #1792, #1380, #987 ) ;
#621 = ORIENTED_EDGE ( 'NONE', *, *, #759, .T. ) ;
#622 = COORDINATED_UNIVERSAL_TIME_OFFSET ( 1, 0, .AHEAD. ) ;
#623 = DIRECTION ( 'NONE',  ( -1.000000000000000000, 0.000000000000000000, 0.000000000000000000 ) ) ;
#624 = EDGE_CURVE ( 'NONE', #1787, #1605, #681, .T. ) ;
#625 = CARTESIAN_POINT ( 'NONE',  ( 15.64168576756671669, 0.000000000000000000, 4.500000000000000000 ) ) ;
#626 = DIRECTION ( 'NONE',  ( -0.000000000000000000, 1.000000000000000000, -0.000000000000000000 ) ) ;
#627 = CARTESIAN_POINT ( 'NONE',  ( -7.499999999999985789, 0.000000000000000000, -69.99999999999998579 ) ) ;
#629 = ORIENTED_EDGE ( 'NONE', *, *, #1352, .T. ) ;
#628 = DIRECTION ( 'NONE',  ( -0.3826834323650904479, 0.000000000000000000, 0.9238795325112865164 ) ) ;
#630 = CIRCLE ( 'NONE', #1648, 5.000000000000000000 ) ;
#631 = ORIENTED_EDGE ( 'NONE', *, *, #1697, .T. ) ;
#632 = PERSON_AND_ORGANIZATION ( #699, #139 ) ;
#633 = AXIS2_PLACEMENT_3D ( 'NONE', #1545, #1004, #297 ) ;
#634 = DIRECTION ( 'NONE',  ( 0.000000000000000000, 1.000000000000000000, 0.000000000000000000 ) ) ;
#635 = CARTESIAN_POINT ( 'NONE',  ( 7.499999999999989342, 0.000000000000000000, -71.99999999999998579 ) ) ;
#636 = CARTESIAN_POINT ( 'NONE',  ( -28.39410038312723827, 0.2999999999999999889, -5.382044879869066989 ) ) ;
#637 = VECTOR ( 'NONE', #57, 1000.000000000000114 ) ;
#638 = DIRECTION ( 'NONE',  ( -4.625929269271502677E-16, 0.000000000000000000, -1.000000000000000000 ) ) ;
#639 = VERTEX_POINT ( 'NONE', #286 ) ;
#640 = VERTEX_POINT ( 'NONE', #1657 ) ;
#641 = DIRECTION ( 'NONE',  ( 0.000000000000000000, -1.000000000000000000, 0.000000000000000000 ) ) ;
#642 = CARTESIAN_POINT ( 'NONE',  ( 15.64168576756671669, 0.2999999999999999889, 4.500000000000000000 ) ) ;
#643 = PLANE ( 'NONE',  #289 ) ;
#644 = ADVANCED_FACE ( 'NONE', ( #850 ), #264, .T. ) ;
#645 = CIRCLE ( 'NONE', #1107, 2.000000000000000000 ) ;
#646 = CARTESIAN_POINT ( 'NONE',  ( 31.35051488716333878, 0.2999999999999999889, -4.157457896300786437 ) ) ;
#647 = DIRECTION ( 'NONE',  ( -0.000000000000000000, 1.000000000000000000, -0.000000000000000000 ) ) ;
#648 = VECTOR ( 'NONE', #388, 1000.000000000000000 ) ;
#649 = VECTOR ( 'NONE', #974, 1000.000000000000000 ) ;
#650 = VERTEX_POINT ( 'NONE', #272 ) ;
#651 = AXIS2_PLACEMENT_3D ( 'NONE', #682, #582, #1785 ) ;
#652 = EDGE_LOOP ( 'NONE', ( #560, #1101, #813, #41 ) ) ;
#653 = COORDINATED_UNIVERSAL_TIME_OFFSET ( 1, 0, .AHEAD. ) ;
#654 = EDGE_CURVE ( 'NONE', #1146, #1114, #554, .T. ) ;
#655 = DIRECTION ( 'NONE',  ( 0.000000000000000000, 0.000000000000000000, 1.000000000000000000 ) ) ;
#656 = LINE ( 'NONE', #1216, #615 ) ;
#657 = DIRECTION ( 'NONE',  ( 0.000000000000000000, -1.000000000000000000, -0.000000000000000000 ) ) ;
#658 = CYLINDRICAL_SURFACE ( 'NONE', #1788, 0.9999999999999983347 ) ;
#659 = ORIENTED_EDGE ( 'NONE', *, *, #784, .T. ) ;
#660 = ORIENTED_EDGE ( 'NONE', *, *, #996, .T. ) ;
#661 = PERSON_AND_ORGANIZATION_ROLE ( 'design_supplier' ) ;
#662 = EDGE_CURVE ( 'NONE', #786, #1690, #1274, .T. ) ;
#663 = DIRECTION ( 'NONE',  ( -0.000000000000000000, -1.000000000000000000, -0.000000000000000000 ) ) ;
#664 = CYLINDRICAL_SURFACE ( 'NONE', #326, 2.000000000000000000 ) ;
#665 = LINE ( 'NONE', #1344, #1005 ) ;
#666 = VECTOR ( 'NONE', #809, 1000.000000000000000 ) ;
#667 = ORIENTED_EDGE ( 'NONE', *, *, #702, .F. ) ;
#668 = DIRECTION ( 'NONE',  ( 0.000000000000000000, 1.000000000000000000, 0.000000000000000000 ) ) ;
#669 = CARTESIAN_POINT ( 'NONE',  ( 24.94994949184141575, 0.000000000000000000, 2.932870912732506330 ) ) ;
#670 = ADVANCED_FACE ( 'NONE', ( #1094 ), #1386, .F. ) ;
#671 = CARTESIAN_POINT ( 'NONE',  ( -45.19661925270899872, 0.2999999999999999889, -51.17316567634921398 ) ) ;
#672 = ORIENTED_EDGE ( 'NONE', *, *, #624, .F. ) ;
#673 = ORIENTED_EDGE ( 'NONE', *, *, #805, .F. ) ;
#674 = CARTESIAN_POINT ( 'NONE',  ( 7.499999999999989342, 0.000000000000000000, -69.99999999999998579 ) ) ;
#675 = DIRECTION ( 'NONE',  ( -0.000000000000000000, 1.000000000000000000, -0.000000000000000000 ) ) ;
#676 = CARTESIAN_POINT ( 'NONE',  ( 2.000000000000000000, 0.2999999999999999889, 4.500000000000000000 ) ) ;
#677 = EDGE_CURVE ( 'NONE', #772, #1159, #401, .T. ) ;
#678 = ORIENTED_EDGE ( 'NONE', *, *, #919, .T. ) ;
#679 = ADVANCED_FACE ( 'NONE', ( #417 ), #834, .F. ) ;
#680 = ORIENTED_EDGE ( 'NONE', *, *, #897, .T. ) ;
#681 = LINE ( 'NONE', #1242, #173 ) ;
#682 = CARTESIAN_POINT ( 'NONE',  ( -35.95782392759633694, 0.2999999999999999889, -54.99999999999999289 ) ) ;
#683 = DIRECTION ( 'NONE',  ( -0.000000000000000000, -1.000000000000000000, -0.000000000000000000 ) ) ;
#684 = ORIENTED_EDGE ( 'NONE', *, *, #1512, .F. ) ;
#685 = DIRECTION ( 'NONE',  ( 0.000000000000000000, 0.000000000000000000, 1.000000000000000000 ) ) ;
#686 = DIRECTION ( 'NONE',  ( 0.000000000000000000, 0.000000000000000000, 1.000000000000000000 ) ) ;
#687 = EDGE_LOOP ( 'NONE', ( #494, #1178, #569, #1412 ) ) ;
#688 = EDGE_CURVE ( 'NONE', #812, #39, #1118, .T. ) ;
#689 = ORIENTED_EDGE ( 'NONE', *, *, #1752, .T. ) ;
#690 = CIRCLE ( 'NONE', #1281, 2.000000000000000000 ) ;
#691 = AXIS2_PLACEMENT_3D ( 'NONE', #1102, #144, #1534 ) ;
#692 = DIRECTION ( 'NONE',  ( -0.000000000000000000, 1.000000000000000000, -0.000000000000000000 ) ) ;
#693 = DIRECTION ( 'NONE',  ( 0.000000000000000000, 0.000000000000000000, 1.000000000000000000 ) ) ;
#694 = EDGE_CURVE ( 'NONE', #1260, #5, #981, .T. ) ;
#695 = ORIENTED_EDGE ( 'NONE', *, *, #851, .T. ) ;
#696 = APPROVAL_PERSON_ORGANIZATION ( #1488, #1768, #220 ) ;
#697 = AXIS2_PLACEMENT_3D ( 'NONE', #1342, #1222, #1205 ) ;
#698 = VERTEX_POINT ( 'NONE', #1577 ) ;
#699 = PERSON ( 'UNSPECIFIED', 'UNSPECIFIED', 'UNSPECIFIED', ('UNSPECIFIED'), ('UNSPECIFIED'), ('UNSPECIFIED') ) ;
#700 = VERTEX_POINT ( 'NONE', #1284 ) ;
#701 = CARTESIAN_POINT ( 'NONE',  ( 27.49999999999999289, 0.000000000000000000, -71.99999999999998579 ) ) ;
#702 = EDGE_CURVE ( 'NONE', #1496, #425, #410, .T. ) ;
#703 = PLANE ( 'NONE',  #874 ) ;
#704 = ORIENTED_EDGE ( 'NONE', *, *, #1385, .T. ) ;
#705 = AXIS2_PLACEMENT_3D ( 'NONE', #893, #1313, #1043 ) ;
#706 = CIRCLE ( 'NONE', #1553, 0.9999999999999983347 ) ;
#707 = VERTEX_POINT ( 'NONE', #1418 ) ;
#708 = CIRCLE ( 'NONE', #305, 0.9999999999999978906 ) ;
#709 = LINE ( 'NONE', #413, #387 ) ;
#710 = ORIENTED_EDGE ( 'NONE', *, *, #863, .T. ) ;
#711 = EDGE_CURVE ( 'NONE', #772, #1106, #1255, .T. ) ;
#712 = DIRECTION ( 'NONE',  ( -0.000000000000000000, 1.000000000000000000, -0.000000000000000000 ) ) ;
#713 = FACE_OUTER_BOUND ( 'NONE', #1416, .T. ) ;
#714 = EDGE_LOOP ( 'NONE', ( #1370, #1775, #189, #396 ) ) ;
#715 = CARTESIAN_POINT ( 'NONE',  ( 28.67173086060771325, 0.000000000000000000, 2.309698831278220510 ) ) ;
#716 = ORIENTED_EDGE ( 'NONE', *, *, #1538, .F. ) ;
#717 = EDGE_CURVE ( 'NONE', #1279, #1681, #1564, .T. ) ;
#718 = DIRECTION ( 'NONE',  ( -0.000000000000000000, 1.000000000000000000, -0.000000000000000000 ) ) ;
#719 = AXIS2_PLACEMENT_3D ( 'NONE', #4, #1535, #287 ) ;
#720 = CYLINDRICAL_SURFACE ( 'NONE', #883, 1.000000000000000000 ) ;
#721 = VERTEX_POINT ( 'NONE', #573 ) ;
#722 = CARTESIAN_POINT ( 'NONE',  ( 16.93118474904564508, 0.000000000000000000, 4.000000000000007994 ) ) ;
#723 = EDGE_LOOP ( 'NONE', ( #1078, #238, #174, #796 ) ) ;
#724 = ADVANCED_FACE ( 'NONE', ( #1133 ), #331, .T. ) ;
#725 = AXIS2_PLACEMENT_3D ( 'NONE', #1000, #19, #31 ) ;
#726 = DIRECTION ( 'NONE',  ( -0.000000000000000000, 1.000000000000000000, -0.000000000000000000 ) ) ;
#727 = CARTESIAN_POINT ( 'NONE',  ( -27.31170818283484181, 0.000000000000000000, -7.995170809621820140 ) ) ;
#728 = FACE_OUTER_BOUND ( 'NONE', #1404, .T. ) ;
#729 = CARTESIAN_POINT ( 'NONE',  ( 15.64168576756671669, 0.000000000000000000, 4.500000000000000000 ) ) ;
#730 = VECTOR ( 'NONE', #1562, 1000.000000000000000 ) ;
#731 = DIRECTION ( 'NONE',  ( 0.000000000000000000, 0.000000000000000000, -1.000000000000000000 ) ) ;
#732 = LOCAL_TIME ( 15, 59, 52.00000000000000000, #956 ) ;
#733 = EDGE_CURVE ( 'NONE', #1787, #1283, #778, .T. ) ;
#734 = CARTESIAN_POINT ( 'NONE',  ( 24.00000000000000000, 0.2999999999999999889, 0.000000000000000000 ) ) ;
#735 = CARTESIAN_POINT ( 'NONE',  ( -35.00000000000000000, 0.000000000000000000, -65.00000000000002842 ) ) ;
#736 = VERTEX_POINT ( 'NONE', #1143 ) ;
#737 = FACE_OUTER_BOUND ( 'NONE', #82, .T. ) ;
#738 = VERTEX_POINT ( 'NONE', #862 ) ;
#739 = VECTOR ( 'NONE', #1019, 1000.000000000000000 ) ;
#740 = LINE ( 'NONE', #1716, #739 ) ;
#741 = DIRECTION ( 'NONE',  ( 0.000000000000000000, 0.000000000000000000, 1.000000000000000000 ) ) ;
#742 = DIRECTION ( 'NONE',  ( 0.000000000000000000, 0.000000000000000000, -1.000000000000000000 ) ) ;
#743 = CARTESIAN_POINT ( 'NONE',  ( -35.00000000000000000, 0.2999999999999999889, -65.00000000000002842 ) ) ;
#744 = DIRECTION ( 'NONE',  ( -0.000000000000000000, -1.000000000000000000, -0.000000000000000000 ) ) ;
#745 = LINE ( 'NONE', #1306, #1256 ) ;
#746 = VERTEX_POINT ( 'NONE', #436 ) ;
#747 = VECTOR ( 'NONE', #623, 1000.000000000000000 ) ;
#748 = ORIENTED_EDGE ( 'NONE', *, *, #348, .F. ) ;
#749 = FACE_BOUND ( 'NONE', #1469, .T. ) ;
#750 = CARTESIAN_POINT ( 'NONE',  ( -23.10219042681884716, 0.000000000000000000, 2.167504048002325767 ) ) ;
#751 = DIRECTION ( 'NONE',  ( 0.000000000000000000, 0.000000000000000000, 1.000000000000000000 ) ) ;
#752 = CARTESIAN_POINT ( 'NONE',  ( -28.73738895741058386, 0.2999999999999999889, -3.075065696008392635 ) ) ;
#754 = VERTEX_POINT ( 'NONE', #877 ) ;
#753 = DIRECTION ( 'NONE',  ( -0.9238795325112865164, 0.000000000000000000, -0.3826834323650904479 ) ) ;
#755 = ORIENTED_EDGE ( 'NONE', *, *, #458, .T. ) ;
#756 = DATE_AND_TIME ( #776, #529 ) ;
#757 = LINE ( 'NONE', #591, #1389 ) ;
#758 = CARTESIAN_POINT ( 'NONE',  ( -2.000000000000000000, 0.000000000000000000, 5.500000000000000000 ) ) ;
#759 = EDGE_CURVE ( 'NONE', #1283, #880, #1699, .T. ) ;
#760 = LINE ( 'NONE', #1138, #1008 ) ;
#761 = CARTESIAN_POINT ( 'NONE',  ( 27.49999999999998934, 0.2999999999999999889, -69.99999999999998579 ) ) ;
#762 = LOCAL_TIME ( 15, 59, 52.00000000000000000, #622 ) ;
#764 = ORIENTED_EDGE ( 'NONE', *, *, #132, .F. ) ;
#763 = CARTESIAN_POINT ( 'NONE',  ( -26.05860493085495833, 0.2999999999999999889, 3.392091031570613868 ) ) ;
#765 = AXIS2_PLACEMENT_3D ( 'NONE', #1349, #103, #393 ) ;
#766 = ORIENTED_EDGE ( 'NONE', *, *, #1226, .T. ) ;
#767 = PERSON_AND_ORGANIZATION_ROLE ( 'design_owner' ) ;
#768 = CARTESIAN_POINT ( 'NONE',  ( -25.93292131147529389, 0.000000000000000000, -1.530733729460350911 ) ) ;
#769 = CARTESIAN_POINT ( 'NONE',  ( 30.58514802243315955, 0.2999999999999999889, -2.309698831278211628 ) ) ;
#770 = CARTESIAN_POINT ( 'NONE',  ( -21.55058241160207544, 0.2999999999999999889, 5.913417161825459623 ) ) ;
#771 = DIRECTION ( 'NONE',  ( 0.000000000000000000, 0.000000000000000000, 1.000000000000000000 ) ) ;
#772 = VERTEX_POINT ( 'NONE', #1432 ) ;
#773 = VECTOR ( 'NONE', #1052, 1000.000000000000000 ) ;
#774 = VECTOR ( 'NONE', #1209, 1000.000000000000000 ) ;
#775 = ORIENTED_EDGE ( 'NONE', *, *, #711, .T. ) ;
#776 = CALENDAR_DATE ( 2020, 9, 10 ) ;
#777 = ADVANCED_FACE ( 'NONE', ( #737 ), #599, .T. ) ;
#778 = CIRCLE ( 'NONE', #1192, 1.000000000000000000 ) ;
#779 = PLANE ( 'NONE',  #801 ) ;
#780 = FACE_OUTER_BOUND ( 'NONE', #997, .T. ) ;
#781 = DESIGN_CONTEXT ( 'detailed design', #1012, 'design' ) ;
#782 = DIRECTION ( 'NONE',  ( 0.000000000000000000, 0.000000000000000000, 1.000000000000000000 ) ) ;
#783 = LINE ( 'NONE', #1758, #1224 ) ;
#784 = EDGE_CURVE ( 'NONE', #1644, #746, #441, .T. ) ;
#785 = VERTEX_POINT ( 'NONE', #1446 ) ;
#786 = VERTEX_POINT ( 'NONE', #715 ) ;
#787 = DIRECTION ( 'NONE',  ( 1.000000000000000000, 0.000000000000000000, 0.000000000000000000 ) ) ;
#788 = CARTESIAN_POINT ( 'NONE',  ( -7.499999999999985789, 0.2999999999999999889, -69.99999999999998579 ) ) ;
#789 = EDGE_CURVE ( 'NONE', #1054, #1167, #22, .T. ) ;
#790 = CARTESIAN_POINT ( 'NONE',  ( 2.000000000000000000, 0.000000000000000000, 4.500000000000000000 ) ) ;
#791 = AXIS2_PLACEMENT_3D ( 'NONE', #539, #1528, #1778 ) ;
#792 = CARTESIAN_POINT ( 'NONE',  ( -35.95782392759633694, 0.2999999999999999889, -54.99999999999999289 ) ) ;
#793 = CARTESIAN_POINT ( 'NONE',  ( 45.19661925270919767, 0.000000000000000000, -51.17316567634908608 ) ) ;
#794 = AXIS2_PLACEMENT_3D ( 'NONE', #1112, #1650, #1665 ) ;
#795 = ADVANCED_FACE ( 'NONE', ( #343 ), #36, .F. ) ;
#796 = ORIENTED_EDGE ( 'NONE', *, *, #611, .T. ) ;
#797 = VECTOR ( 'NONE', #1190, 1000.000000000000000 ) ;
#798 = ORIENTED_EDGE ( 'NONE', *, *, #155, .F. ) ;
#799 = APPLICATION_PROTOCOL_DEFINITION ( 'international standard', 'config_control_design', 1994, #363 ) ;
#800 = LINE ( 'NONE', #1606, #534 ) ;
#801 = AXIS2_PLACEMENT_3D ( 'NONE', #674, #528, #932 ) ;
#802 = FACE_BOUND ( 'NONE', #955, .T. ) ;
#803 = DIRECTION ( 'NONE',  ( 0.000000000000000000, -1.000000000000000000, 0.000000000000000000 ) ) ;
#804 = CARTESIAN_POINT ( 'NONE',  ( -15.64168576756671669, 0.000000000000000000, 4.500000000000003553 ) ) ;
#805 = EDGE_CURVE ( 'NONE', #913, #1260, #1245, .T. ) ;
#806 = ORIENTED_EDGE ( 'NONE', *, *, #114, .T. ) ;
#807 = EDGE_CURVE ( 'NONE', #247, #1578, #1737, .T. ) ;
#808 = DATE_AND_TIME ( #1241, #732 ) ;
#809 = DIRECTION ( 'NONE',  ( -0.000000000000000000, 1.000000000000000000, -0.000000000000000000 ) ) ;
#810 = LINE ( 'NONE', #635, #93 ) ;
#811 = CARTESIAN_POINT ( 'NONE',  ( -27.90636399587753402, 0.2999999999999999889, 4.157457896300796207 ) ) ;
#812 = VERTEX_POINT ( 'NONE', #855 ) ;
#813 = ORIENTED_EDGE ( 'NONE', *, *, #1611, .T. ) ;
#814 = ADVANCED_FACE ( 'NONE', ( #1040 ), #1715, .F. ) ;
#815 = FACE_OUTER_BOUND ( 'NONE', #984, .T. ) ;
#816 = FACE_BOUND ( 'NONE', #1510, .T. ) ;
#817 = DIRECTION ( 'NONE',  ( 0.000000000000000000, 0.000000000000000000, 1.000000000000000000 ) ) ;
#818 = ORIENTED_EDGE ( 'NONE', *, *, #1501, .T. ) ;
#819 = EDGE_LOOP ( 'NONE', ( #347, #1551, #461, #1027 ) ) ;
#820 = LINE ( 'NONE', #1257, #1662 ) ;
#821 = FACE_OUTER_BOUND ( 'NONE', #652, .T. ) ;
#822 = DIRECTION ( 'NONE',  ( -0.000000000000000000, -1.000000000000000000, -0.000000000000000000 ) ) ;
#823 = EDGE_LOOP ( 'NONE', ( #1702, #1168, #332, #293 ) ) ;
#824 = CIRCLE ( 'NONE', #1760, 2.000000000000000000 ) ;
#825 = MANIFOLD_SOLID_BREP ( 'Fillet3', #1384 ) ;
#826 = EDGE_CURVE ( 'NONE', #1540, #247, #760, .T. ) ;
#827 = DIRECTION ( 'NONE',  ( 0.3826834323650895042, 0.000000000000000000, -0.9238795325112869605 ) ) ;
#828 = FACE_OUTER_BOUND ( 'NONE', #1193, .T. ) ;
#829 = EDGE_CURVE ( 'NONE', #1001, #913, #606, .T. ) ;
#830 = CARTESIAN_POINT ( 'NONE',  ( -25.93292131147529389, 0.2999999999999999889, -1.530733729460350911 ) ) ;
#831 = ORIENTED_EDGE ( 'NONE', *, *, #249, .F. ) ;
#832 = ORIENTED_EDGE ( 'NONE', *, *, #109, .T. ) ;
#833 = VECTOR ( 'NONE', #1494, 1000.000000000000000 ) ;
#834 = CYLINDRICAL_SURFACE ( 'NONE', #1026, 2.000000000000000000 ) ;
#835 = CARTESIAN_POINT ( 'NONE',  ( -22.33682356208866082, 0.000000000000000000, 4.015263113024903241 ) ) ;
#836 = ORIENTED_EDGE ( 'NONE', *, *, #1434, .T. ) ;
#837 = ORIENTED_EDGE ( 'NONE', *, *, #24, .T. ) ;
#838 = EDGE_CURVE ( 'NONE', #140, #1115, #1693, .T. ) ;
#839 = EDGE_LOOP ( 'NONE', ( #1614, #228, #574, #586 ) ) ;
#840 = VECTOR ( 'NONE', #870, 1000.000000000000000 ) ;
#841 = CARTESIAN_POINT ( 'NONE',  ( -26.82397179558513756, 0.2999999999999999889, 1.544331966548041279 ) ) ;
#842 = LOCAL_TIME ( 15, 59, 52.00000000000000000, #1506 ) ;
#843 = CARTESIAN_POINT ( 'NONE',  ( -35.95782392759633694, 0.2999999999999999889, -65.00000000000002842 ) ) ;
#844 = VERTEX_POINT ( 'NONE', #1293 ) ;
#845 = LOCAL_TIME ( 15, 59, 52.00000000000000000, #239 ) ;
#846 = CIRCLE ( 'NONE', #66, 5.000000000000000000 ) ;
#847 = EDGE_LOOP ( 'NONE', ( #1613, #1603, #160, #1802 ) ) ;
#848 = PRODUCT_DEFINITION ( 'UNKNOWN', '', #1111, #781 ) ;
#849 = ORIENTED_EDGE ( 'NONE', *, *, #1619, .F. ) ;
#850 = FACE_OUTER_BOUND ( 'NONE', #714, .T. ) ;
#851 = EDGE_CURVE ( 'NONE', #1013, #1396, #1439, .T. ) ;
#852 = CARTESIAN_POINT ( 'NONE',  ( 25.93292131147529389, 0.000000000000000000, -1.530733729460350911 ) ) ;
#853 = DIRECTION ( 'NONE',  ( 1.734723475976805517E-15, -0.000000000000000000, -1.000000000000000000 ) ) ;
#854 = AXIS2_PLACEMENT_3D ( 'NONE', #1345, #1199, #353 ) ;
#855 = CARTESIAN_POINT ( 'NONE',  ( -28.67173086060771325, 0.000000000000000000, 2.309698831278220510 ) ) ;
#856 = ORIENTED_EDGE ( 'NONE', *, *, #1622, .T. ) ;
#857 = CARTESIAN_POINT ( 'NONE',  ( 15.64168576756671669, 0.2999999999999999889, 5.499999999999998224 ) ) ;
#858 = AXIS2_PLACEMENT_3D ( 'NONE', #892, #159, #751 ) ;
#859 = EDGE_CURVE ( 'NONE', #746, #868, #1031, .T. ) ;
#860 = DIRECTION ( 'NONE',  ( -4.625929269271502677E-16, -0.000000000000000000, 1.000000000000000000 ) ) ;
#861 = EDGE_LOOP ( 'NONE', ( #1066, #1393, #962, #1142 ) ) ;
#862 = CARTESIAN_POINT ( 'NONE',  ( -25.93292131147529389, 0.2999999999999999889, -2.530733729460348691 ) ) ;
#863 = EDGE_CURVE ( 'NONE', #255, #864, #226, .T. ) ;
#864 = VERTEX_POINT ( 'NONE', #1174 ) ;
#865 = EDGE_CURVE ( 'NONE', #1669, #1698, #325, .T. ) ;
#866 = CARTESIAN_POINT ( 'NONE',  ( -27.49999999999998934, 0.2999999999999999889, -71.99999999999998579 ) ) ;
#867 = ORIENTED_EDGE ( 'NONE', *, *, #1598, .F. ) ;
#868 = VERTEX_POINT ( 'NONE', #743 ) ;
#869 = CARTESIAN_POINT ( 'NONE',  ( 22.33682356208866082, 0.000000000000000000, 4.015263113024905017 ) ) ;
#870 = DIRECTION ( 'NONE',  ( -0.000000000000000000, 1.000000000000000000, -0.000000000000000000 ) ) ;
#871 = CARTESIAN_POINT ( 'NONE',  ( -35.95782392759633694, 0.000000000000000000, -54.99999999999999289 ) ) ;
#872 = EDGE_LOOP ( 'NONE', ( #1116, #1356, #449, #1006 ) ) ;
#873 = CARTESIAN_POINT ( 'NONE',  ( -30.58514802243315955, 0.000000000000000000, -2.309698831278211184 ) ) ;
#874 = AXIS2_PLACEMENT_3D ( 'NONE', #1801, #959, #693 ) ;
#875 = CARTESIAN_POINT ( 'NONE',  ( 29.50275582214076309, 0.2999999999999999889, -4.922824761030966556 ) ) ;
#876 = ORIENTED_EDGE ( 'NONE', *, *, #1619, .T. ) ;
#877 = CARTESIAN_POINT ( 'NONE',  ( 25.93292131147529389, 0.000000000000000000, -2.530733729460348691 ) ) ;
#878 = ORIENTED_EDGE ( 'NONE', *, *, #1379, .T. ) ;
#879 = VECTOR ( 'NONE', #153, 1000.000000000000000 ) ;
#880 = VERTEX_POINT ( 'NONE', #1457 ) ;
#881 = DIRECTION ( 'NONE',  ( 0.000000000000000000, 0.000000000000000000, -1.000000000000000000 ) ) ;
#882 = DIRECTION ( 'NONE',  ( 0.000000000000000000, 1.000000000000000000, -0.000000000000000000 ) ) ;
#883 = AXIS2_PLACEMENT_3D ( 'NONE', #1793, #675, #38 ) ;
#884 = DIRECTION ( 'NONE',  ( 0.000000000000000000, 1.000000000000000000, 0.000000000000000000 ) ) ;
#885 = CARTESIAN_POINT ( 'NONE',  ( 28.39410038312723827, 0.2999999999999999889, -5.382044879869066989 ) ) ;
#886 = CARTESIAN_POINT ( 'NONE',  ( -27.31170818283484181, 0.2999999999999999889, -7.995170809621820140 ) ) ;
#887 = DIRECTION ( 'NONE',  ( 0.000000000000000000, -1.000000000000000000, 0.000000000000000000 ) ) ;
#888 = ORIENTED_EDGE ( 'NONE', *, *, #531, .F. ) ;
#889 = EDGE_CURVE ( 'NONE', #277, #217, #46, .T. ) ;
#890 = FACE_OUTER_BOUND ( 'NONE', #609, .T. ) ;
#891 = LINE ( 'NONE', #1149, #963 ) ;
#892 = CARTESIAN_POINT ( 'NONE',  ( 25.93292131147529389, 0.000000000000000000, -1.530733729460350911 ) ) ;
#893 = CARTESIAN_POINT ( 'NONE',  ( -2.000000000000000000, 0.2999999999999999889, 4.500000000000000000 ) ) ;
#895 = ORIENTED_EDGE ( 'NONE', *, *, #1692, .T. ) ;
#894 = CARTESIAN_POINT ( 'NONE',  ( -27.90636399587753402, 0.2999999999999999889, 4.157457896300796207 ) ) ;
#896 = ORIENTED_EDGE ( 'NONE', *, *, #1108, .F. ) ;
#897 = EDGE_CURVE ( 'NONE', #1072, #119, #708, .T. ) ;
#898 = LINE ( 'NONE', #1589, #1636 ) ;
#899 = CIRCLE ( 'NONE', #108, 0.9999999999999983347 ) ;
#900 = PLANE ( 'NONE',  #195 ) ;
#901 = DIRECTION ( 'NONE',  ( -0.000000000000000000, -1.000000000000000000, -0.000000000000000000 ) ) ;
#902 = DIRECTION ( 'NONE',  ( 0.000000000000000000, -1.000000000000000000, 0.000000000000000000 ) ) ;
#903 = CARTESIAN_POINT ( 'NONE',  ( 24.18458262711123652, 0.2999999999999999889, 4.780629977755078919 ) ) ;
#905 = ORIENTED_EDGE ( 'NONE', *, *, #597, .F. ) ;
#904 = FACE_OUTER_BOUND ( 'NONE', #1401, .T. ) ;
#906 = ORIENTED_EDGE ( 'NONE', *, *, #688, .T. ) ;
#907 = LINE ( 'NONE', #1470, #1061 ) ;
#908 = CARTESIAN_POINT ( 'NONE',  ( 28.39410038312723827, 0.2999999999999999889, -5.382044879869067877 ) ) ;
#909 = CARTESIAN_POINT ( 'NONE',  ( 2.000000000000000000, 0.000000000000000000, 5.500000000000000000 ) ) ;
#910 = CARTESIAN_POINT ( 'NONE',  ( -45.19661925270921188, 0.2999999999999999889, -51.17316567634908608 ) ) ;
#911 = DIRECTION ( 'NONE',  ( 0.000000000000000000, 0.000000000000000000, 1.000000000000000000 ) ) ;
#912 = ADVANCED_FACE ( 'NONE', ( #335 ), #1726, .F. ) ;
#913 = VERTEX_POINT ( 'NONE', #991 ) ;
#914 = ORIENTED_EDGE ( 'NONE', *, *, #1034, .T. ) ;
#915 = LINE ( 'NONE', #1214, #1322 ) ;
#916 = DIRECTION ( 'NONE',  ( -0.9238795325112879597, -0.000000000000000000, -0.3826834323650871172 ) ) ;
#917 = DIRECTION ( 'NONE',  ( 0.000000000000000000, 0.000000000000000000, -1.000000000000000000 ) ) ;
#918 = DIRECTION ( 'NONE',  ( 0.000000000000000000, -1.000000000000000000, 0.000000000000000000 ) ) ;
#919 = EDGE_CURVE ( 'NONE', #736, #844, #706, .T. ) ;
#920 = CARTESIAN_POINT ( 'NONE',  ( 26.05860493085495833, 0.000000000000000000, 3.392091031570613868 ) ) ;
#921 = ORIENTED_EDGE ( 'NONE', *, *, #1374, .T. ) ;
#922 = EDGE_CURVE ( 'NONE', #163, #1421, #1336, .T. ) ;
#923 = ORIENTED_EDGE ( 'NONE', *, *, #336, .F. ) ;
#924 = DIRECTION ( 'NONE',  ( 0.000000000000000000, -1.000000000000000000, 0.000000000000000000 ) ) ;
#925 = CARTESIAN_POINT ( 'NONE',  ( 16.93118474904564508, 0.000000000000000000, 9.000000000000007105 ) ) ;
#926 = CARTESIAN_POINT ( 'NONE',  ( -27.49999999999999289, 0.000000000000000000, -71.99999999999998579 ) ) ;
#927 = EDGE_CURVE ( 'NONE', #939, #639, #665, .T. ) ;
#928 = LINE ( 'NONE', #671, #1095 ) ;
#929 = PLANE ( 'NONE',  #1675 ) ;
#930 = ORIENTED_EDGE ( 'NONE', *, *, #624, .T. ) ;
#931 = ORIENTED_EDGE ( 'NONE', *, *, #64, .T. ) ;
#932 = DIRECTION ( 'NONE',  ( 1.000000000000000000, 0.000000000000000000, 0.000000000000000000 ) ) ;
#933 = CARTESIAN_POINT ( 'NONE',  ( 35.00000000000000000, 0.000000000000000000, -65.00000000000002842 ) ) ;
#934 = LINE ( 'NONE', #646, #1407 ) ;
#935 = LINE ( 'NONE', #1602, #833 ) ;
#936 = CIRCLE ( 'NONE', #138, 0.9999999999999978906 ) ;
#937 = AXIS2_PLACEMENT_3D ( 'NONE', #841, #1522, #1405 ) ;
#938 = ADVANCED_FACE ( 'NONE', ( #215 ), #244, .F. ) ;
#939 = VERTEX_POINT ( 'NONE', #98 ) ;
#940 = AXIS2_PLACEMENT_3D ( 'NONE', #445, #317, #15 ) ;
#941 = LINE ( 'NONE', #1366, #142 ) ;
#942 = CIRCLE ( 'NONE', #245, 0.9999999999999983347 ) ;
#943 = DIRECTION ( 'NONE',  ( -0.000000000000000000, 1.000000000000000000, -0.000000000000000000 ) ) ;
#944 = CARTESIAN_POINT ( 'NONE',  ( 15.64168576756671669, 0.000000000000000000, 4.500000000000000000 ) ) ;
#945 = EDGE_CURVE ( 'NONE', #1669, #30, #934, .T. ) ;
#946 = EDGE_LOOP ( 'NONE', ( #1537, #101, #923, #18 ) ) ;
#947 = CIRCLE ( 'NONE', #1265, 2.000000000000000000 ) ;
#948 = DIRECTION ( 'NONE',  ( 0.000000000000000000, 1.000000000000000000, 0.000000000000000000 ) ) ;
#949 = EDGE_CURVE ( 'NONE', #1780, #864, #380, .T. ) ;
#950 = LINE ( 'NONE', #1472, #648 ) ;
#951 = AXIS2_PLACEMENT_3D ( 'NONE', #585, #887, #1710 ) ;
#952 = LINE ( 'NONE', #982, #1513 ) ;
#953 = ORIENTED_EDGE ( 'NONE', *, *, #127, .T. ) ;
#954 = CIRCLE ( 'NONE', #83, 10.00000000000000888 ) ;
#955 = EDGE_LOOP ( 'NONE', ( #1127, #1597 ) ) ;
#956 = COORDINATED_UNIVERSAL_TIME_OFFSET ( 1, 0, .AHEAD. ) ;
#957 = DIRECTION ( 'NONE',  ( 0.000000000000000000, -1.000000000000000000, 0.000000000000000000 ) ) ;
#958 = DIRECTION ( 'NONE',  ( -0.000000000000000000, 1.000000000000000000, -0.000000000000000000 ) ) ;
#959 = DIRECTION ( 'NONE',  ( -1.000000000000000000, 0.000000000000000000, 0.000000000000000000 ) ) ;
#960 = VERTEX_POINT ( 'NONE', #770 ) ;
#961 = VECTOR ( 'NONE', #532, 1000.000000000000000 ) ;
#962 = ORIENTED_EDGE ( 'NONE', *, *, #510, .T. ) ;
#963 = VECTOR ( 'NONE', #1570, 1000.000000000000000 ) ;
#964 = VECTOR ( 'NONE', #1679, 1000.000000000000000 ) ;
#965 = EDGE_CURVE ( 'NONE', #1309, #1260, #1609, .T. ) ;
#966 = CC_DESIGN_PERSON_AND_ORGANIZATION_ASSIGNMENT ( #1055, #1615, ( #210 ) ) ;
#967 = VECTOR ( 'NONE', #860, 1000.000000000000000 ) ;
#968 = CC_DESIGN_APPROVAL ( #1417, ( #210 ) ) ;
#969 = PLANE ( 'NONE',  #620 ) ;
#970 = CARTESIAN_POINT ( 'NONE',  ( -20.27207793864214835, 0.2999999999999999889, 9.000000000000007105 ) ) ;
#971 = CARTESIAN_POINT ( 'NONE',  ( -31.35051488716333878, 0.2999999999999999889, -4.157457896300786437 ) ) ;
#972 = ORIENTED_EDGE ( 'NONE', *, *, #789, .T. ) ;
#973 = EDGE_CURVE ( 'NONE', #1084, #1770, #1500, .T. ) ;
#974 = DIRECTION ( 'NONE',  ( -0.000000000000000000, 1.000000000000000000, -0.000000000000000000 ) ) ;
#975 = DIRECTION ( 'NONE',  ( 0.000000000000000000, 1.000000000000000000, 0.000000000000000000 ) ) ;
#976 = ORIENTED_EDGE ( 'NONE', *, *, #375, .F. ) ;
#977 = EDGE_CURVE ( 'NONE', #1114, #1073, #1757, .T. ) ;
#978 = ORIENTED_EDGE ( 'NONE', *, *, #1629, .F. ) ;
#979 = VECTOR ( 'NONE', #1056, 1000.000000000000000 ) ;
#980 = ORIENTED_EDGE ( 'NONE', *, *, #464, .T. ) ;
#981 = LINE ( 'NONE', #460, #1492 ) ;
#982 = CARTESIAN_POINT ( 'NONE',  ( 24.94994949184141575, 0.2999999999999999889, 2.932870912732506330 ) ) ;
#983 = ORIENTED_EDGE ( 'NONE', *, *, #124, .F. ) ;
#984 = EDGE_LOOP ( 'NONE', ( #349, #1621, #472, #876 ) ) ;
#985 = EDGE_CURVE ( 'NONE', #1106, #960, #928, .T. ) ;
#986 = ORIENTED_EDGE ( 'NONE', *, *, #1232, .T. ) ;
#987 = DIRECTION ( 'NONE',  ( -0.9238795325112865164, 0.000000000000000000, -0.3826834323650906144 ) ) ;
#988 = CYLINDRICAL_SURFACE ( 'NONE', #1057, 2.000000000000000000 ) ;
#989 = ORIENTED_EDGE ( 'NONE', *, *, #375, .T. ) ;
#990 = AXIS2_PLACEMENT_3D ( 'NONE', #1009, #1022, #1272 ) ;
#991 = CARTESIAN_POINT ( 'NONE',  ( -35.95782392759633694, 0.000000000000000000, -65.00000000000002842 ) ) ;
#992 = VERTEX_POINT ( 'NONE', #1466 ) ;
#993 = DIRECTION ( 'NONE',  ( 3.469446951953614189E-15, 0.000000000000000000, 1.000000000000000000 ) ) ;
#994 = EDGE_CURVE ( 'NONE', #1328, #382, #78, .T. ) ;
#995 = DIRECTION ( 'NONE',  ( 0.000000000000000000, 1.000000000000000000, -0.000000000000000000 ) ) ;
#996 = EDGE_CURVE ( 'NONE', #960, #1054, #630, .T. ) ;
#997 = EDGE_LOOP ( 'NONE', ( #200, #1568, #716, #895 ) ) ;
#998 = DIRECTION ( 'NONE',  ( 0.000000000000000000, 1.000000000000000000, -0.000000000000000000 ) ) ;
#999 = ORIENTED_EDGE ( 'NONE', *, *, #1162, .T. ) ;
#1000 = CARTESIAN_POINT ( 'NONE',  ( 35.00000000000000000, 0.2999999999999999889, -65.00000000000002842 ) ) ;
#1001 = VERTEX_POINT ( 'NONE', #1368 ) ;
#1002 = FACE_OUTER_BOUND ( 'NONE', #209, .T. ) ;
#1003 = VECTOR ( 'NONE', #638, 1000.000000000000000 ) ;
#1004 = DIRECTION ( 'NONE',  ( 0.000000000000000000, -0.000000000000000000, 1.000000000000000000 ) ) ;
#1005 = VECTOR ( 'NONE', #1474, 1000.000000000000000 ) ;
#1006 = ORIENTED_EDGE ( 'NONE', *, *, #316, .T. ) ;
#1007 = DIRECTION ( 'NONE',  ( -0.000000000000000000, -1.000000000000000000, -0.000000000000000000 ) ) ;
#1008 = VECTOR ( 'NONE', #1558, 1000.000000000000000 ) ;
#1009 = CARTESIAN_POINT ( 'NONE',  ( 25.93292131147529389, 0.2999999999999999889, -1.530733729460350911 ) ) ;
#1010 = EDGE_LOOP ( 'NONE', ( #298, #1563, #340, #1759 ) ) ;
#1011 = DIRECTION ( 'NONE',  ( -3.469446951953614189E-15, 0.000000000000000000, 1.000000000000000000 ) ) ;
#1012 = APPLICATION_CONTEXT ( 'configuration controlled 3d designs of mechanical parts and assemblies' ) ;
#1013 = VERTEX_POINT ( 'NONE', #636 ) ;
#1014 = CARTESIAN_POINT ( 'NONE',  ( -24.18458262711123652, 0.2999999999999999889, 4.780629977755078031 ) ) ;
#1015 = ORIENTED_EDGE ( 'NONE', *, *, #1181, .F. ) ;
#1016 = LINE ( 'NONE', #44, #423 ) ;
#1017 = DIRECTION ( 'NONE',  ( 0.000000000000000000, 0.000000000000000000, 1.000000000000000000 ) ) ;
#1018 = DIRECTION ( 'NONE',  ( 0.000000000000000000, 1.000000000000000000, 0.000000000000000000 ) ) ;
#1019 = DIRECTION ( 'NONE',  ( -0.000000000000000000, -0.000000000000000000, -1.000000000000000000 ) ) ;
#1020 = ADVANCED_FACE ( 'NONE', ( #362 ), #1744, .T. ) ;
#1021 = VECTOR ( 'NONE', #1259, 1000.000000000000227 ) ;
#1022 = DIRECTION ( 'NONE',  ( 0.000000000000000000, 1.000000000000000000, 0.000000000000000000 ) ) ;
#1023 = DIRECTION ( 'NONE',  ( -0.000000000000000000, -1.000000000000000000, -0.000000000000000000 ) ) ;
#1024 = EDGE_LOOP ( 'NONE', ( #1511, #914, #1587, #1536 ) ) ;
#1025 = VECTOR ( 'NONE', #1267, 1000.000000000000000 ) ;
#1026 = AXIS2_PLACEMENT_3D ( 'NONE', #135, #2, #561 ) ;
#1027 = ORIENTED_EDGE ( 'NONE', *, *, #1181, .T. ) ;
#1028 = FACE_BOUND ( 'NONE', #1731, .T. ) ;
#1029 = DIRECTION ( 'NONE',  ( 0.000000000000000000, 1.000000000000000000, 0.000000000000000000 ) ) ;
#1030 = VECTOR ( 'NONE', #958, 1000.000000000000000 ) ;
#1031 = LINE ( 'NONE', #1150, #1649 ) ;
#1032 = DIRECTION ( 'NONE',  ( 1.000000000000000000, 0.000000000000000000, -0.000000000000000000 ) ) ;
#1033 = AXIS2_PLACEMENT_3D ( 'NONE', #1784, #663, #1088 ) ;
#1034 = EDGE_CURVE ( 'NONE', #1054, #1129, #1493, .T. ) ;
#1036 = ORIENTED_EDGE ( 'NONE', *, *, #73, .T. ) ;
#1035 = LINE ( 'NONE', #481, #1579 ) ;
#1037 = ORIENTED_EDGE ( 'NONE', *, *, #316, .F. ) ;
#1038 = DIRECTION ( 'NONE',  ( 0.000000000000000000, 1.000000000000000000, 0.000000000000000000 ) ) ;
#1039 = DIRECTION ( 'NONE',  ( 0.000000000000000000, -1.000000000000000000, 0.000000000000000000 ) ) ;
#1040 = FACE_OUTER_BOUND ( 'NONE', #1667, .T. ) ;
#1041 = ADVANCED_FACE ( 'NONE', ( #1362 ), #1217, .T. ) ;
#1042 = VECTOR ( 'NONE', #37, 1000.000000000000114 ) ;
#1043 = DIRECTION ( 'NONE',  ( 0.000000000000000000, 0.000000000000000000, -1.000000000000000000 ) ) ;
#1045 = ORIENTED_EDGE ( 'NONE', *, *, #826, .T. ) ;
#1044 = CARTESIAN_POINT ( 'NONE',  ( -27.49999999999999289, 0.000000000000000000, -71.99999999999998579 ) ) ;
#1046 = EDGE_LOOP ( 'NONE', ( #1431, #678 ) ) ;
#1047 = APPROVAL_DATE_TIME ( #1340, #1768 ) ;
#1048 = FACE_BOUND ( 'NONE', #1301, .T. ) ;
#1049 = PLANE ( 'NONE',  #1350 ) ;
#1050 = DIRECTION ( 'NONE',  ( 0.000000000000000000, 1.000000000000000000, 0.000000000000000000 ) ) ;
#1051 = ADVANCED_FACE ( 'NONE', ( #1076 ), #1628, .F. ) ;
#1052 = DIRECTION ( 'NONE',  ( -0.000000000000000000, 1.000000000000000000, -0.000000000000000000 ) ) ;
#1053 = ORIENTED_EDGE ( 'NONE', *, *, #1797, .F. ) ;
#1054 = VERTEX_POINT ( 'NONE', #1774 ) ;
#1055 = PERSON_AND_ORGANIZATION ( #699, #139 ) ;
#1056 = DIRECTION ( 'NONE',  ( -0.000000000000000000, 1.000000000000000000, -0.000000000000000000 ) ) ;
#1057 = AXIS2_PLACEMENT_3D ( 'NONE', #1543, #1039, #742 ) ;
#1058 = CARTESIAN_POINT ( 'NONE',  ( 21.55058241160208610, 0.000000000000000000, 5.913417161825445412 ) ) ;
#1059 = CARTESIAN_POINT ( 'NONE',  ( 26.82397179558513756, 0.2999999999999999889, 1.544331966548041279 ) ) ;
#1060 = ADVANCED_FACE ( 'NONE', ( #490 ), #1082, .F. ) ;
#1061 = VECTOR ( 'NONE', #1479, 1000.000000000000000 ) ;
#1062 = FACE_OUTER_BOUND ( 'NONE', #602, .T. ) ;
#1063 = VERTEX_POINT ( 'NONE', #1652 ) ;
#1064 = ADVANCED_BREP_SHAPE_REPRESENTATION ( 'top_B_fabric', ( #825, #416 ), #1210 ) ;
#1065 = EDGE_CURVE ( 'NONE', #1327, #738, #77, .T. ) ;
#1066 = ORIENTED_EDGE ( 'NONE', *, *, #919, .F. ) ;
#1067 = PERSON_AND_ORGANIZATION ( #699, #139 ) ;
#1068 = CARTESIAN_POINT ( 'NONE',  ( 35.95782392759633694, 0.2999999999999999889, -65.00000000000002842 ) ) ;
#1069 = LINE ( 'NONE', #933, #1490 ) ;
#1070 = CARTESIAN_POINT ( 'NONE',  ( 2.000000000000000000, 0.000000000000000000, 5.500000000000000000 ) ) ;
#1071 = CARTESIAN_POINT ( 'NONE',  ( 15.64168576756671669, 0.000000000000000000, 3.500000000000001776 ) ) ;
#1072 = VERTEX_POINT ( 'NONE', #418 ) ;
#1073 = VERTEX_POINT ( 'NONE', #1786 ) ;
#1074 = CARTESIAN_POINT ( 'NONE',  ( 35.95782392759633694, 0.2999999999999999889, -54.99999999999999289 ) ) ;
#1075 = DIRECTION ( 'NONE',  ( 1.734723475976805517E-15, 0.000000000000000000, 1.000000000000000000 ) ) ;
#1076 = FACE_OUTER_BOUND ( 'NONE', #687, .T. ) ;
#1077 = CARTESIAN_POINT ( 'NONE',  ( 25.93292131147529389, 0.2999999999999999889, -2.530733729460348691 ) ) ;
#1078 = ORIENTED_EDGE ( 'NONE', *, *, #357, .T. ) ;
#1079 = EDGE_LOOP ( 'NONE', ( #1261, #1748, #51, #1688 ) ) ;
#1080 = DIRECTION ( 'NONE',  ( -0.000000000000000000, -1.000000000000000000, -0.000000000000000000 ) ) ;
#1081 = DIRECTION ( 'NONE',  ( 0.000000000000000000, -1.000000000000000000, 0.000000000000000000 ) ) ;
#1082 = PLANE ( 'NONE',  #302 ) ;
#1083 = AXIS2_PLACEMENT_3D ( 'NONE', #455, #1029, #613 ) ;
#1084 = VERTEX_POINT ( 'NONE', #118 ) ;
#1085 = EDGE_CURVE ( 'NONE', #1698, #992, #1509, .T. ) ;
#1086 = CC_DESIGN_APPROVAL ( #1768, ( #848 ) ) ;
#1087 = PERSON_AND_ORGANIZATION ( #699, #139 ) ;
#1088 = DIRECTION ( 'NONE',  ( 0.000000000000000000, 0.000000000000000000, 1.000000000000000000 ) ) ;
#1089 = FACE_OUTER_BOUND ( 'NONE', #1315, .T. ) ;
#1090 = CARTESIAN_POINT ( 'NONE',  ( -25.93292131147529389, 0.000000000000000000, -0.5307337294603530209 ) ) ;
#1091 = ORIENTED_EDGE ( 'NONE', *, *, #1676, .F. ) ;
#1092 = ORIENTED_EDGE ( 'NONE', *, *, #3, .T. ) ;
#1093 = AXIS2_PLACEMENT_3D ( 'NONE', #1573, #1695, #68 ) ;
#1094 = FACE_OUTER_BOUND ( 'NONE', #1346, .T. ) ;
#1095 = VECTOR ( 'NONE', #370, 1000.000000000000114 ) ;
#1096 = CARTESIAN_POINT ( 'NONE',  ( 27.49999999999998934, 0.000000000000000000, -69.99999999999998579 ) ) ;
#1097 = VECTOR ( 'NONE', #626, 1000.000000000000000 ) ;
#1098 = LINE ( 'NONE', #562, #1747 ) ;
#1099 = VERTEX_POINT ( 'NONE', #835 ) ;
#1100 = CIRCLE ( 'NONE', #311, 2.000000000000000000 ) ;
#1101 = ORIENTED_EDGE ( 'NONE', *, *, #597, .T. ) ;
#1102 = CARTESIAN_POINT ( 'NONE',  ( 29.15946724785741750, 0.000000000000000000, -7.229803944891640022 ) ) ;
#1103 = DIRECTION ( 'NONE',  ( 0.000000000000000000, 0.000000000000000000, 1.000000000000000000 ) ) ;
#1104 = EDGE_CURVE ( 'NONE', #1709, #1013, #1253, .T. ) ;
#1105 = DIRECTION ( 'NONE',  ( 0.9238795325112865164, 0.000000000000000000, 0.3826834323650906144 ) ) ;
#1106 = VERTEX_POINT ( 'NONE', #258 ) ;
#1107 = AXIS2_PLACEMENT_3D ( 'NONE', #1524, #975, #686 ) ;
#1108 = EDGE_CURVE ( 'NONE', #452, #163, #1246, .T. ) ;
#1109 = CIRCLE ( 'NONE', #1206, 2.000000000000000000 ) ;
#1110 = AXIS2_PLACEMENT_3D ( 'NONE', #179, #1023, #29 ) ;
#1111 = PRODUCT_DEFINITION_FORMATION_WITH_SPECIFIED_SOURCE ( 'ANY', '', #1672, .NOT_KNOWN. ) ;
#1112 = CARTESIAN_POINT ( 'NONE',  ( 29.15946724785741750, 0.2999999999999999889, -7.229803944891640022 ) ) ;
#1113 = CARTESIAN_POINT ( 'NONE',  ( -34.99999999999999289, 0.000000000000000000, -79.99999999999997158 ) ) ;
#1114 = VERTEX_POINT ( 'NONE', #1643 ) ;
#1115 = VERTEX_POINT ( 'NONE', #1119 ) ;
#1116 = ORIENTED_EDGE ( 'NONE', *, *, #454, .T. ) ;
#1117 = EDGE_CURVE ( 'NONE', #382, #1273, #1425, .T. ) ;
#1118 = LINE ( 'NONE', #1671, #1208 ) ;
#1119 = CARTESIAN_POINT ( 'NONE',  ( 35.00000000000000000, 0.000000000000000000, -65.00000000000002842 ) ) ;
#1120 = EDGE_LOOP ( 'NONE', ( #1147, #275 ) ) ;
#1121 = EDGE_CURVE ( 'NONE', #1396, #5, #645, .T. ) ;
#1122 = ORIENTED_EDGE ( 'NONE', *, *, #1298, .T. ) ;
#1123 = AXIS2_PLACEMENT_3D ( 'NONE', #768, #1590, #476 ) ;
#1124 = ORIENTED_EDGE ( 'NONE', *, *, #1249, .T. ) ;
#1125 = CARTESIAN_POINT ( 'NONE',  ( -35.00000000000000000, 0.2999999999999999889, -65.00000000000002842 ) ) ;
#1126 = DIRECTION ( 'NONE',  ( -0.000000000000000000, 1.000000000000000000, -0.000000000000000000 ) ) ;
#1127 = ORIENTED_EDGE ( 'NONE', *, *, #1629, .T. ) ;
#1128 = EDGE_CURVE ( 'NONE', #844, #736, #462, .T. ) ;
#1129 = VERTEX_POINT ( 'NONE', #136 ) ;
#1130 = AXIS2_PLACEMENT_3D ( 'NONE', #530, #507, #1777 ) ;
#1131 = FACE_OUTER_BOUND ( 'NONE', #1383, .T. ) ;
#1132 = ORIENTED_EDGE ( 'NONE', *, *, #985, .T. ) ;
#1133 = FACE_OUTER_BOUND ( 'NONE', #1364, .T. ) ;
#1134 = ORIENTED_EDGE ( 'NONE', *, *, #517, .F. ) ;
#1135 = CARTESIAN_POINT ( 'NONE',  ( 27.49999999999998934, 0.000000000000000000, -69.99999999999998579 ) ) ;
#1136 = ORIENTED_EDGE ( 'NONE', *, *, #1186, .F. ) ;
#1137 = LINE ( 'NONE', #769, #501 ) ;
#1138 = CARTESIAN_POINT ( 'NONE',  ( 45.19661925270919767, 0.2999999999999999889, -51.17316567634908608 ) ) ;
#1139 = ORIENTED_EDGE ( 'NONE', *, *, #464, .F. ) ;
#1140 = PLANE ( 'NONE',  #1502 ) ;
#1141 = DIRECTION ( 'NONE',  ( 0.9238795325112879597, 0.000000000000000000, -0.3826834323650871172 ) ) ;
#1142 = ORIENTED_EDGE ( 'NONE', *, *, #391, .F. ) ;
#1143 = CARTESIAN_POINT ( 'NONE',  ( 15.64168576756671669, 0.000000000000000000, 3.500000000000001776 ) ) ;
#1144 = EDGE_LOOP ( 'NONE', ( #1394, #137 ) ) ;
#1145 = CARTESIAN_POINT ( 'NONE',  ( 7.499999999999989342, 0.000000000000000000, -71.99999999999998579 ) ) ;
#1146 = VERTEX_POINT ( 'NONE', #550 ) ;
#1147 = ORIENTED_EDGE ( 'NONE', *, *, #406, .F. ) ;
#1148 = DIRECTION ( 'NONE',  ( 0.000000000000000000, -1.000000000000000000, 0.000000000000000000 ) ) ;
#1149 = CARTESIAN_POINT ( 'NONE',  ( 7.499999999999989342, 0.000000000000000000, -69.99999999999998579 ) ) ;
#1150 = CARTESIAN_POINT ( 'NONE',  ( -35.00000000000000000, 0.2999999999999999889, -65.00000000000002842 ) ) ;
#1151 = EDGE_CURVE ( 'NONE', #1297, #198, #1098, .T. ) ;
#1152 = ADVANCED_FACE ( 'NONE', ( #404 ), #703, .F. ) ;
#1153 = CARTESIAN_POINT ( 'NONE',  ( 24.00000000000000000, 0.2999999999999999889, 9.000000000000007105 ) ) ;
#1154 = DIRECTION ( 'NONE',  ( 0.000000000000000000, 1.000000000000000000, 0.000000000000000000 ) ) ;
#1155 = AXIS2_PLACEMENT_3D ( 'NONE', #53, #634, #612 ) ;
#1156 = ORIENTED_EDGE ( 'NONE', *, *, #1374, .F. ) ;
#1157 = CARTESIAN_POINT ( 'NONE',  ( -23.10219042681884716, 0.2999999999999999889, 2.167504048002325767 ) ) ;
#1158 = ORIENTED_EDGE ( 'NONE', *, *, #510, .F. ) ;
#1159 = VERTEX_POINT ( 'NONE', #1673 ) ;
#1160 = ORIENTED_EDGE ( 'NONE', *, *, #564, .F. ) ;
#1161 = CARTESIAN_POINT ( 'NONE',  ( -31.35051488716333878, 0.2999999999999999889, -4.157457896300786437 ) ) ;
#1162 = EDGE_CURVE ( 'NONE', #698, #217, #266, .T. ) ;
#1163 = DIRECTION ( 'NONE',  ( -0.000000000000000000, 1.000000000000000000, -0.000000000000000000 ) ) ;
#1164 = DIRECTION ( 'NONE',  ( -0.000000000000000000, -1.000000000000000000, -0.000000000000000000 ) ) ;
#1165 = CARTESIAN_POINT ( 'NONE',  ( 35.95782392759633694, 0.2999999999999999889, -54.99999999999999289 ) ) ;
#1167 = VERTEX_POINT ( 'NONE', #1659 ) ;
#1166 = CARTESIAN_POINT ( 'NONE',  ( -22.33682356208866082, 0.000000000000000000, 4.015263113024904129 ) ) ;
#1168 = ORIENTED_EDGE ( 'NONE', *, *, #965, .F. ) ;
#1169 = VECTOR ( 'NONE', #45, 1000.000000000000000 ) ;
#1170 = CYLINDRICAL_SURFACE ( 'NONE', #1123, 0.9999999999999978906 ) ;
#1171 = EDGE_CURVE ( 'NONE', #452, #1433, #952, .T. ) ;
#1172 = CARTESIAN_POINT ( 'NONE',  ( -21.55058241160208610, 0.2999999999999999889, 5.913417161825445412 ) ) ;
#1173 = VECTOR ( 'NONE', #338, 1000.000000000000000 ) ;
#1174 = CARTESIAN_POINT ( 'NONE',  ( 25.93292131147529389, 0.2999999999999999889, -0.5307337294603530209 ) ) ;
#1175 = DIRECTION ( 'NONE',  ( 0.9238795325112866275, 0.000000000000000000, -0.3826834323650900593 ) ) ;
#1176 = CIRCLE ( 'NONE', #1033, 2.000000000000000000 ) ;
#1178 = ORIENTED_EDGE ( 'NONE', *, *, #559, .T. ) ;
#1177 = LINE ( 'NONE', #1586, #1173 ) ;
#1179 = VERTEX_POINT ( 'NONE', #1113 ) ;
#1180 = DIRECTION ( 'NONE',  ( 0.000000000000000000, 0.000000000000000000, 1.000000000000000000 ) ) ;
#1181 = EDGE_CURVE ( 'NONE', #746, #1179, #1666, .T. ) ;
#1182 = EDGE_LOOP ( 'NONE', ( #565, #1239 ) ) ;
#1183 = CARTESIAN_POINT ( 'NONE',  ( 2.000000000000000000, 0.2999999999999999889, 5.500000000000000000 ) ) ;
#1184 = DIRECTION ( 'NONE',  ( -0.000000000000000000, 1.000000000000000000, -0.000000000000000000 ) ) ;
#1185 = DIRECTION ( 'NONE',  ( -1.000000000000000000, 0.000000000000000000, 0.000000000000000000 ) ) ;
#1186 = EDGE_CURVE ( 'NONE', #1674, #1013, #125, .T. ) ;
#1187 = VECTOR ( 'NONE', #518, 1000.000000000000000 ) ;
#1188 = CARTESIAN_POINT ( 'NONE',  ( 26.82397179558513756, 0.000000000000000000, 1.544331966548041279 ) ) ;
#1189 = AXIS2_PLACEMENT_3D ( 'NONE', #1059, #1050, #1601 ) ;
#1191 = ORIENTED_EDGE ( 'NONE', *, *, #1200, .T. ) ;
#1190 = DIRECTION ( 'NONE',  ( 0.000000000000000000, -1.000000000000000000, 0.000000000000000000 ) ) ;
#1192 = AXIS2_PLACEMENT_3D ( 'NONE', #448, #998, #1687 ) ;
#1193 = EDGE_LOOP ( 'NONE', ( #180, #1789, #16, #1683 ) ) ;
#1194 = APPROVAL_STATUS ( 'not_yet_approved' ) ;
#1195 = FACE_OUTER_BOUND ( 'NONE', #1376, .T. ) ;
#1196 = DIRECTION ( 'NONE',  ( 1.000000000000000000, 0.000000000000000000, 0.000000000000000000 ) ) ;
#1197 = DIRECTION ( 'NONE',  ( -0.000000000000000000, -1.000000000000000000, -0.000000000000000000 ) ) ;
#1198 = EDGE_CURVE ( 'NONE', #754, #1780, #321, .T. ) ;
#1199 = DIRECTION ( 'NONE',  ( -0.000000000000000000, 1.000000000000000000, -0.000000000000000000 ) ) ;
#1200 = EDGE_CURVE ( 'NONE', #868, #1001, #395, .T. ) ;
#1201 = ORIENTED_EDGE ( 'NONE', *, *, #927, .F. ) ;
#1202 = AXIS2_PLACEMENT_3D ( 'NONE', #1408, #1689, #588 ) ;
#1203 = VERTEX_POINT ( 'NONE', #1090 ) ;
#1204 =( NAMED_UNIT ( * ) SI_UNIT ( $, .STERADIAN. ) SOLID_ANGLE_UNIT ( ) );
#1205 = DIRECTION ( 'NONE',  ( 0.000000000000000000, 0.000000000000000000, -1.000000000000000000 ) ) ;
#1206 = AXIS2_PLACEMENT_3D ( 'NONE', #605, #901, #170 ) ;
#1207 = CARTESIAN_POINT ( 'NONE',  ( -24.18458262711123652, 0.2999999999999999889, 4.780629977755078031 ) ) ;
#1208 = VECTOR ( 'NONE', #422, 999.9999999999998863 ) ;
#1209 = DIRECTION ( 'NONE',  ( -0.000000000000000000, 1.000000000000000000, -0.000000000000000000 ) ) ;
#1210 =( GEOMETRIC_REPRESENTATION_CONTEXT ( 3 ) GLOBAL_UNCERTAINTY_ASSIGNED_CONTEXT ( ( #1473 ) ) GLOBAL_UNIT_ASSIGNED_CONTEXT ( ( #1722, #1454, #1204 ) ) REPRESENTATION_CONTEXT ( 'NONE', 'WORKASPACE' ) );
#1211 = CARTESIAN_POINT ( 'NONE',  ( 35.00000000000000000, 0.2999999999999999889, -65.00000000000002842 ) ) ;
#1212 = ORIENTED_EDGE ( 'NONE', *, *, #1360, .T. ) ;
#1213 = ORIENTED_EDGE ( 'NONE', *, *, #1108, .T. ) ;
#1214 = CARTESIAN_POINT ( 'NONE',  ( 27.31170818283484536, 0.000000000000000000, -7.995170809621820140 ) ) ;
#1215 = LINE ( 'NONE', #360, #1583 ) ;
#1216 = CARTESIAN_POINT ( 'NONE',  ( -27.49999999999999289, 0.000000000000000000, -71.99999999999998579 ) ) ;
#1217 = CYLINDRICAL_SURFACE ( 'NONE', #446, 2.000000000000000000 ) ;
#1218 = CARTESIAN_POINT ( 'NONE',  ( 26.05860493085495833, 0.2999999999999999889, 3.392091031570613868 ) ) ;
#1219 = ADVANCED_FACE ( 'NONE', ( #11 ), #451, .F. ) ;
#1220 = ORIENTED_EDGE ( 'NONE', *, *, #1308, .T. ) ;
#1221 = ORIENTED_EDGE ( 'NONE', *, *, #1637, .F. ) ;
#1222 = DIRECTION ( 'NONE',  ( 0.000000000000000000, 1.000000000000000000, -0.000000000000000000 ) ) ;
#1223 = DIRECTION ( 'NONE',  ( -0.000000000000000000, 1.000000000000000000, -0.000000000000000000 ) ) ;
#1224 = VECTOR ( 'NONE', #1630, 1000.000000000000000 ) ;
#1225 = DIRECTION ( 'NONE',  ( 0.9238795325112865164, 0.000000000000000000, -0.3826834323650903369 ) ) ;
#1226 = EDGE_CURVE ( 'NONE', #1159, #1233, #552, .T. ) ;
#1227 = ORIENTED_EDGE ( 'NONE', *, *, #547, .T. ) ;
#1228 = DIRECTION ( 'NONE',  ( -0.000000000000000000, 1.000000000000000000, -0.000000000000000000 ) ) ;
#1229 = DIRECTION ( 'NONE',  ( 0.000000000000000000, 1.000000000000000000, -0.000000000000000000 ) ) ;
#1230 = CARTESIAN_POINT ( 'NONE',  ( -16.93118474904564152, 1.084202172485504434E-16, 9.000000000000007105 ) ) ;
#1231 = ORIENTED_EDGE ( 'NONE', *, *, #702, .T. ) ;
#1232 = EDGE_CURVE ( 'NONE', #1072, #28, #576, .T. ) ;
#1233 = VERTEX_POINT ( 'NONE', #1701 ) ;
#1234 = CARTESIAN_POINT ( 'NONE',  ( 24.00000000000000000, 0.2999999999999999889, -5.551115123125782702E-14 ) ) ;
#1235 = CARTESIAN_POINT ( 'NONE',  ( 35.95782392759633694, 0.000000000000000000, -65.00000000000000000 ) ) ;
#1236 = EDGE_CURVE ( 'NONE', #650, #772, #1803, .T. ) ;
#1237 = DIRECTION ( 'NONE',  ( 1.734723475976807094E-15, 0.000000000000000000, 1.000000000000000000 ) ) ;
#1238 = ORIENTED_EDGE ( 'NONE', *, *, #949, .F. ) ;
#1239 = ORIENTED_EDGE ( 'NONE', *, *, #91, .F. ) ;
#1240 = EDGE_CURVE ( 'NONE', #1681, #70, #1276, .T. ) ;
#1241 = CALENDAR_DATE ( 2020, 9, 10 ) ;
#1242 = CARTESIAN_POINT ( 'NONE',  ( -2.000000000000000000, 0.000000000000000000, 3.499999999999999556 ) ) ;
#1243 = VECTOR ( 'NONE', #657, 1000.000000000000000 ) ;
#1244 = CARTESIAN_POINT ( 'NONE',  ( 2.000000000000000000, 0.000000000000000000, 4.500000000000000000 ) ) ;
#1245 = CIRCLE ( 'NONE', #399, 10.00000000000000888 ) ;
#1246 = LINE ( 'NONE', #1392, #1656 ) ;
#1247 = EDGE_LOOP ( 'NONE', ( #1686, #1221, #20, #1678 ) ) ;
#1248 = ADVANCED_FACE ( 'NONE', ( #713 ), #295, .F. ) ;
#1249 = EDGE_CURVE ( 'NONE', #1084, #1720, #690, .T. ) ;
#1250 = DIRECTION ( 'NONE',  ( 1.734723475976805517E-15, 0.000000000000000000, -1.000000000000000000 ) ) ;
#1251 = DIRECTION ( 'NONE',  ( -0.000000000000000000, 1.000000000000000000, -0.000000000000000000 ) ) ;
#1252 = VERTEX_POINT ( 'NONE', #866 ) ;
#1253 = CIRCLE ( 'NONE', #1798, 2.000000000000000000 ) ;
#1254 = ORIENTED_EDGE ( 'NONE', *, *, #733, .F. ) ;
#1255 = CIRCLE ( 'NONE', #1110, 2.000000000000000000 ) ;
#1256 = VECTOR ( 'NONE', #608, 1000.000000000000114 ) ;
#1257 = CARTESIAN_POINT ( 'NONE',  ( 26.05860493085495833, 0.2999999999999999889, 3.392091031570613868 ) ) ;
#1258 = AXIS2_PLACEMENT_3D ( 'NONE', #1753, #1480, #655 ) ;
#1259 = DIRECTION ( 'NONE',  ( 0.9238795325112866275, 0.000000000000000000, -0.3826834323650900593 ) ) ;
#1260 = VERTEX_POINT ( 'NONE', #1420 ) ;
#1261 = ORIENTED_EDGE ( 'NONE', *, *, #73, .F. ) ;
#1262 = ORIENTED_EDGE ( 'NONE', *, *, #1622, .F. ) ;
#1263 = LINE ( 'NONE', #567, #649 ) ;
#1264 = EDGE_CURVE ( 'NONE', #1402, #6, #1288, .T. ) ;
#1265 = AXIS2_PLACEMENT_3D ( 'NONE', #752, #581, #1448 ) ;
#1266 = AXIS2_PLACEMENT_3D ( 'NONE', #792, #389, #1353 ) ;
#1267 = DIRECTION ( 'NONE',  ( -1.000000000000000000, -0.000000000000000000, -0.000000000000000000 ) ) ;
#1268 = EDGE_LOOP ( 'NONE', ( #421, #208 ) ) ;
#1269 = VECTOR ( 'NONE', #1185, 1000.000000000000000 ) ;
#1270 = ADVANCED_FACE ( 'NONE', ( #568 ), #988, .T. ) ;
#1271 = ORIENTED_EDGE ( 'NONE', *, *, #1676, .T. ) ;
#1272 = DIRECTION ( 'NONE',  ( 0.000000000000000000, 0.000000000000000000, 1.000000000000000000 ) ) ;
#1273 = VERTEX_POINT ( 'NONE', #324 ) ;
#1274 = LINE ( 'NONE', #17, #1429 ) ;
#1275 = ORIENTED_EDGE ( 'NONE', *, *, #1186, .T. ) ;
#1276 = LINE ( 'NONE', #1135, #23 ) ;
#1277 = ORIENTED_EDGE ( 'NONE', *, *, #47, .T. ) ;
#1278 = CARTESIAN_POINT ( 'NONE',  ( 35.00000000000000000, 0.2999999999999999889, -65.00000000000002842 ) ) ;
#1279 = VERTEX_POINT ( 'NONE', #1311 ) ;
#1280 = DIRECTION ( 'NONE',  ( -3.469446951953614189E-15, 0.000000000000000000, 1.000000000000000000 ) ) ;
#1281 = AXIS2_PLACEMENT_3D ( 'NONE', #1567, #1554, #307 ) ;
#1282 = FACE_OUTER_BOUND ( 'NONE', #1588, .T. ) ;
#1283 = VERTEX_POINT ( 'NONE', #758 ) ;
#1284 = CARTESIAN_POINT ( 'NONE',  ( 35.95782392759633694, 0.2999999999999999889, -65.00000000000000000 ) ) ;
#1285 = ORIENTED_EDGE ( 'NONE', *, *, #1308, .F. ) ;
#1286 = VECTOR ( 'NONE', #538, 1000.000000000000000 ) ;
#1287 = ADVANCED_FACE ( 'NONE', ( #1002 ), #1445, .F. ) ;
#1288 = LINE ( 'NONE', #1145, #1025 ) ;
#1289 = CARTESIAN_POINT ( 'NONE',  ( 7.499999999999989342, 0.000000000000000000, -71.99999999999998579 ) ) ;
#1290 = LINE ( 'NONE', #496, #1452 ) ;
#1291 = EDGE_CURVE ( 'NONE', #1279, #1073, #891, .T. ) ;
#1292 = CARTESIAN_POINT ( 'NONE',  ( 27.49999999999999289, 0.000000000000000000, -71.99999999999998579 ) ) ;
#1293 = CARTESIAN_POINT ( 'NONE',  ( 15.64168576756671669, 0.000000000000000000, 5.499999999999998224 ) ) ;
#1294 = CARTESIAN_POINT ( 'NONE',  ( -15.64168576756671669, 0.000000000000000000, 3.500000000000005329 ) ) ;
#1295 = AXIS2_PLACEMENT_3D ( 'NONE', #1436, #590, #1703 ) ;
#1296 = DIRECTION ( 'NONE',  ( 0.000000000000000000, -1.000000000000000000, 0.000000000000000000 ) ) ;
#1297 = VERTEX_POINT ( 'NONE', #1303 ) ;
#1298 = EDGE_CURVE ( 'NONE', #880, #1605, #172, .T. ) ;
#1299 = CARTESIAN_POINT ( 'NONE',  ( 7.499999999999989342, 0.000000000000000000, -69.99999999999998579 ) ) ;
#1300 = EDGE_LOOP ( 'NONE', ( #439, #533, #989, #1485 ) ) ;
#1301 = EDGE_LOOP ( 'NONE', ( #570, #798 ) ) ;
#1302 = FACE_BOUND ( 'NONE', #1144, .T. ) ;
#1303 = CARTESIAN_POINT ( 'NONE',  ( -27.49999999999998579, 0.000000000000000000, -69.99999999999998579 ) ) ;
#1304 = CARTESIAN_POINT ( 'NONE',  ( 35.95782392759633694, 0.000000000000000000, -54.99999999999999289 ) ) ;
#1305 = DIRECTION ( 'NONE',  ( -1.000000000000000000, 0.000000000000000000, -0.000000000000000000 ) ) ;
#1306 = CARTESIAN_POINT ( 'NONE',  ( -20.27207793864214835, 0.000000000000000000, 9.000000000000007105 ) ) ;
#1307 = VECTOR ( 'NONE', #1742, 1000.000000000000000 ) ;
#1308 = EDGE_CURVE ( 'NONE', #1421, #640, #1321, .T. ) ;
#1309 = VERTEX_POINT ( 'NONE', #1591 ) ;
#1310 = PLANE ( 'NONE',  #1155 ) ;
#1311 = CARTESIAN_POINT ( 'NONE',  ( 7.499999999999989342, 0.000000000000000000, -69.99999999999998579 ) ) ;
#1312 = CARTESIAN_POINT ( 'NONE',  ( 22.33682356208866082, 0.2999999999999999889, 4.015263113024904129 ) ) ;
#1313 = DIRECTION ( 'NONE',  ( 0.000000000000000000, 1.000000000000000000, -0.000000000000000000 ) ) ;
#1315 = EDGE_LOOP ( 'NONE', ( #906, #980, #953, #229, #428, #673, #485, #1419, #1533, #572, #1091, #33, #12, #1767, #385, #837, #502, #806, #84, #1277, #631, #1231, #748, #1227, #1804, #314, #766, #1212, #704 ) ) ;
#1314 = CARTESIAN_POINT ( 'NONE',  ( -30.58514802243315955, 0.2999999999999999889, -2.309698831278211184 ) ) ;
#1316 = ORIENTED_EDGE ( 'NONE', *, *, #1085, .T. ) ;
#1317 = PERSON_AND_ORGANIZATION ( #699, #139 ) ;
#1318 = AXIS2_PLACEMENT_3D ( 'NONE', #193, #882, #1331 ) ;
#1319 = ADVANCED_FACE ( 'NONE', ( #312 ), #1049, .F. ) ;
#1320 = CARTESIAN_POINT ( 'NONE',  ( -2.000000000000000000, 0.000000000000000000, 4.500000000000000000 ) ) ;
#1321 = LINE ( 'NONE', #185, #236 ) ;
#1322 = VECTOR ( 'NONE', #641, 1000.000000000000000 ) ;
#1323 = CARTESIAN_POINT ( 'NONE',  ( 27.90636399587753402, 0.2999999999999999889, 4.157457896300796207 ) ) ;
#1324 = DIRECTION ( 'NONE',  ( 0.000000000000000000, 0.000000000000000000, 1.000000000000000000 ) ) ;
#1325 = AXIS2_PLACEMENT_3D ( 'NONE', #240, #668, #1498 ) ;
#1327 = VERTEX_POINT ( 'NONE', #1714 ) ;
#1326 = DIRECTION ( 'NONE',  ( 0.3826834323650895042, 0.000000000000000000, 0.9238795325112869605 ) ) ;
#1328 = VERTEX_POINT ( 'NONE', #909 ) ;
#1329 = CARTESIAN_POINT ( 'NONE',  ( 7.499999999999989342, 0.000000000000000000, -71.99999999999998579 ) ) ;
#1330 = EDGE_CURVE ( 'NONE', #566, #960, #65, .T. ) ;
#1331 = DIRECTION ( 'NONE',  ( 0.000000000000000000, 0.000000000000000000, -1.000000000000000000 ) ) ;
#1332 = EDGE_CURVE ( 'NONE', #1099, #1159, #1519, .T. ) ;
#1333 = DIRECTION ( 'NONE',  ( 0.000000000000000000, 0.000000000000000000, 1.000000000000000000 ) ) ;
#1334 = AXIS2_PLACEMENT_3D ( 'NONE', #1547, #616, #1560 ) ;
#1335 = CARTESIAN_POINT ( 'NONE',  ( 22.33682356208865372, 0.2999999999999999889, 4.015263113024903241 ) ) ;
#1336 = CIRCLE ( 'NONE', #1189, 2.000000000000000000 ) ;
#1337 = ORIENTED_EDGE ( 'NONE', *, *, #922, .T. ) ;
#1338 = AXIS2_PLACEMENT_3D ( 'NONE', #1304, #67, #731 ) ;
#1339 = ORIENTED_EDGE ( 'NONE', *, *, #1104, .T. ) ;
#1340 = DATE_AND_TIME ( #201, #845 ) ;
#1341 = AXIS2_PLACEMENT_3D ( 'NONE', #49, #175, #1738 ) ;
#1342 = CARTESIAN_POINT ( 'NONE',  ( -15.64168576756671669, 0.2999999999999999889, 4.500000000000003553 ) ) ;
#1343 = FACE_OUTER_BOUND ( 'NONE', #603, .T. ) ;
#1344 = CARTESIAN_POINT ( 'NONE',  ( -7.499999999999985789, 0.000000000000000000, -71.99999999999998579 ) ) ;
#1345 = CARTESIAN_POINT ( 'NONE',  ( -25.93292131147529389, 0.000000000000000000, -1.530733729460350911 ) ) ;
#1346 = EDGE_LOOP ( 'NONE', ( #126, #474, #1160, #1053 ) ) ;
#1347 = EDGE_LOOP ( 'NONE', ( #1092, #42, #260, #1369 ) ) ;
#1348 = PERSON_AND_ORGANIZATION_ROLE ( 'creator' ) ;
#1349 = CARTESIAN_POINT ( 'NONE',  ( -28.73738895741058386, 0.000000000000000000, -3.075065696008392635 ) ) ;
#1350 = AXIS2_PLACEMENT_3D ( 'NONE', #35, #1691, #1600 ) ;
#1351 = DIRECTION ( 'NONE',  ( -0.000000000000000000, -1.000000000000000000, -0.000000000000000000 ) ) ;
#1352 = EDGE_CURVE ( 'NONE', #1780, #754, #1604, .T. ) ;
#1353 = DIRECTION ( 'NONE',  ( 0.000000000000000000, 0.000000000000000000, -1.000000000000000000 ) ) ;
#1354 = AXIS2_PLACEMENT_3D ( 'NONE', #894, #1459, #1326 ) ;
#1355 = DIRECTION ( 'NONE',  ( 1.000000000000000000, 0.000000000000000000, -0.000000000000000000 ) ) ;
#1356 = ORIENTED_EDGE ( 'NONE', *, *, #927, .T. ) ;
#1357 = ORIENTED_EDGE ( 'NONE', *, *, #1796, .T. ) ;
#1358 = DATE_TIME_ROLE ( 'creation_date' ) ;
#1359 = CYLINDRICAL_SURFACE ( 'NONE', #1639, 10.00000000000000888 ) ;
#1360 = EDGE_CURVE ( 'NONE', #1233, #405, #1438, .T. ) ;
#1361 = DIRECTION ( 'NONE',  ( 0.000000000000000000, -0.000000000000000000, 1.000000000000000000 ) ) ;
#1362 = FACE_OUTER_BOUND ( 'NONE', #1463, .T. ) ;
#1363 = LINE ( 'NONE', #1746, #1646 ) ;
#1364 = EDGE_LOOP ( 'NONE', ( #580, #1156, #598, #1795 ) ) ;
#1365 = ADVANCED_FACE ( 'NONE', ( #1724 ), #1423, .F. ) ;
#1366 = CARTESIAN_POINT ( 'NONE',  ( 7.499999999999989342, 0.000000000000000000, -71.99999999999998579 ) ) ;
#1367 = CARTESIAN_POINT ( 'NONE',  ( -25.93292131147529389, 0.2999999999999999889, -1.530733729460350911 ) ) ;
#1368 = CARTESIAN_POINT ( 'NONE',  ( -35.95782392759633694, 0.2999999999999999889, -65.00000000000002842 ) ) ;
#1369 = ORIENTED_EDGE ( 'NONE', *, *, #1240, .T. ) ;
#1370 = ORIENTED_EDGE ( 'NONE', *, *, #1249, .F. ) ;
#1371 = CC_DESIGN_PERSON_AND_ORGANIZATION_ASSIGNMENT ( #359, #767, ( #1672 ) ) ;
#1372 = PLANE ( 'NONE',  #390 ) ;
#1373 = CARTESIAN_POINT ( 'NONE',  ( 34.99999999999999289, 0.2999999999999999889, -79.99999999999997158 ) ) ;
#1374 = EDGE_CURVE ( 'NONE', #1690, #640, #1137, .T. ) ;
#1375 = DIRECTION ( 'NONE',  ( -0.9238795325112866275, 0.000000000000000000, -0.3826834323650900593 ) ) ;
#1376 = EDGE_LOOP ( 'NONE', ( #1275, #695, #1409, #856 ) ) ;
#1377 = AXIS2_PLACEMENT_3D ( 'NONE', #1014, #438, #167 ) ;
#1378 = VERTEX_POINT ( 'NONE', #477 ) ;
#1379 = EDGE_CURVE ( 'NONE', #1644, #1711, #342, .T. ) ;
#1380 = DIRECTION ( 'NONE',  ( 0.3826834323650906144, 0.000000000000000000, -0.9238795325112865164 ) ) ;
#1381 = CYLINDRICAL_SURFACE ( 'NONE', #617, 0.9999999999999983347 ) ;
#1382 = CARTESIAN_POINT ( 'NONE',  ( -29.15946724785741750, 0.2999999999999999889, -7.229803944891641798 ) ) ;
#1383 = EDGE_LOOP ( 'NONE', ( #513, #431, #281, #832 ) ) ;
#1384 = CLOSED_SHELL ( 'NONE', ( #938, #218, #1219, #1365, #1682, #1477, #491, #1761, #511, #134, #541, #795, #1248, #535, #327, #261, #1020, #1051, #383, #1427, #1287, #145, #1060, #1504, #1152, #356, #584, #475, #1664, #1515, #1556, #199, #1400, #1495, #412, #545, #912, #1319, #814, #374, #1684, #777, #276, #1668, #1041, #644, #1451, #670, #724, #1270, #679 ) ) ;
#1385 = EDGE_CURVE ( 'NONE', #405, #812, #1109, .T. ) ;
#1386 = CYLINDRICAL_SURFACE ( 'NONE', #794, 2.000000000000000000 ) ;
#1387 = DIRECTION ( 'NONE',  ( -0.000000000000000000, -1.000000000000000000, -0.000000000000000000 ) ) ;
#1388 = ORIENTED_EDGE ( 'NONE', *, *, #922, .F. ) ;
#1389 = VECTOR ( 'NONE', #1732, 1000.000000000000000 ) ;
#1390 = EDGE_LOOP ( 'NONE', ( #1271, #447, #888, #1694 ) ) ;
#1391 = LINE ( 'NONE', #1125, #964 ) ;
#1392 = CARTESIAN_POINT ( 'NONE',  ( 23.10219042681884716, 0.2999999999999999889, 2.167504048002325767 ) ) ;
#1393 = ORIENTED_EDGE ( 'NONE', *, *, #190, .T. ) ;
#1394 = ORIENTED_EDGE ( 'NONE', *, *, #1065, .T. ) ;
#1395 = AXIS2_PLACEMENT_3D ( 'NONE', #926, #1481, #1634 ) ;
#1396 = VERTEX_POINT ( 'NONE', #203 ) ;
#1397 = CARTESIAN_POINT ( 'NONE',  ( -16.93118474904564152, 0.000000000000000000, 4.000000000000007994 ) ) ;
#1398 = VECTOR ( 'NONE', #537, 1000.000000000000000 ) ;
#1399 = DIRECTION ( 'NONE',  ( 0.3826834323650870617, -0.000000000000000000, -0.9238795325112878487 ) ) ;
#1400 = ADVANCED_FACE ( 'NONE', ( #1734 ), #489, .F. ) ;
#1401 = EDGE_LOOP ( 'NONE', ( #983, #219, #540, #556 ) ) ;
#1402 = VERTEX_POINT ( 'NONE', #1292 ) ;
#1403 = CARTESIAN_POINT ( 'NONE',  ( -15.64168576756671669, 0.000000000000000000, 4.500000000000003553 ) ) ;
#1404 = EDGE_LOOP ( 'NONE', ( #120, #1134, #1487, #1549 ) ) ;
#1405 = DIRECTION ( 'NONE',  ( 0.000000000000000000, 0.000000000000000000, -1.000000000000000000 ) ) ;
#1406 = AXIS2_PLACEMENT_3D ( 'NONE', #187, #1032, #607 ) ;
#1407 = VECTOR ( 'NONE', #352, 1000.000000000000227 ) ;
#1408 = CARTESIAN_POINT ( 'NONE',  ( -24.18458262711123652, 0.000000000000000000, 4.780629977755078031 ) ) ;
#1409 = ORIENTED_EDGE ( 'NONE', *, *, #127, .F. ) ;
#1410 = VECTOR ( 'NONE', #1592, 1000.000000000000000 ) ;
#1411 = DIRECTION ( 'NONE',  ( 1.000000000000000000, -0.000000000000000000, -0.000000000000000000 ) ) ;
#1412 = ORIENTED_EDGE ( 'NONE', *, *, #965, .T. ) ;
#1413 = DIRECTION ( 'NONE',  ( -0.000000000000000000, -1.000000000000000000, -0.000000000000000000 ) ) ;
#1414 = CIRCLE ( 'NONE', #1341, 2.000000000000000000 ) ;
#1415 = PLANE ( 'NONE',  #241 ) ;
#1416 = EDGE_LOOP ( 'NONE', ( #546, #267, #306, #285 ) ) ;
#1417 = APPROVAL ( #1655, 'UNSPECIFIED' ) ;
#1418 = CARTESIAN_POINT ( 'NONE',  ( 15.64168576756671669, 0.2999999999999999889, 3.500000000000001776 ) ) ;
#1419 = ORIENTED_EDGE ( 'NONE', *, *, #1645, .F. ) ;
#1420 = CARTESIAN_POINT ( 'NONE',  ( -45.19661925270921188, 0.000000000000000000, -51.17316567634908608 ) ) ;
#1421 = VERTEX_POINT ( 'NONE', #1582 ) ;
#1422 = DIRECTION ( 'NONE',  ( 0.000000000000000000, 1.000000000000000000, -0.000000000000000000 ) ) ;
#1423 = CYLINDRICAL_SURFACE ( 'NONE', #263, 0.9999999999999983347 ) ;
#1424 = CARTESIAN_POINT ( 'NONE',  ( 34.99999999999999289, 0.2999999999999999889, -79.99999999999997158 ) ) ;
#1425 = CIRCLE ( 'NONE', #498, 1.000000000000000000 ) ;
#1426 = EDGE_LOOP ( 'NONE', ( #1555, #921, #1285, #191 ) ) ;
#1427 = ADVANCED_FACE ( 'NONE', ( #334, #816, #1089, #1491, #394, #1499, #802, #104, #361 ), #643, .F. ) ;
#1428 = LINE ( 'NONE', #734, #1042 ) ;
#1429 = VECTOR ( 'NONE', #827, 999.9999999999998863 ) ;
#1430 = CARTESIAN_POINT ( 'NONE',  ( -27.49999999999999289, 0.2999999999999999889, -71.99999999999998579 ) ) ;
#1431 = ORIENTED_EDGE ( 'NONE', *, *, #1128, .T. ) ;
#1432 = CARTESIAN_POINT ( 'NONE',  ( -24.18458262711123652, 0.2999999999999999889, 2.780629977755078031 ) ) ;
#1433 = VERTEX_POINT ( 'NONE', #669 ) ;
#1434 = EDGE_CURVE ( 'NONE', #119, #1072, #409, .T. ) ;
#1435 = AXIS2_PLACEMENT_3D ( 'NONE', #1244, #1685, #459 ) ;
#1436 = CARTESIAN_POINT ( 'NONE',  ( 16.93118474904564508, 0.2999999999999999889, 4.000000000000007994 ) ) ;
#1437 = LINE ( 'NONE', #34, #747 ) ;
#1438 = LINE ( 'NONE', #750, #575 ) ;
#1439 = LINE ( 'NONE', #594, #544 ) ;
#1440 = DIRECTION ( 'NONE',  ( 0.000000000000000000, 0.000000000000000000, -1.000000000000000000 ) ) ;
#1441 = PLANE ( 'NONE',  #1354 ) ;
#1442 = ORIENTED_EDGE ( 'NONE', *, *, #945, .F. ) ;
#1443 = ORIENTED_EDGE ( 'NONE', *, *, #1332, .F. ) ;
#1444 = FACE_BOUND ( 'NONE', #1751, .T. ) ;
#1445 = PLANE ( 'NONE',  #1749 ) ;
#1446 = CARTESIAN_POINT ( 'NONE',  ( -29.50275582214076309, 0.000000000000000000, -4.922824761030966556 ) ) ;
#1447 = CC_DESIGN_DATE_AND_TIME_ASSIGNMENT ( #808, #1640, ( #210 ) ) ;
#1448 = DIRECTION ( 'NONE',  ( 0.000000000000000000, 0.000000000000000000, 1.000000000000000000 ) ) ;
#1450 = EDGE_LOOP ( 'NONE', ( #339, #1529, #1037, #95 ) ) ;
#1449 = CARTESIAN_POINT ( 'NONE',  ( 30.58514802243315955, 0.000000000000000000, -2.309698831278211184 ) ) ;
#1451 = ADVANCED_FACE ( 'NONE', ( #524 ), #664, .F. ) ;
#1452 = VECTOR ( 'NONE', #1148, 1000.000000000000000 ) ;
#1453 = ORIENTED_EDGE ( 'NONE', *, *, #994, .T. ) ;
#1454 =( NAMED_UNIT ( * ) PLANE_ANGLE_UNIT ( ) SI_UNIT ( $, .RADIAN. ) );
#1455 = CARTESIAN_POINT ( 'NONE',  ( 15.64168576756671669, 0.000000000000000000, 5.499999999999998224 ) ) ;
#1456 = DIRECTION ( 'NONE',  ( -0.000000000000000000, 0.000000000000000000, -1.000000000000000000 ) ) ;
#1457 = CARTESIAN_POINT ( 'NONE',  ( -2.000000000000000000, 0.2999999999999999889, 5.500000000000000000 ) ) ;
#1458 = CARTESIAN_POINT ( 'NONE',  ( 28.73738895741058386, 0.000000000000000000, -3.075065696008392635 ) ) ;
#1460 = ORIENTED_EDGE ( 'NONE', *, *, #717, .F. ) ;
#1459 = DIRECTION ( 'NONE',  ( -0.9238795325112869605, 0.000000000000000000, 0.3826834323650895042 ) ) ;
#1461 = EDGE_CURVE ( 'NONE', #1073, #70, #111, .T. ) ;
#1462 = EDGE_LOOP ( 'NONE', ( #589, #1730, #896, #178 ) ) ;
#1463 = EDGE_LOOP ( 'NONE', ( #764, #1262, #1139, #831 ) ) ;
#1464 = LINE ( 'NONE', #1599, #519 ) ;
#1465 = DIRECTION ( 'NONE',  ( -0.000000000000000000, 1.000000000000000000, -0.000000000000000000 ) ) ;
#1466 = CARTESIAN_POINT ( 'NONE',  ( 28.39410038312723827, 0.000000000000000000, -5.382044879869066989 ) ) ;
#1467 = FACE_OUTER_BOUND ( 'NONE', #1010, .T. ) ;
#1468 = ORIENTED_EDGE ( 'NONE', *, *, #344, .F. ) ;
#1469 = EDGE_LOOP ( 'NONE', ( #1478, #1653, #1782, #551 ) ) ;
#1470 = CARTESIAN_POINT ( 'NONE',  ( -25.93292131147529389, 0.000000000000000000, -0.5307337294603530209 ) ) ;
#1471 = LINE ( 'NONE', #1068, #473 ) ;
#1472 = CARTESIAN_POINT ( 'NONE',  ( -7.499999999999985789, 0.2999999999999999889, -71.99999999999998579 ) ) ;
#1473 = UNCERTAINTY_MEASURE_WITH_UNIT (LENGTH_MEASURE( 1.000000000000000082E-05 ), #1722, 'distance_accuracy_value', 'NONE');
#1474 = DIRECTION ( 'NONE',  ( -1.000000000000000000, 0.000000000000000000, 0.000000000000000000 ) ) ;
#1475 = CARTESIAN_POINT ( 'NONE',  ( -25.93292131147529389, 0.000000000000000000, -2.530733729460348691 ) ) ;
#1476 = ORIENTED_EDGE ( 'NONE', *, *, #1330, .F. ) ;
#1477 = ADVANCED_FACE ( 'NONE', ( #1508 ), #1743, .F. ) ;
#1478 = ORIENTED_EDGE ( 'NONE', *, *, #1501, .F. ) ;
#1479 = DIRECTION ( 'NONE',  ( -0.000000000000000000, 1.000000000000000000, -0.000000000000000000 ) ) ;
#1480 = DIRECTION ( 'NONE',  ( -0.000000000000000000, 1.000000000000000000, -0.000000000000000000 ) ) ;
#1481 = DIRECTION ( 'NONE',  ( -1.000000000000000000, 0.000000000000000000, 1.734723475976805517E-15 ) ) ;
#1482 = DIRECTION ( 'NONE',  ( -0.000000000000000000, 1.000000000000000000, -0.000000000000000000 ) ) ;
#1483 = CARTESIAN_POINT ( 'NONE',  ( -35.95782392759633694, 0.2999999999999999889, -65.00000000000002842 ) ) ;
#1484 = EDGE_CURVE ( 'NONE', #1115, #1711, #1069, .T. ) ;
#1485 = ORIENTED_EDGE ( 'NONE', *, *, #994, .F. ) ;
#1486 = VECTOR ( 'NONE', #424, 1000.000000000000000 ) ;
#1487 = ORIENTED_EDGE ( 'NONE', *, *, #1264, .F. ) ;
#1488 = PERSON_AND_ORGANIZATION ( #699, #139 ) ;
#1489 = CYLINDRICAL_SURFACE ( 'NONE', #1325, 5.000000000000000000 ) ;
#1490 = VECTOR ( 'NONE', #497, 1000.000000000000000 ) ;
#1491 = FACE_BOUND ( 'NONE', #1046, .T. ) ;
#1492 = VECTOR ( 'NONE', #304, 1000.000000000000114 ) ;
#1493 = LINE ( 'NONE', #1230, #1243 ) ;
#1494 = DIRECTION ( 'NONE',  ( 1.734723475976805517E-15, -0.000000000000000000, -1.000000000000000000 ) ) ;
#1495 = ADVANCED_FACE ( 'NONE', ( #87 ), #1642, .T. ) ;
#1496 = VERTEX_POINT ( 'NONE', #1058 ) ;
#1497 = AXIS2_PLACEMENT_3D ( 'NONE', #96, #1763, #368 ) ;
#1498 = DIRECTION ( 'NONE',  ( 0.000000000000000000, 0.000000000000000000, 1.000000000000000000 ) ) ;
#1499 = FACE_BOUND ( 'NONE', #1268, .T. ) ;
#1500 = LINE ( 'NONE', #811, #1790 ) ;
#1501 = EDGE_CURVE ( 'NONE', #358, #1252, #950, .T. ) ;
#1502 = AXIS2_PLACEMENT_3D ( 'NONE', #1153, #1707, #1305 ) ;
#1503 = ORIENTED_EDGE ( 'NONE', *, *, #897, .F. ) ;
#1504 = ADVANCED_FACE ( 'NONE', ( #780 ), #257, .F. ) ;
#1505 = VECTOR ( 'NONE', #902, 1000.000000000000000 ) ;
#1506 = COORDINATED_UNIVERSAL_TIME_OFFSET ( 1, 0, .AHEAD. ) ;
#1507 = DIRECTION ( 'NONE',  ( 0.000000000000000000, 0.000000000000000000, 1.000000000000000000 ) ) ;
#1508 = FACE_OUTER_BOUND ( 'NONE', #1638, .T. ) ;
#1509 = LINE ( 'NONE', #1517, #1572 ) ;
#1510 = EDGE_LOOP ( 'NONE', ( #629, #610 ) ) ;
#1511 = ORIENTED_EDGE ( 'NONE', *, *, #789, .F. ) ;
#1512 = EDGE_CURVE ( 'NONE', #425, #1167, #242, .T. ) ;
#1513 = VECTOR ( 'NONE', #822, 1000.000000000000000 ) ;
#1514 = DIRECTION ( 'NONE',  ( -0.000000000000000000, 1.000000000000000000, -0.000000000000000000 ) ) ;
#1515 = ADVANCED_FACE ( 'NONE', ( #1343 ), #1764, .F. ) ;
#1516 = LINE ( 'NONE', #330, #1663 ) ;
#1517 = CARTESIAN_POINT ( 'NONE',  ( 31.35051488716333878, 0.000000000000000000, -4.157457896300786437 ) ) ;
#1518 = EDGE_LOOP ( 'NONE', ( #259, #1015, #433, #878 ) ) ;
#1519 = CIRCLE ( 'NONE', #1083, 2.000000000000000000 ) ;
#1520 = CIRCLE ( 'NONE', #290, 1.000000000000000000 ) ;
#1521 = DATE_AND_TIME ( #522, #842 ) ;
#1522 = DIRECTION ( 'NONE',  ( 0.000000000000000000, -1.000000000000000000, 0.000000000000000000 ) ) ;
#1523 = LINE ( 'NONE', #273, #1286 ) ;
#1524 = CARTESIAN_POINT ( 'NONE',  ( -29.15946724785741750, 0.000000000000000000, -7.229803944891641798 ) ) ;
#1525 = ORIENTED_EDGE ( 'NONE', *, *, #181, .T. ) ;
#1526 = EDGE_CURVE ( 'NONE', #6, #1279, #810, .T. ) ;
#1527 = CARTESIAN_POINT ( 'NONE',  ( 7.499999999999989342, 0.2999999999999999889, -71.99999999999998579 ) ) ;
#1528 = DIRECTION ( 'NONE',  ( 0.000000000000000000, 1.000000000000000000, 0.000000000000000000 ) ) ;
#1529 = ORIENTED_EDGE ( 'NONE', *, *, #243, .F. ) ;
#1530 = AXIS2_PLACEMENT_3D ( 'NONE', #1329, #881, #310 ) ;
#1531 = ORIENTED_EDGE ( 'NONE', *, *, #1773, .F. ) ;
#1532 = EDGE_CURVE ( 'NONE', #738, #1327, #936, .T. ) ;
#1533 = ORIENTED_EDGE ( 'NONE', *, *, #292, .F. ) ;
#1534 = DIRECTION ( 'NONE',  ( 0.000000000000000000, 0.000000000000000000, 1.000000000000000000 ) ) ;
#1535 = DIRECTION ( 'NONE',  ( 0.000000000000000000, 1.000000000000000000, 0.000000000000000000 ) ) ;
#1536 = ORIENTED_EDGE ( 'NONE', *, *, #1512, .T. ) ;
#1537 = ORIENTED_EDGE ( 'NONE', *, *, #677, .F. ) ;
#1538 = EDGE_CURVE ( 'NONE', #639, #1297, #656, .T. ) ;
#1539 = APPROVAL_PERSON_ORGANIZATION ( #1317, #398, #62 ) ;
#1540 = VERTEX_POINT ( 'NONE', #1627 ) ;
#1541 = PLANE ( 'NONE',  #1718 ) ;
#1542 = VECTOR ( 'NONE', #1228, 1000.000000000000000 ) ;
#1543 = CARTESIAN_POINT ( 'NONE',  ( 26.82397179558513756, 0.2999999999999999889, 1.544331966548041279 ) ) ;
#1544 = ORIENTED_EDGE ( 'NONE', *, *, #859, .T. ) ;
#1545 = CARTESIAN_POINT ( 'NONE',  ( 35.95782392759633694, 0.2999999999999999889, -65.00000000000002842 ) ) ;
#1546 = ORIENTED_EDGE ( 'NONE', *, *, #114, .F. ) ;
#1547 = CARTESIAN_POINT ( 'NONE',  ( -25.93292131147529389, 0.000000000000000000, -1.530733729460350911 ) ) ;
#1548 = CARTESIAN_POINT ( 'NONE',  ( -15.64168576756671669, 0.2999999999999999889, 4.500000000000003553 ) ) ;
#1549 = ORIENTED_EDGE ( 'NONE', *, *, #184, .T. ) ;
#1550 = DIRECTION ( 'NONE',  ( -0.000000000000000000, 1.000000000000000000, -0.000000000000000000 ) ) ;
#1551 = ORIENTED_EDGE ( 'NONE', *, *, #611, .F. ) ;
#1552 = CIRCLE ( 'NONE', #705, 1.000000000000000000 ) ;
#1553 = AXIS2_PLACEMENT_3D ( 'NONE', #944, #225, #782 ) ;
#1554 = DIRECTION ( 'NONE',  ( 0.000000000000000000, 1.000000000000000000, 0.000000000000000000 ) ) ;
#1555 = ORIENTED_EDGE ( 'NONE', *, *, #662, .T. ) ;
#1556 = ADVANCED_FACE ( 'NONE', ( #123 ), #720, .F. ) ;
#1557 = DIRECTION ( 'NONE',  ( -1.000000000000000000, 0.000000000000000000, 0.000000000000000000 ) ) ;
#1558 = DIRECTION ( 'NONE',  ( -0.000000000000000000, -1.000000000000000000, -0.000000000000000000 ) ) ;
#1559 = ORIENTED_EDGE ( 'NONE', *, *, #1692, .F. ) ;
#1560 = DIRECTION ( 'NONE',  ( 0.000000000000000000, 0.000000000000000000, 1.000000000000000000 ) ) ;
#1561 = EDGE_CURVE ( 'NONE', #1001, #1309, #432, .T. ) ;
#1562 = DIRECTION ( 'NONE',  ( -0.000000000000000000, 1.000000000000000000, -0.000000000000000000 ) ) ;
#1563 = ORIENTED_EDGE ( 'NONE', *, *, #91, .T. ) ;
#1564 = LINE ( 'NONE', #1299, #468 ) ;
#1565 = ORIENTED_EDGE ( 'NONE', *, *, #1598, .T. ) ;
#1566 = EDGE_CURVE ( 'NONE', #100, #1328, #503, .T. ) ;
#1567 = CARTESIAN_POINT ( 'NONE',  ( -26.82397179558513756, 0.2999999999999999889, 1.544331966548041279 ) ) ;
#1568 = ORIENTED_EDGE ( 'NONE', *, *, #1151, .F. ) ;
#1569 = DIRECTION ( 'NONE',  ( 1.000000000000000000, -0.000000000000000000, -0.000000000000000000 ) ) ;
#1570 = DIRECTION ( 'NONE',  ( -0.000000000000000000, 1.000000000000000000, -0.000000000000000000 ) ) ;
#1571 = DIRECTION ( 'NONE',  ( 0.000000000000000000, 0.000000000000000000, 1.000000000000000000 ) ) ;
#1572 = VECTOR ( 'NONE', #1375, 1000.000000000000227 ) ;
#1573 = CARTESIAN_POINT ( 'NONE',  ( -25.93292131147529389, 0.000000000000000000, -1.530733729460350911 ) ) ;
#1574 = AXIS2_PLACEMENT_3D ( 'NONE', #1705, #214, #1017 ) ;
#1575 = VECTOR ( 'NONE', #692, 1000.000000000000000 ) ;
#1576 = LINE ( 'NONE', #1658, #1030 ) ;
#1577 = CARTESIAN_POINT ( 'NONE',  ( 21.55058241160207189, 0.2999999999999999889, 5.913417161825446300 ) ) ;
#1578 = VERTEX_POINT ( 'NONE', #1235 ) ;
#1579 = VECTOR ( 'NONE', #58, 1000.000000000000114 ) ;
#1580 = ORIENTED_EDGE ( 'NONE', *, *, #1728, .F. ) ;
#1581 = DIRECTION ( 'NONE',  ( 1.000000000000000000, -0.000000000000000000, 4.625929269271502677E-16 ) ) ;
#1582 = CARTESIAN_POINT ( 'NONE',  ( 28.67173086060771325, 0.2999999999999999889, 2.309698831278220510 ) ) ;
#1583 = VECTOR ( 'NONE', #256, 1000.000000000000114 ) ;
#1584 = CARTESIAN_POINT ( 'NONE',  ( -15.64168576756671669, 0.000000000000000000, 4.500000000000003553 ) ) ;
#1585 = CARTESIAN_POINT ( 'NONE',  ( -28.67173086060771325, 0.2999999999999999889, 2.309698831278220510 ) ) ;
#1587 = ORIENTED_EDGE ( 'NONE', *, *, #348, .T. ) ;
#1586 = CARTESIAN_POINT ( 'NONE',  ( 2.000000000000000000, 0.000000000000000000, 3.499999999999999556 ) ) ;
#1588 = EDGE_LOOP ( 'NONE', ( #143, #420, #577, #365 ) ) ;
#1589 = CARTESIAN_POINT ( 'NONE',  ( -26.05860493085495833, 0.2999999999999999889, 3.392091031570613868 ) ) ;
#1590 = DIRECTION ( 'NONE',  ( -0.000000000000000000, 1.000000000000000000, -0.000000000000000000 ) ) ;
#1591 = CARTESIAN_POINT ( 'NONE',  ( -45.19661925270921188, 0.2999999999999999889, -51.17316567634908608 ) ) ;
#1592 = DIRECTION ( 'NONE',  ( -0.000000000000000000, -1.000000000000000000, -0.000000000000000000 ) ) ;
#1593 = EDGE_CURVE ( 'NONE', #1252, #198, #177, .T. ) ;
#1594 = LINE ( 'NONE', #315, #253 ) ;
#1596 = EDGE_LOOP ( 'NONE', ( #1316, #366, #1442, #1660 ) ) ;
#1595 = LINE ( 'NONE', #346, #176 ) ;
#1597 = ORIENTED_EDGE ( 'NONE', *, *, #1566, .T. ) ;
#1598 = EDGE_CURVE ( 'NONE', #864, #255, #1754, .T. ) ;
#1599 = CARTESIAN_POINT ( 'NONE',  ( -7.499999999999985789, 0.000000000000000000, -69.99999999999998579 ) ) ;
#1600 = DIRECTION ( 'NONE',  ( 0.9238795325112866275, 0.000000000000000000, 0.3826834323650900593 ) ) ;
#1601 = DIRECTION ( 'NONE',  ( 0.000000000000000000, 0.000000000000000000, 1.000000000000000000 ) ) ;
#1602 = CARTESIAN_POINT ( 'NONE',  ( 27.49999999999999289, 0.000000000000000000, -71.99999999999998579 ) ) ;
#1603 = ORIENTED_EDGE ( 'NONE', *, *, #1128, .F. ) ;
#1604 = CIRCLE ( 'NONE', #1574, 0.9999999999999978906 ) ;
#1605 = VERTEX_POINT ( 'NONE', #434 ) ;
#1606 = CARTESIAN_POINT ( 'NONE',  ( -7.499999999999985789, 0.000000000000000000, -71.99999999999998579 ) ) ;
#1607 = DIRECTION ( 'NONE',  ( 0.000000000000000000, 0.000000000000000000, -1.000000000000000000 ) ) ;
#1608 = CC_DESIGN_SECURITY_CLASSIFICATION ( #210, ( #1111 ) ) ;
#1609 = LINE ( 'NONE', #910, #223 ) ;
#1610 = DIRECTION ( 'NONE',  ( -0.000000000000000000, 1.000000000000000000, -0.000000000000000000 ) ) ;
#1611 = EDGE_CURVE ( 'NONE', #721, #28, #470, .T. ) ;
#1612 = EDGE_CURVE ( 'NONE', #198, #442, #709, .T. ) ;
#1613 = ORIENTED_EDGE ( 'NONE', *, *, #190, .F. ) ;
#1614 = ORIENTED_EDGE ( 'NONE', *, *, #1264, .T. ) ;
#1615 = PERSON_AND_ORGANIZATION_ROLE ( 'classification_officer' ) ;
#1616 = CARTESIAN_POINT ( 'NONE',  ( 24.94994949184141575, 0.2999999999999999889, 2.932870912732506330 ) ) ;
#1617 = CARTESIAN_POINT ( 'NONE',  ( 7.499999999999989342, 0.2999999999999999889, -69.99999999999998579 ) ) ;
#1618 = DIRECTION ( 'NONE',  ( 0.000000000000000000, 1.000000000000000000, 0.000000000000000000 ) ) ;
#1619 = EDGE_CURVE ( 'NONE', #698, #1496, #1516, .T. ) ;
#1620 = DIRECTION ( 'NONE',  ( 0.000000000000000000, -1.000000000000000000, 0.000000000000000000 ) ) ;
#1621 = ORIENTED_EDGE ( 'NONE', *, *, #889, .T. ) ;
#1622 = EDGE_CURVE ( 'NONE', #785, #1674, #1651, .T. ) ;
#1623 = AXIS2_PLACEMENT_3D ( 'NONE', #1320, #1422, #323 ) ;
#1624 = ORIENTED_EDGE ( 'NONE', *, *, #1236, .T. ) ;
#1625 = APPLICATION_PROTOCOL_DEFINITION ( 'international standard', 'config_control_design', 1994, #1012 ) ;
#1626 = LINE ( 'NONE', #1771, #1398 ) ;
#1627 = CARTESIAN_POINT ( 'NONE',  ( 45.19661925270919767, 0.2999999999999999889, -51.17316567634908608 ) ) ;
#1628 = PLANE ( 'NONE',  #484 ) ;
#1629 = EDGE_CURVE ( 'NONE', #1328, #100, #1520, .T. ) ;
#1630 = DIRECTION ( 'NONE',  ( -0.000000000000000000, 1.000000000000000000, -0.000000000000000000 ) ) ;
#1631 = ORIENTED_EDGE ( 'NONE', *, *, #132, .T. ) ;
#1632 = VERTEX_POINT ( 'NONE', #402 ) ;
#1633 = FACE_OUTER_BOUND ( 'NONE', #1654, .T. ) ;
#1634 = DIRECTION ( 'NONE',  ( 1.734723475976805517E-15, 0.000000000000000000, 1.000000000000000000 ) ) ;
#1635 = DIRECTION ( 'NONE',  ( -0.3826834323650895042, 0.000000000000000000, -0.9238795325112869605 ) ) ;
#1636 = VECTOR ( 'NONE', #924, 1000.000000000000000 ) ;
#1637 = EDGE_CURVE ( 'NONE', #939, #358, #1576, .T. ) ;
#1638 = EDGE_LOOP ( 'NONE', ( #1254, #930, #482, #71 ) ) ;
#1639 = AXIS2_PLACEMENT_3D ( 'NONE', #1074, #1080, #548 ) ;
#1640 = DATE_TIME_ROLE ( 'classification_date' ) ;
#1641 = FACE_OUTER_BOUND ( 'NONE', #1300, .T. ) ;
#1642 = CYLINDRICAL_SURFACE ( 'NONE', #467, 5.000000000000000000 ) ;
#1643 = CARTESIAN_POINT ( 'NONE',  ( 7.499999999999989342, 0.2999999999999999889, -71.99999999999998579 ) ) ;
#1644 = VERTEX_POINT ( 'NONE', #1373 ) ;
#1645 = EDGE_CURVE ( 'NONE', #1179, #1632, #265, .T. ) ;
#1646 = VECTOR ( 'NONE', #364, 999.9999999999998863 ) ;
#1647 = ORIENTED_EDGE ( 'NONE', *, *, #1352, .F. ) ;
#1648 = AXIS2_PLACEMENT_3D ( 'NONE', #232, #1618, #1333 ) ;
#1649 = VECTOR ( 'NONE', #1706, 1000.000000000000000 ) ;
#1650 = DIRECTION ( 'NONE',  ( 0.000000000000000000, 1.000000000000000000, 0.000000000000000000 ) ) ;
#1651 = LINE ( 'NONE', #27, #730 ) ;
#1652 = CARTESIAN_POINT ( 'NONE',  ( 27.31170818283484536, 0.000000000000000000, -7.995170809621823693 ) ) ;
#1653 = ORIENTED_EDGE ( 'NONE', *, *, #13, .F. ) ;
#1654 = EDGE_LOOP ( 'NONE', ( #8, #92, #1460, #400 ) ) ;
#1655 = APPROVAL_STATUS ( 'not_yet_approved' ) ;
#1656 = VECTOR ( 'NONE', #1105, 999.9999999999998863 ) ;
#1657 = CARTESIAN_POINT ( 'NONE',  ( 30.58514802243315955, 0.2999999999999999889, -2.309698831278211184 ) ) ;
#1658 = CARTESIAN_POINT ( 'NONE',  ( -7.499999999999985789, 0.000000000000000000, -71.99999999999998579 ) ) ;
#1659 = CARTESIAN_POINT ( 'NONE',  ( 16.93118474904564508, 0.2999999999999999889, 9.000000000000007105 ) ) ;
#1660 = ORIENTED_EDGE ( 'NONE', *, *, #865, .T. ) ;
#1661 = VECTOR ( 'NONE', #1223, 1000.000000000000000 ) ;
#1662 = VECTOR ( 'NONE', #712, 1000.000000000000000 ) ;
#1663 = VECTOR ( 'NONE', #301, 1000.000000000000000 ) ;
#1664 = ADVANCED_FACE ( 'NONE', ( #828 ), #1415, .F. ) ;
#1665 = DIRECTION ( 'NONE',  ( 0.000000000000000000, 0.000000000000000000, 1.000000000000000000 ) ) ;
#1666 = LINE ( 'NONE', #414, #1486 ) ;
#1667 = EDGE_LOOP ( 'NONE', ( #308, #1647, #504, #1565 ) ) ;
#1668 = ADVANCED_FACE ( 'NONE', ( #1282 ), #1696, .F. ) ;
#1669 = VERTEX_POINT ( 'NONE', #875 ) ;
#1670 = ORIENTED_EDGE ( 'NONE', *, *, #124, .T. ) ;
#1671 = CARTESIAN_POINT ( 'NONE',  ( -27.90636399587753402, 0.000000000000000000, 4.157457896300796207 ) ) ;
#1672 = PRODUCT ( 'top_B_fabric', 'top_B_fabric', '', ( #211 ) ) ;
#1673 = CARTESIAN_POINT ( 'NONE',  ( -24.18458262711123652, 0.000000000000000000, 2.780629977755078031 ) ) ;
#1674 = VERTEX_POINT ( 'NONE', #1708 ) ;
#1675 = AXIS2_PLACEMENT_3D ( 'NONE', #1483, #381, #1355 ) ;
#1676 = EDGE_CURVE ( 'NONE', #1578, #1115, #1523, .T. ) ;
#1677 = EDGE_LOOP ( 'NONE', ( #43, #1476, #14, #493 ) ) ;
#1678 = ORIENTED_EDGE ( 'NONE', *, *, #243, .T. ) ;
#1679 = DIRECTION ( 'NONE',  ( -0.000000000000000000, -1.000000000000000000, -0.000000000000000000 ) ) ;
#1680 = DIRECTION ( 'NONE',  ( 0.000000000000000000, 0.000000000000000000, 1.000000000000000000 ) ) ;
#1681 = VERTEX_POINT ( 'NONE', #1096 ) ;
#1682 = ADVANCED_FACE ( 'NONE', ( #821 ), #1381, .F. ) ;
#1683 = ORIENTED_EDGE ( 'NONE', *, *, #1330, .T. ) ;
#1684 = ADVANCED_FACE ( 'NONE', ( #1131 ), #1441, .T. ) ;
#1685 = DIRECTION ( 'NONE',  ( 0.000000000000000000, 1.000000000000000000, 0.000000000000000000 ) ) ;
#1686 = ORIENTED_EDGE ( 'NONE', *, *, #13, .T. ) ;
#1687 = DIRECTION ( 'NONE',  ( 0.000000000000000000, 0.000000000000000000, -1.000000000000000000 ) ) ;
#1688 = ORIENTED_EDGE ( 'NONE', *, *, #1171, .F. ) ;
#1689 = DIRECTION ( 'NONE',  ( 0.000000000000000000, 1.000000000000000000, 0.000000000000000000 ) ) ;
#1690 = VERTEX_POINT ( 'NONE', #1449 ) ;
#1691 = DIRECTION ( 'NONE',  ( -0.3826834323650900593, 0.000000000000000000, 0.9238795325112866275 ) ) ;
#1692 = EDGE_CURVE ( 'NONE', #639, #1252, #1729, .T. ) ;
#1693 = LINE ( 'NONE', #1278, #1410 ) ;
#1694 = ORIENTED_EDGE ( 'NONE', *, *, #526, .T. ) ;
#1695 = DIRECTION ( 'NONE',  ( -0.000000000000000000, -1.000000000000000000, -0.000000000000000000 ) ) ;
#1696 = CYLINDRICAL_SURFACE ( 'NONE', #940, 2.000000000000000888 ) ;
#1697 = EDGE_CURVE ( 'NONE', #277, #1496, #1035, .T. ) ;
#1698 = VERTEX_POINT ( 'NONE', #618 ) ;
#1699 = LINE ( 'NONE', #319, #1791 ) ;
#1700 = ORIENTED_EDGE ( 'NONE', *, *, #406, .T. ) ;
#1701 = CARTESIAN_POINT ( 'NONE',  ( -24.94994949184141575, 0.000000000000000000, 2.932870912732506330 ) ) ;
#1702 = ORIENTED_EDGE ( 'NONE', *, *, #805, .T. ) ;
#1703 = DIRECTION ( 'NONE',  ( 0.000000000000000000, 0.000000000000000000, 1.000000000000000000 ) ) ;
#1704 = CARTESIAN_POINT ( 'NONE',  ( -35.00000000000000000, 0.2999999999999999889, -65.00000000000002842 ) ) ;
#1705 = CARTESIAN_POINT ( 'NONE',  ( 25.93292131147529389, 0.000000000000000000, -1.530733729460350911 ) ) ;
#1706 = DIRECTION ( 'NONE',  ( -4.625929269271502677E-16, -0.000000000000000000, 1.000000000000000000 ) ) ;
#1707 = DIRECTION ( 'NONE',  ( 0.000000000000000000, 0.000000000000000000, -1.000000000000000000 ) ) ;
#1708 = CARTESIAN_POINT ( 'NONE',  ( -29.50275582214076309, 0.2999999999999999889, -4.922824761030966556 ) ) ;
#1709 = VERTEX_POINT ( 'NONE', #886 ) ;
#1710 = DIRECTION ( 'NONE',  ( 0.000000000000000000, 0.000000000000000000, -1.000000000000000000 ) ) ;
#1711 = VERTEX_POINT ( 'NONE', #471 ) ;
#1712 = ORIENTED_EDGE ( 'NONE', *, *, #977, .T. ) ;
#1713 = PLANE ( 'NONE',  #1530 ) ;
#1714 = CARTESIAN_POINT ( 'NONE',  ( -25.93292131147529389, 0.2999999999999999889, -0.5307337294603530209 ) ) ;
#1715 = CYLINDRICAL_SURFACE ( 'NONE', #858, 0.9999999999999978906 ) ;
#1716 = CARTESIAN_POINT ( 'NONE',  ( -7.499999999999985789, 0.2999999999999999889, -71.99999999999998579 ) ) ;
#1717 = AXIS2_PLACEMENT_3D ( 'NONE', #790, #943, #76 ) ;
#1718 = AXIS2_PLACEMENT_3D ( 'NONE', #701, #294, #1250 ) ;
#1720 = VERTEX_POINT ( 'NONE', #763 ) ;
#1719 = CARTESIAN_POINT ( 'NONE',  ( 25.93292131147529389, 0.000000000000000000, -0.5307337294603530209 ) ) ;
#1721 = ORIENTED_EDGE ( 'NONE', *, *, #1526, .F. ) ;
#1722 =( LENGTH_UNIT ( ) NAMED_UNIT ( * ) SI_UNIT ( .MILLI., .METRE. ) );
#1723 = CARTESIAN_POINT ( 'NONE',  ( -35.95782392759633694, 0.000000000000000000, -65.00000000000002842 ) ) ;
#1724 = FACE_OUTER_BOUND ( 'NONE', #861, .T. ) ;
#1725 = CIRCLE ( 'NONE', #765, 2.000000000000000000 ) ;
#1726 = PLANE ( 'NONE',  #397 ) ;
#1727 = CARTESIAN_POINT ( 'NONE',  ( 35.00000000000000000, 0.2999999999999999889, -65.00000000000002842 ) ) ;
#1728 = EDGE_CURVE ( 'NONE', #100, #1273, #1177, .T. ) ;
#1730 = ORIENTED_EDGE ( 'NONE', *, *, #593, .T. ) ;
#1729 = LINE ( 'NONE', #1044, #557 ) ;
#1731 = EDGE_LOOP ( 'NONE', ( #407, #1158 ) ) ;
#1732 = DIRECTION ( 'NONE',  ( 0.000000000000000000, 1.000000000000000000, 0.000000000000000000 ) ) ;
#1733 = VECTOR ( 'NONE', #718, 1000.000000000000000 ) ;
#1734 = FACE_OUTER_BOUND ( 'NONE', #847, .T. ) ;
#1735 = AXIS2_PLACEMENT_3D ( 'NONE', #251, #918, #88 ) ;
#1736 = DIRECTION ( 'NONE',  ( -0.3826834323650895042, 0.000000000000000000, 0.9238795325112869605 ) ) ;
#1737 = CIRCLE ( 'NONE', #1338, 10.00000000000000888 ) ;
#1738 = DIRECTION ( 'NONE',  ( 0.000000000000000000, 0.000000000000000000, 1.000000000000000000 ) ) ;
#1739 = EDGE_LOOP ( 'NONE', ( #667, #849, #318, #684 ) ) ;
#1740 = ORIENTED_EDGE ( 'NONE', *, *, #1360, .F. ) ;
#1741 = PERSON_AND_ORGANIZATION_ROLE ( 'creator' ) ;
#1742 = DIRECTION ( 'NONE',  ( -1.000000000000000000, -0.000000000000000000, -0.000000000000000000 ) ) ;
#1743 = CYLINDRICAL_SURFACE ( 'NONE', #1130, 1.000000000000000000 ) ;
#1744 = CYLINDRICAL_SURFACE ( 'NONE', #1266, 10.00000000000000888 ) ;
#1745 = CC_DESIGN_PERSON_AND_ORGANIZATION_ASSIGNMENT ( #505, #1741, ( #1111 ) ) ;
#1746 = CARTESIAN_POINT ( 'NONE',  ( 23.10219042681884716, 0.000000000000000000, 2.167504048002325767 ) ) ;
#1747 = VECTOR ( 'NONE', #1251, 1000.000000000000000 ) ;
#1748 = ORIENTED_EDGE ( 'NONE', *, *, #889, .F. ) ;
#1749 = AXIS2_PLACEMENT_3D ( 'NONE', #54, #1456, #1557 ) ;
#1750 = VECTOR ( 'NONE', #957, 1000.000000000000000 ) ;
#1751 = EDGE_LOOP ( 'NONE', ( #52, #976 ) ) ;
#1752 = EDGE_CURVE ( 'NONE', #650, #1720, #1595, .T. ) ;
#1753 = CARTESIAN_POINT ( 'NONE',  ( 2.000000000000000000, 0.000000000000000000, 4.500000000000000000 ) ) ;
#1754 = CIRCLE ( 'NONE', #990, 0.9999999999999978906 ) ;
#1755 = CARTESIAN_POINT ( 'NONE',  ( -35.95782392759633694, 0.000000000000000000, -54.99999999999999289 ) ) ;
#1756 = APPROVAL_PERSON_ORGANIZATION ( #1087, #1417, #121 ) ;
#1757 = LINE ( 'NONE', #112, #151 ) ;
#1758 = CARTESIAN_POINT ( 'NONE',  ( -7.499999999999985789, 0.000000000000000000, -69.99999999999998579 ) ) ;
#1759 = ORIENTED_EDGE ( 'NONE', *, *, #1532, .F. ) ;
#1760 = AXIS2_PLACEMENT_3D ( 'NONE', #469, #444, #1324 ) ;
#1761 = ADVANCED_FACE ( 'NONE', ( #904 ), #50, .F. ) ;
#1762 = ORIENTED_EDGE ( 'NONE', *, *, #1637, .T. ) ;
#1763 = DIRECTION ( 'NONE',  ( 0.000000000000000000, -0.000000000000000000, 1.000000000000000000 ) ) ;
#1764 = CYLINDRICAL_SURFACE ( 'NONE', #1717, 1.000000000000000000 ) ;
#1765 = CARTESIAN_POINT ( 'NONE',  ( -28.73738895741058386, 0.2999999999999999889, -3.075065696008392635 ) ) ;
#1766 = LINE ( 'NONE', #509, #48 ) ;
#1767 = ORIENTED_EDGE ( 'NONE', *, *, #564, .T. ) ;
#1768 = APPROVAL ( #72, 'UNSPECIFIED' ) ;
#1769 = AXIS2_PLACEMENT_3D ( 'NONE', #341, #1038, #741 ) ;
#1770 = VERTEX_POINT ( 'NONE', #1314 ) ;
#1771 = CARTESIAN_POINT ( 'NONE',  ( 35.95782392759633694, 0.2999999999999999889, -65.00000000000000000 ) ) ;
#1772 = DIRECTION ( 'NONE',  ( 0.000000000000000000, 0.000000000000000000, 1.000000000000000000 ) ) ;
#1773 = EDGE_CURVE ( 'NONE', #1106, #1099, #188, .T. ) ;
#1774 = CARTESIAN_POINT ( 'NONE',  ( -16.93118474904564152, 0.2999999999999999889, 9.000000000000007105 ) ) ;
#1775 = ORIENTED_EDGE ( 'NONE', *, *, #109, .F. ) ;
#1776 = FACE_OUTER_BOUND ( 'NONE', #1739, .T. ) ;
#1777 = DIRECTION ( 'NONE',  ( 0.000000000000000000, 0.000000000000000000, 1.000000000000000000 ) ) ;
#1778 = DIRECTION ( 'NONE',  ( 0.000000000000000000, 0.000000000000000000, 1.000000000000000000 ) ) ;
#1779 = EDGE_CURVE ( 'NONE', #566, #1099, #745, .T. ) ;
#1780 = VERTEX_POINT ( 'NONE', #1719 ) ;
#1781 = VECTOR ( 'NONE', #549, 1000.000000000000000 ) ;
#1782 = ORIENTED_EDGE ( 'NONE', *, *, #1612, .F. ) ;
#1783 = SHAPE_DEFINITION_REPRESENTATION ( #450, #1064 ) ;
#1784 = CARTESIAN_POINT ( 'NONE',  ( 29.15946724785741750, 0.2999999999999999889, -7.229803944891640022 ) ) ;
#1785 = DIRECTION ( 'NONE',  ( 0.000000000000000000, 0.000000000000000000, 1.000000000000000000 ) ) ;
#1786 = CARTESIAN_POINT ( 'NONE',  ( 7.499999999999992895, 0.2999999999999999889, -69.99999999999998579 ) ) ;
#1787 = VERTEX_POINT ( 'NONE', #367 ) ;
#1788 = AXIS2_PLACEMENT_3D ( 'NONE', #804, #1610, #771 ) ;
#1789 = ORIENTED_EDGE ( 'NONE', *, *, #1773, .T. ) ;
#1790 = VECTOR ( 'NONE', #1635, 999.9999999999998863 ) ;
#1791 = VECTOR ( 'NONE', #1550, 1000.000000000000000 ) ;
#1792 = CARTESIAN_POINT ( 'NONE',  ( 23.10219042681884716, 0.2999999999999999889, 2.167504048002325767 ) ) ;
#1793 = CARTESIAN_POINT ( 'NONE',  ( -2.000000000000000000, 0.000000000000000000, 4.500000000000000000 ) ) ;
#1794 = DIRECTION ( 'NONE',  ( 0.000000000000000000, 1.000000000000000000, 0.000000000000000000 ) ) ;
#1795 = ORIENTED_EDGE ( 'NONE', *, *, #865, .F. ) ;
#1796 = EDGE_CURVE ( 'NONE', #1720, #405, #898, .T. ) ;
#1797 = EDGE_CURVE ( 'NONE', #131, #1063, #915, .T. ) ;
#1798 = AXIS2_PLACEMENT_3D ( 'NONE', #1382, #1387, #1237 ) ;
#1799 = CARTESIAN_POINT ( 'NONE',  ( -27.31170818283484536, 0.2999999999999999889, -7.995170809621823693 ) ) ;
#1800 = EDGE_CURVE ( 'NONE', #1203, #1327, #907, .T. ) ;
#1801 = CARTESIAN_POINT ( 'NONE',  ( 7.499999999999989342, 0.000000000000000000, -71.99999999999998579 ) ) ;
#1802 = ORIENTED_EDGE ( 'NONE', *, *, #270, .T. ) ;
#1803 = CIRCLE ( 'NONE', #1377, 2.000000000000000000 ) ;
#1804 = ORIENTED_EDGE ( 'NONE', *, *, #1779, .T. ) ;
ENDSEC;
END-ISO-10303-21;
