# Supplementary material for: A Vision-Based Sensing Approach for a Spherical Soft Robotic Arm
Source: Front Robot AI. 2021 Feb 26;8:630935. doi: 10.3389/frobt.2021.630935 (PMC7953419; doi:10.3389/frobt.2021.630935)
Supplement: Supplementary file 1 [file datasheet1.zip › supplementaryFiles/Mechanics/Fabrics/top_seam_outer.STEP]

ISO-10303-21;
HEADER;
FILE_DESCRIPTION (( 'STEP AP203' ),
    '1' );
FILE_NAME ('top_seam_outer.STEP',
    '2020-10-09T13:59:32',
    ( '' ),
    ( '' ),
    'SwSTEP 2.0',
    'SolidWorks 2019',
    '' );
FILE_SCHEMA (( 'CONFIG_CONTROL_DESIGN' ));
ENDSEC;

DATA;
#1 = AXIS2_PLACEMENT_3D ( 'NONE', #1945, #841, #1164 ) ;
#2 = CARTESIAN_POINT ( 'NONE',  ( -7.499999999999981348, 0.000000000000000000, -70.00000000000002842 ) ) ;
#3 = DIRECTION ( 'NONE',  ( 0.3826834323650905589, -0.000000000000000000, 0.9238795325112864054 ) ) ;
#4 = VECTOR ( 'NONE', #1075, 1000.000000000000000 ) ;
#5 = DIRECTION ( 'NONE',  ( -0.000000000000000000, -1.000000000000000000, -0.000000000000000000 ) ) ;
#6 = ORIENTED_EDGE ( 'NONE', *, *, #1328, .T. ) ;
#7 = CARTESIAN_POINT ( 'NONE',  ( 15.24714580894152860, 0.000000000000000000, 8.673617379884035472E-16 ) ) ;
#8 = AXIS2_PLACEMENT_3D ( 'NONE', #824, #1193, #1169 ) ;
#9 = CC_DESIGN_PERSON_AND_ORGANIZATION_ASSIGNMENT ( #1080, #2009, ( #547 ) ) ;
#10 = AXIS2_PLACEMENT_3D ( 'NONE', #803, #767, #788 ) ;
#11 = DIRECTION ( 'NONE',  ( 0.9238795325112861834, 0.000000000000000000, -0.3826834323650911140 ) ) ;
#12 = CIRCLE ( 'NONE', #469, 0.9999999999999978906 ) ;
#13 = CARTESIAN_POINT ( 'NONE',  ( 15.24714580894152860, -9.900000000000000355, 8.673617379884035472E-16 ) ) ;
#14 = SHAPE_DEFINITION_REPRESENTATION ( #1957, #1992 ) ;
#15 = EDGE_CURVE ( 'NONE', #1701, #299, #925, .T. ) ;
#16 = DIRECTION ( 'NONE',  ( 0.000000000000000000, 1.000000000000000000, 0.000000000000000000 ) ) ;
#17 = ORIENTED_EDGE ( 'NONE', *, *, #1052, .T. ) ;
#18 = CARTESIAN_POINT ( 'NONE',  ( -7.499999999999980460, 0.1000000000000000056, -72.00000000000004263 ) ) ;
#19 = CARTESIAN_POINT ( 'NONE',  ( 27.49999999999998579, 0.000000000000000000, -72.00000000000004263 ) ) ;
#20 = CARTESIAN_POINT ( 'NONE',  ( 24.18458262711124007, 0.1000000000000000056, 4.780629977755073590 ) ) ;
#21 = LINE ( 'NONE', #679, #1942 ) ;
#22 = DIRECTION ( 'NONE',  ( -1.734723475976807094E-15, 0.000000000000000000, 1.000000000000000000 ) ) ;
#23 = VERTEX_POINT ( 'NONE', #198 ) ;
#24 = VERTEX_POINT ( 'NONE', #29 ) ;
#25 = DIRECTION ( 'NONE',  ( 0.000000000000000000, 1.000000000000000000, -0.000000000000000000 ) ) ;
#26 = APPROVAL_PERSON_ORGANIZATION ( #307, #1717, #1854 ) ;
#27 = VERTEX_POINT ( 'NONE', #1944 ) ;
#28 = LINE ( 'NONE', #187, #1686 ) ;
#29 = CARTESIAN_POINT ( 'NONE',  ( 25.93292131147529744, 0.000000000000000000, -0.5307337294603616806 ) ) ;
#30 = DIRECTION ( 'NONE',  ( -0.000000000000000000, 1.000000000000000000, -0.000000000000000000 ) ) ;
#31 = EDGE_CURVE ( 'NONE', #361, #579, #371, .T. ) ;
#32 = DIRECTION ( 'NONE',  ( 0.000000000000000000, 0.000000000000000000, 1.000000000000000000 ) ) ;
#33 = ORIENTED_EDGE ( 'NONE', *, *, #1819, .T. ) ;
#34 = FACE_OUTER_BOUND ( 'NONE', #1688, .T. ) ;
#35 = ORIENTED_EDGE ( 'NONE', *, *, #349, .F. ) ;
#36 = CIRCLE ( 'NONE', #693, 0.9999999999999978906 ) ;
#37 = ADVANCED_FACE ( 'NONE', ( #994 ), #1322, .F. ) ;
#38 = CIRCLE ( 'NONE', #1417, 1.000000000000000000 ) ;
#39 = PLANE ( 'NONE',  #1986 ) ;
#40 = EDGE_LOOP ( 'NONE', ( #1045, #1242, #1843, #67 ) ) ;
#41 = VECTOR ( 'NONE', #1978, 1000.000000000000000 ) ;
#42 = AXIS2_PLACEMENT_3D ( 'NONE', #1641, #2005, #1184 ) ;
#43 = ORIENTED_EDGE ( 'NONE', *, *, #1959, .T. ) ;
#44 = EDGE_LOOP ( 'NONE', ( #355, #2033, #1358, #990 ) ) ;
#45 = CARTESIAN_POINT ( 'NONE',  ( 7.499999999999984013, 0.000000000000000000, -72.00000000000004263 ) ) ;
#46 = FACE_OUTER_BOUND ( 'NONE', #627, .T. ) ;
#47 = ORIENTED_EDGE ( 'NONE', *, *, #843, .F. ) ;
#48 = EDGE_CURVE ( 'NONE', #707, #71, #1304, .T. ) ;
#49 = CARTESIAN_POINT ( 'NONE',  ( 2.000000000000000444, 0.000000000000000000, 4.500000000000000000 ) ) ;
#50 = AXIS2_PLACEMENT_3D ( 'NONE', #599, #885, #1026 ) ;
#51 = CYLINDRICAL_SURFACE ( 'NONE', #296, 5.000000000000000888 ) ;
#52 = EDGE_CURVE ( 'NONE', #277, #1855, #790, .T. ) ;
#53 = DIRECTION ( 'NONE',  ( 0.000000000000000000, 1.000000000000000000, 0.000000000000000000 ) ) ;
#54 = PLANE ( 'NONE',  #1519 ) ;
#55 = LINE ( 'NONE', #706, #497 ) ;
#56 = ORIENTED_EDGE ( 'NONE', *, *, #1175, .T. ) ;
#57 = CARTESIAN_POINT ( 'NONE',  ( 26.82397179558514821, 0.1000000000000000056, 1.544331966548038615 ) ) ;
#58 = EDGE_LOOP ( 'NONE', ( #280, #711, #1562, #588 ) ) ;
#59 = EDGE_CURVE ( 'NONE', #1876, #361, #499, .T. ) ;
#60 = CARTESIAN_POINT ( 'NONE',  ( 35.95782392759632273, 0.1000000000000000056, -60.00000000000002842 ) ) ;
#61 = EDGE_CURVE ( 'NONE', #701, #1550, #834, .T. ) ;
#62 = LINE ( 'NONE', #89, #1759 ) ;
#63 = CYLINDRICAL_SURFACE ( 'NONE', #1655, 1.000000000000000000 ) ;
#64 = VECTOR ( 'NONE', #1136, 1000.000000000000000 ) ;
#65 = LOCAL_TIME ( 15, 59, 32.00000000000000000, #1059 ) ;
#66 = LINE ( 'NONE', #1987, #1587 ) ;
#67 = ORIENTED_EDGE ( 'NONE', *, *, #1995, .T. ) ;
#68 = CARTESIAN_POINT ( 'NONE',  ( 7.499999999999985789, 0.1000000000000000056, -70.00000000000002842 ) ) ;
#69 = LINE ( 'NONE', #1818, #1400 ) ;
#70 = CARTESIAN_POINT ( 'NONE',  ( -34.99999999999999289, 0.000000000000000000, -80.00000000000002842 ) ) ;
#71 = VERTEX_POINT ( 'NONE', #1102 ) ;
#72 = CIRCLE ( 'NONE', #493, 10.00000000000000888 ) ;
#73 = ORIENTED_EDGE ( 'NONE', *, *, #966, .T. ) ;
#74 = CARTESIAN_POINT ( 'NONE',  ( -7.499999999999980460, 0.1000000000000000056, -72.00000000000004263 ) ) ;
#75 = CARTESIAN_POINT ( 'NONE',  ( -28.39410038312723827, 0.000000000000000000, -5.382044879869081200 ) ) ;
#76 = VECTOR ( 'NONE', #196, 1000.000000000000000 ) ;
#77 = DIRECTION ( 'NONE',  ( -0.9238795325112866275, 0.000000000000000000, 0.3826834323650901148 ) ) ;
#78 = VERTEX_POINT ( 'NONE', #799 ) ;
#79 = EDGE_CURVE ( 'NONE', #1240, #110, #1425, .T. ) ;
#80 = DIRECTION ( 'NONE',  ( -1.000000000000000000, 0.000000000000000000, 4.625929269271485914E-16 ) ) ;
#81 = VERTEX_POINT ( 'NONE', #1363 ) ;
#82 = EDGE_CURVE ( 'NONE', #1997, #364, #1343, .T. ) ;
#83 = ORIENTED_EDGE ( 'NONE', *, *, #1348, .T. ) ;
#84 = DIRECTION ( 'NONE',  ( -1.734723475976807094E-15, 0.000000000000000000, 1.000000000000000000 ) ) ;
#85 = ORIENTED_EDGE ( 'NONE', *, *, #476, .T. ) ;
#86 = CARTESIAN_POINT ( 'NONE',  ( -29.15946724785742106, 0.000000000000000000, -7.229803944891652456 ) ) ;
#87 = ORIENTED_EDGE ( 'NONE', *, *, #509, .T. ) ;
#88 = VECTOR ( 'NONE', #1834, 1000.000000000000000 ) ;
#89 = CARTESIAN_POINT ( 'NONE',  ( 24.00000000000000000, 0.000000000000000000, 0.000000000000000000 ) ) ;
#90 = CARTESIAN_POINT ( 'NONE',  ( -25.93292131147529744, 0.000000000000000000, -1.530733729460359571 ) ) ;
#91 = CIRCLE ( 'NONE', #1475, 2.000000000000000000 ) ;
#92 = LINE ( 'NONE', #587, #427 ) ;
#93 = ORIENTED_EDGE ( 'NONE', *, *, #940, .T. ) ;
#94 = EDGE_LOOP ( 'NONE', ( #780, #1264, #1190, #1297 ) ) ;
#95 = CARTESIAN_POINT ( 'NONE',  ( 15.24714580894152860, 0.1000000000000000056, 8.673617379884035472E-16 ) ) ;
#96 = ORIENTED_EDGE ( 'NONE', *, *, #576, .F. ) ;
#97 = PLANE ( 'NONE',  #660 ) ;
#98 = VERTEX_POINT ( 'NONE', #1197 ) ;
#99 = AXIS2_PLACEMENT_3D ( 'NONE', #2034, #722, #1673 ) ;
#100 = ORIENTED_EDGE ( 'NONE', *, *, #1121, .F. ) ;
#101 = FACE_OUTER_BOUND ( 'NONE', #58, .T. ) ;
#102 = CARTESIAN_POINT ( 'NONE',  ( 30.58514802243317376, 0.1000000000000000056, -2.309698831278218734 ) ) ;
#103 = DIRECTION ( 'NONE',  ( -0.000000000000000000, 1.000000000000000000, -0.000000000000000000 ) ) ;
#104 = EDGE_LOOP ( 'NONE', ( #1969, #1279, #1868, #1633 ) ) ;
#105 = ADVANCED_FACE ( 'NONE', ( #101 ), #379, .F. ) ;
#106 = ORIENTED_EDGE ( 'NONE', *, *, #79, .F. ) ;
#107 = DIRECTION ( 'NONE',  ( 0.000000000000000000, 0.000000000000000000, 1.000000000000000000 ) ) ;
#108 = ORIENTED_EDGE ( 'NONE', *, *, #509, .F. ) ;
#109 = CARTESIAN_POINT ( 'NONE',  ( -35.95782392759633694, 0.1000000000000000056, -54.99999999999999289 ) ) ;
#110 = VERTEX_POINT ( 'NONE', #238 ) ;
#111 = CIRCLE ( 'NONE', #1256, 2.000000000000000000 ) ;
#112 = ORIENTED_EDGE ( 'NONE', *, *, #1914, .T. ) ;
#113 = AXIS2_PLACEMENT_3D ( 'NONE', #162, #1571, #461 ) ;
#114 = CYLINDRICAL_SURFACE ( 'NONE', #1615, 0.9999999999999983347 ) ;
#115 = DIRECTION ( 'NONE',  ( -0.000000000000000000, -1.000000000000000000, -0.000000000000000000 ) ) ;
#116 = AXIS2_PLACEMENT_3D ( 'NONE', #597, #611, #1419 ) ;
#117 = VECTOR ( 'NONE', #1748, 1000.000000000000000 ) ;
#118 = ORIENTED_EDGE ( 'NONE', *, *, #1305, .F. ) ;
#119 = VECTOR ( 'NONE', #317, 1000.000000000000000 ) ;
#120 = CARTESIAN_POINT ( 'NONE',  ( -24.18458262711124007, 0.000000000000000000, 4.780629977755073590 ) ) ;
#121 = VERTEX_POINT ( 'NONE', #1964 ) ;
#122 = LINE ( 'NONE', #773, #2055 ) ;
#123 = VERTEX_POINT ( 'NONE', #1971 ) ;
#124 = DIRECTION ( 'NONE',  ( 0.000000000000000000, 0.000000000000000000, -1.000000000000000000 ) ) ;
#125 = EDGE_CURVE ( 'NONE', #641, #2037, #1003, .T. ) ;
#126 = CARTESIAN_POINT ( 'NONE',  ( 27.90636399587754113, 0.1000000000000000056, 4.157457896300791766 ) ) ;
#127 = PERSON_AND_ORGANIZATION ( #2049, #458 ) ;
#128 = VERTEX_POINT ( 'NONE', #428 ) ;
#129 = CARTESIAN_POINT ( 'NONE',  ( -22.33682356208866437, 0.000000000000000000, 4.015263113024897024 ) ) ;
#130 = ORIENTED_EDGE ( 'NONE', *, *, #1995, .F. ) ;
#131 = DIRECTION ( 'NONE',  ( 0.000000000000000000, 1.000000000000000000, -0.000000000000000000 ) ) ;
#132 = EDGE_CURVE ( 'NONE', #1063, #1750, #154, .T. ) ;
#133 = VERTEX_POINT ( 'NONE', #1653 ) ;
#134 = DIRECTION ( 'NONE',  ( -4.625929269271485914E-16, -0.000000000000000000, 1.000000000000000000 ) ) ;
#135 = VECTOR ( 'NONE', #261, 1000.000000000000000 ) ;
#136 = DIRECTION ( 'NONE',  ( 0.000000000000000000, 0.000000000000000000, -1.000000000000000000 ) ) ;
#137 = CARTESIAN_POINT ( 'NONE',  ( -35.95782392759633694, 0.1000000000000000056, -54.99999999999999289 ) ) ;
#138 = VERTEX_POINT ( 'NONE', #1516 ) ;
#139 = CARTESIAN_POINT ( 'NONE',  ( -35.95782392759631563, 0.1000000000000000056, -60.00000000000000711 ) ) ;
#140 = AXIS2_PLACEMENT_3D ( 'NONE', #1409, #1900, #1429 ) ;
#141 = DIRECTION ( 'NONE',  ( 0.000000000000000000, 1.000000000000000000, 0.000000000000000000 ) ) ;
#142 = VERTEX_POINT ( 'NONE', #1492 ) ;
#143 = CARTESIAN_POINT ( 'NONE',  ( 28.67173086060772036, 0.000000000000000000, 2.309698831278218734 ) ) ;
#144 = AXIS2_PLACEMENT_3D ( 'NONE', #1922, #347, #1432 ) ;
#145 = CYLINDRICAL_SURFACE ( 'NONE', #1286, 5.000000000000000000 ) ;
#146 = VECTOR ( 'NONE', #1412, 1000.000000000000000 ) ;
#147 = COORDINATED_UNIVERSAL_TIME_OFFSET ( 1, 0, .AHEAD. ) ;
#148 = EDGE_LOOP ( 'NONE', ( #1076, #1131 ) ) ;
#149 = CARTESIAN_POINT ( 'NONE',  ( 15.64168576756670781, 0.000000000000000000, 4.500000000000000000 ) ) ;
#150 = AXIS2_PLACEMENT_3D ( 'NONE', #1340, #1035, #1001 ) ;
#151 = VERTEX_POINT ( 'NONE', #1055 ) ;
#152 = EDGE_CURVE ( 'NONE', #1368, #758, #1171, .T. ) ;
#153 = EDGE_CURVE ( 'NONE', #1841, #1858, #1856, .T. ) ;
#154 = CIRCLE ( 'NONE', #432, 2.000000000000000000 ) ;
#155 = FACE_OUTER_BOUND ( 'NONE', #909, .T. ) ;
#156 = CARTESIAN_POINT ( 'NONE',  ( 25.93292131147529744, 0.1000000000000000056, -2.530733729460357573 ) ) ;
#157 = EDGE_CURVE ( 'NONE', #825, #965, #62, .T. ) ;
#158 = LINE ( 'NONE', #1122, #1553 ) ;
#159 = ADVANCED_FACE ( 'NONE', ( #548, #853, #1982, #402, #540, #560, #1353, #1163, #1529, #1821 ), #1484, .F. ) ;
#160 = VECTOR ( 'NONE', #1310, 1000.000000000000000 ) ;
#161 = ORIENTED_EDGE ( 'NONE', *, *, #501, .F. ) ;
#162 = CARTESIAN_POINT ( 'NONE',  ( 24.18458262711124007, 0.000000000000000000, 4.780629977755073590 ) ) ;
#163 = EDGE_CURVE ( 'NONE', #1437, #269, #897, .T. ) ;
#164 = CARTESIAN_POINT ( 'NONE',  ( -27.49999999999998579, 0.000000000000000000, -72.00000000000004263 ) ) ;
#165 = DIRECTION ( 'NONE',  ( -0.9238795325112861834, 0.000000000000000000, -0.3826834323650911140 ) ) ;
#166 = ORIENTED_EDGE ( 'NONE', *, *, #1897, .T. ) ;
#167 = DIRECTION ( 'NONE',  ( -1.734723475976807094E-15, 0.000000000000000000, 1.000000000000000000 ) ) ;
#168 = AXIS2_PLACEMENT_3D ( 'NONE', #868, #2026, #420 ) ;
#169 = CALENDAR_DATE ( 2020, 9, 10 ) ;
#170 = PLANE ( 'NONE',  #522 ) ;
#171 = ORIENTED_EDGE ( 'NONE', *, *, #1604, .T. ) ;
#172 = CARTESIAN_POINT ( 'NONE',  ( -19.86654347149793409, -9.900000000000000355, -3.086582838174543042 ) ) ;
#173 = AXIS2_PLACEMENT_3D ( 'NONE', #120, #1840, #770 ) ;
#174 = EDGE_LOOP ( 'NONE', ( #1657, #504, #1685, #1836 ) ) ;
#175 = AXIS2_PLACEMENT_3D ( 'NONE', #1020, #544, #1168 ) ;
#176 = CARTESIAN_POINT ( 'NONE',  ( 27.49999999999998224, 0.1000000000000000056, -70.00000000000002842 ) ) ;
#177 = ADVANCED_FACE ( 'NONE', ( #254 ), #392, .F. ) ;
#178 = CARTESIAN_POINT ( 'NONE',  ( 27.90636399587754113, 0.1000000000000000056, 4.157457896300791766 ) ) ;
#179 = VECTOR ( 'NONE', #1082, 1000.000000000000114 ) ;
#180 = DIRECTION ( 'NONE',  ( 0.000000000000000000, 0.000000000000000000, -1.000000000000000000 ) ) ;
#181 = CIRCLE ( 'NONE', #387, 1.000000000000000000 ) ;
#182 = CARTESIAN_POINT ( 'NONE',  ( 35.00000000000000000, 0.1000000000000000056, -65.00000000000002842 ) ) ;
#183 = ORIENTED_EDGE ( 'NONE', *, *, #658, .T. ) ;
#184 = CIRCLE ( 'NONE', #10, 0.9999999999999978906 ) ;
#185 = EDGE_CURVE ( 'NONE', #128, #866, #873, .T. ) ;
#186 = AXIS2_PLACEMENT_3D ( 'NONE', #1772, #974, #1614 ) ;
#187 = CARTESIAN_POINT ( 'NONE',  ( -35.00000000000000000, 0.1000000000000000056, -65.00000000000002842 ) ) ;
#188 = ORIENTED_EDGE ( 'NONE', *, *, #1137, .F. ) ;
#189 = DIRECTION ( 'NONE',  ( 0.000000000000000000, 1.000000000000000000, -0.000000000000000000 ) ) ;
#190 = EDGE_CURVE ( 'NONE', #1253, #357, #1815, .T. ) ;
#191 = DIRECTION ( 'NONE',  ( 0.000000000000000000, 0.000000000000000000, -1.000000000000000000 ) ) ;
#192 = ORIENTED_EDGE ( 'NONE', *, *, #1626, .F. ) ;
#193 = VERTEX_POINT ( 'NONE', #413 ) ;
#194 = CARTESIAN_POINT ( 'NONE',  ( -21.55058241160207899, 0.1000000000000000056, 5.913417161825446300 ) ) ;
#195 = EDGE_LOOP ( 'NONE', ( #384, #1291, #861, #999 ) ) ;
#196 = DIRECTION ( 'NONE',  ( -0.000000000000000000, 1.000000000000000000, -0.000000000000000000 ) ) ;
#197 = EDGE_CURVE ( 'NONE', #138, #563, #1247, .T. ) ;
#198 = CARTESIAN_POINT ( 'NONE',  ( -16.93118474904564863, 0.000000000000000000, 9.000000000000007105 ) ) ;
#199 = DIRECTION ( 'NONE',  ( -0.9238795325112865164, 0.000000000000000000, 0.3826834323650906144 ) ) ;
#200 = AXIS2_PLACEMENT_3D ( 'NONE', #1227, #1705, #443 ) ;
#201 = CYLINDRICAL_SURFACE ( 'NONE', #721, 5.000000000000000000 ) ;
#202 = CARTESIAN_POINT ( 'NONE',  ( 19.86654347149796607, 0.000000000000000000, -3.086582838174545707 ) ) ;
#203 = LOCAL_TIME ( 15, 59, 32.00000000000000000, #470 ) ;
#204 = ORIENTED_EDGE ( 'NONE', *, *, #1275, .T. ) ;
#205 = DIRECTION ( 'NONE',  ( 0.000000000000000000, -1.000000000000000000, 0.000000000000000000 ) ) ;
#206 = VERTEX_POINT ( 'NONE', #156 ) ;
#207 = ORIENTED_EDGE ( 'NONE', *, *, #1111, .T. ) ;
#208 = EDGE_CURVE ( 'NONE', #553, #448, #1906, .T. ) ;
#209 = CARTESIAN_POINT ( 'NONE',  ( 28.73738895741060162, 0.000000000000000000, -3.075065696008398408 ) ) ;
#210 = VECTOR ( 'NONE', #1300, 1000.000000000000000 ) ;
#211 = CARTESIAN_POINT ( 'NONE',  ( 25.93292131147529744, 0.000000000000000000, -0.5307337294603616806 ) ) ;
#212 = VERTEX_POINT ( 'NONE', #1541 ) ;
#213 = DIRECTION ( 'NONE',  ( 4.625929269271485914E-16, 0.000000000000000000, 1.000000000000000000 ) ) ;
#214 = AXIS2_PLACEMENT_3D ( 'NONE', #309, #938, #1903 ) ;
#215 = EDGE_LOOP ( 'NONE', ( #1231, #1002, #1528, #1065 ) ) ;
#216 = EDGE_CURVE ( 'NONE', #1391, #206, #12, .T. ) ;
#217 = LINE ( 'NONE', #1806, #41 ) ;
#218 = AXIS2_PLACEMENT_3D ( 'NONE', #293, #950, #484 ) ;
#219 = ORIENTED_EDGE ( 'NONE', *, *, #185, .F. ) ;
#220 = VECTOR ( 'NONE', #1025, 1000.000000000000000 ) ;
#221 = DIRECTION ( 'NONE',  ( 0.3826834323650904479, 0.000000000000000000, -0.9238795325112865164 ) ) ;
#222 = CARTESIAN_POINT ( 'NONE',  ( -24.00000000000000000, 0.000000000000000000, 0.000000000000000000 ) ) ;
#223 = CARTESIAN_POINT ( 'NONE',  ( 7.499999999999984013, 0.000000000000000000, -72.00000000000004263 ) ) ;
#224 = ORIENTED_EDGE ( 'NONE', *, *, #1927, .T. ) ;
#225 = EDGE_CURVE ( 'NONE', #193, #641, #557, .T. ) ;
#226 = PLANE ( 'NONE',  #2046 ) ;
#227 = EDGE_CURVE ( 'NONE', #543, #642, #1120, .T. ) ;
#228 = CARTESIAN_POINT ( 'NONE',  ( -35.95782392759631563, -9.900000000000000355, -60.00000000000000711 ) ) ;
#229 = DIRECTION ( 'NONE',  ( -1.000000000000000000, 0.000000000000000000, 0.000000000000000000 ) ) ;
#230 = DIRECTION ( 'NONE',  ( 0.000000000000000000, 0.000000000000000000, 1.000000000000000000 ) ) ;
#231 = CARTESIAN_POINT ( 'NONE',  ( -2.000000000000000444, 0.1000000000000000056, 3.499999999999997780 ) ) ;
#232 = EDGE_LOOP ( 'NONE', ( #534, #488, #1203, #1207 ) ) ;
#233 = DIRECTION ( 'NONE',  ( 0.000000000000000000, 0.000000000000000000, 1.000000000000000000 ) ) ;
#234 = ORIENTED_EDGE ( 'NONE', *, *, #252, .T. ) ;
#235 = CARTESIAN_POINT ( 'NONE',  ( -7.499999999999981348, 0.1000000000000000056, -70.00000000000002842 ) ) ;
#236 = AXIS2_PLACEMENT_3D ( 'NONE', #877, #577, #1508 ) ;
#237 = CYLINDRICAL_SURFACE ( 'NONE', #820, 2.000000000000000000 ) ;
#238 = CARTESIAN_POINT ( 'NONE',  ( 34.99999999999999289, 0.000000000000000000, -80.00000000000002842 ) ) ;
#239 = CARTESIAN_POINT ( 'NONE',  ( 35.95782392759633694, 0.000000000000000000, -65.00000000000000000 ) ) ;
#240 = ADVANCED_FACE ( 'NONE', ( #2062 ), #1729, .T. ) ;
#241 = EDGE_CURVE ( 'NONE', #921, #417, #1382, .T. ) ;
#242 = CC_DESIGN_APPROVAL ( #1717, ( #1459 ) ) ;
#243 = AXIS2_PLACEMENT_3D ( 'NONE', #2001, #1524, #449 ) ;
#244 = DIRECTION ( 'NONE',  ( 0.3826834323650881720, -0.000000000000000000, -0.9238795325112874046 ) ) ;
#245 = ORIENTED_EDGE ( 'NONE', *, *, #157, .F. ) ;
#246 = DIRECTION ( 'NONE',  ( 0.9238795325112861834, 0.000000000000000000, 0.3826834323650911140 ) ) ;
#247 = ORIENTED_EDGE ( 'NONE', *, *, #1634, .F. ) ;
#248 = CARTESIAN_POINT ( 'NONE',  ( -7.499999999999980460, 0.000000000000000000, -72.00000000000004263 ) ) ;
#249 = ORIENTED_EDGE ( 'NONE', *, *, #1745, .F. ) ;
#250 = PLANE ( 'NONE',  #1757 ) ;
#251 = ORIENTED_EDGE ( 'NONE', *, *, #859, .F. ) ;
#252 = EDGE_CURVE ( 'NONE', #212, #921, #281, .T. ) ;
#253 = AXIS2_PLACEMENT_3D ( 'NONE', #1563, #131, #1416 ) ;
#254 = FACE_OUTER_BOUND ( 'NONE', #1395, .T. ) ;
#255 = FACE_OUTER_BOUND ( 'NONE', #1366, .T. ) ;
#256 = VECTOR ( 'NONE', #802, 1000.000000000000000 ) ;
#257 = MANIFOLD_SOLID_BREP ( 'Fillet5', #1224 ) ;
#258 = DIRECTION ( 'NONE',  ( 4.336808689942013792E-16, 0.000000000000000000, 1.000000000000000000 ) ) ;
#259 = ORIENTED_EDGE ( 'NONE', *, *, #378, .T. ) ;
#260 = ORIENTED_EDGE ( 'NONE', *, *, #1745, .T. ) ;
#261 = DIRECTION ( 'NONE',  ( -0.000000000000000000, 1.000000000000000000, -0.000000000000000000 ) ) ;
#262 = EDGE_LOOP ( 'NONE', ( #1860, #1223 ) ) ;
#263 = ORIENTED_EDGE ( 'NONE', *, *, #241, .T. ) ;
#264 = UNCERTAINTY_MEASURE_WITH_UNIT (LENGTH_MEASURE( 1.000000000000000082E-05 ), #889, 'distance_accuracy_value', 'NONE');
#265 = CARTESIAN_POINT ( 'NONE',  ( 26.05860493085496898, 0.000000000000000000, 3.392091031570611648 ) ) ;
#266 = ORIENTED_EDGE ( 'NONE', *, *, #1545, .F. ) ;
#267 = DIRECTION ( 'NONE',  ( 0.000000000000000000, 0.000000000000000000, 1.000000000000000000 ) ) ;
#268 = CIRCLE ( 'NONE', #1778, 0.9999999999999978906 ) ;
#269 = VERTEX_POINT ( 'NONE', #466 ) ;
#270 = DIRECTION ( 'NONE',  ( 0.000000000000000000, 0.000000000000000000, 1.000000000000000000 ) ) ;
#271 = EDGE_CURVE ( 'NONE', #724, #516, #910, .T. ) ;
#272 = DIRECTION ( 'NONE',  ( 0.000000000000000000, 0.000000000000000000, -1.000000000000000000 ) ) ;
#273 = DIRECTION ( 'NONE',  ( -0.000000000000000000, 1.000000000000000000, -0.000000000000000000 ) ) ;
#274 = COORDINATED_UNIVERSAL_TIME_OFFSET ( 1, 0, .AHEAD. ) ;
#275 = ORIENTED_EDGE ( 'NONE', *, *, #2076, .T. ) ;
#276 = CARTESIAN_POINT ( 'NONE',  ( 29.15946724785742461, 0.1000000000000000056, -7.229803944891651568 ) ) ;
#277 = VERTEX_POINT ( 'NONE', #143 ) ;
#278 = PLANE ( 'NONE',  #632 ) ;
#279 = CIRCLE ( 'NONE', #168, 4.999999999999999112 ) ;
#280 = ORIENTED_EDGE ( 'NONE', *, *, #851, .F. ) ;
#281 = LINE ( 'NONE', #1108, #1350 ) ;
#282 = CYLINDRICAL_SURFACE ( 'NONE', #200, 2.000000000000000000 ) ;
#283 = ADVANCED_FACE ( 'NONE', ( #1386 ), #114, .F. ) ;
#284 = DIRECTION ( 'NONE',  ( 0.000000000000000000, 0.000000000000000000, -1.000000000000000000 ) ) ;
#285 = APPROVAL_ROLE ( '' ) ;
#286 = ORIENTED_EDGE ( 'NONE', *, *, #227, .F. ) ;
#287 = LINE ( 'NONE', #1180, #1071 ) ;
#288 = ORIENTED_EDGE ( 'NONE', *, *, #163, .T. ) ;
#289 = FACE_OUTER_BOUND ( 'NONE', #1133, .T. ) ;
#290 = EDGE_CURVE ( 'NONE', #357, #269, #1588, .T. ) ;
#291 = VERTEX_POINT ( 'NONE', #763 ) ;
#292 = CIRCLE ( 'NONE', #594, 0.9999999999999983347 ) ;
#293 = CARTESIAN_POINT ( 'NONE',  ( 15.64168576756670781, 0.000000000000000000, 4.500000000000000000 ) ) ;
#294 = AXIS2_PLACEMENT_3D ( 'NONE', #1042, #752, #284 ) ;
#295 = DIRECTION ( 'NONE',  ( 0.000000000000000000, 1.000000000000000000, -0.000000000000000000 ) ) ;
#296 = AXIS2_PLACEMENT_3D ( 'NONE', #400, #1639, #852 ) ;
#297 = ADVANCED_FACE ( 'NONE', ( #1259 ), #1737, .F. ) ;
#298 =( NAMED_UNIT ( * ) SI_UNIT ( $, .STERADIAN. ) SOLID_ANGLE_UNIT ( ) );
#299 = VERTEX_POINT ( 'NONE', #776 ) ;
#300 = CARTESIAN_POINT ( 'NONE',  ( -16.93118474904564863, 0.000000000000000000, 4.000000000000007994 ) ) ;
#301 = EDGE_CURVE ( 'NONE', #592, #1750, #477, .T. ) ;
#302 = ORIENTED_EDGE ( 'NONE', *, *, #349, .T. ) ;
#303 = DIRECTION ( 'NONE',  ( 0.000000000000000000, 0.000000000000000000, 1.000000000000000000 ) ) ;
#304 = EDGE_LOOP ( 'NONE', ( #872, #1086, #1534, #1205 ) ) ;
#305 = DIRECTION ( 'NONE',  ( 0.000000000000000000, 1.000000000000000000, 0.000000000000000000 ) ) ;
#306 = DIRECTION ( 'NONE',  ( -0.000000000000000000, 1.000000000000000000, -0.000000000000000000 ) ) ;
#307 = PERSON_AND_ORGANIZATION ( #2049, #458 ) ;
#308 = DIRECTION ( 'NONE',  ( -0.3826834323650903369, 0.000000000000000000, -0.9238795325112866275 ) ) ;
#309 = CARTESIAN_POINT ( 'NONE',  ( 15.64168576756670781, 0.000000000000000000, 4.500000000000000000 ) ) ;
#310 = EDGE_LOOP ( 'NONE', ( #2017, #93, #696, #1732 ) ) ;
#311 = DIRECTION ( 'NONE',  ( 0.9238795325112861834, 0.000000000000000000, -0.3826834323650911140 ) ) ;
#312 = ORIENTED_EDGE ( 'NONE', *, *, #271, .T. ) ;
#313 = CARTESIAN_POINT ( 'NONE',  ( -45.19661925270906266, 0.1000000000000000056, -51.17316567634917845 ) ) ;
#314 = ADVANCED_FACE ( 'NONE', ( #1226 ), #442, .F. ) ;
#315 = CARTESIAN_POINT ( 'NONE',  ( -15.64168576756670781, 0.000000000000000000, 5.500000000000001776 ) ) ;
#316 = EDGE_CURVE ( 'NONE', #825, #1719, #1644, .T. ) ;
#317 = DIRECTION ( 'NONE',  ( -0.000000000000000000, 1.000000000000000000, -0.000000000000000000 ) ) ;
#318 = LINE ( 'NONE', #1733, #844 ) ;
#319 = AXIS2_PLACEMENT_3D ( 'NONE', #969, #1462, #1287 ) ;
#320 = CARTESIAN_POINT ( 'NONE',  ( 15.64168576756670781, 0.1000000000000000056, 3.500000000000001776 ) ) ;
#321 = DIRECTION ( 'NONE',  ( 0.000000000000000000, 0.000000000000000000, 1.000000000000000000 ) ) ;
#322 = EDGE_CURVE ( 'NONE', #1574, #1240, #633, .T. ) ;
#323 = FACE_OUTER_BOUND ( 'NONE', #1336, .T. ) ;
#324 = EDGE_CURVE ( 'NONE', #24, #1963, #359, .T. ) ;
#325 = CIRCLE ( 'NONE', #662, 10.00000000000000888 ) ;
#326 = DIRECTION ( 'NONE',  ( 0.000000000000000000, 0.000000000000000000, 1.000000000000000000 ) ) ;
#327 = DIRECTION ( 'NONE',  ( 0.000000000000000000, 0.000000000000000000, 1.000000000000000000 ) ) ;
#328 = VECTOR ( 'NONE', #1352, 1000.000000000000000 ) ;
#329 = VERTEX_POINT ( 'NONE', #1439 ) ;
#330 = VECTOR ( 'NONE', #103, 1000.000000000000000 ) ;
#331 = DIRECTION ( 'NONE',  ( 0.000000000000000000, 0.000000000000000000, 1.000000000000000000 ) ) ;
#332 = AXIS2_PLACEMENT_3D ( 'NONE', #727, #715, #884 ) ;
#333 = ORIENTED_EDGE ( 'NONE', *, *, #530, .T. ) ;
#334 = DIRECTION ( 'NONE',  ( -1.929731320193121788E-16, 0.000000000000000000, -1.000000000000000000 ) ) ;
#335 = VERTEX_POINT ( 'NONE', #19 ) ;
#336 = DIRECTION ( 'NONE',  ( -1.000000000000000000, 0.000000000000000000, 4.336808689942013792E-16 ) ) ;
#337 = CARTESIAN_POINT ( 'NONE',  ( 24.00000000000000000, 0.1000000000000000056, 0.000000000000000000 ) ) ;
#338 = ORIENTED_EDGE ( 'NONE', *, *, #501, .T. ) ;
#339 = DIRECTION ( 'NONE',  ( 0.000000000000000000, 0.000000000000000000, -1.000000000000000000 ) ) ;
#340 = EDGE_CURVE ( 'NONE', #2065, #1960, #492, .T. ) ;
#341 = DIRECTION ( 'NONE',  ( 0.3826834323650903369, 0.000000000000000000, -0.9238795325112866275 ) ) ;
#342 = FACE_OUTER_BOUND ( 'NONE', #40, .T. ) ;
#343 = VECTOR ( 'NONE', #1648, 1000.000000000000000 ) ;
#344 = EDGE_CURVE ( 'NONE', #1934, #579, #1586, .T. ) ;
#345 = ORIENTED_EDGE ( 'NONE', *, *, #1825, .T. ) ;
#346 = CYLINDRICAL_SURFACE ( 'NONE', #1809, 2.000000000000000444 ) ;
#347 = DIRECTION ( 'NONE',  ( -0.000000000000000000, -1.000000000000000000, -0.000000000000000000 ) ) ;
#348 = CIRCLE ( 'NONE', #1463, 4.999999999999997335 ) ;
#349 = EDGE_CURVE ( 'NONE', #98, #1555, #1428, .T. ) ;
#350 = DIRECTION ( 'NONE',  ( -1.000000000000000000, 0.000000000000000000, 1.929731320193121788E-16 ) ) ;
#351 = FACE_OUTER_BOUND ( 'NONE', #1455, .T. ) ;
#352 = LINE ( 'NONE', #836, #1474 ) ;
#353 = ORIENTED_EDGE ( 'NONE', *, *, #1329, .T. ) ;
#354 = CARTESIAN_POINT ( 'NONE',  ( -15.64168576756670781, 0.000000000000000000, 4.500000000000003553 ) ) ;
#355 = ORIENTED_EDGE ( 'NONE', *, *, #1332, .T. ) ;
#356 = ADVANCED_FACE ( 'NONE', ( #1302 ), #1450, .F. ) ;
#357 = VERTEX_POINT ( 'NONE', #1597 ) ;
#358 = AXIS2_PLACEMENT_3D ( 'NONE', #1486, #1505, #1707 ) ;
#359 = CIRCLE ( 'NONE', #1784, 0.9999999999999978906 ) ;
#360 = DIRECTION ( 'NONE',  ( 0.000000000000000000, 0.000000000000000000, 1.000000000000000000 ) ) ;
#361 = VERTEX_POINT ( 'NONE', #1623 ) ;
#362 = DIRECTION ( 'NONE',  ( 0.3826834323650901148, 0.000000000000000000, -0.9238795325112866275 ) ) ;
#363 = DIRECTION ( 'NONE',  ( -0.000000000000000000, 1.000000000000000000, -0.000000000000000000 ) ) ;
#364 = VERTEX_POINT ( 'NONE', #176 ) ;
#365 = VECTOR ( 'NONE', #1067, 1000.000000000000114 ) ;
#366 = DIRECTION ( 'NONE',  ( 0.000000000000000000, 0.000000000000000000, 1.000000000000000000 ) ) ;
#367 = VERTEX_POINT ( 'NONE', #808 ) ;
#368 = ADVANCED_FACE ( 'NONE', ( #659 ), #688, .F. ) ;
#369 = DIRECTION ( 'NONE',  ( 0.000000000000000000, 0.000000000000000000, 1.000000000000000000 ) ) ;
#370 = ORIENTED_EDGE ( 'NONE', *, *, #456, .F. ) ;
#371 = LINE ( 'NONE', #1580, #119 ) ;
#372 = CARTESIAN_POINT ( 'NONE',  ( -35.95782392759631563, 0.1000000000000000056, -55.00000000000000711 ) ) ;
#373 = EDGE_CURVE ( 'NONE', #858, #1449, #598, .T. ) ;
#374 = CARTESIAN_POINT ( 'NONE',  ( 2.000000000000000444, 0.000000000000000000, 4.500000000000000000 ) ) ;
#375 = ORIENTED_EDGE ( 'NONE', *, *, #132, .T. ) ;
#376 = CARTESIAN_POINT ( 'NONE',  ( 35.00000000000000000, 0.1000000000000000056, -65.00000000000002842 ) ) ;
#377 = LINE ( 'NONE', #870, #1179 ) ;
#378 = EDGE_CURVE ( 'NONE', #1855, #1537, #500, .T. ) ;
#379 = CYLINDRICAL_SURFACE ( 'NONE', #332, 0.9999999999999978906 ) ;
#380 = EDGE_CURVE ( 'NONE', #123, #551, #527, .T. ) ;
#381 = CYLINDRICAL_SURFACE ( 'NONE', #1127, 0.9999999999999978906 ) ;
#382 = EDGE_CURVE ( 'NONE', #138, #1141, #1917, .T. ) ;
#383 = DIRECTION ( 'NONE',  ( -0.000000000000000000, -1.000000000000000000, -0.000000000000000000 ) ) ;
#384 = ORIENTED_EDGE ( 'NONE', *, *, #2076, .F. ) ;
#385 = CARTESIAN_POINT ( 'NONE',  ( -40.57722159015275309, 0.1000000000000000056, -53.08658283817456436 ) ) ;
#386 = VECTOR ( 'NONE', #1646, 1000.000000000000000 ) ;
#387 = AXIS2_PLACEMENT_3D ( 'NONE', #1966, #503, #1956 ) ;
#388 = VECTOR ( 'NONE', #485, 1000.000000000000000 ) ;
#389 = DIRECTION ( 'NONE',  ( -0.000000000000000000, 1.000000000000000000, -0.000000000000000000 ) ) ;
#390 = VECTOR ( 'NONE', #1458, 1000.000000000000000 ) ;
#391 = AXIS2_PLACEMENT_3D ( 'NONE', #955, #295, #136 ) ;
#392 = PLANE ( 'NONE',  #1647 ) ;
#393 = DIRECTION ( 'NONE',  ( -0.000000000000000000, 1.000000000000000000, -0.000000000000000000 ) ) ;
#394 = CC_DESIGN_DATE_AND_TIME_ASSIGNMENT ( #1377, #445, ( #1570 ) ) ;
#395 = DIRECTION ( 'NONE',  ( 1.000000000000000000, 0.000000000000000000, 0.000000000000000000 ) ) ;
#396 = ORIENTED_EDGE ( 'NONE', *, *, #382, .F. ) ;
#397 = FACE_BOUND ( 'NONE', #726, .T. ) ;
#398 = CARTESIAN_POINT ( 'NONE',  ( 28.67173086060772036, 0.1000000000000000056, 2.309698831278218734 ) ) ;
#399 = EDGE_CURVE ( 'NONE', #448, #78, #28, .T. ) ;
#400 = CARTESIAN_POINT ( 'NONE',  ( 15.24714580894152860, -9.900000000000000355, -5.000000000000000000 ) ) ;
#401 = ORIENTED_EDGE ( 'NONE', *, *, #82, .F. ) ;
#402 = FACE_BOUND ( 'NONE', #571, .T. ) ;
#403 = CARTESIAN_POINT ( 'NONE',  ( -22.33682356208866437, 0.000000000000000000, 4.015263113024895247 ) ) ;
#404 = CARTESIAN_POINT ( 'NONE',  ( 27.49999999999998579, 0.000000000000000000, -72.00000000000004263 ) ) ;
#405 = ORIENTED_EDGE ( 'NONE', *, *, #1175, .F. ) ;
#406 = CARTESIAN_POINT ( 'NONE',  ( 34.99999999999999289, 0.1000000000000000056, -80.00000000000002842 ) ) ;
#407 = EDGE_CURVE ( 'NONE', #1670, #23, #1276, .T. ) ;
#408 = LINE ( 'NONE', #567, #911 ) ;
#409 = ORIENTED_EDGE ( 'NONE', *, *, #1626, .T. ) ;
#410 = AXIS2_PLACEMENT_3D ( 'NONE', #914, #624, #615 ) ;
#411 = CARTESIAN_POINT ( 'NONE',  ( 29.50275582214078440, 0.000000000000000000, -4.922824761030970997 ) ) ;
#412 = EDGE_CURVE ( 'NONE', #1858, #1876, #1117, .T. ) ;
#413 = CARTESIAN_POINT ( 'NONE',  ( -35.95782392759631563, 0.000000000000000000, -60.00000000000001421 ) ) ;
#414 = DIRECTION ( 'NONE',  ( 1.000000000000000000, -0.000000000000000000, -0.000000000000000000 ) ) ;
#415 = VECTOR ( 'NONE', #986, 1000.000000000000000 ) ;
#416 = CARTESIAN_POINT ( 'NONE',  ( -27.49999999999998579, 0.1000000000000000056, -72.00000000000004263 ) ) ;
#417 = VERTEX_POINT ( 'NONE', #1294 ) ;
#418 = DIRECTION ( 'NONE',  ( 0.000000000000000000, 0.000000000000000000, 1.000000000000000000 ) ) ;
#419 = ORIENTED_EDGE ( 'NONE', *, *, #1924, .F. ) ;
#420 = DIRECTION ( 'NONE',  ( 0.000000000000000000, 0.000000000000000000, 1.000000000000000000 ) ) ;
#421 = EDGE_LOOP ( 'NONE', ( #1431, #1362 ) ) ;
#422 = EDGE_CURVE ( 'NONE', #367, #675, #1758, .T. ) ;
#423 = FACE_OUTER_BOUND ( 'NONE', #195, .T. ) ;
#424 = ORIENTED_EDGE ( 'NONE', *, *, #1451, .T. ) ;
#425 = CIRCLE ( 'NONE', #1753, 5.000000000000000000 ) ;
#426 = ORIENTED_EDGE ( 'NONE', *, *, #1798, .F. ) ;
#427 = VECTOR ( 'NONE', #273, 1000.000000000000000 ) ;
#428 = CARTESIAN_POINT ( 'NONE',  ( -7.499999999999980460, 0.1000000000000000056, -72.00000000000004263 ) ) ;
#429 = CIRCLE ( 'NONE', #848, 2.000000000000000000 ) ;
#430 = CARTESIAN_POINT ( 'NONE',  ( -31.35051488716335300, 0.1000000000000000056, -4.157457896300789990 ) ) ;
#431 = AXIS2_PLACEMENT_3D ( 'NONE', #602, #865, #1532 ) ;
#432 = AXIS2_PLACEMENT_3D ( 'NONE', #1693, #1664, #270 ) ;
#433 = CARTESIAN_POINT ( 'NONE',  ( -25.93292131147529744, 0.1000000000000000056, -1.530733729460359571 ) ) ;
#434 = EDGE_LOOP ( 'NONE', ( #219, #1356, #524, #1177 ) ) ;
#435 = DATE_AND_TIME ( #1568, #203 ) ;
#436 = ORIENTED_EDGE ( 'NONE', *, *, #1904, .F. ) ;
#437 = LINE ( 'NONE', #1380, #840 ) ;
#438 = ORIENTED_EDGE ( 'NONE', *, *, #271, .F. ) ;
#439 = CYLINDRICAL_SURFACE ( 'NONE', #1780, 2.000000000000000000 ) ;
#440 = EDGE_CURVE ( 'NONE', #212, #1555, #816, .T. ) ;
#441 = ORIENTED_EDGE ( 'NONE', *, *, #197, .T. ) ;
#442 = CYLINDRICAL_SURFACE ( 'NONE', #1219, 1.000000000000000000 ) ;
#443 = DIRECTION ( 'NONE',  ( 0.000000000000000000, 0.000000000000000000, -1.000000000000000000 ) ) ;
#444 = CARTESIAN_POINT ( 'NONE',  ( 23.10219042681885071, 0.1000000000000000056, 2.167504048002320438 ) ) ;
#445 = DATE_TIME_ROLE ( 'classification_date' ) ;
#446 = AXIS2_PLACEMENT_3D ( 'NONE', #498, #1594, #331 ) ;
#447 = EDGE_CURVE ( 'NONE', #133, #724, #2059, .T. ) ;
#448 = VERTEX_POINT ( 'NONE', #1126 ) ;
#449 = DIRECTION ( 'NONE',  ( -1.000000000000000000, 0.000000000000000000, 0.000000000000000000 ) ) ;
#450 = ORIENTED_EDGE ( 'NONE', *, *, #757, .T. ) ;
#451 = CARTESIAN_POINT ( 'NONE',  ( -40.57722159015275309, 0.000000000000000000, -53.08658283817456436 ) ) ;
#452 = AXIS2_PLACEMENT_3D ( 'NONE', #695, #1796, #246 ) ;
#453 = ORIENTED_EDGE ( 'NONE', *, *, #422, .T. ) ;
#454 = CARTESIAN_POINT ( 'NONE',  ( 25.93292131147529744, 0.1000000000000000056, -1.530733729460359571 ) ) ;
#455 = ADVANCED_FACE ( 'NONE', ( #1765 ), #1135, .F. ) ;
#456 = EDGE_CURVE ( 'NONE', #1449, #858, #1723, .T. ) ;
#457 = CARTESIAN_POINT ( 'NONE',  ( 34.99999999999999289, 0.1000000000000000056, -80.00000000000002842 ) ) ;
#458 = ORGANIZATION ( 'UNSPECIFIED', 'UNSPECIFIED', '' ) ;
#459 = ADVANCED_FACE ( 'NONE', ( #1962 ), #538, .T. ) ;
#460 = ORIENTED_EDGE ( 'NONE', *, *, #1804, .T. ) ;
#461 = DIRECTION ( 'NONE',  ( 0.000000000000000000, 0.000000000000000000, 1.000000000000000000 ) ) ;
#462 = ORIENTED_EDGE ( 'NONE', *, *, #1799, .F. ) ;
#463 = CARTESIAN_POINT ( 'NONE',  ( 24.00000000000000000, 0.1000000000000000056, 0.000000000000000000 ) ) ;
#464 = ORIENTED_EDGE ( 'NONE', *, *, #422, .F. ) ;
#465 = AXIS2_PLACEMENT_3D ( 'NONE', #1479, #1308, #1627 ) ;
#466 = CARTESIAN_POINT ( 'NONE',  ( 21.55058241160207899, 0.000000000000000000, 5.913417161825451629 ) ) ;
#467 = CIRCLE ( 'NONE', #920, 1.000000000000000000 ) ;
#468 = PLANE ( 'NONE',  #1813 ) ;
#469 = AXIS2_PLACEMENT_3D ( 'NONE', #454, #1714, #321 ) ;
#470 = COORDINATED_UNIVERSAL_TIME_OFFSET ( 1, 0, .AHEAD. ) ;
#471 = ORIENTED_EDGE ( 'NONE', *, *, #82, .T. ) ;
#472 = DIRECTION ( 'NONE',  ( 0.000000000000000000, 1.000000000000000000, 0.000000000000000000 ) ) ;
#473 = VERTEX_POINT ( 'NONE', #1970 ) ;
#474 = LINE ( 'NONE', #939, #1313 ) ;
#475 = EDGE_LOOP ( 'NONE', ( #1807, #1949, #2058, #625 ) ) ;
#476 = EDGE_CURVE ( 'NONE', #193, #871, #1829, .T. ) ;
#477 = LINE ( 'NONE', #1396, #725 ) ;
#478 = CARTESIAN_POINT ( 'NONE',  ( 7.499999999999984013, 0.000000000000000000, -72.00000000000004263 ) ) ;
#479 = VERTEX_POINT ( 'NONE', #546 ) ;
#480 = DIRECTION ( 'NONE',  ( 0.000000000000000000, -1.000000000000000000, 0.000000000000000000 ) ) ;
#481 = VERTEX_POINT ( 'NONE', #411 ) ;
#482 = EDGE_CURVE ( 'NONE', #1671, #71, #377, .T. ) ;
#483 = CARTESIAN_POINT ( 'NONE',  ( 15.64168576756670781, 0.000000000000000000, 5.499999999999998224 ) ) ;
#484 = DIRECTION ( 'NONE',  ( 0.000000000000000000, 0.000000000000000000, 1.000000000000000000 ) ) ;
#485 = DIRECTION ( 'NONE',  ( -1.000000000000000000, 0.000000000000000000, 0.000000000000000000 ) ) ;
#486 = ORIENTED_EDGE ( 'NONE', *, *, #399, .F. ) ;
#487 = CARTESIAN_POINT ( 'NONE',  ( 22.33682356208866437, 0.1000000000000000056, 4.015263113024896136 ) ) ;
#488 = ORIENTED_EDGE ( 'NONE', *, *, #966, .F. ) ;
#489 = AXIS2_PLACEMENT_3D ( 'NONE', #691, #510, #1792 ) ;
#490 = CARTESIAN_POINT ( 'NONE',  ( 15.24714580894152860, 0.1000000000000000056, -5.000000000000000000 ) ) ;
#491 = ADVANCED_FACE ( 'NONE', ( #1514 ), #1161, .F. ) ;
#492 = LINE ( 'NONE', #1781, #979 ) ;
#493 = AXIS2_PLACEMENT_3D ( 'NONE', #109, #2028, #303 ) ;
#494 = CARTESIAN_POINT ( 'NONE',  ( 25.93292131147529744, 0.1000000000000000056, -0.5307337294603616806 ) ) ;
#495 = LINE ( 'NONE', #487, #386 ) ;
#496 = VECTOR ( 'NONE', #1747, 1000.000000000000114 ) ;
#497 = VECTOR ( 'NONE', #2023, 1000.000000000000000 ) ;
#498 = CARTESIAN_POINT ( 'NONE',  ( -15.24714580894150373, 0.000000000000000000, -4.999999999999996447 ) ) ;
#499 = CIRCLE ( 'NONE', #850, 5.000000000000004441 ) ;
#500 = LINE ( 'NONE', #1941, #76 ) ;
#501 = EDGE_CURVE ( 'NONE', #579, #871, #217, .T. ) ;
#502 = DIRECTION ( 'NONE',  ( -1.000000000000000000, 0.000000000000000000, 1.929731320193121788E-16 ) ) ;
#503 = DIRECTION ( 'NONE',  ( 0.000000000000000000, 1.000000000000000000, -0.000000000000000000 ) ) ;
#504 = ORIENTED_EDGE ( 'NONE', *, *, #1545, .T. ) ;
#505 = CARTESIAN_POINT ( 'NONE',  ( -7.499999999999981348, 0.000000000000000000, -70.00000000000002842 ) ) ;
#506 = ORIENTED_EDGE ( 'NONE', *, *, #686, .F. ) ;
#507 = DIRECTION ( 'NONE',  ( 0.000000000000000000, 1.000000000000000000, 0.000000000000000000 ) ) ;
#508 = ORIENTED_EDGE ( 'NONE', *, *, #15, .T. ) ;
#509 = EDGE_CURVE ( 'NONE', #123, #1976, #1677, .T. ) ;
#510 = DIRECTION ( 'NONE',  ( 1.000000000000000000, 0.000000000000000000, 1.734723475976805517E-15 ) ) ;
#511 = AXIS2_PLACEMENT_3D ( 'NONE', #137, #768, #1546 ) ;
#512 = ADVANCED_FACE ( 'NONE', ( #862 ), #250, .F. ) ;
#513 = DIRECTION ( 'NONE',  ( 0.000000000000000000, 0.000000000000000000, -1.000000000000000000 ) ) ;
#514 = ORIENTED_EDGE ( 'NONE', *, *, #59, .F. ) ;
#515 = DIRECTION ( 'NONE',  ( 5.204170427930421283E-15, 0.000000000000000000, 1.000000000000000000 ) ) ;
#516 = VERTEX_POINT ( 'NONE', #881 ) ;
#517 = ORIENTED_EDGE ( 'NONE', *, *, #1305, .T. ) ;
#518 = APPROVAL_PERSON_ORGANIZATION ( #1070, #1282, #285 ) ;
#519 = DIRECTION ( 'NONE',  ( 0.000000000000000000, 1.000000000000000000, 0.000000000000000000 ) ) ;
#520 = DIRECTION ( 'NONE',  ( 0.3826834323650901148, 0.000000000000000000, -0.9238795325112866275 ) ) ;
#521 = PLANE ( 'NONE',  #2010 ) ;
#522 = AXIS2_PLACEMENT_3D ( 'NONE', #640, #1721, #1263 ) ;
#523 = DIRECTION ( 'NONE',  ( 0.000000000000000000, -1.000000000000000000, 0.000000000000000000 ) ) ;
#524 = ORIENTED_EDGE ( 'NONE', *, *, #1676, .F. ) ;
#525 = DIRECTION ( 'NONE',  ( 0.000000000000000000, 0.000000000000000000, 1.000000000000000000 ) ) ;
#526 = ORIENTED_EDGE ( 'NONE', *, *, #530, .F. ) ;
#527 = CIRCLE ( 'NONE', #1089, 1.000000000000000000 ) ;
#528 = DIRECTION ( 'NONE',  ( 0.000000000000000000, -0.000000000000000000, 1.000000000000000000 ) ) ;
#529 = VERTEX_POINT ( 'NONE', #556 ) ;
#530 = EDGE_CURVE ( 'NONE', #417, #27, #736, .T. ) ;
#531 = ORIENTED_EDGE ( 'NONE', *, *, #1882, .F. ) ;
#532 = CYLINDRICAL_SURFACE ( 'NONE', #1, 10.00000000000000888 ) ;
#533 = DIRECTION ( 'NONE',  ( 0.000000000000000000, -1.000000000000000000, 0.000000000000000000 ) ) ;
#534 = ORIENTED_EDGE ( 'NONE', *, *, #1482, .T. ) ;
#535 = CARTESIAN_POINT ( 'NONE',  ( -25.93292131147529744, 0.000000000000000000, -2.530733729460357573 ) ) ;
#536 = ORIENTED_EDGE ( 'NONE', *, *, #899, .T. ) ;
#537 = ADVANCED_FACE ( 'NONE', ( #1820 ), #51, .F. ) ;
#538 = CYLINDRICAL_SURFACE ( 'NONE', #1050, 10.00000000000000888 ) ;
#539 = EDGE_CURVE ( 'NONE', #1555, #707, #429, .T. ) ;
#540 = FACE_BOUND ( 'NONE', #743, .T. ) ;
#541 = LINE ( 'NONE', #1453, #1746 ) ;
#542 = LINE ( 'NONE', #1157, #1345 ) ;
#543 = VERTEX_POINT ( 'NONE', #1023 ) ;
#544 = DIRECTION ( 'NONE',  ( 0.000000000000000000, 0.000000000000000000, -1.000000000000000000 ) ) ;
#545 = ORIENTED_EDGE ( 'NONE', *, *, #1783, .F. ) ;
#546 = CARTESIAN_POINT ( 'NONE',  ( 7.499999999999984901, 0.000000000000000000, -70.00000000000002842 ) ) ;
#547 = PRODUCT_DEFINITION ( 'UNKNOWN', '', #1459, #1379 ) ;
#548 = FACE_BOUND ( 'NONE', #755, .T. ) ;
#549 = DIRECTION ( 'NONE',  ( -0.3826834323650911140, 0.000000000000000000, -0.9238795325112861834 ) ) ;
#550 = PLANE ( 'NONE',  #1221 ) ;
#551 = VERTEX_POINT ( 'NONE', #703 ) ;
#552 = DIRECTION ( 'NONE',  ( -0.000000000000000000, 1.000000000000000000, -0.000000000000000000 ) ) ;
#553 = VERTEX_POINT ( 'NONE', #582 ) ;
#554 = CIRCLE ( 'NONE', #253, 1.000000000000000000 ) ;
#555 = VECTOR ( 'NONE', #875, 1000.000000000000000 ) ;
#556 = CARTESIAN_POINT ( 'NONE',  ( 19.86654347149796607, 0.1000000000000000056, -3.086582838174545707 ) ) ;
#557 = CIRCLE ( 'NONE', #764, 4.999999999999997335 ) ;
#558 = ORIENTED_EDGE ( 'NONE', *, *, #52, .F. ) ;
#559 = AXIS2_PLACEMENT_3D ( 'NONE', #678, #1092, #308 ) ;
#560 = FACE_BOUND ( 'NONE', #1154, .T. ) ;
#561 = DIRECTION ( 'NONE',  ( -0.9238795325112861834, 0.000000000000000000, 0.3826834323650911140 ) ) ;
#562 = CARTESIAN_POINT ( 'NONE',  ( -7.499999999999981348, 0.000000000000000000, -70.00000000000002842 ) ) ;
#563 = VERTEX_POINT ( 'NONE', #1206 ) ;
#564 = VERTEX_POINT ( 'NONE', #70 ) ;
#565 = FACE_BOUND ( 'NONE', #1988, .T. ) ;
#566 = ORIENTED_EDGE ( 'NONE', *, *, #692, .F. ) ;
#567 = CARTESIAN_POINT ( 'NONE',  ( 26.05860493085496898, 0.1000000000000000056, 3.392091031570611648 ) ) ;
#568 = ADVANCED_FACE ( 'NONE', ( #423 ), #237, .T. ) ;
#569 = DIRECTION ( 'NONE',  ( -0.000000000000000000, -1.000000000000000000, -0.000000000000000000 ) ) ;
#570 = ORIENTED_EDGE ( 'NONE', *, *, #1078, .T. ) ;
#571 = EDGE_LOOP ( 'NONE', ( #684, #1649 ) ) ;
#572 = DIRECTION ( 'NONE',  ( 0.000000000000000000, 1.000000000000000000, 0.000000000000000000 ) ) ;
#573 = CYLINDRICAL_SURFACE ( 'NONE', #1961, 0.9999999999999978906 ) ;
#574 = LINE ( 'NONE', #1199, #1284 ) ;
#575 = ORIENTED_EDGE ( 'NONE', *, *, #628, .T. ) ;
#576 = EDGE_CURVE ( 'NONE', #551, #1158, #1013, .T. ) ;
#577 = DIRECTION ( 'NONE',  ( 0.000000000000000000, 1.000000000000000000, 0.000000000000000000 ) ) ;
#578 = ORIENTED_EDGE ( 'NONE', *, *, #1861, .T. ) ;
#579 = VERTEX_POINT ( 'NONE', #60 ) ;
#580 = CYLINDRICAL_SURFACE ( 'NONE', #1672, 2.000000000000000000 ) ;
#581 = ORIENTED_EDGE ( 'NONE', *, *, #1160, .F. ) ;
#582 = CARTESIAN_POINT ( 'NONE',  ( -34.99999999999999289, 0.1000000000000000056, -80.00000000000002842 ) ) ;
#583 = EDGE_LOOP ( 'NONE', ( #1031, #698, #1209, #2063 ) ) ;
#584 = DIRECTION ( 'NONE',  ( -0.000000000000000000, 1.000000000000000000, -0.000000000000000000 ) ) ;
#585 = LINE ( 'NONE', #1972, #88 ) ;
#586 = AXIS2_PLACEMENT_3D ( 'NONE', #1435, #1635, #1606 ) ;
#587 = CARTESIAN_POINT ( 'NONE',  ( -15.64168576756670781, 0.000000000000000000, 5.500000000000001776 ) ) ;
#588 = ORIENTED_EDGE ( 'NONE', *, *, #951, .F. ) ;
#589 = APPROVAL_STATUS ( 'not_yet_approved' ) ;
#590 = ORIENTED_EDGE ( 'NONE', *, *, #290, .F. ) ;
#591 = DIRECTION ( 'NONE',  ( 0.000000000000000000, 0.000000000000000000, 1.000000000000000000 ) ) ;
#592 = VERTEX_POINT ( 'NONE', #723 ) ;
#593 = DIRECTION ( 'NONE',  ( -0.000000000000000000, 1.000000000000000000, -0.000000000000000000 ) ) ;
#594 = AXIS2_PLACEMENT_3D ( 'NONE', #643, #141, #893 ) ;
#595 = EDGE_LOOP ( 'NONE', ( #1465, #247, #1298, #73 ) ) ;
#596 = CIRCLE ( 'NONE', #294, 0.9999999999999978906 ) ;
#597 = CARTESIAN_POINT ( 'NONE',  ( -7.499999999999980460, 0.000000000000000000, -72.00000000000004263 ) ) ;
#598 = CIRCLE ( 'NONE', #1285, 1.000000000000000000 ) ;
#599 = CARTESIAN_POINT ( 'NONE',  ( -35.00000000000000000, 0.1000000000000000056, -65.00000000000002842 ) ) ;
#600 = ADVANCED_FACE ( 'NONE', ( #1499 ), #39, .F. ) ;
#601 = VECTOR ( 'NONE', #1678, 1000.000000000000000 ) ;
#602 = CARTESIAN_POINT ( 'NONE',  ( -24.18458262711124007, 0.1000000000000000056, 4.780629977755073590 ) ) ;
#603 = VERTEX_POINT ( 'NONE', #931 ) ;
#604 = APPROVAL_DATE_TIME ( #1891, #1128 ) ;
#605 = EDGE_LOOP ( 'NONE', ( #424, #33, #1097, #1233 ) ) ;
#606 = CARTESIAN_POINT ( 'NONE',  ( -45.19661925270921188, 0.1000000000000000056, -51.17316567634908608 ) ) ;
#607 = EDGE_LOOP ( 'NONE', ( #1047, #915 ) ) ;
#608 = CARTESIAN_POINT ( 'NONE',  ( -27.31170818283484891, 0.000000000000000000, -7.995170809621830799 ) ) ;
#609 = EDGE_CURVE ( 'NONE', #1618, #592, #474, .T. ) ;
#610 = ORIENTED_EDGE ( 'NONE', *, *, #807, .F. ) ;
#611 = DIRECTION ( 'NONE',  ( 1.000000000000000000, 0.000000000000000000, 4.336808689942013792E-16 ) ) ;
#612 = EDGE_CURVE ( 'NONE', #1671, #1515, #1254, .T. ) ;
#613 = ORIENTED_EDGE ( 'NONE', *, *, #125, .F. ) ;
#614 = LINE ( 'NONE', #623, #1477 ) ;
#615 = DIRECTION ( 'NONE',  ( 1.000000000000000000, 0.000000000000000000, 0.000000000000000000 ) ) ;
#616 = ORIENTED_EDGE ( 'NONE', *, *, #975, .T. ) ;
#617 = DIRECTION ( 'NONE',  ( -0.000000000000000000, -1.000000000000000000, -0.000000000000000000 ) ) ;
#618 = ORIENTED_EDGE ( 'NONE', *, *, #197, .F. ) ;
#619 = DIRECTION ( 'NONE',  ( 0.000000000000000000, -1.000000000000000000, 0.000000000000000000 ) ) ;
#620 = VERTEX_POINT ( 'NONE', #1905 ) ;
#621 = DIRECTION ( 'NONE',  ( -0.9238795325112865164, 0.000000000000000000, 0.3826834323650905589 ) ) ;
#622 = VECTOR ( 'NONE', #750, 1000.000000000000000 ) ;
#623 = CARTESIAN_POINT ( 'NONE',  ( 19.86654347149796607, 0.1000000000000000056, -3.086582838174545707 ) ) ;
#624 = DIRECTION ( 'NONE',  ( 0.000000000000000000, 0.000000000000000000, 1.000000000000000000 ) ) ;
#625 = ORIENTED_EDGE ( 'NONE', *, *, #382, .T. ) ;
#626 = LINE ( 'NONE', #964, #146 ) ;
#627 = EDGE_LOOP ( 'NONE', ( #249, #1981, #1947, #1413 ) ) ;
#628 = EDGE_CURVE ( 'NONE', #543, #742, #1234, .T. ) ;
#629 = ADVANCED_FACE ( 'NONE', ( #1371 ), #919, .F. ) ;
#630 = DIRECTION ( 'NONE',  ( -0.3826834323650904479, 0.000000000000000000, 0.9238795325112865164 ) ) ;
#631 = ORIENTED_EDGE ( 'NONE', *, *, #440, .F. ) ;
#632 = AXIS2_PLACEMENT_3D ( 'NONE', #1392, #2015, #1724 ) ;
#633 = LINE ( 'NONE', #1899, #1923 ) ;
#634 = AXIS2_PLACEMENT_3D ( 'NONE', #433, #1666, #1017 ) ;
#635 = DIRECTION ( 'NONE',  ( 0.000000000000000000, 1.000000000000000000, 0.000000000000000000 ) ) ;
#636 = ADVANCED_FACE ( 'NONE', ( #1689 ), #1871, .F. ) ;
#637 = AXIS2_PLACEMENT_3D ( 'NONE', #1408, #644, #1565 ) ;
#638 = CALENDAR_DATE ( 2020, 9, 10 ) ;
#639 = ORIENTED_EDGE ( 'NONE', *, *, #1269, .F. ) ;
#640 = CARTESIAN_POINT ( 'NONE',  ( -15.24714580894150373, -9.900000000000000355, 2.650267102570275378E-16 ) ) ;
#641 = VERTEX_POINT ( 'NONE', #451 ) ;
#642 = VERTEX_POINT ( 'NONE', #483 ) ;
#643 = CARTESIAN_POINT ( 'NONE',  ( 15.64168576756670781, 0.1000000000000000056, 4.500000000000000000 ) ) ;
#644 = DIRECTION ( 'NONE',  ( 0.000000000000000000, 1.000000000000000000, 0.000000000000000000 ) ) ;
#645 = DIRECTION ( 'NONE',  ( 0.3826834323650903924, 0.000000000000000000, -0.9238795325112865164 ) ) ;
#646 = ORIENTED_EDGE ( 'NONE', *, *, #48, .F. ) ;
#647 = DIRECTION ( 'NONE',  ( 0.000000000000000000, 0.000000000000000000, 1.000000000000000000 ) ) ;
#648 = ADVANCED_FACE ( 'NONE', ( #1712 ), #278, .F. ) ;
#649 = ORIENTED_EDGE ( 'NONE', *, *, #1068, .T. ) ;
#650 = CARTESIAN_POINT ( 'NONE',  ( 16.93118474904564152, 0.000000000000000000, 9.000000000000007105 ) ) ;
#651 = ORIENTED_EDGE ( 'NONE', *, *, #576, .T. ) ;
#652 = DIRECTION ( 'NONE',  ( -0.000000000000000000, -1.000000000000000000, -0.000000000000000000 ) ) ;
#653 = ADVANCED_FACE ( 'NONE', ( #1538 ), #1096, .F. ) ;
#654 = CARTESIAN_POINT ( 'NONE',  ( -25.93292131147529744, 0.1000000000000000056, -0.5307337294603616806 ) ) ;
#655 = LINE ( 'NONE', #2057, #1281 ) ;
#656 = CIRCLE ( 'NONE', #1669, 0.9999999999999978906 ) ;
#657 = DIRECTION ( 'NONE',  ( -0.000000000000000000, -1.000000000000000000, -0.000000000000000000 ) ) ;
#658 = EDGE_CURVE ( 'NONE', #742, #1662, #292, .T. ) ;
#659 = FACE_OUTER_BOUND ( 'NONE', #1844, .T. ) ;
#660 = AXIS2_PLACEMENT_3D ( 'NONE', #463, #1554, #630 ) ;
#661 = CARTESIAN_POINT ( 'NONE',  ( -19.86654347149793765, -9.900000000000000355, -3.086582838174541266 ) ) ;
#662 = AXIS2_PLACEMENT_3D ( 'NONE', #1007, #1149, #1130 ) ;
#663 = DIRECTION ( 'NONE',  ( -1.000000000000000000, 0.000000000000000000, 0.000000000000000000 ) ) ;
#664 = ORIENTED_EDGE ( 'NONE', *, *, #1019, .T. ) ;
#665 = CIRCLE ( 'NONE', #140, 0.9999999999999978906 ) ;
#666 = DIRECTION ( 'NONE',  ( -0.000000000000000000, -1.000000000000000000, -0.000000000000000000 ) ) ;
#667 = VECTOR ( 'NONE', #134, 1000.000000000000000 ) ;
#668 = EDGE_CURVE ( 'NONE', #151, #1671, #72, .T. ) ;
#669 = DIRECTION ( 'NONE',  ( 1.734723475976807094E-15, 0.000000000000000000, 1.000000000000000000 ) ) ;
#670 = ADVANCED_FACE ( 'NONE', ( #289 ), #97, .F. ) ;
#671 = ORIENTED_EDGE ( 'NONE', *, *, #447, .T. ) ;
#672 = LINE ( 'NONE', #1928, #970 ) ;
#673 = CARTESIAN_POINT ( 'NONE',  ( -2.000000000000000444, 0.000000000000000000, 4.499999999999998224 ) ) ;
#674 = ORIENTED_EDGE ( 'NONE', *, *, #1269, .T. ) ;
#675 = VERTEX_POINT ( 'NONE', #1885 ) ;
#676 = FACE_OUTER_BOUND ( 'NONE', #1487, .T. ) ;
#677 = CARTESIAN_POINT ( 'NONE',  ( 35.95782392759632984, 0.1000000000000000056, -55.00000000000002132 ) ) ;
#678 = CARTESIAN_POINT ( 'NONE',  ( -24.00000000000000000, 0.1000000000000000056, 0.000000000000000000 ) ) ;
#679 = CARTESIAN_POINT ( 'NONE',  ( 35.95782392759633694, 0.1000000000000000056, -65.00000000000000000 ) ) ;
#680 = LOCAL_TIME ( 15, 59, 32.00000000000000000, #147 ) ;
#681 = CARTESIAN_POINT ( 'NONE',  ( -16.93118474904564863, 0.1000000000000000056, 4.000000000000007994 ) ) ;
#682 = ORIENTED_EDGE ( 'NONE', *, *, #1706, .F. ) ;
#683 = LINE ( 'NONE', #182, #1049 ) ;
#684 = ORIENTED_EDGE ( 'NONE', *, *, #869, .T. ) ;
#685 = ORIENTED_EDGE ( 'NONE', *, *, #1267, .T. ) ;
#686 = EDGE_CURVE ( 'NONE', #2061, #825, #1859, .T. ) ;
#687 = EDGE_CURVE ( 'NONE', #1158, #1976, #554, .T. ) ;
#688 = PLANE ( 'NONE',  #883 ) ;
#689 = ORIENTED_EDGE ( 'NONE', *, *, #1183, .T. ) ;
#690 = ORIENTED_EDGE ( 'NONE', *, *, #1504, .F. ) ;
#691 = CARTESIAN_POINT ( 'NONE',  ( 27.49999999999998579, 0.000000000000000000, -72.00000000000004263 ) ) ;
#692 = EDGE_CURVE ( 'NONE', #921, #98, #1405, .T. ) ;
#693 = AXIS2_PLACEMENT_3D ( 'NONE', #1252, #472, #1093 ) ;
#694 = LINE ( 'NONE', #1316, #1048 ) ;
#695 = CARTESIAN_POINT ( 'NONE',  ( 31.35051488716335300, 0.1000000000000000056, -4.157457896300789990 ) ) ;
#696 = ORIENTED_EDGE ( 'NONE', *, *, #1220, .F. ) ;
#697 = CARTESIAN_POINT ( 'NONE',  ( -35.95782392759633694, 0.1000000000000000056, -65.00000000000002842 ) ) ;
#698 = ORIENTED_EDGE ( 'NONE', *, *, #2053, .F. ) ;
#699 = CARTESIAN_POINT ( 'NONE',  ( 22.33682356208866437, 0.000000000000000000, 4.015263113024897912 ) ) ;
#700 = CARTESIAN_POINT ( 'NONE',  ( -19.86654347149793409, 0.1000000000000000056, -3.086582838174543042 ) ) ;
#701 = VERTEX_POINT ( 'NONE', #2060 ) ;
#702 = CARTESIAN_POINT ( 'NONE',  ( -34.99999999999999289, 0.1000000000000000056, -80.00000000000002842 ) ) ;
#703 = CARTESIAN_POINT ( 'NONE',  ( -2.000000000000000444, 0.000000000000000000, 3.499999999999997780 ) ) ;
#704 = CARTESIAN_POINT ( 'NONE',  ( -35.95782392759633694, 0.000000000000000000, -54.99999999999999289 ) ) ;
#705 = PLANE ( 'NONE',  #1696 ) ;
#706 = CARTESIAN_POINT ( 'NONE',  ( -26.05860493085496898, 0.1000000000000000056, 3.392091031570611648 ) ) ;
#707 = VERTEX_POINT ( 'NONE', #608 ) ;
#708 = EDGE_LOOP ( 'NONE', ( #1155, #651, #1540, #108 ) ) ;
#709 = AXIS2_PLACEMENT_3D ( 'NONE', #57, #1338, #418 ) ;
#710 = PLANE ( 'NONE',  #175 ) ;
#711 = ORIENTED_EDGE ( 'NONE', *, *, #1847, .T. ) ;
#712 = PRODUCT ( 'top_seam_outer', 'top_seam_outer', '', ( #789 ) ) ;
#713 = CARTESIAN_POINT ( 'NONE',  ( -35.95782392759633694, 0.1000000000000000056, -54.99999999999999289 ) ) ;
#714 = ORIENTED_EDGE ( 'NONE', *, *, #61, .T. ) ;
#715 = DIRECTION ( 'NONE',  ( -0.000000000000000000, 1.000000000000000000, -0.000000000000000000 ) ) ;
#716 = CARTESIAN_POINT ( 'NONE',  ( 24.00000000000000000, 0.1000000000000000056, 9.000000000000007105 ) ) ;
#717 = CYLINDRICAL_SURFACE ( 'NONE', #1255, 2.000000000000000000 ) ;
#718 = ORIENTED_EDGE ( 'NONE', *, *, #1897, .F. ) ;
#719 = FACE_BOUND ( 'NONE', #1592, .T. ) ;
#720 = ORIENTED_EDGE ( 'NONE', *, *, #208, .T. ) ;
#721 = AXIS2_PLACEMENT_3D ( 'NONE', #681, #533, #191 ) ;
#722 = DIRECTION ( 'NONE',  ( -0.000000000000000000, -1.000000000000000000, -0.000000000000000000 ) ) ;
#723 = CARTESIAN_POINT ( 'NONE',  ( -24.94994949184141930, 0.1000000000000000056, 2.932870912732501445 ) ) ;
#724 = VERTEX_POINT ( 'NONE', #2047 ) ;
#725 = VECTOR ( 'NONE', #621, 1000.000000000000000 ) ;
#726 = EDGE_LOOP ( 'NONE', ( #1881, #1736 ) ) ;
#727 = CARTESIAN_POINT ( 'NONE',  ( 25.93292131147529744, 0.000000000000000000, -1.530733729460359571 ) ) ;
#728 = EDGE_CURVE ( 'NONE', #642, #1662, #122, .T. ) ;
#729 = CARTESIAN_POINT ( 'NONE',  ( -7.499999999999980460, 0.000000000000000000, -72.00000000000004263 ) ) ;
#730 = LINE ( 'NONE', #416, #818 ) ;
#731 = EDGE_LOOP ( 'NONE', ( #1547, #1601, #1074, #991, #1214, #1472, #2024, #1257, #682, #106, #826, #581, #245, #811, #1830, #1674, #558, #224, #774, #1752, #288, #460, #1595, #2027, #714, #761, #1194, #517, #345 ) ) ;
#732 = LINE ( 'NONE', #702, #1246 ) ;
#733 = ORIENTED_EDGE ( 'NONE', *, *, #1768, .F. ) ;
#734 = FACE_OUTER_BOUND ( 'NONE', #1314, .T. ) ;
#735 = ORIENTED_EDGE ( 'NONE', *, *, #1235, .F. ) ;
#736 = LINE ( 'NONE', #838, #328 ) ;
#737 = ORIENTED_EDGE ( 'NONE', *, *, #1275, .F. ) ;
#738 = DIRECTION ( 'NONE',  ( -4.625929269271485914E-16, 0.000000000000000000, -1.000000000000000000 ) ) ;
#739 = DIRECTION ( 'NONE',  ( 0.000000000000000000, 0.000000000000000000, 1.000000000000000000 ) ) ;
#740 = ADVANCED_FACE ( 'NONE', ( #1265 ), #439, .F. ) ;
#741 = DIRECTION ( 'NONE',  ( -0.000000000000000000, 0.000000000000000000, 1.000000000000000000 ) ) ;
#742 = VERTEX_POINT ( 'NONE', #320 ) ;
#743 = EDGE_LOOP ( 'NONE', ( #207, #947 ) ) ;
#744 = CARTESIAN_POINT ( 'NONE',  ( -16.93118474904564863, 0.1000000000000000056, 9.000000000000007105 ) ) ;
#745 = VERTEX_POINT ( 'NONE', #948 ) ;
#746 = CARTESIAN_POINT ( 'NONE',  ( -24.18458262711124007, 0.1000000000000000056, 4.780629977755073590 ) ) ;
#747 = ADVANCED_FACE ( 'NONE', ( #155 ), #1106, .F. ) ;
#748 = ORIENTED_EDGE ( 'NONE', *, *, #373, .F. ) ;
#749 = CARTESIAN_POINT ( 'NONE',  ( -15.64168576756670781, 0.000000000000000000, 3.500000000000005329 ) ) ;
#750 = DIRECTION ( 'NONE',  ( 0.3826834323650905589, -0.000000000000000000, 0.9238795325112865164 ) ) ;
#751 = CIRCLE ( 'NONE', #1916, 2.000000000000000000 ) ;
#752 = DIRECTION ( 'NONE',  ( 0.000000000000000000, 1.000000000000000000, -0.000000000000000000 ) ) ;
#753 = APPROVAL_STATUS ( 'not_yet_approved' ) ;
#754 = ORIENTED_EDGE ( 'NONE', *, *, #1804, .F. ) ;
#755 = EDGE_LOOP ( 'NONE', ( #1381, #737 ) ) ;
#756 = LINE ( 'NONE', #248, #2078 ) ;
#757 = EDGE_CURVE ( 'NONE', #724, #1550, #1761, .T. ) ;
#758 = VERTEX_POINT ( 'NONE', #1124 ) ;
#759 = EDGE_CURVE ( 'NONE', #23, #701, #425, .T. ) ;
#760 = DIRECTION ( 'NONE',  ( 0.000000000000000000, -0.000000000000000000, 1.000000000000000000 ) ) ;
#761 = ORIENTED_EDGE ( 'NONE', *, *, #1734, .T. ) ;
#762 = ORIENTED_EDGE ( 'NONE', *, *, #609, .F. ) ;
#763 = CARTESIAN_POINT ( 'NONE',  ( 35.95782392759633694, 0.1000000000000000056, -65.00000000000000000 ) ) ;
#764 = AXIS2_PLACEMENT_3D ( 'NONE', #2030, #305, #1066 ) ;
#765 = VECTOR ( 'NONE', #798, 1000.000000000000000 ) ;
#766 = AXIS2_PLACEMENT_3D ( 'NONE', #20, #1791, #326 ) ;
#767 = DIRECTION ( 'NONE',  ( -0.000000000000000000, -1.000000000000000000, -0.000000000000000000 ) ) ;
#768 = DIRECTION ( 'NONE',  ( 0.000000000000000000, 1.000000000000000000, 0.000000000000000000 ) ) ;
#769 = ORIENTED_EDGE ( 'NONE', *, *, #2071, .F. ) ;
#770 = DIRECTION ( 'NONE',  ( 0.000000000000000000, 0.000000000000000000, 1.000000000000000000 ) ) ;
#771 = ORIENTED_EDGE ( 'NONE', *, *, #609, .T. ) ;
#772 = CC_DESIGN_PERSON_AND_ORGANIZATION_ASSIGNMENT ( #1718, #1901, ( #1459 ) ) ;
#773 = CARTESIAN_POINT ( 'NONE',  ( 15.64168576756670781, 0.000000000000000000, 5.499999999999998224 ) ) ;
#774 = ORIENTED_EDGE ( 'NONE', *, *, #1192, .F. ) ;
#775 = VECTOR ( 'NONE', #414, 1000.000000000000000 ) ;
#776 = CARTESIAN_POINT ( 'NONE',  ( 24.94994949184141930, 0.1000000000000000056, 2.932870912732501445 ) ) ;
#777 = EDGE_CURVE ( 'NONE', #473, #1437, #1979, .T. ) ;
#778 = CARTESIAN_POINT ( 'NONE',  ( -15.24714580894150373, 0.1000000000000000056, 2.650267102570275378E-16 ) ) ;
#779 = PERSON_AND_ORGANIZATION_ROLE ( 'design_supplier' ) ;
#780 = ORIENTED_EDGE ( 'NONE', *, *, #1629, .T. ) ;
#781 = CARTESIAN_POINT ( 'NONE',  ( -25.93292131147529744, 0.000000000000000000, -1.530733729460359571 ) ) ;
#782 = ORIENTED_EDGE ( 'NONE', *, *, #79, .T. ) ;
#783 = CARTESIAN_POINT ( 'NONE',  ( -31.35051488716335300, 0.1000000000000000056, -4.157457896300789990 ) ) ;
#784 = VECTOR ( 'NONE', #1958, 1000.000000000000000 ) ;
#785 = EDGE_LOOP ( 'NONE', ( #1684, #1827, #1938, #1500 ) ) ;
#786 = DIRECTION ( 'NONE',  ( 0.000000000000000000, 0.000000000000000000, 1.000000000000000000 ) ) ;
#787 = VECTOR ( 'NONE', #30, 1000.000000000000000 ) ;
#788 = DIRECTION ( 'NONE',  ( 0.000000000000000000, 0.000000000000000000, 1.000000000000000000 ) ) ;
#789 = MECHANICAL_CONTEXT ( 'NONE', #1831, 'mechanical' ) ;
#790 = LINE ( 'NONE', #1262, #1053 ) ;
#791 = CARTESIAN_POINT ( 'NONE',  ( 26.05860493085496898, 0.1000000000000000056, 3.392091031570611648 ) ) ;
#792 = CARTESIAN_POINT ( 'NONE',  ( 27.31170818283484891, 0.000000000000000000, -7.995170809621834351 ) ) ;
#793 = ORIENTED_EDGE ( 'NONE', *, *, #1676, .T. ) ;
#794 = CARTESIAN_POINT ( 'NONE',  ( 21.55058241160207899, 0.000000000000000000, 5.913417161825448964 ) ) ;
#795 = VECTOR ( 'NONE', #663, 1000.000000000000000 ) ;
#796 = VECTOR ( 'NONE', #2004, 1000.000000000000000 ) ;
#797 = EDGE_CURVE ( 'NONE', #481, #1719, #1241, .T. ) ;
#798 = DIRECTION ( 'NONE',  ( -0.000000000000000000, 1.000000000000000000, -0.000000000000000000 ) ) ;
#799 = CARTESIAN_POINT ( 'NONE',  ( -35.00000000000000000, 0.000000000000000000, -65.00000000000002842 ) ) ;
#800 = CARTESIAN_POINT ( 'NONE',  ( -35.95782392759631563, -9.900000000000000355, -55.00000000000000711 ) ) ;
#801 = EDGE_LOOP ( 'NONE', ( #1317, #338, #1779, #985 ) ) ;
#802 = DIRECTION ( 'NONE',  ( 0.000000000000000000, -1.000000000000000000, -0.000000000000000000 ) ) ;
#803 = CARTESIAN_POINT ( 'NONE',  ( -25.93292131147529744, 0.000000000000000000, -1.530733729460359571 ) ) ;
#804 = FACE_OUTER_BOUND ( 'NONE', #44, .T. ) ;
#805 = EDGE_LOOP ( 'NONE', ( #1081, #2079, #1061, #506 ) ) ;
#806 = LINE ( 'NONE', #1932, #1643 ) ;
#807 = EDGE_CURVE ( 'NONE', #2061, #1755, #1893, .T. ) ;
#808 = CARTESIAN_POINT ( 'NONE',  ( 29.50275582214078440, 0.1000000000000000056, -4.922824761030970997 ) ) ;
#809 = CARTESIAN_POINT ( 'NONE',  ( -45.19661925270921188, 0.000000000000000000, -51.17316567634908608 ) ) ;
#810 = CARTESIAN_POINT ( 'NONE',  ( -27.49999999999998579, 0.1000000000000000056, -72.00000000000004263 ) ) ;
#811 = ORIENTED_EDGE ( 'NONE', *, *, #316, .T. ) ;
#812 = LINE ( 'NONE', #2069, #2048 ) ;
#813 = ADVANCED_FACE ( 'NONE', ( #804 ), #2074, .F. ) ;
#814 = EDGE_LOOP ( 'NONE', ( #1898, #1722, #1762, #918 ) ) ;
#815 = ADVANCED_FACE ( 'NONE', ( #1403 ), #170, .F. ) ;
#816 = LINE ( 'NONE', #968, #923 ) ;
#817 = LINE ( 'NONE', #1767, #64 ) ;
#818 = VECTOR ( 'NONE', #1520, 1000.000000000000000 ) ;
#819 = CARTESIAN_POINT ( 'NONE',  ( 45.19661925270919767, 0.000000000000000000, -51.17316567634908608 ) ) ;
#820 = AXIS2_PLACEMENT_3D ( 'NONE', #1470, #1991, #1330 ) ;
#821 = ORIENTED_EDGE ( 'NONE', *, *, #1165, .F. ) ;
#822 = CARTESIAN_POINT ( 'NONE',  ( 28.73738895741060162, 0.1000000000000000056, -3.075065696008398408 ) ) ;
#823 = CC_DESIGN_PERSON_AND_ORGANIZATION_ASSIGNMENT ( #927, #779, ( #1459 ) ) ;
#824 = CARTESIAN_POINT ( 'NONE',  ( 2.000000000000000444, 0.1000000000000000056, 4.500000000000000000 ) ) ;
#825 = VERTEX_POINT ( 'NONE', #2044 ) ;
#826 = ORIENTED_EDGE ( 'NONE', *, *, #322, .F. ) ;
#827 = PLANE ( 'NONE',  #489 ) ;
#828 = CARTESIAN_POINT ( 'NONE',  ( -35.00000000000000000, 0.000000000000000000, -65.00000000000002842 ) ) ;
#829 = ORIENTED_EDGE ( 'NONE', *, *, #1134, .F. ) ;
#830 = ORIENTED_EDGE ( 'NONE', *, *, #1882, .T. ) ;
#831 = DIRECTION ( 'NONE',  ( 0.000000000000000000, -1.000000000000000000, 0.000000000000000000 ) ) ;
#832 = DIRECTION ( 'NONE',  ( 0.000000000000000000, 0.000000000000000000, -1.000000000000000000 ) ) ;
#833 = ORIENTED_EDGE ( 'NONE', *, *, #1041, .F. ) ;
#834 = LINE ( 'NONE', #2056, #2025 ) ;
#835 = CYLINDRICAL_SURFACE ( 'NONE', #319, 1.000000000000000000 ) ;
#836 = CARTESIAN_POINT ( 'NONE',  ( -7.499999999999981348, 0.000000000000000000, -70.00000000000002842 ) ) ;
#837 = DIRECTION ( 'NONE',  ( -0.000000000000000000, 1.000000000000000000, -0.000000000000000000 ) ) ;
#838 = CARTESIAN_POINT ( 'NONE',  ( -30.58514802243317376, 0.1000000000000000056, -2.309698831278218734 ) ) ;
#839 = ORIENTED_EDGE ( 'NONE', *, *, #1105, .T. ) ;
#840 = VECTOR ( 'NONE', #1754, 1000.000000000000000 ) ;
#841 = DIRECTION ( 'NONE',  ( -0.000000000000000000, -1.000000000000000000, -0.000000000000000000 ) ) ;
#842 = AXIS2_PLACEMENT_3D ( 'NONE', #781, #1880, #327 ) ;
#843 = EDGE_CURVE ( 'NONE', #2002, #1841, #626, .T. ) ;
#844 = VECTOR ( 'NONE', #1430, 1000.000000000000000 ) ;
#845 = FACE_OUTER_BOUND ( 'NONE', #1372, .T. ) ;
#846 = ORIENTED_EDGE ( 'NONE', *, *, #190, .T. ) ;
#847 = CYLINDRICAL_SURFACE ( 'NONE', #1339, 0.9999999999999983347 ) ;
#848 = AXIS2_PLACEMENT_3D ( 'NONE', #86, #1483, #1361 ) ;
#849 = VERTEX_POINT ( 'NONE', #957 ) ;
#850 = AXIS2_PLACEMENT_3D ( 'NONE', #1460, #944, #1411 ) ;
#851 = EDGE_CURVE ( 'NONE', #1963, #24, #36, .T. ) ;
#852 = DIRECTION ( 'NONE',  ( 0.000000000000000000, 0.000000000000000000, 1.000000000000000000 ) ) ;
#853 = FACE_BOUND ( 'NONE', #148, .T. ) ;
#854 = DIRECTION ( 'NONE',  ( -0.000000000000000000, 1.000000000000000000, -0.000000000000000000 ) ) ;
#855 = CIRCLE ( 'NONE', #1489, 2.000000000000000000 ) ;
#856 = CARTESIAN_POINT ( 'NONE',  ( 34.99999999999999289, 0.1000000000000000056, -80.00000000000002842 ) ) ;
#857 = ORIENTED_EDGE ( 'NONE', *, *, #152, .T. ) ;
#858 = VERTEX_POINT ( 'NONE', #1600 ) ;
#859 = EDGE_CURVE ( 'NONE', #849, #138, #318, .T. ) ;
#860 = LINE ( 'NONE', #1638, #1943 ) ;
#861 = ORIENTED_EDGE ( 'NONE', *, *, #1927, .F. ) ;
#862 = FACE_OUTER_BOUND ( 'NONE', #1743, .T. ) ;
#863 = CARTESIAN_POINT ( 'NONE',  ( 16.93118474904564152, 0.1000000000000000056, 4.000000000000007994 ) ) ;
#864 = CARTESIAN_POINT ( 'NONE',  ( -19.86654347149793409, 0.000000000000000000, -3.086582838174543042 ) ) ;
#865 = DIRECTION ( 'NONE',  ( -0.000000000000000000, -1.000000000000000000, -0.000000000000000000 ) ) ;
#866 = VERTEX_POINT ( 'NONE', #810 ) ;
#867 = FACE_BOUND ( 'NONE', #421, .T. ) ;
#868 = CARTESIAN_POINT ( 'NONE',  ( -15.24714580894150373, 0.1000000000000000056, -4.999999999999996447 ) ) ;
#869 = EDGE_CURVE ( 'NONE', #642, #543, #1116, .T. ) ;
#870 = CARTESIAN_POINT ( 'NONE',  ( -24.00000000000000000, 0.1000000000000000056, 0.000000000000000000 ) ) ;
#871 = VERTEX_POINT ( 'NONE', #139 ) ;
#872 = ORIENTED_EDGE ( 'NONE', *, *, #1862, .T. ) ;
#873 = LINE ( 'NONE', #74, #956 ) ;
#874 = DIRECTION ( 'NONE',  ( -0.000000000000000000, 1.000000000000000000, -0.000000000000000000 ) ) ;
#875 = DIRECTION ( 'NONE',  ( -0.000000000000000000, 1.000000000000000000, -0.000000000000000000 ) ) ;
#876 = VERTEX_POINT ( 'NONE', #1113 ) ;
#877 = CARTESIAN_POINT ( 'NONE',  ( -24.18458262711124007, 0.000000000000000000, 4.780629977755073590 ) ) ;
#878 = ORIENTED_EDGE ( 'NONE', *, *, #340, .T. ) ;
#879 = DIRECTION ( 'NONE',  ( 4.336808689942013792E-16, -0.000000000000000000, -1.000000000000000000 ) ) ;
#880 = ORIENTED_EDGE ( 'NONE', *, *, #1085, .T. ) ;
#881 = CARTESIAN_POINT ( 'NONE',  ( -21.55058241160207189, 0.1000000000000000056, 5.913417161825459623 ) ) ;
#882 = EDGE_LOOP ( 'NONE', ( #1188, #1909, #188, #2016 ) ) ;
#883 = AXIS2_PLACEMENT_3D ( 'NONE', #1951, #528, #1153 ) ;
#884 = DIRECTION ( 'NONE',  ( 0.000000000000000000, 0.000000000000000000, 1.000000000000000000 ) ) ;
#885 = DIRECTION ( 'NONE',  ( 1.000000000000000000, -0.000000000000000000, 4.625929269271485914E-16 ) ) ;
#886 = LINE ( 'NONE', #1365, #330 ) ;
#887 = VERTEX_POINT ( 'NONE', #791 ) ;
#888 = EDGE_CURVE ( 'NONE', #367, #481, #655, .T. ) ;
#889 =( LENGTH_UNIT ( ) NAMED_UNIT ( * ) SI_UNIT ( .MILLI., .METRE. ) );
#890 = ORIENTED_EDGE ( 'NONE', *, *, #1289, .F. ) ;
#891 = DIRECTION ( 'NONE',  ( 0.000000000000000000, 1.000000000000000000, 0.000000000000000000 ) ) ;
#892 = ORIENTED_EDGE ( 'NONE', *, *, #1172, .F. ) ;
#893 = DIRECTION ( 'NONE',  ( 0.000000000000000000, 0.000000000000000000, 1.000000000000000000 ) ) ;
#894 = ORIENTED_EDGE ( 'NONE', *, *, #1468, .F. ) ;
#895 = VECTOR ( 'NONE', #837, 1000.000000000000000 ) ;
#896 = ORIENTED_EDGE ( 'NONE', *, *, #1052, .F. ) ;
#897 = LINE ( 'NONE', #1211, #1589 ) ;
#898 = DIRECTION ( 'NONE',  ( 0.9238795325112864054, 0.000000000000000000, -0.3826834323650905034 ) ) ;
#899 = EDGE_CURVE ( 'NONE', #1785, #1253, #1103, .T. ) ;
#900 = ADVANCED_FACE ( 'NONE', ( #945 ), #1583, .F. ) ;
#901 = CARTESIAN_POINT ( 'NONE',  ( 23.10219042681885071, 0.000000000000000000, 2.167504048002320438 ) ) ;
#902 = CALENDAR_DATE ( 2020, 9, 10 ) ;
#903 = CIRCLE ( 'NONE', #1875, 0.9999999999999978906 ) ;
#904 = VERTEX_POINT ( 'NONE', #1272 ) ;
#905 = CARTESIAN_POINT ( 'NONE',  ( 15.64168576756670781, 0.1000000000000000056, 5.499999999999998224 ) ) ;
#906 = VERTEX_POINT ( 'NONE', #1278 ) ;
#907 = DIRECTION ( 'NONE',  ( 0.000000000000000000, 0.000000000000000000, -1.000000000000000000 ) ) ;
#908 = CIRCLE ( 'NONE', #1337, 5.000000000000000000 ) ;
#909 = EDGE_LOOP ( 'NONE', ( #286, #575, #183, #1229 ) ) ;
#910 = LINE ( 'NONE', #313, #496 ) ;
#911 = VECTOR ( 'NONE', #1828, 1000.000000000000000 ) ;
#912 = DIRECTION ( 'NONE',  ( -0.000000000000000000, 1.000000000000000000, -0.000000000000000000 ) ) ;
#913 = PRODUCT_RELATED_PRODUCT_CATEGORY ( 'detail', '', ( #712 ) ) ;
#914 = CARTESIAN_POINT ( 'NONE',  ( 0.000000000000000000, 0.000000000000000000, 0.000000000000000000 ) ) ;
#915 = ORIENTED_EDGE ( 'NONE', *, *, #1016, .F. ) ;
#916 = ORIENTED_EDGE ( 'NONE', *, *, #1478, .T. ) ;
#917 = CARTESIAN_POINT ( 'NONE',  ( -15.64168576756670781, 0.1000000000000000056, 4.500000000000003553 ) ) ;
#918 = ORIENTED_EDGE ( 'NONE', *, *, #216, .T. ) ;
#919 = PLANE ( 'NONE',  #2018 ) ;
#920 = AXIS2_PLACEMENT_3D ( 'NONE', #673, #1296, #513 ) ;
#921 = VERTEX_POINT ( 'NONE', #1910 ) ;
#922 = DIRECTION ( 'NONE',  ( 0.000000000000000000, 0.000000000000000000, 1.000000000000000000 ) ) ;
#923 = VECTOR ( 'NONE', #11, 1000.000000000000114 ) ;
#924 = VECTOR ( 'NONE', #1109, 1000.000000000000000 ) ;
#925 = CIRCLE ( 'NONE', #766, 2.000000000000000000 ) ;
#926 = LINE ( 'NONE', #1591, #1539 ) ;
#927 = PERSON_AND_ORGANIZATION ( #2049, #458 ) ;
#928 = EDGE_LOOP ( 'NONE', ( #1913, #935, #1024, #47 ) ) ;
#929 = DIRECTION ( 'NONE',  ( 0.3826834323650904479, 0.000000000000000000, -0.9238795325112865164 ) ) ;
#930 = ORIENTED_EDGE ( 'NONE', *, *, #1239, .F. ) ;
#931 = CARTESIAN_POINT ( 'NONE',  ( 27.49999999999998579, 0.1000000000000000056, -72.00000000000004263 ) ) ;
#932 = ORIENTED_EDGE ( 'NONE', *, *, #380, .F. ) ;
#933 = AXIS2_PLACEMENT_3D ( 'NONE', #1811, #874, #1502 ) ;
#934 = DIRECTION ( 'NONE',  ( -0.000000000000000000, 1.000000000000000000, -0.000000000000000000 ) ) ;
#935 = ORIENTED_EDGE ( 'NONE', *, *, #1387, .T. ) ;
#936 = CARTESIAN_POINT ( 'NONE',  ( -28.67173086060772036, 0.1000000000000000056, 2.309698831278218734 ) ) ;
#937 = CARTESIAN_POINT ( 'NONE',  ( -27.31170818283484891, 0.1000000000000000056, -7.995170809621832575 ) ) ;
#938 = DIRECTION ( 'NONE',  ( 0.000000000000000000, 1.000000000000000000, 0.000000000000000000 ) ) ;
#939 = CARTESIAN_POINT ( 'NONE',  ( -24.94994949184141930, 0.1000000000000000056, 2.932870912732501889 ) ) ;
#940 = EDGE_CURVE ( 'NONE', #1437, #1701, #495, .T. ) ;
#941 = EDGE_LOOP ( 'NONE', ( #426, #1083, #762, #1200 ) ) ;
#942 = CARTESIAN_POINT ( 'NONE',  ( -28.73738895741060162, 0.1000000000000000056, -3.075065696008397964 ) ) ;
#943 = LINE ( 'NONE', #778, #1245 ) ;
#944 = DIRECTION ( 'NONE',  ( 0.000000000000000000, 1.000000000000000000, 0.000000000000000000 ) ) ;
#945 = FACE_OUTER_BOUND ( 'NONE', #1521, .T. ) ;
#946 = VERTEX_POINT ( 'NONE', #1637 ) ;
#947 = ORIENTED_EDGE ( 'NONE', *, *, #1904, .T. ) ;
#948 = CARTESIAN_POINT ( 'NONE',  ( -25.93292131147529744, 0.000000000000000000, -2.530733729460357573 ) ) ;
#949 = AXIS2_PLACEMENT_3D ( 'NONE', #490, #25, #339 ) ;
#950 = DIRECTION ( 'NONE',  ( 0.000000000000000000, 1.000000000000000000, 0.000000000000000000 ) ) ;
#951 = EDGE_CURVE ( 'NONE', #24, #1391, #1619, .T. ) ;
#952 = VECTOR ( 'NONE', #987, 1000.000000000000000 ) ;
#953 = AXIS2_PLACEMENT_3D ( 'NONE', #942, #1864, #786 ) ;
#954 = VECTOR ( 'NONE', #1346, 1000.000000000000000 ) ;
#955 = CARTESIAN_POINT ( 'NONE',  ( 35.95782392759633694, 0.1000000000000000056, -54.99999999999999289 ) ) ;
#956 = VECTOR ( 'NONE', #229, 1000.000000000000000 ) ;
#957 = CARTESIAN_POINT ( 'NONE',  ( -27.49999999999998579, 0.000000000000000000, -72.00000000000004263 ) ) ;
#958 = LINE ( 'NONE', #2077, #160 ) ;
#959 = CARTESIAN_POINT ( 'NONE',  ( 31.35051488716335300, 0.1000000000000000056, -4.157457896300789990 ) ) ;
#960 = AXIS2_PLACEMENT_3D ( 'NONE', #2020, #1822, #272 ) ;
#961 = ADVANCED_FACE ( 'NONE', ( #845 ), #1770, .F. ) ;
#962 = FACE_OUTER_BOUND ( 'NONE', #1244, .T. ) ;
#963 = ADVANCED_FACE ( 'NONE', ( #46 ), #201, .T. ) ;
#964 = CARTESIAN_POINT ( 'NONE',  ( -35.95782392759632984, 0.000000000000000000, 0.000000000000000000 ) ) ;
#965 = VERTEX_POINT ( 'NONE', #819 ) ;
#966 = EDGE_CURVE ( 'NONE', #876, #121, #1325, .T. ) ;
#967 = CARTESIAN_POINT ( 'NONE',  ( 25.93292131147529744, 0.000000000000000000, -2.530733729460357573 ) ) ;
#968 = CARTESIAN_POINT ( 'NONE',  ( -31.35051488716335300, 0.000000000000000000, -4.157457896300789990 ) ) ;
#969 = CARTESIAN_POINT ( 'NONE',  ( 2.000000000000000444, 0.000000000000000000, 4.500000000000000000 ) ) ;
#970 = VECTOR ( 'NONE', #502, 1000.000000000000000 ) ;
#971 = LOCAL_TIME ( 15, 59, 32.00000000000000000, #1558 ) ;
#972 = DIRECTION ( 'NONE',  ( 0.000000000000000000, -1.000000000000000000, 0.000000000000000000 ) ) ;
#973 = DIRECTION ( 'NONE',  ( -3.469446951953614189E-15, 0.000000000000000000, 1.000000000000000000 ) ) ;
#974 = DIRECTION ( 'NONE',  ( -0.000000000000000000, 1.000000000000000000, -0.000000000000000000 ) ) ;
#975 = EDGE_CURVE ( 'NONE', #151, #946, #1794, .T. ) ;
#976 = VERTEX_POINT ( 'NONE', #700 ) ;
#977 = CARTESIAN_POINT ( 'NONE',  ( -40.57722159015275309, 0.000000000000000000, -53.08658283817455015 ) ) ;
#978 = CARTESIAN_POINT ( 'NONE',  ( 24.00000000000000000, 0.000000000000000000, 9.000000000000007105 ) ) ;
#979 = VECTOR ( 'NONE', #1933, 1000.000000000000000 ) ;
#980 = EDGE_LOOP ( 'NONE', ( #1851, #1879, #171, #1418 ) ) ;
#981 = DIRECTION ( 'NONE',  ( 4.336808689942013792E-16, -0.000000000000000000, -1.000000000000000000 ) ) ;
#982 = ORIENTED_EDGE ( 'NONE', *, *, #1394, .T. ) ;
#983 = DIRECTION ( 'NONE',  ( 0.000000000000000000, 0.000000000000000000, 1.000000000000000000 ) ) ;
#984 = ORIENTED_EDGE ( 'NONE', *, *, #1248, .T. ) ;
#985 = ORIENTED_EDGE ( 'NONE', *, *, #1517, .F. ) ;
#986 = DIRECTION ( 'NONE',  ( -0.000000000000000000, 1.000000000000000000, -0.000000000000000000 ) ) ;
#987 = DIRECTION ( 'NONE',  ( -4.625929269271485914E-16, -0.000000000000000000, 1.000000000000000000 ) ) ;
#988 = EDGE_LOOP ( 'NONE', ( #896, #982, #1146, #930 ) ) ;
#989 = DIRECTION ( 'NONE',  ( -0.000000000000000000, 1.000000000000000000, -0.000000000000000000 ) ) ;
#990 = ORIENTED_EDGE ( 'NONE', *, *, #1467, .F. ) ;
#991 = ORIENTED_EDGE ( 'NONE', *, *, #539, .T. ) ;
#992 = DIRECTION ( 'NONE',  ( 0.000000000000000000, -1.000000000000000000, 0.000000000000000000 ) ) ;
#993 = EDGE_CURVE ( 'NONE', #1141, #142, #352, .T. ) ;
#994 = FACE_OUTER_BOUND ( 'NONE', #94, .T. ) ;
#995 = DIRECTION ( 'NONE',  ( 0.000000000000000000, 0.000000000000000000, -1.000000000000000000 ) ) ;
#996 = DIRECTION ( 'NONE',  ( 0.000000000000000000, 1.000000000000000000, 0.000000000000000000 ) ) ;
#997 = EDGE_CURVE ( 'NONE', #564, #78, #1464, .T. ) ;
#998 = CARTESIAN_POINT ( 'NONE',  ( -25.93292131147529744, 0.1000000000000000056, -2.530733729460357573 ) ) ;
#999 = ORIENTED_EDGE ( 'NONE', *, *, #1019, .F. ) ;
#1000 = CIRCLE ( 'NONE', #1883, 2.000000000000000000 ) ;
#1001 = DIRECTION ( 'NONE',  ( 0.000000000000000000, -1.000000000000000000, 0.000000000000000000 ) ) ;
#1002 = ORIENTED_EDGE ( 'NONE', *, *, #1798, .T. ) ;
#1003 = LINE ( 'NONE', #1845, #1725 ) ;
#1004 = DIRECTION ( 'NONE',  ( -1.000000000000000000, -0.000000000000000000, -0.000000000000000000 ) ) ;
#1005 = VECTOR ( 'NONE', #1593, 1000.000000000000000 ) ;
#1006 = CIRCLE ( 'NONE', #1218, 2.000000000000000000 ) ;
#1007 = CARTESIAN_POINT ( 'NONE',  ( -35.95782392759633694, 0.000000000000000000, -54.99999999999999289 ) ) ;
#1008 = ORIENTED_EDGE ( 'NONE', *, *, #1691, .T. ) ;
#1009 = CIRCLE ( 'NONE', #431, 2.000000000000000000 ) ;
#1010 = CARTESIAN_POINT ( 'NONE',  ( 35.00000000000000000, 0.1000000000000000056, -65.00000000000002842 ) ) ;
#1011 = AXIS2_PLACEMENT_3D ( 'NONE', #677, #519, #360 ) ;
#1012 = VECTOR ( 'NONE', #1716, 1000.000000000000000 ) ;
#1013 = LINE ( 'NONE', #1051, #1440 ) ;
#1014 = DIRECTION ( 'NONE',  ( 0.9238795325112866275, 0.000000000000000000, 0.3826834323650903369 ) ) ;
#1015 = CARTESIAN_POINT ( 'NONE',  ( 2.000000000000000444, 0.000000000000000000, 4.500000000000000000 ) ) ;
#1016 = EDGE_CURVE ( 'NONE', #206, #1391, #1680, .T. ) ;
#1017 = DIRECTION ( 'NONE',  ( 0.000000000000000000, 0.000000000000000000, 1.000000000000000000 ) ) ;
#1018 = ORIENTED_EDGE ( 'NONE', *, *, #152, .F. ) ;
#1019 = EDGE_CURVE ( 'NONE', #1709, #277, #694, .T. ) ;
#1020 = CARTESIAN_POINT ( 'NONE',  ( 7.499999999999984013, 0.000000000000000000, -72.00000000000004263 ) ) ;
#1021 = EDGE_CURVE ( 'NONE', #1976, #1158, #181, .T. ) ;
#1022 = CARTESIAN_POINT ( 'NONE',  ( 35.95782392759632984, -9.900000000000000355, -55.00000000000002132 ) ) ;
#1023 = CARTESIAN_POINT ( 'NONE',  ( 15.64168576756670781, 0.000000000000000000, 3.500000000000001776 ) ) ;
#1024 = ORIENTED_EDGE ( 'NONE', *, *, #1451, .F. ) ;
#1025 = DIRECTION ( 'NONE',  ( 1.000000000000000000, 0.000000000000000000, 0.000000000000000000 ) ) ;
#1026 = DIRECTION ( 'NONE',  ( 4.625929269271485914E-16, 0.000000000000000000, -1.000000000000000000 ) ) ;
#1027 = PLANE ( 'NONE',  #1853 ) ;
#1028 = ORIENTED_EDGE ( 'NONE', *, *, #686, .T. ) ;
#1029 = CIRCLE ( 'NONE', #709, 2.000000000000000000 ) ;
#1030 = CARTESIAN_POINT ( 'NONE',  ( -15.24714580894150373, 0.000000000000000000, 2.650267102570275378E-16 ) ) ;
#1031 = ORIENTED_EDGE ( 'NONE', *, *, #1706, .T. ) ;
#1032 = ORIENTED_EDGE ( 'NONE', *, *, #2053, .T. ) ;
#1033 = CARTESIAN_POINT ( 'NONE',  ( -26.05860493085496898, 0.1000000000000000056, 3.392091031570611648 ) ) ;
#1034 = EDGE_LOOP ( 'NONE', ( #1331, #56, #118, #771 ) ) ;
#1035 = DIRECTION ( 'NONE',  ( -0.9238795325112875156, -0.000000000000000000, -0.3826834323650881720 ) ) ;
#1036 = EDGE_LOOP ( 'NONE', ( #531, #2011, #690, #1839 ) ) ;
#1037 = CC_DESIGN_SECURITY_CLASSIFICATION ( #1570, ( #1459 ) ) ;
#1038 = CIRCLE ( 'NONE', #173, 2.000000000000000000 ) ;
#1039 = CARTESIAN_POINT ( 'NONE',  ( 35.00000000000000000, 0.000000000000000000, -65.00000000000002842 ) ) ;
#1040 = CARTESIAN_POINT ( 'NONE',  ( -25.93292131147529744, 0.000000000000000000, -0.5307337294603616806 ) ) ;
#1041 = EDGE_CURVE ( 'NONE', #1892, #27, #542, .T. ) ;
#1042 = CARTESIAN_POINT ( 'NONE',  ( -15.64168576756670781, 0.000000000000000000, 4.500000000000003553 ) ) ;
#1043 = EDGE_LOOP ( 'NONE', ( #1711, #984, #464, #1824 ) ) ;
#1044 = FACE_BOUND ( 'NONE', #607, .T. ) ;
#1045 = ORIENTED_EDGE ( 'NONE', *, *, #1160, .T. ) ;
#1046 = DIRECTION ( 'NONE',  ( -0.000000000000000000, 1.000000000000000000, -0.000000000000000000 ) ) ;
#1047 = ORIENTED_EDGE ( 'NONE', *, *, #216, .F. ) ;
#1048 = VECTOR ( 'NONE', #523, 1000.000000000000000 ) ;
#1049 = VECTOR ( 'NONE', #666, 1000.000000000000000 ) ;
#1050 = AXIS2_PLACEMENT_3D ( 'NONE', #713, #569, #1797 ) ;
#1051 = CARTESIAN_POINT ( 'NONE',  ( -2.000000000000000444, 0.000000000000000000, 3.499999999999997780 ) ) ;
#1052 = EDGE_CURVE ( 'NONE', #904, #906, #38, .T. ) ;
#1053 = VECTOR ( 'NONE', #520, 1000.000000000000000 ) ;
#1054 = ORIENTED_EDGE ( 'NONE', *, *, #1220, .T. ) ;
#1055 = CARTESIAN_POINT ( 'NONE',  ( -35.95782392759633694, 0.1000000000000000056, -65.00000000000002842 ) ) ;
#1056 = CARTESIAN_POINT ( 'NONE',  ( -35.95782392759633694, 0.1000000000000000056, -65.00000000000002842 ) ) ;
#1057 = LINE ( 'NONE', #444, #1119 ) ;
#1058 = ORIENTED_EDGE ( 'NONE', *, *, #612, .F. ) ;
#1059 = COORDINATED_UNIVERSAL_TIME_OFFSET ( 1, 0, .AHEAD. ) ;
#1060 = ORIENTED_EDGE ( 'NONE', *, *, #1289, .T. ) ;
#1061 = ORIENTED_EDGE ( 'NONE', *, *, #316, .F. ) ;
#1062 = DIRECTION ( 'NONE',  ( -1.000000000000000000, 0.000000000000000000, 0.000000000000000000 ) ) ;
#1063 = VERTEX_POINT ( 'NONE', #1803 ) ;
#1064 = CARTESIAN_POINT ( 'NONE',  ( -24.18458262711124007, 0.1000000000000000056, 4.780629977755073590 ) ) ;
#1065 = ORIENTED_EDGE ( 'NONE', *, *, #757, .F. ) ;
#1066 = DIRECTION ( 'NONE',  ( 0.000000000000000000, 0.000000000000000000, 1.000000000000000000 ) ) ;
#1067 = DIRECTION ( 'NONE',  ( 0.3826834323650903924, -0.000000000000000000, 0.9238795325112865164 ) ) ;
#1068 = EDGE_CURVE ( 'NONE', #675, #2061, #1006, .T. ) ;
#1069 = CARTESIAN_POINT ( 'NONE',  ( 7.499999999999984901, 0.000000000000000000, -70.00000000000002842 ) ) ;
#1070 = PERSON_AND_ORGANIZATION ( #2049, #458 ) ;
#1071 = VECTOR ( 'NONE', #1512, 1000.000000000000000 ) ;
#1072 = EDGE_LOOP ( 'NONE', ( #370, #748 ) ) ;
#1073 = CYLINDRICAL_SURFACE ( 'NONE', #1162, 5.000000000000004441 ) ;
#1074 = ORIENTED_EDGE ( 'NONE', *, *, #440, .T. ) ;
#1075 = DIRECTION ( 'NONE',  ( -0.000000000000000000, -1.000000000000000000, -0.000000000000000000 ) ) ;
#1076 = ORIENTED_EDGE ( 'NONE', *, *, #324, .T. ) ;
#1077 = CARTESIAN_POINT ( 'NONE',  ( -27.49999999999998224, 0.000000000000000000, -70.00000000000002842 ) ) ;
#1078 = EDGE_CURVE ( 'NONE', #946, #1515, #325, .T. ) ;
#1079 = CARTESIAN_POINT ( 'NONE',  ( -26.05860493085496898, 0.000000000000000000, 3.392091031570611648 ) ) ;
#1080 = PERSON_AND_ORGANIZATION ( #2049, #458 ) ;
#1081 = ORIENTED_EDGE ( 'NONE', *, *, #1068, .F. ) ;
#1082 = DIRECTION ( 'NONE',  ( -0.9238795325112861834, 0.000000000000000000, -0.3826834323650911140 ) ) ;
#1083 = ORIENTED_EDGE ( 'NONE', *, *, #1210, .F. ) ;
#1084 = DIRECTION ( 'NONE',  ( 1.000000000000000000, 0.000000000000000000, -0.000000000000000000 ) ) ;
#1085 = EDGE_CURVE ( 'NONE', #1960, #553, #1930, .T. ) ;
#1086 = ORIENTED_EDGE ( 'NONE', *, *, #1675, .T. ) ;
#1087 = VECTOR ( 'NONE', #306, 1000.000000000000000 ) ;
#1088 = CARTESIAN_POINT ( 'NONE',  ( -2.000000000000000444, 0.000000000000000000, 4.499999999999998224 ) ) ;
#1089 = AXIS2_PLACEMENT_3D ( 'NONE', #1312, #2072, #832 ) ;
#1090 = CARTESIAN_POINT ( 'NONE',  ( 35.95782392759633694, 0.1000000000000000056, -65.00000000000002842 ) ) ;
#1091 = APPROVAL_DATE_TIME ( #435, #1717 ) ;
#1092 = DIRECTION ( 'NONE',  ( 0.9238795325112866275, 0.000000000000000000, -0.3826834323650903369 ) ) ;
#1093 = DIRECTION ( 'NONE',  ( 0.000000000000000000, 0.000000000000000000, 1.000000000000000000 ) ) ;
#1094 = ADVANCED_FACE ( 'NONE', ( #1290 ), #346, .T. ) ;
#1095 = EDGE_LOOP ( 'NONE', ( #566, #263, #733, #375, #1142, #2014, #671, #312, #260, #1446, #846, #1054, #508, #1535, #275, #2035, #830, #453, #649, #1506, #353, #685, #878, #880, #720, #409, #1720, #1572, #166 ) ) ;
#1096 = CYLINDRICAL_SURFACE ( 'NONE', #1471, 1.000000000000000000 ) ;
#1097 = ORIENTED_EDGE ( 'NONE', *, *, #1348, .F. ) ;
#1098 = CARTESIAN_POINT ( 'NONE',  ( 25.93292131147529744, 0.000000000000000000, -1.530733729460359571 ) ) ;
#1099 = ORIENTED_EDGE ( 'NONE', *, *, #1422, .T. ) ;
#1100 = CARTESIAN_POINT ( 'NONE',  ( 16.93118474904564152, 0.1000000000000000056, 4.000000000000007994 ) ) ;
#1101 = PERSON_AND_ORGANIZATION ( #2049, #458 ) ;
#1102 = CARTESIAN_POINT ( 'NONE',  ( -27.31170818283484891, 0.1000000000000000056, -7.995170809621830799 ) ) ;
#1103 = LINE ( 'NONE', #1426, #1376 ) ;
#1104 = ORIENTED_EDGE ( 'NONE', *, *, #2013, .F. ) ;
#1105 = EDGE_CURVE ( 'NONE', #551, #123, #467, .T. ) ;
#1106 = CYLINDRICAL_SURFACE ( 'NONE', #1849, 0.9999999999999983347 ) ;
#1107 = CIRCLE ( 'NONE', #236, 2.000000000000000000 ) ;
#1108 = CARTESIAN_POINT ( 'NONE',  ( -29.50275582214078440, 0.1000000000000000056, -4.922824761030970997 ) ) ;
#1109 = DIRECTION ( 'NONE',  ( 4.336808689942013792E-16, 0.000000000000000000, 1.000000000000000000 ) ) ;
#1110 = EDGE_CURVE ( 'NONE', #23, #1785, #1774, .T. ) ;
#1111 = EDGE_CURVE ( 'NONE', #1385, #1368, #596, .T. ) ;
#1112 = ORIENTED_EDGE ( 'NONE', *, *, #1267, .F. ) ;
#1113 = CARTESIAN_POINT ( 'NONE',  ( 7.499999999999984013, 0.000000000000000000, -72.00000000000004263 ) ) ;
#1114 = ORIENTED_EDGE ( 'NONE', *, *, #777, .F. ) ;
#1115 = DIRECTION ( 'NONE',  ( 0.000000000000000000, 0.000000000000000000, 1.000000000000000000 ) ) ;
#1116 = CIRCLE ( 'NONE', #214, 0.9999999999999983347 ) ;
#1117 = LINE ( 'NONE', #1143, #1551 ) ;
#1118 = ADVANCED_FACE ( 'NONE', ( #1176 ), #717, .F. ) ;
#1119 = VECTOR ( 'NONE', #1814, 1000.000000000000000 ) ;
#1120 = CIRCLE ( 'NONE', #218, 0.9999999999999983347 ) ;
#1121 = EDGE_CURVE ( 'NONE', #1385, #329, #92, .T. ) ;
#1122 = CARTESIAN_POINT ( 'NONE',  ( -23.10219042681885071, 0.000000000000000000, 2.167504048002320438 ) ) ;
#1123 = VECTOR ( 'NONE', #738, 1000.000000000000000 ) ;
#1124 = CARTESIAN_POINT ( 'NONE',  ( -15.64168576756670781, 0.1000000000000000056, 3.500000000000005329 ) ) ;
#1125 = LINE ( 'NONE', #967, #1148 ) ;
#1126 = CARTESIAN_POINT ( 'NONE',  ( -35.00000000000000000, 0.1000000000000000056, -65.00000000000002842 ) ) ;
#1127 = AXIS2_PLACEMENT_3D ( 'NONE', #1679, #854, #1344 ) ;
#1128 = APPROVAL ( #753, 'UNSPECIFIED' ) ;
#1129 = CARTESIAN_POINT ( 'NONE',  ( -25.93292131147529744, 0.000000000000000000, -0.5307337294603616806 ) ) ;
#1130 = DIRECTION ( 'NONE',  ( 0.000000000000000000, 0.000000000000000000, 1.000000000000000000 ) ) ;
#1131 = ORIENTED_EDGE ( 'NONE', *, *, #851, .T. ) ;
#1132 = DIRECTION ( 'NONE',  ( 1.734723475976805517E-15, -0.000000000000000000, -1.000000000000000000 ) ) ;
#1133 = EDGE_LOOP ( 'NONE', ( #610, #1028, #1611, #130 ) ) ;
#1134 = EDGE_CURVE ( 'NONE', #1662, #742, #1756, .T. ) ;
#1135 = CYLINDRICAL_SURFACE ( 'NONE', #186, 0.9999999999999983347 ) ;
#1136 = DIRECTION ( 'NONE',  ( -0.000000000000000000, 1.000000000000000000, -0.000000000000000000 ) ) ;
#1137 = EDGE_CURVE ( 'NONE', #299, #887, #1057, .T. ) ;
#1138 = CARTESIAN_POINT ( 'NONE',  ( 29.15946724785742461, 0.1000000000000000056, -7.229803944891651568 ) ) ;
#1139 = ORIENTED_EDGE ( 'NONE', *, *, #1195, .F. ) ;
#1140 = PLANE ( 'NONE',  #2068 ) ;
#1141 = VERTEX_POINT ( 'NONE', #562 ) ;
#1142 = ORIENTED_EDGE ( 'NONE', *, *, #301, .F. ) ;
#1143 = CARTESIAN_POINT ( 'NONE',  ( 30.04541879847164765, 0.000000000000000000, -27.66056170225925470 ) ) ;
#1144 = ORIENTED_EDGE ( 'NONE', *, *, #1825, .F. ) ;
#1145 = VECTOR ( 'NONE', #929, 1000.000000000000114 ) ;
#1146 = ORIENTED_EDGE ( 'NONE', *, *, #373, .T. ) ;
#1147 = FACE_OUTER_BOUND ( 'NONE', #174, .T. ) ;
#1148 = VECTOR ( 'NONE', #989, 1000.000000000000000 ) ;
#1149 = DIRECTION ( 'NONE',  ( 0.000000000000000000, 1.000000000000000000, 0.000000000000000000 ) ) ;
#1150 = ORIENTED_EDGE ( 'NONE', *, *, #190, .F. ) ;
#1151 = DIRECTION ( 'NONE',  ( 0.000000000000000000, 0.000000000000000000, -1.000000000000000000 ) ) ;
#1152 = ADVANCED_FACE ( 'NONE', ( #1494 ), #550, .T. ) ;
#1153 = DIRECTION ( 'NONE',  ( 1.000000000000000000, 0.000000000000000000, -0.000000000000000000 ) ) ;
#1154 = EDGE_LOOP ( 'NONE', ( #1787, #839 ) ) ;
#1155 = ORIENTED_EDGE ( 'NONE', *, *, #1105, .F. ) ;
#1156 = CARTESIAN_POINT ( 'NONE',  ( 2.000000000000000444, 0.1000000000000000056, 5.500000000000000000 ) ) ;
#1157 = CARTESIAN_POINT ( 'NONE',  ( -27.90636399587754113, 0.000000000000000000, 4.157457896300791766 ) ) ;
#1158 = VERTEX_POINT ( 'NONE', #231 ) ;
#1159 = FACE_OUTER_BOUND ( 'NONE', #232, .T. ) ;
#1160 = EDGE_CURVE ( 'NONE', #965, #1574, #1258, .T. ) ;
#1161 = PLANE ( 'NONE',  #150 ) ;
#1162 = AXIS2_PLACEMENT_3D ( 'NONE', #1022, #1046, #591 ) ;
#1163 = FACE_BOUND ( 'NONE', #2029, .T. ) ;
#1164 = DIRECTION ( 'NONE',  ( 0.000000000000000000, 0.000000000000000000, -1.000000000000000000 ) ) ;
#1165 = EDGE_CURVE ( 'NONE', #335, #603, #1186, .T. ) ;
#1166 = DIRECTION ( 'NONE',  ( -0.3826834323650901148, 0.000000000000000000, -0.9238795325112866275 ) ) ;
#1167 = ORIENTED_EDGE ( 'NONE', *, *, #1394, .F. ) ;
#1168 = DIRECTION ( 'NONE',  ( -1.000000000000000000, 0.000000000000000000, -0.000000000000000000 ) ) ;
#1169 = DIRECTION ( 'NONE',  ( 0.000000000000000000, 0.000000000000000000, 1.000000000000000000 ) ) ;
#1170 = ADVANCED_FACE ( 'NONE', ( #1975 ), #1027, .F. ) ;
#1171 = LINE ( 'NONE', #749, #601 ) ;
#1172 = EDGE_CURVE ( 'NONE', #2008, #1378, #1507, .T. ) ;
#1173 = FACE_OUTER_BOUND ( 'NONE', #1034, .T. ) ;
#1174 = VECTOR ( 'NONE', #363, 1000.000000000000000 ) ;
#1175 = EDGE_CURVE ( 'NONE', #1750, #1389, #55, .T. ) ;
#1176 = FACE_OUTER_BOUND ( 'NONE', #1738, .T. ) ;
#1177 = ORIENTED_EDGE ( 'NONE', *, *, #1183, .F. ) ;
#1178 = FACE_OUTER_BOUND ( 'NONE', #1095, .T. ) ;
#1179 = VECTOR ( 'NONE', #1661, 1000.000000000000114 ) ;
#1180 = CARTESIAN_POINT ( 'NONE',  ( 7.499999999999984901, 0.000000000000000000, -70.00000000000002842 ) ) ;
#1181 = CARTESIAN_POINT ( 'NONE',  ( -2.000000000000000444, 0.000000000000000000, 5.499999999999998224 ) ) ;
#1182 = ORIENTED_EDGE ( 'NONE', *, *, #1590, .T. ) ;
#1183 = EDGE_CURVE ( 'NONE', #866, #563, #730, .T. ) ;
#1184 = DIRECTION ( 'NONE',  ( 0.000000000000000000, 0.000000000000000000, 1.000000000000000000 ) ) ;
#1185 = CARTESIAN_POINT ( 'NONE',  ( -23.10219042681885071, 0.1000000000000000056, 2.167504048002320438 ) ) ;
#1186 = LINE ( 'NONE', #404, #555 ) ;
#1187 = ORIENTED_EDGE ( 'NONE', *, *, #843, .T. ) ;
#1188 = ORIENTED_EDGE ( 'NONE', *, *, #1192, .T. ) ;
#1189 = CARTESIAN_POINT ( 'NONE',  ( 25.93292131147529744, 0.000000000000000000, -2.530733729460357573 ) ) ;
#1190 = ORIENTED_EDGE ( 'NONE', *, *, #482, .F. ) ;
#1191 = CARTESIAN_POINT ( 'NONE',  ( -16.93118474904564863, 0.1000000000000000056, 4.000000000000007994 ) ) ;
#1192 = EDGE_CURVE ( 'NONE', #473, #1726, #1355, .T. ) ;
#1193 = DIRECTION ( 'NONE',  ( 0.000000000000000000, 1.000000000000000000, 0.000000000000000000 ) ) ;
#1194 = ORIENTED_EDGE ( 'NONE', *, *, #2003, .T. ) ;
#1195 = EDGE_CURVE ( 'NONE', #620, #335, #1335, .T. ) ;
#1196 = ORIENTED_EDGE ( 'NONE', *, *, #225, .F. ) ;
#1197 = CARTESIAN_POINT ( 'NONE',  ( -28.39410038312723827, 0.1000000000000000056, -5.382044879869081200 ) ) ;
#1198 = DIRECTION ( 'NONE',  ( -0.000000000000000000, 1.000000000000000000, -0.000000000000000000 ) ) ;
#1199 = CARTESIAN_POINT ( 'NONE',  ( 7.499999999999984013, 0.1000000000000000056, -72.00000000000004263 ) ) ;
#1200 = ORIENTED_EDGE ( 'NONE', *, *, #2003, .F. ) ;
#1201 = CARTESIAN_POINT ( 'NONE',  ( 45.19661925270919767, 0.1000000000000000056, -51.17316567634908608 ) ) ;
#1202 = ORIENTED_EDGE ( 'NONE', *, *, #1387, .F. ) ;
#1203 = ORIENTED_EDGE ( 'NONE', *, *, #1307, .F. ) ;
#1204 = LINE ( 'NONE', #2012, #1974 ) ;
#1205 = ORIENTED_EDGE ( 'NONE', *, *, #1914, .F. ) ;
#1206 = CARTESIAN_POINT ( 'NONE',  ( -27.49999999999998224, 0.1000000000000000056, -70.00000000000002842 ) ) ;
#1207 = ORIENTED_EDGE ( 'NONE', *, *, #1165, .T. ) ;
#1208 = VECTOR ( 'NONE', #362, 1000.000000000000000 ) ;
#1209 = ORIENTED_EDGE ( 'NONE', *, *, #1085, .F. ) ;
#1210 = EDGE_CURVE ( 'NONE', #592, #133, #1009, .T. ) ;
#1211 = CARTESIAN_POINT ( 'NONE',  ( 24.00000000000000000, 0.000000000000000000, -4.163336342344337027E-14 ) ) ;
#1212 = FACE_OUTER_BOUND ( 'NONE', #1217, .T. ) ;
#1213 = DIRECTION ( 'NONE',  ( 0.000000000000000000, 1.000000000000000000, 0.000000000000000000 ) ) ;
#1214 = ORIENTED_EDGE ( 'NONE', *, *, #1629, .F. ) ;
#1215 = ORIENTED_EDGE ( 'NONE', *, *, #1799, .T. ) ;
#1216 = DIRECTION ( 'NONE',  ( -0.3826834323650901148, 0.000000000000000000, -0.9238795325112866275 ) ) ;
#1217 = EDGE_LOOP ( 'NONE', ( #1104, #204, #1250, #892 ) ) ;
#1218 = AXIS2_PLACEMENT_3D ( 'NONE', #1138, #383, #22 ) ;
#1219 = AXIS2_PLACEMENT_3D ( 'NONE', #1088, #2051, #922 ) ;
#1220 = EDGE_CURVE ( 'NONE', #357, #1701, #66, .T. ) ;
#1221 = AXIS2_PLACEMENT_3D ( 'NONE', #1681, #77, #1850 ) ;
#1222 = CARTESIAN_POINT ( 'NONE',  ( -45.19661925270921188, 0.1000000000000000056, -51.17316567634908608 ) ) ;
#1223 = ORIENTED_EDGE ( 'NONE', *, *, #1172, .T. ) ;
#1224 = CLOSED_SHELL ( 'NONE', ( #740, #813, #105, #747, #2052, #314, #1469, #670, #491, #961, #1397, #368, #1983, #629, #1559, #600, #459, #37, #2080, #159, #1728, #297, #1874, #1480, #1424, #1973, #1414, #1170, #1658, #177, #537, #815, #1575, #1443, #900, #356, #512, #1608, #653, #455, #283, #1299, #963, #648, #1323, #1980, #1596, #1567, #1152, #1549, #1599, #1632, #1094, #240, #636, #1727, #1552, #568, #1118 ) ) ;
#1225 = ORIENTED_EDGE ( 'NONE', *, *, #1517, .T. ) ;
#1226 = FACE_OUTER_BOUND ( 'NONE', #708, .T. ) ;
#1227 = CARTESIAN_POINT ( 'NONE',  ( -29.15946724785742106, 0.1000000000000000056, -7.229803944891652456 ) ) ;
#1228 = DIRECTION ( 'NONE',  ( 0.000000000000000000, 1.000000000000000000, 0.000000000000000000 ) ) ;
#1229 = ORIENTED_EDGE ( 'NONE', *, *, #728, .F. ) ;
#1230 = PERSON_AND_ORGANIZATION_ROLE ( 'classification_officer' ) ;
#1231 = ORIENTED_EDGE ( 'NONE', *, *, #447, .F. ) ;
#1232 = CARTESIAN_POINT ( 'NONE',  ( 22.33682356208866437, 0.1000000000000000056, 4.015263113024906794 ) ) ;
#1233 = ORIENTED_EDGE ( 'NONE', *, *, #153, .F. ) ;
#1234 = LINE ( 'NONE', #1896, #2021 ) ;
#1235 = EDGE_CURVE ( 'NONE', #121, #1997, #574, .T. ) ;
#1236 = ORIENTED_EDGE ( 'NONE', *, *, #132, .F. ) ;
#1237 = DIRECTION ( 'NONE',  ( -1.000000000000000000, 0.000000000000000000, 0.000000000000000000 ) ) ;
#1238 = DIRECTION ( 'NONE',  ( 0.000000000000000000, 0.000000000000000000, 1.000000000000000000 ) ) ;
#1239 = EDGE_CURVE ( 'NONE', #906, #1449, #886, .T. ) ;
#1240 = VERTEX_POINT ( 'NONE', #1375 ) ;
#1241 = LINE ( 'NONE', #1561, #179 ) ;
#1242 = ORIENTED_EDGE ( 'NONE', *, *, #1461, .F. ) ;
#1243 = CARTESIAN_POINT ( 'NONE',  ( 34.99999999999999289, 0.1000000000000000056, -80.00000000000002842 ) ) ;
#1244 = EDGE_LOOP ( 'NONE', ( #689, #618, #251, #1215 ) ) ;
#1245 = VECTOR ( 'NONE', #1918, 1000.000000000000000 ) ;
#1246 = VECTOR ( 'NONE', #1357, 1000.000000000000000 ) ;
#1247 = LINE ( 'NONE', #1077, #1288 ) ;
#1248 = EDGE_CURVE ( 'NONE', #1719, #675, #1423, .T. ) ;
#1249 = LINE ( 'NONE', #1889, #787 ) ;
#1250 = ORIENTED_EDGE ( 'NONE', *, *, #1467, .T. ) ;
#1251 = ORIENTED_EDGE ( 'NONE', *, *, #899, .F. ) ;
#1252 = CARTESIAN_POINT ( 'NONE',  ( 25.93292131147529744, 0.000000000000000000, -1.530733729460359571 ) ) ;
#1253 = VERTEX_POINT ( 'NONE', #2032 ) ;
#1254 = LINE ( 'NONE', #1222, #4 ) ;
#1255 = AXIS2_PLACEMENT_3D ( 'NONE', #1835, #1213, #1996 ) ;
#1256 = AXIS2_PLACEMENT_3D ( 'NONE', #1602, #1280, #973 ) ;
#1257 = ORIENTED_EDGE ( 'NONE', *, *, #997, .F. ) ;
#1258 = CIRCLE ( 'NONE', #358, 10.00000000000000888 ) ;
#1259 = FACE_OUTER_BOUND ( 'NONE', #104, .T. ) ;
#1260 = DIRECTION ( 'NONE',  ( -0.9238795325112866275, 0.000000000000000000, -0.3826834323650901148 ) ) ;
#1261 = APPLICATION_PROTOCOL_DEFINITION ( 'international standard', 'config_control_design', 1994, #1831 ) ;
#1262 = CARTESIAN_POINT ( 'NONE',  ( 27.90636399587754113, 0.000000000000000000, 4.157457896300791766 ) ) ;
#1263 = DIRECTION ( 'NONE',  ( 1.000000000000000000, 0.000000000000000000, -1.224646799147353207E-16 ) ) ;
#1264 = ORIENTED_EDGE ( 'NONE', *, *, #48, .T. ) ;
#1265 = FACE_OUTER_BOUND ( 'NONE', #215, .T. ) ;
#1266 = VECTOR ( 'NONE', #1004, 1000.000000000000000 ) ;
#1267 = EDGE_CURVE ( 'NONE', #291, #2065, #2054, .T. ) ;
#1268 = DIRECTION ( 'NONE',  ( -0.000000000000000000, -1.000000000000000000, -0.000000000000000000 ) ) ;
#1269 = EDGE_CURVE ( 'NONE', #529, #1934, #614, .T. ) ;
#1270 = DIRECTION ( 'NONE',  ( -0.3826834323650901148, 0.000000000000000000, 0.9238795325112866275 ) ) ;
#1271 = EDGE_LOOP ( 'NONE', ( #471, #890, #1509, #1441 ) ) ;
#1272 = CARTESIAN_POINT ( 'NONE',  ( 2.000000000000000444, 0.000000000000000000, 3.499999999999999556 ) ) ;
#1273 = ORIENTED_EDGE ( 'NONE', *, *, #15, .F. ) ;
#1274 = LINE ( 'NONE', #172, #895 ) ;
#1275 = EDGE_CURVE ( 'NONE', #745, #1577, #184, .T. ) ;
#1276 = LINE ( 'NONE', #1631, #256 ) ;
#1277 = CARTESIAN_POINT ( 'NONE',  ( -15.64168576756670781, 0.000000000000000000, 3.500000000000005329 ) ) ;
#1278 = CARTESIAN_POINT ( 'NONE',  ( 2.000000000000000444, 0.000000000000000000, 5.500000000000000000 ) ) ;
#1279 = ORIENTED_EDGE ( 'NONE', *, *, #1590, .F. ) ;
#1280 = DIRECTION ( 'NONE',  ( -0.000000000000000000, -1.000000000000000000, -0.000000000000000000 ) ) ;
#1281 = VECTOR ( 'NONE', #480, 1000.000000000000000 ) ;
#1282 = APPROVAL ( #1708, 'UNSPECIFIED' ) ;
#1283 = DIRECTION ( 'NONE',  ( -0.000000000000000000, -1.000000000000000000, -0.000000000000000000 ) ) ;
#1284 = VECTOR ( 'NONE', #258, 1000.000000000000000 ) ;
#1285 = AXIS2_PLACEMENT_3D ( 'NONE', #1790, #507, #983 ) ;
#1286 = AXIS2_PLACEMENT_3D ( 'NONE', #1100, #635, #1238 ) ;
#1287 = DIRECTION ( 'NONE',  ( 0.000000000000000000, 0.000000000000000000, 1.000000000000000000 ) ) ;
#1288 = VECTOR ( 'NONE', #934, 1000.000000000000000 ) ;
#1289 = EDGE_CURVE ( 'NONE', #620, #364, #1579, .T. ) ;
#1290 = FACE_OUTER_BOUND ( 'NONE', #1624, .T. ) ;
#1291 = ORIENTED_EDGE ( 'NONE', *, *, #1749, .F. ) ;
#1292 = ORIENTED_EDGE ( 'NONE', *, *, #322, .T. ) ;
#1293 = CARTESIAN_POINT ( 'NONE',  ( 30.58514802243317376, 0.000000000000000000, -2.309698831278218734 ) ) ;
#1294 = CARTESIAN_POINT ( 'NONE',  ( -30.58514802243317376, 0.1000000000000000056, -2.309698831278218734 ) ) ;
#1295 = DIRECTION ( 'NONE',  ( 4.336808689942013792E-16, 0.000000000000000000, 1.000000000000000000 ) ) ;
#1296 = DIRECTION ( 'NONE',  ( 0.000000000000000000, 1.000000000000000000, -0.000000000000000000 ) ) ;
#1297 = ORIENTED_EDGE ( 'NONE', *, *, #612, .T. ) ;
#1298 = ORIENTED_EDGE ( 'NONE', *, *, #1321, .F. ) ;
#1299 = ADVANCED_FACE ( 'NONE', ( #1730 ), #145, .T. ) ;
#1300 = DIRECTION ( 'NONE',  ( -0.000000000000000000, 1.000000000000000000, -0.000000000000000000 ) ) ;
#1301 = EDGE_LOOP ( 'NONE', ( #570, #1058, #1523, #616 ) ) ;
#1302 = FACE_OUTER_BOUND ( 'NONE', #801, .T. ) ;
#1303 =( GEOMETRIC_REPRESENTATION_CONTEXT ( 3 ) GLOBAL_UNCERTAINTY_ASSIGNED_CONTEXT ( ( #264 ) ) GLOBAL_UNIT_ASSIGNED_CONTEXT ( ( #889, #1533, #298 ) ) REPRESENTATION_CONTEXT ( 'NONE', 'WORKASPACE' ) );
#1304 = LINE ( 'NONE', #937, #1444 ) ;
#1305 = EDGE_CURVE ( 'NONE', #1618, #1389, #158, .T. ) ;
#1306 = PLANE ( 'NONE',  #1915 ) ;
#1307 = EDGE_CURVE ( 'NONE', #335, #876, #1388, .T. ) ;
#1308 = DIRECTION ( 'NONE',  ( 0.000000000000000000, 0.000000000000000000, -1.000000000000000000 ) ) ;
#1309 = ORIENTED_EDGE ( 'NONE', *, *, #997, .T. ) ;
#1310 = DIRECTION ( 'NONE',  ( -0.000000000000000000, 1.000000000000000000, -0.000000000000000000 ) ) ;
#1311 = ORIENTED_EDGE ( 'NONE', *, *, #340, .F. ) ;
#1312 = CARTESIAN_POINT ( 'NONE',  ( -2.000000000000000444, 0.000000000000000000, 4.499999999999998224 ) ) ;
#1313 = VECTOR ( 'NONE', #1702, 1000.000000000000000 ) ;
#1314 = EDGE_LOOP ( 'NONE', ( #1510, #462, #769, #1182 ) ) ;
#1315 = LINE ( 'NONE', #977, #1497 ) ;
#1316 = CARTESIAN_POINT ( 'NONE',  ( 28.67173086060772036, 0.1000000000000000056, 2.309698831278218734 ) ) ;
#1317 = ORIENTED_EDGE ( 'NONE', *, *, #31, .T. ) ;
#1318 = LINE ( 'NONE', #1201, #784 ) ;
#1319 = DIRECTION ( 'NONE',  ( 0.000000000000000000, 0.000000000000000000, 1.000000000000000000 ) ) ;
#1320 = VERTEX_POINT ( 'NONE', #2073 ) ;
#1321 = EDGE_CURVE ( 'NONE', #876, #479, #1542, .T. ) ;
#1322 = PLANE ( 'NONE',  #559 ) ;
#1323 = ADVANCED_FACE ( 'NONE', ( #323 ), #468, .F. ) ;
#1324 = DIRECTION ( 'NONE',  ( -0.000000000000000000, 1.000000000000000000, -0.000000000000000000 ) ) ;
#1325 = LINE ( 'NONE', #223, #1612 ) ;
#1326 = ORIENTED_EDGE ( 'NONE', *, *, #252, .F. ) ;
#1327 = CARTESIAN_POINT ( 'NONE',  ( 27.31170818283485247, 0.1000000000000000056, -7.995170809621836128 ) ) ;
#1328 = EDGE_CURVE ( 'NONE', #1892, #1063, #1877, .T. ) ;
#1329 = EDGE_CURVE ( 'NONE', #1755, #291, #1645, .T. ) ;
#1330 = DIRECTION ( 'NONE',  ( 0.000000000000000000, 0.000000000000000000, -1.000000000000000000 ) ) ;
#1331 = ORIENTED_EDGE ( 'NONE', *, *, #301, .T. ) ;
#1332 = EDGE_CURVE ( 'NONE', #1577, #745, #665, .T. ) ;
#1333 = CARTESIAN_POINT ( 'NONE',  ( 7.499999999999984901, 0.1000000000000000056, -70.00000000000002842 ) ) ;
#1334 = DIRECTION ( 'NONE',  ( -0.000000000000000000, 1.000000000000000000, -0.000000000000000000 ) ) ;
#1335 = LINE ( 'NONE', #1656, #954 ) ;
#1336 = EDGE_LOOP ( 'NONE', ( #1816, #259, #894, #664 ) ) ;
#1337 = AXIS2_PLACEMENT_3D ( 'NONE', #1191, #1351, #1390 ) ;
#1338 = DIRECTION ( 'NONE',  ( 0.000000000000000000, 1.000000000000000000, 0.000000000000000000 ) ) ;
#1339 = AXIS2_PLACEMENT_3D ( 'NONE', #1481, #552, #233 ) ;
#1340 = CARTESIAN_POINT ( 'NONE',  ( 24.00000000000000000, 0.1000000000000000056, -4.163336342344337027E-14 ) ) ;
#1341 = CC_DESIGN_PERSON_AND_ORGANIZATION_ASSIGNMENT ( #2041, #1230, ( #1570 ) ) ;
#1342 = ORIENTED_EDGE ( 'NONE', *, *, #1478, .F. ) ;
#1343 = LINE ( 'NONE', #1333, #220 ) ;
#1344 = DIRECTION ( 'NONE',  ( 0.000000000000000000, 0.000000000000000000, 1.000000000000000000 ) ) ;
#1345 = VECTOR ( 'NONE', #1166, 1000.000000000000000 ) ;
#1346 = DIRECTION ( 'NONE',  ( 1.734723475976805517E-15, -0.000000000000000000, -1.000000000000000000 ) ) ;
#1347 = ORIENTED_EDGE ( 'NONE', *, *, #59, .T. ) ;
#1348 = EDGE_CURVE ( 'NONE', #1858, #529, #926, .T. ) ;
#1349 = FACE_BOUND ( 'NONE', #434, .T. ) ;
#1350 = VECTOR ( 'NONE', #1373, 1000.000000000000000 ) ;
#1351 = DIRECTION ( 'NONE',  ( 0.000000000000000000, 1.000000000000000000, 0.000000000000000000 ) ) ;
#1352 = DIRECTION ( 'NONE',  ( 0.000000000000000000, -1.000000000000000000, 0.000000000000000000 ) ) ;
#1353 = FACE_BOUND ( 'NONE', #1931, .T. ) ;
#1354 = FACE_OUTER_BOUND ( 'NONE', #814, .T. ) ;
#1355 = LINE ( 'NONE', #901, #1985 ) ;
#1356 = ORIENTED_EDGE ( 'NONE', *, *, #1919, .F. ) ;
#1357 = DIRECTION ( 'NONE',  ( -0.000000000000000000, -1.000000000000000000, -0.000000000000000000 ) ) ;
#1358 = ORIENTED_EDGE ( 'NONE', *, *, #1650, .F. ) ;
#1359 = DIRECTION ( 'NONE',  ( -0.000000000000000000, -1.000000000000000000, -0.000000000000000000 ) ) ;
#1360 = ORIENTED_EDGE ( 'NONE', *, *, #993, .F. ) ;
#1361 = DIRECTION ( 'NONE',  ( 0.000000000000000000, 0.000000000000000000, 1.000000000000000000 ) ) ;
#1362 = ORIENTED_EDGE ( 'NONE', *, *, #687, .F. ) ;
#1363 = CARTESIAN_POINT ( 'NONE',  ( -15.24714580894150373, 0.1000000000000000056, 2.650267102570275378E-16 ) ) ;
#1364 = CARTESIAN_POINT ( 'NONE',  ( -24.94994949184141930, 0.000000000000000000, 2.932870912732501445 ) ) ;
#1365 = CARTESIAN_POINT ( 'NONE',  ( 2.000000000000000444, 0.000000000000000000, 5.500000000000000000 ) ) ;
#1366 = EDGE_LOOP ( 'NONE', ( #1167, #1616, #1628, #1581 ) ) ;
#1367 = EDGE_CURVE ( 'NONE', #1960, #110, #1739, .T. ) ;
#1368 = VERTEX_POINT ( 'NONE', #1277 ) ;
#1369 = FACE_OUTER_BOUND ( 'NONE', #805, .T. ) ;
#1370 = ORIENTED_EDGE ( 'NONE', *, *, #1610, .F. ) ;
#1371 = FACE_OUTER_BOUND ( 'NONE', #583, .T. ) ;
#1372 = EDGE_LOOP ( 'NONE', ( #1560, #536, #1370, #2067 ) ) ;
#1373 = DIRECTION ( 'NONE',  ( -0.000000000000000000, 1.000000000000000000, -0.000000000000000000 ) ) ;
#1374 = FACE_OUTER_BOUND ( 'NONE', #304, .T. ) ;
#1375 = CARTESIAN_POINT ( 'NONE',  ( 35.00000000000000000, 0.000000000000000000, -65.00000000000002842 ) ) ;
#1376 = VECTOR ( 'NONE', #1742, 1000.000000000000000 ) ;
#1377 = DATE_AND_TIME ( #1698, #65 ) ;
#1378 = VERTEX_POINT ( 'NONE', #654 ) ;
#1379 = DESIGN_CONTEXT ( 'detailed design', #1946, 'design' ) ;
#1380 = CARTESIAN_POINT ( 'NONE',  ( 24.94994949184141930, 0.1000000000000000056, 2.932870912732501445 ) ) ;
#1381 = ORIENTED_EDGE ( 'NONE', *, *, #1332, .F. ) ;
#1382 = CIRCLE ( 'NONE', #953, 2.000000000000000000 ) ;
#1383 = DIRECTION ( 'NONE',  ( 1.000000000000000000, 0.000000000000000000, -0.000000000000000000 ) ) ;
#1384 = AXIS2_PLACEMENT_3D ( 'NONE', #704, #53, #1800 ) ;
#1385 = VERTEX_POINT ( 'NONE', #315 ) ;
#1386 = FACE_OUTER_BOUND ( 'NONE', #785, .T. ) ;
#1387 = EDGE_CURVE ( 'NONE', #81, #1667, #943, .T. ) ;
#1388 = LINE ( 'NONE', #1907, #1012 ) ;
#1389 = VERTEX_POINT ( 'NONE', #1079 ) ;
#1390 = DIRECTION ( 'NONE',  ( 0.000000000000000000, 0.000000000000000000, 1.000000000000000000 ) ) ;
#1391 = VERTEX_POINT ( 'NONE', #494 ) ;
#1392 = CARTESIAN_POINT ( 'NONE',  ( 23.10219042681885071, 0.1000000000000000056, 2.167504048002320438 ) ) ;
#1393 = EDGE_CURVE ( 'NONE', #329, #758, #656, .T. ) ;
#1394 = EDGE_CURVE ( 'NONE', #904, #858, #1249, .T. ) ;
#1395 = EDGE_LOOP ( 'NONE', ( #83, #674, #419, #1911 ) ) ;
#1396 = CARTESIAN_POINT ( 'NONE',  ( -23.10219042681885071, 0.1000000000000000056, 2.167504048002320438 ) ) ;
#1397 = ADVANCED_FACE ( 'NONE', ( #342 ), #532, .T. ) ;
#1398 = DIRECTION ( 'NONE',  ( 0.000000000000000000, 1.000000000000000000, -0.000000000000000000 ) ) ;
#1399 = DATE_TIME_ROLE ( 'creation_date' ) ;
#1400 = VECTOR ( 'NONE', #1062, 1000.000000000000000 ) ;
#1401 = ORIENTED_EDGE ( 'NONE', *, *, #241, .F. ) ;
#1402 = LOCAL_TIME ( 15, 59, 32.00000000000000000, #274 ) ;
#1403 = FACE_OUTER_BOUND ( 'NONE', #928, .T. ) ;
#1404 = ORIENTED_EDGE ( 'NONE', *, *, #344, .T. ) ;
#1405 = LINE ( 'NONE', #783, #1808 ) ;
#1406 = ORIENTED_EDGE ( 'NONE', *, *, #1021, .T. ) ;
#1407 = CIRCLE ( 'NONE', #1603, 1.000000000000000000 ) ;
#1408 = CARTESIAN_POINT ( 'NONE',  ( 29.15946724785742461, 0.000000000000000000, -7.229803944891651568 ) ) ;
#1409 = CARTESIAN_POINT ( 'NONE',  ( -25.93292131147529744, 0.000000000000000000, -1.530733729460359571 ) ) ;
#1410 = DATE_AND_TIME ( #638, #971 ) ;
#1411 = DIRECTION ( 'NONE',  ( 0.000000000000000000, 0.000000000000000000, 1.000000000000000000 ) ) ;
#1412 = DIRECTION ( 'NONE',  ( 1.000000000000000000, 0.000000000000000000, -1.224646799147353207E-16 ) ) ;
#1413 = ORIENTED_EDGE ( 'NONE', *, *, #407, .F. ) ;
#1414 = ADVANCED_FACE ( 'NONE', ( #351 ), #827, .F. ) ;
#1415 = VECTOR ( 'NONE', #1526, 1000.000000000000000 ) ;
#1416 = DIRECTION ( 'NONE',  ( 0.000000000000000000, 0.000000000000000000, -1.000000000000000000 ) ) ;
#1417 = AXIS2_PLACEMENT_3D ( 'NONE', #374, #996, #1445 ) ;
#1418 = ORIENTED_EDGE ( 'NONE', *, *, #1195, .T. ) ;
#1419 = DIRECTION ( 'NONE',  ( 4.336808689942013792E-16, 0.000000000000000000, -1.000000000000000000 ) ) ;
#1420 = VECTOR ( 'NONE', #1268, 1000.000000000000000 ) ;
#1421 = ORIENTED_EDGE ( 'NONE', *, *, #1848, .F. ) ;
#1422 = EDGE_CURVE ( 'NONE', #641, #1564, #1315, .T. ) ;
#1423 = LINE ( 'NONE', #1760, #1087 ) ;
#1424 = ADVANCED_FACE ( 'NONE', ( #1473 ), #521, .F. ) ;
#1425 = LINE ( 'NONE', #1039, #1123 ) ;
#1426 = CARTESIAN_POINT ( 'NONE',  ( 16.93118474904564152, 0.1000000000000000056, 9.000000000000007105 ) ) ;
#1427 = ORIENTED_EDGE ( 'NONE', *, *, #1482, .F. ) ;
#1428 = LINE ( 'NONE', #1605, #1476 ) ;
#1429 = DIRECTION ( 'NONE',  ( 0.000000000000000000, 0.000000000000000000, 1.000000000000000000 ) ) ;
#1430 = DIRECTION ( 'NONE',  ( 1.734723475976805517E-15, 0.000000000000000000, 1.000000000000000000 ) ) ;
#1431 = ORIENTED_EDGE ( 'NONE', *, *, #1021, .F. ) ;
#1432 = DIRECTION ( 'NONE',  ( 6.938893903907228378E-16, 0.000000000000000000, 1.000000000000000000 ) ) ;
#1433 = ORIENTED_EDGE ( 'NONE', *, *, #1768, .T. ) ;
#1434 = CARTESIAN_POINT ( 'NONE',  ( -24.18458262711124007, 0.1000000000000000056, 4.780629977755073590 ) ) ;
#1435 = CARTESIAN_POINT ( 'NONE',  ( -27.49999999999998579, 0.000000000000000000, -72.00000000000004263 ) ) ;
#1436 = DIRECTION ( 'NONE',  ( 0.000000000000000000, 0.000000000000000000, 1.000000000000000000 ) ) ;
#1437 = VERTEX_POINT ( 'NONE', #699 ) ;
#1438 = DIRECTION ( 'NONE',  ( -0.000000000000000000, 1.000000000000000000, -0.000000000000000000 ) ) ;
#1439 = CARTESIAN_POINT ( 'NONE',  ( -15.64168576756670781, 0.1000000000000000056, 5.500000000000001776 ) ) ;
#1440 = VECTOR ( 'NONE', #1651, 1000.000000000000000 ) ;
#1441 = ORIENTED_EDGE ( 'NONE', *, *, #1634, .T. ) ;
#1442 = LINE ( 'NONE', #13, #1802 ) ;
#1443 = ADVANCED_FACE ( 'NONE', ( #1147 ), #1306, .F. ) ;
#1444 = VECTOR ( 'NONE', #1569, 1000.000000000000000 ) ;
#1445 = DIRECTION ( 'NONE',  ( 0.000000000000000000, 0.000000000000000000, 1.000000000000000000 ) ) ;
#1446 = ORIENTED_EDGE ( 'NONE', *, *, #1610, .T. ) ;
#1447 = ORIENTED_EDGE ( 'NONE', *, *, #1393, .T. ) ;
#1448 = DIRECTION ( 'NONE',  ( -0.000000000000000000, -1.000000000000000000, -0.000000000000000000 ) ) ;
#1449 = VERTEX_POINT ( 'NONE', #1156 ) ;
#1450 = PLANE ( 'NONE',  #1812 ) ;
#1451 = EDGE_CURVE ( 'NONE', #1841, #1667, #1442, .T. ) ;
#1452 = ORIENTED_EDGE ( 'NONE', *, *, #208, .F. ) ;
#1453 = CARTESIAN_POINT ( 'NONE',  ( 7.499999999999984013, 0.1000000000000000056, -72.00000000000004263 ) ) ;
#1454 = CARTESIAN_POINT ( 'NONE',  ( 25.93292131147529744, 0.1000000000000000056, -1.530733729460359571 ) ) ;
#1455 = EDGE_LOOP ( 'NONE', ( #578, #821, #1139, #1060 ) ) ;
#1456 = ORIENTED_EDGE ( 'NONE', *, *, #1861, .F. ) ;
#1457 = LINE ( 'NONE', #164, #1578 ) ;
#1458 = DIRECTION ( 'NONE',  ( 1.000000000000000000, -0.000000000000000000, -0.000000000000000000 ) ) ;
#1459 = PRODUCT_DEFINITION_FORMATION_WITH_SPECIFIED_SOURCE ( 'ANY', '', #712, .NOT_KNOWN. ) ;
#1460 = CARTESIAN_POINT ( 'NONE',  ( 35.95782392759632984, 0.000000000000000000, -55.00000000000002132 ) ) ;
#1461 = EDGE_CURVE ( 'NONE', #291, #1574, #21, .T. ) ;
#1462 = DIRECTION ( 'NONE',  ( -0.000000000000000000, 1.000000000000000000, -0.000000000000000000 ) ) ;
#1463 = AXIS2_PLACEMENT_3D ( 'NONE', #372, #189, #995 ) ;
#1464 = LINE ( 'NONE', #828, #952 ) ;
#1465 = ORIENTED_EDGE ( 'NONE', *, *, #1235, .T. ) ;
#1466 = FACE_OUTER_BOUND ( 'NONE', #1043, .T. ) ;
#1467 = EDGE_CURVE ( 'NONE', #1577, #1378, #1965, .T. ) ;
#1468 = EDGE_CURVE ( 'NONE', #1709, #1537, #1625, .T. ) ;
#1469 = ADVANCED_FACE ( 'NONE', ( #1617 ), #835, .F. ) ;
#1470 = CARTESIAN_POINT ( 'NONE',  ( 26.82397179558514821, 0.1000000000000000056, 1.544331966548038615 ) ) ;
#1471 = AXIS2_PLACEMENT_3D ( 'NONE', #1735, #593, #267 ) ;
#1472 = ORIENTED_EDGE ( 'NONE', *, *, #1078, .F. ) ;
#1473 = FACE_OUTER_BOUND ( 'NONE', #595, .T. ) ;
#1474 = VECTOR ( 'NONE', #1607, 1000.000000000000000 ) ;
#1475 = AXIS2_PLACEMENT_3D ( 'NONE', #822, #1771, #1115 ) ;
#1476 = VECTOR ( 'NONE', #992, 1000.000000000000000 ) ;
#1477 = VECTOR ( 'NONE', #645, 1000.000000000000114 ) ;
#1478 = EDGE_CURVE ( 'NONE', #871, #2037, #348, .T. ) ;
#1479 = CARTESIAN_POINT ( 'NONE',  ( 24.00000000000000000, 0.1000000000000000056, 9.000000000000007105 ) ) ;
#1480 = ADVANCED_FACE ( 'NONE', ( #962 ), #1935, .F. ) ;
#1481 = CARTESIAN_POINT ( 'NONE',  ( -15.64168576756670781, 0.000000000000000000, 4.500000000000003553 ) ) ;
#1482 = EDGE_CURVE ( 'NONE', #603, #121, #541, .T. ) ;
#1483 = DIRECTION ( 'NONE',  ( 0.000000000000000000, 1.000000000000000000, 0.000000000000000000 ) ) ;
#1484 = PLANE ( 'NONE',  #1384 ) ;
#1485 = PLANE ( 'NONE',  #50 ) ;
#1486 = CARTESIAN_POINT ( 'NONE',  ( 35.95782392759633694, 0.000000000000000000, -54.99999999999999289 ) ) ;
#1487 = EDGE_LOOP ( 'NONE', ( #793, #1360, #396, #441 ) ) ;
#1488 = CARTESIAN_POINT ( 'NONE',  ( -2.000000000000000444, 0.1000000000000000056, 5.499999999999998224 ) ) ;
#1489 = AXIS2_PLACEMENT_3D ( 'NONE', #1950, #657, #525 ) ;
#1490 = CC_DESIGN_PERSON_AND_ORGANIZATION_ASSIGNMENT ( #1101, #1740, ( #712 ) ) ;
#1491 = DIRECTION ( 'NONE',  ( 0.9238795325112875156, 0.000000000000000000, -0.3826834323650881720 ) ) ;
#1492 = CARTESIAN_POINT ( 'NONE',  ( -7.499999999999981348, 0.1000000000000000056, -70.00000000000002842 ) ) ;
#1493 = FACE_OUTER_BOUND ( 'NONE', #1937, .T. ) ;
#1494 = FACE_OUTER_BOUND ( 'NONE', #1894, .T. ) ;
#1495 = ORIENTED_EDGE ( 'NONE', *, *, #1367, .F. ) ;
#1496 = FACE_BOUND ( 'NONE', #1072, .T. ) ;
#1497 = VECTOR ( 'NONE', #3, 1000.000000000000114 ) ;
#1498 = LINE ( 'NONE', #235, #1663 ) ;
#1499 = FACE_OUTER_BOUND ( 'NONE', #2075, .T. ) ;
#1500 = ORIENTED_EDGE ( 'NONE', *, *, #1134, .T. ) ;
#1501 = DIRECTION ( 'NONE',  ( 0.3826834323650903369, 0.000000000000000000, -0.9238795325112866275 ) ) ;
#1502 = DIRECTION ( 'NONE',  ( 0.000000000000000000, 0.000000000000000000, 1.000000000000000000 ) ) ;
#1503 = AXIS2_PLACEMENT_3D ( 'NONE', #746, #619, #907 ) ;
#1504 = EDGE_CURVE ( 'NONE', #481, #1855, #1000, .T. ) ;
#1505 = DIRECTION ( 'NONE',  ( 0.000000000000000000, 1.000000000000000000, -0.000000000000000000 ) ) ;
#1506 = ORIENTED_EDGE ( 'NONE', *, *, #807, .T. ) ;
#1507 = CIRCLE ( 'NONE', #634, 0.9999999999999978906 ) ;
#1508 = DIRECTION ( 'NONE',  ( 0.000000000000000000, 0.000000000000000000, 1.000000000000000000 ) ) ;
#1509 = ORIENTED_EDGE ( 'NONE', *, *, #1604, .F. ) ;
#1510 = ORIENTED_EDGE ( 'NONE', *, *, #185, .T. ) ;
#1511 = VECTOR ( 'NONE', #165, 1000.000000000000114 ) ;
#1512 = DIRECTION ( 'NONE',  ( -0.000000000000000000, 1.000000000000000000, -0.000000000000000000 ) ) ;
#1513 = ORIENTED_EDGE ( 'NONE', *, *, #1819, .F. ) ;
#1514 = FACE_OUTER_BOUND ( 'NONE', #310, .T. ) ;
#1515 = VERTEX_POINT ( 'NONE', #809 ) ;
#1516 = CARTESIAN_POINT ( 'NONE',  ( -27.49999999999998224, 0.000000000000000000, -70.00000000000002842 ) ) ;
#1517 = EDGE_CURVE ( 'NONE', #361, #193, #672, .T. ) ;
#1518 = FACE_OUTER_BOUND ( 'NONE', #1622, .T. ) ;
#1519 = AXIS2_PLACEMENT_3D ( 'NONE', #430, #549, #561 ) ;
#1520 = DIRECTION ( 'NONE',  ( 1.734723475976805517E-15, 0.000000000000000000, 1.000000000000000000 ) ) ;
#1521 = EDGE_LOOP ( 'NONE', ( #85, #916, #613, #1196 ) ) ;
#1522 = ORIENTED_EDGE ( 'NONE', *, *, #1675, .F. ) ;
#1523 = ORIENTED_EDGE ( 'NONE', *, *, #668, .F. ) ;
#1524 = DIRECTION ( 'NONE',  ( -0.000000000000000000, 0.000000000000000000, -1.000000000000000000 ) ) ;
#1525 = ORIENTED_EDGE ( 'NONE', *, *, #31, .F. ) ;
#1526 = DIRECTION ( 'NONE',  ( 0.000000000000000000, -1.000000000000000000, 0.000000000000000000 ) ) ;
#1527 = VECTOR ( 'NONE', #981, 1000.000000000000000 ) ;
#1528 = ORIENTED_EDGE ( 'NONE', *, *, #1734, .F. ) ;
#1529 = FACE_BOUND ( 'NONE', #980, .T. ) ;
#1530 = CARTESIAN_POINT ( 'NONE',  ( -19.86654347149793765, 0.1000000000000000056, -3.086582838174541266 ) ) ;
#1531 = EDGE_CURVE ( 'NONE', #2002, #81, #817, .T. ) ;
#1532 = DIRECTION ( 'NONE',  ( 0.000000000000000000, 0.000000000000000000, 1.000000000000000000 ) ) ;
#1533 =( NAMED_UNIT ( * ) PLANE_ANGLE_UNIT ( ) SI_UNIT ( $, .RADIAN. ) );
#1534 = ORIENTED_EDGE ( 'NONE', *, *, #1531, .F. ) ;
#1535 = ORIENTED_EDGE ( 'NONE', *, *, #1137, .T. ) ;
#1536 = CARTESIAN_POINT ( 'NONE',  ( 45.19661925270919767, 0.1000000000000000056, -51.17316567634908608 ) ) ;
#1537 = VERTEX_POINT ( 'NONE', #102 ) ;
#1538 = FACE_OUTER_BOUND ( 'NONE', #1544, .T. ) ;
#1539 = VECTOR ( 'NONE', #912, 1000.000000000000000 ) ;
#1540 = ORIENTED_EDGE ( 'NONE', *, *, #687, .T. ) ;
#1541 = CARTESIAN_POINT ( 'NONE',  ( -29.50275582214078440, 0.000000000000000000, -4.922824761030970997 ) ) ;
#1542 = LINE ( 'NONE', #478, #924 ) ;
#1543 = AXIS2_PLACEMENT_3D ( 'NONE', #800, #2066, #647 ) ;
#1544 = EDGE_LOOP ( 'NONE', ( #96, #932, #87, #1406 ) ) ;
#1545 = EDGE_CURVE ( 'NONE', #2037, #976, #1994, .T. ) ;
#1546 = DIRECTION ( 'NONE',  ( 0.000000000000000000, -0.000000000000000000, 1.000000000000000000 ) ) ;
#1547 = ORIENTED_EDGE ( 'NONE', *, *, #1041, .T. ) ;
#1548 = DIRECTION ( 'NONE',  ( 0.000000000000000000, 1.000000000000000000, -0.000000000000000000 ) ) ;
#1549 = ADVANCED_FACE ( 'NONE', ( #1173 ), #705, .T. ) ;
#1550 = VERTEX_POINT ( 'NONE', #403 ) ;
#1551 = VECTOR ( 'NONE', #341, 999.9999999999998863 ) ;
#1552 = ADVANCED_FACE ( 'NONE', ( #1665 ), #1984, .T. ) ;
#1553 = VECTOR ( 'NONE', #1566, 1000.000000000000000 ) ;
#1554 = DIRECTION ( 'NONE',  ( -0.9238795325112865164, 0.000000000000000000, -0.3826834323650904479 ) ) ;
#1555 = VERTEX_POINT ( 'NONE', #75 ) ;
#1556 = DIRECTION ( 'NONE',  ( 0.000000000000000000, 1.000000000000000000, 0.000000000000000000 ) ) ;
#1557 = CARTESIAN_POINT ( 'NONE',  ( -15.64168576756670781, 0.1000000000000000056, 4.500000000000003553 ) ) ;
#1558 = COORDINATED_UNIVERSAL_TIME_OFFSET ( 1, 0, .AHEAD. ) ;
#1559 = ADVANCED_FACE ( 'NONE', ( #1518 ), #1485, .F. ) ;
#1560 = ORIENTED_EDGE ( 'NONE', *, *, #1110, .T. ) ;
#1561 = CARTESIAN_POINT ( 'NONE',  ( 31.35051488716335300, 0.000000000000000000, -4.157457896300789990 ) ) ;
#1562 = ORIENTED_EDGE ( 'NONE', *, *, #1016, .T. ) ;
#1563 = CARTESIAN_POINT ( 'NONE',  ( -2.000000000000000444, 0.1000000000000000056, 4.499999999999998224 ) ) ;
#1564 = VERTEX_POINT ( 'NONE', #864 ) ;
#1565 = DIRECTION ( 'NONE',  ( 0.000000000000000000, 0.000000000000000000, 1.000000000000000000 ) ) ;
#1566 = DIRECTION ( 'NONE',  ( -0.9238795325112865164, 0.000000000000000000, 0.3826834323650905589 ) ) ;
#1567 = ADVANCED_FACE ( 'NONE', ( #1493 ), #54, .T. ) ;
#1568 = CALENDAR_DATE ( 2020, 9, 10 ) ;
#1569 = DIRECTION ( 'NONE',  ( -0.000000000000000000, 1.000000000000000000, -0.000000000000000000 ) ) ;
#1570 = SECURITY_CLASSIFICATION ( '', '', #1867 ) ;
#1571 = DIRECTION ( 'NONE',  ( 0.000000000000000000, 1.000000000000000000, 0.000000000000000000 ) ) ;
#1572 = ORIENTED_EDGE ( 'NONE', *, *, #482, .T. ) ;
#1573 = DIRECTION ( 'NONE',  ( -0.000000000000000000, 1.000000000000000000, -0.000000000000000000 ) ) ;
#1574 = VERTEX_POINT ( 'NONE', #239 ) ;
#1575 = ADVANCED_FACE ( 'NONE', ( #1374 ), #1801, .F. ) ;
#1576 = DIRECTION ( 'NONE',  ( -0.000000000000000000, 1.000000000000000000, -0.000000000000000000 ) ) ;
#1577 = VERTEX_POINT ( 'NONE', #1040 ) ;
#1578 = VECTOR ( 'NONE', #1438, 1000.000000000000000 ) ;
#1579 = LINE ( 'NONE', #2064, #117 ) ;
#1580 = CARTESIAN_POINT ( 'NONE',  ( 35.95782392759632984, -9.900000000000000355, -60.00000000000002842 ) ) ;
#1581 = ORIENTED_EDGE ( 'NONE', *, *, #456, .T. ) ;
#1582 = CIRCLE ( 'NONE', #949, 5.000000000000001776 ) ;
#1583 = CYLINDRICAL_SURFACE ( 'NONE', #1543, 4.999999999999997335 ) ;
#1584 = EDGE_LOOP ( 'NONE', ( #436, #857, #1008, #100 ) ) ;
#1585 = DIRECTION ( 'NONE',  ( 0.000000000000000000, -1.000000000000000000, 0.000000000000000000 ) ) ;
#1586 = CIRCLE ( 'NONE', #1011, 5.000000000000004441 ) ;
#1587 = VECTOR ( 'NONE', #244, 1000.000000000000114 ) ;
#1588 = LINE ( 'NONE', #794, #1420 ) ;
#1589 = VECTOR ( 'NONE', #1810, 1000.000000000000114 ) ;
#1590 = EDGE_CURVE ( 'NONE', #1320, #128, #1654, .T. ) ;
#1591 = CARTESIAN_POINT ( 'NONE',  ( 19.86654347149796607, -9.900000000000000355, -3.086582838174545707 ) ) ;
#1592 = EDGE_LOOP ( 'NONE', ( #735, #1427, #1456, #401 ) ) ;
#1593 = DIRECTION ( 'NONE',  ( 0.000000000000000000, -1.000000000000000000, 0.000000000000000000 ) ) ;
#1594 = DIRECTION ( 'NONE',  ( 0.000000000000000000, 1.000000000000000000, 0.000000000000000000 ) ) ;
#1595 = ORIENTED_EDGE ( 'NONE', *, *, #1110, .F. ) ;
#1596 = ADVANCED_FACE ( 'NONE', ( #1354 ), #381, .F. ) ;
#1597 = CARTESIAN_POINT ( 'NONE',  ( 21.55058241160207899, 0.1000000000000000056, 5.913417161825456070 ) ) ;
#1598 = DIRECTION ( 'NONE',  ( -0.000000000000000000, -1.000000000000000000, -0.000000000000000000 ) ) ;
#1599 = ADVANCED_FACE ( 'NONE', ( #1212 ), #573, .F. ) ;
#1600 = CARTESIAN_POINT ( 'NONE',  ( 2.000000000000000444, 0.1000000000000000056, 3.499999999999999556 ) ) ;
#1601 = ORIENTED_EDGE ( 'NONE', *, *, #1766, .T. ) ;
#1602 = CARTESIAN_POINT ( 'NONE',  ( -26.82397179558514821, 0.000000000000000000, 1.544331966548038837 ) ) ;
#1603 = AXIS2_PLACEMENT_3D ( 'NONE', #49, #1968, #1989 ) ;
#1604 = EDGE_CURVE ( 'NONE', #479, #620, #585, .T. ) ;
#1605 = CARTESIAN_POINT ( 'NONE',  ( -28.39410038312723827, 0.1000000000000000056, -5.382044879869082088 ) ) ;
#1606 = DIRECTION ( 'NONE',  ( 1.734723475976805517E-15, 0.000000000000000000, 1.000000000000000000 ) ) ;
#1607 = DIRECTION ( 'NONE',  ( -0.000000000000000000, 1.000000000000000000, -0.000000000000000000 ) ) ;
#1608 = ADVANCED_FACE ( 'NONE', ( #255 ), #63, .F. ) ;
#1609 = CARTESIAN_POINT ( 'NONE',  ( -28.67173086060772036, 0.000000000000000000, 2.309698831278218734 ) ) ;
#1610 = EDGE_CURVE ( 'NONE', #1670, #1253, #2006, .T. ) ;
#1611 = ORIENTED_EDGE ( 'NONE', *, *, #157, .T. ) ;
#1612 = VECTOR ( 'NONE', #1948, 1000.000000000000000 ) ;
#1613 = VECTOR ( 'NONE', #1823, 1000.000000000000000 ) ;
#1614 = DIRECTION ( 'NONE',  ( 0.000000000000000000, 0.000000000000000000, 1.000000000000000000 ) ) ;
#1615 = AXIS2_PLACEMENT_3D ( 'NONE', #1873, #1576, #2038 ) ;
#1616 = ORIENTED_EDGE ( 'NONE', *, *, #1959, .F. ) ;
#1617 = FACE_OUTER_BOUND ( 'NONE', #988, .T. ) ;
#1618 = VERTEX_POINT ( 'NONE', #1364 ) ;
#1619 = LINE ( 'NONE', #211, #1174 ) ;
#1620 = EDGE_LOOP ( 'NONE', ( #1236, #1872, #1144, #405 ) ) ;
#1621 = CARTESIAN_POINT ( 'NONE',  ( -29.15946724785742106, 0.1000000000000000056, -7.229803944891652456 ) ) ;
#1622 = EDGE_LOOP ( 'NONE', ( #1309, #486, #1452, #1032 ) ) ;
#1623 = CARTESIAN_POINT ( 'NONE',  ( 35.95782392759632984, 0.000000000000000000, -60.00000000000002842 ) ) ;
#1624 = EDGE_LOOP ( 'NONE', ( #1401, #1326, #1713, #526 ) ) ;
#1625 = LINE ( 'NONE', #178, #1208 ) ;
#1626 = EDGE_CURVE ( 'NONE', #448, #151, #1846, .T. ) ;
#1627 = DIRECTION ( 'NONE',  ( -1.000000000000000000, 0.000000000000000000, -0.000000000000000000 ) ) ;
#1628 = ORIENTED_EDGE ( 'NONE', *, *, #1239, .T. ) ;
#1629 = EDGE_CURVE ( 'NONE', #1515, #707, #1642, .T. ) ;
#1630 = CARTESIAN_POINT ( 'NONE',  ( 40.57722159015276020, 0.000000000000000000, -53.08658283817456436 ) ) ;
#1631 = CARTESIAN_POINT ( 'NONE',  ( -16.93118474904564863, 0.000000000000000000, 9.000000000000007105 ) ) ;
#1632 = ADVANCED_FACE ( 'NONE', ( #1865 ), #282, .F. ) ;
#1633 = ORIENTED_EDGE ( 'NONE', *, *, #993, .T. ) ;
#1634 = EDGE_CURVE ( 'NONE', #479, #1997, #287, .T. ) ;
#1635 = DIRECTION ( 'NONE',  ( -1.000000000000000000, 0.000000000000000000, 1.734723475976805517E-15 ) ) ;
#1636 = VECTOR ( 'NONE', #115, 1000.000000000000000 ) ;
#1637 = CARTESIAN_POINT ( 'NONE',  ( -35.95782392759633694, 0.000000000000000000, -65.00000000000002842 ) ) ;
#1638 = CARTESIAN_POINT ( 'NONE',  ( -35.95782392759633694, 0.000000000000000000, -65.00000000000002842 ) ) ;
#1639 = DIRECTION ( 'NONE',  ( -0.000000000000000000, 1.000000000000000000, -0.000000000000000000 ) ) ;
#1640 = ORIENTED_EDGE ( 'NONE', *, *, #2042, .T. ) ;
#1641 = CARTESIAN_POINT ( 'NONE',  ( 15.24714580894152860, 0.000000000000000000, -5.000000000000000000 ) ) ;
#1642 = LINE ( 'NONE', #222, #365 ) ;
#1643 = VECTOR ( 'NONE', #1132, 1000.000000000000000 ) ;
#1644 = CIRCLE ( 'NONE', #637, 2.000000000000000000 ) ;
#1645 = CIRCLE ( 'NONE', #391, 10.00000000000000888 ) ;
#1646 = DIRECTION ( 'NONE',  ( -0.000000000000000000, 1.000000000000000000, -0.000000000000000000 ) ) ;
#1647 = AXIS2_PLACEMENT_3D ( 'NONE', #1993, #1014, #1501 ) ;
#1648 = DIRECTION ( 'NONE',  ( -1.000000000000000000, 0.000000000000000000, 0.000000000000000000 ) ) ;
#1649 = ORIENTED_EDGE ( 'NONE', *, *, #227, .T. ) ;
#1650 = EDGE_CURVE ( 'NONE', #1378, #2008, #1908, .T. ) ;
#1651 = DIRECTION ( 'NONE',  ( -0.000000000000000000, 1.000000000000000000, -0.000000000000000000 ) ) ;
#1652 = ORIENTED_EDGE ( 'NONE', *, *, #61, .F. ) ;
#1653 = CARTESIAN_POINT ( 'NONE',  ( -24.18458262711124007, 0.1000000000000000056, 2.780629977755073590 ) ) ;
#1654 = LINE ( 'NONE', #729, #2031 ) ;
#1655 = AXIS2_PLACEMENT_3D ( 'NONE', #1015, #1334, #230 ) ;
#1656 = CARTESIAN_POINT ( 'NONE',  ( 27.49999999999998579, 0.000000000000000000, -72.00000000000004263 ) ) ;
#1657 = ORIENTED_EDGE ( 'NONE', *, *, #125, .T. ) ;
#1658 = ADVANCED_FACE ( 'NONE', ( #1710 ), #1073, .F. ) ;
#1659 = LINE ( 'NONE', #535, #135 ) ;
#1660 = PLANE ( 'NONE',  #243 ) ;
#1661 = DIRECTION ( 'NONE',  ( 0.3826834323650903924, -0.000000000000000000, 0.9238795325112865164 ) ) ;
#1662 = VERTEX_POINT ( 'NONE', #905 ) ;
#1663 = VECTOR ( 'NONE', #1990, 1000.000000000000000 ) ;
#1664 = DIRECTION ( 'NONE',  ( 0.000000000000000000, 1.000000000000000000, 0.000000000000000000 ) ) ;
#1665 = FACE_OUTER_BOUND ( 'NONE', #1036, .T. ) ;
#1666 = DIRECTION ( 'NONE',  ( -0.000000000000000000, -1.000000000000000000, -0.000000000000000000 ) ) ;
#1667 = VERTEX_POINT ( 'NONE', #95 ) ;
#1668 = DIRECTION ( 'NONE',  ( -1.000000000000000000, -0.000000000000000000, -0.000000000000000000 ) ) ;
#1669 = AXIS2_PLACEMENT_3D ( 'NONE', #1557, #1398, #2040 ) ;
#1670 = VERTEX_POINT ( 'NONE', #744 ) ;
#1671 = VERTEX_POINT ( 'NONE', #606 ) ;
#1672 = AXIS2_PLACEMENT_3D ( 'NONE', #276, #891, #107 ) ;
#1673 = DIRECTION ( 'NONE',  ( 0.000000000000000000, 0.000000000000000000, 1.000000000000000000 ) ) ;
#1674 = ORIENTED_EDGE ( 'NONE', *, *, #1504, .T. ) ;
#1675 = EDGE_CURVE ( 'NONE', #976, #81, #279, .T. ) ;
#1676 = EDGE_CURVE ( 'NONE', #563, #142, #1498, .T. ) ;
#1677 = LINE ( 'NONE', #1181, #1852 ) ;
#1678 = DIRECTION ( 'NONE',  ( -0.000000000000000000, 1.000000000000000000, -0.000000000000000000 ) ) ;
#1679 = CARTESIAN_POINT ( 'NONE',  ( 25.93292131147529744, 0.000000000000000000, -1.530733729460359571 ) ) ;
#1680 = CIRCLE ( 'NONE', #1921, 0.9999999999999978906 ) ;
#1681 = CARTESIAN_POINT ( 'NONE',  ( -27.90636399587754113, 0.1000000000000000056, 4.157457896300791766 ) ) ;
#1682 = ORIENTED_EDGE ( 'NONE', *, *, #658, .F. ) ;
#1683 = PLANE ( 'NONE',  #511 ) ;
#1684 = ORIENTED_EDGE ( 'NONE', *, *, #628, .F. ) ;
#1685 = ORIENTED_EDGE ( 'NONE', *, *, #1862, .F. ) ;
#1686 = VECTOR ( 'NONE', #652, 1000.000000000000000 ) ;
#1687 = DIRECTION ( 'NONE',  ( 0.000000000000000000, 0.000000000000000000, -1.000000000000000000 ) ) ;
#1688 = EDGE_LOOP ( 'NONE', ( #782, #1495, #1311, #1795 ) ) ;
#1689 = FACE_OUTER_BOUND ( 'NONE', #941, .T. ) ;
#1690 = ORIENTED_EDGE ( 'NONE', *, *, #399, .T. ) ;
#1691 = EDGE_CURVE ( 'NONE', #758, #329, #903, .T. ) ;
#1692 = ORIENTED_EDGE ( 'NONE', *, *, #692, .T. ) ;
#1693 = CARTESIAN_POINT ( 'NONE',  ( -26.82397179558514821, 0.1000000000000000056, 1.544331966548038837 ) ) ;
#1694 = DIRECTION ( 'NONE',  ( 0.3826834323650905589, -0.000000000000000000, 0.9238795325112865164 ) ) ;
#1695 = AXIS2_PLACEMENT_3D ( 'NONE', #1621, #1448, #515 ) ;
#1696 = AXIS2_PLACEMENT_3D ( 'NONE', #1185, #1694, #898 ) ;
#1697 = DIRECTION ( 'NONE',  ( 0.9238795325112865164, 0.000000000000000000, 0.3826834323650905589 ) ) ;
#1698 = CALENDAR_DATE ( 2020, 9, 10 ) ;
#1699 = ORIENTED_EDGE ( 'NONE', *, *, #1793, .T. ) ;
#1700 = CARTESIAN_POINT ( 'NONE',  ( -28.73738895741060162, 0.000000000000000000, -3.075065696008397964 ) ) ;
#1701 = VERTEX_POINT ( 'NONE', #1232 ) ;
#1702 = DIRECTION ( 'NONE',  ( 0.000000000000000000, 1.000000000000000000, 0.000000000000000000 ) ) ;
#1703 = ORIENTED_EDGE ( 'NONE', *, *, #1121, .T. ) ;
#1704 = CARTESIAN_POINT ( 'NONE',  ( -26.82397179558514821, 0.1000000000000000056, 1.544331966548038837 ) ) ;
#1705 = DIRECTION ( 'NONE',  ( 0.000000000000000000, -1.000000000000000000, 0.000000000000000000 ) ) ;
#1706 = EDGE_CURVE ( 'NONE', #110, #564, #69, .T. ) ;
#1707 = DIRECTION ( 'NONE',  ( 0.000000000000000000, 0.000000000000000000, -1.000000000000000000 ) ) ;
#1708 = APPROVAL_STATUS ( 'not_yet_approved' ) ;
#1709 = VERTEX_POINT ( 'NONE', #398 ) ;
#1710 = FACE_OUTER_BOUND ( 'NONE', #1940, .T. ) ;
#1711 = ORIENTED_EDGE ( 'NONE', *, *, #797, .T. ) ;
#1712 = FACE_OUTER_BOUND ( 'NONE', #882, .T. ) ;
#1713 = ORIENTED_EDGE ( 'NONE', *, *, #1766, .F. ) ;
#1714 = DIRECTION ( 'NONE',  ( 0.000000000000000000, 1.000000000000000000, 0.000000000000000000 ) ) ;
#1715 = CIRCLE ( 'NONE', #446, 4.999999999999999112 ) ;
#1716 = DIRECTION ( 'NONE',  ( -1.000000000000000000, -0.000000000000000000, -0.000000000000000000 ) ) ;
#1717 = APPROVAL ( #589, 'UNSPECIFIED' ) ;
#1718 = PERSON_AND_ORGANIZATION ( #2049, #458 ) ;
#1719 = VERTEX_POINT ( 'NONE', #1869 ) ;
#1720 = ORIENTED_EDGE ( 'NONE', *, *, #668, .T. ) ;
#1721 = DIRECTION ( 'NONE',  ( 1.224646799147353207E-16, 0.000000000000000000, 1.000000000000000000 ) ) ;
#1722 = ORIENTED_EDGE ( 'NONE', *, *, #324, .F. ) ;
#1723 = CIRCLE ( 'NONE', #8, 1.000000000000000000 ) ;
#1724 = DIRECTION ( 'NONE',  ( -0.9238795325112864054, 0.000000000000000000, -0.3826834323650905034 ) ) ;
#1725 = VECTOR ( 'NONE', #584, 1000.000000000000000 ) ;
#1726 = VERTEX_POINT ( 'NONE', #265 ) ;
#1727 = ADVANCED_FACE ( 'NONE', ( #1369 ), #580, .F. ) ;
#1728 = ADVANCED_FACE ( 'NONE', ( #734 ), #1660, .F. ) ;
#1729 = CYLINDRICAL_SURFACE ( 'NONE', #1895, 2.000000000000000000 ) ;
#1730 = FACE_OUTER_BOUND ( 'NONE', #2000, .T. ) ;
#1731 = APPLICATION_PROTOCOL_DEFINITION ( 'international standard', 'config_control_design', 1994, #1946 ) ;
#1732 = ORIENTED_EDGE ( 'NONE', *, *, #290, .T. ) ;
#1733 = CARTESIAN_POINT ( 'NONE',  ( -27.49999999999998579, 0.000000000000000000, -72.00000000000004263 ) ) ;
#1734 = EDGE_CURVE ( 'NONE', #1550, #1782, #1038, .T. ) ;
#1735 = CARTESIAN_POINT ( 'NONE',  ( -2.000000000000000444, 0.000000000000000000, 4.499999999999998224 ) ) ;
#1736 = ORIENTED_EDGE ( 'NONE', *, *, #1691, .F. ) ;
#1737 = PLANE ( 'NONE',  #116 ) ;
#1738 = EDGE_LOOP ( 'NONE', ( #1273, #1741, #1114, #545 ) ) ;
#1739 = LINE ( 'NONE', #457, #1636 ) ;
#1740 = PERSON_AND_ORGANIZATION_ROLE ( 'design_owner' ) ;
#1741 = ORIENTED_EDGE ( 'NONE', *, *, #940, .F. ) ;
#1742 = DIRECTION ( 'NONE',  ( -0.000000000000000000, 1.000000000000000000, -0.000000000000000000 ) ) ;
#1743 = EDGE_LOOP ( 'NONE', ( #438, #450, #1652, #1699 ) ) ;
#1744 = DIRECTION ( 'NONE',  ( 0.000000000000000000, 0.000000000000000000, -1.000000000000000000 ) ) ;
#1745 = EDGE_CURVE ( 'NONE', #516, #1670, #908, .T. ) ;
#1746 = VECTOR ( 'NONE', #1773, 1000.000000000000000 ) ;
#1747 = DIRECTION ( 'NONE',  ( 0.3826834323650881720, -0.000000000000000000, 0.9238795325112874046 ) ) ;
#1748 = DIRECTION ( 'NONE',  ( -0.000000000000000000, 1.000000000000000000, -0.000000000000000000 ) ) ;
#1749 = EDGE_CURVE ( 'NONE', #1726, #887, #408, .T. ) ;
#1750 = VERTEX_POINT ( 'NONE', #1033 ) ;
#1751 = DIRECTION ( 'NONE',  ( 0.000000000000000000, 0.000000000000000000, 1.000000000000000000 ) ) ;
#1752 = ORIENTED_EDGE ( 'NONE', *, *, #777, .T. ) ;
#1753 = AXIS2_PLACEMENT_3D ( 'NONE', #300, #617, #1751 ) ;
#1754 = DIRECTION ( 'NONE',  ( -0.000000000000000000, -1.000000000000000000, -0.000000000000000000 ) ) ;
#1755 = VERTEX_POINT ( 'NONE', #1536 ) ;
#1756 = CIRCLE ( 'NONE', #2022, 0.9999999999999983347 ) ;
#1757 = AXIS2_PLACEMENT_3D ( 'NONE', #1842, #1491, #205 ) ;
#1758 = LINE ( 'NONE', #959, #1511 ) ;
#1759 = VECTOR ( 'NONE', #221, 1000.000000000000114 ) ;
#1760 = CARTESIAN_POINT ( 'NONE',  ( 28.39410038312724183, 0.1000000000000000056, -5.382044879869080312 ) ) ;
#1761 = LINE ( 'NONE', #129, #1005 ) ;
#1762 = ORIENTED_EDGE ( 'NONE', *, *, #951, .T. ) ;
#1763 = EDGE_CURVE ( 'NONE', #1141, #1320, #756, .T. ) ;
#1764 = LINE ( 'NONE', #194, #210 ) ;
#1765 = FACE_OUTER_BOUND ( 'NONE', #1998, .T. ) ;
#1766 = EDGE_CURVE ( 'NONE', #27, #212, #751, .T. ) ;
#1767 = CARTESIAN_POINT ( 'NONE',  ( -15.24714580894150373, -9.900000000000000355, 2.650267102570275378E-16 ) ) ;
#1768 = EDGE_CURVE ( 'NONE', #1063, #417, #1204, .T. ) ;
#1769 = APPROVAL_DATE_TIME ( #1929, #1282 ) ;
#1770 = PLANE ( 'NONE',  #465 ) ;
#1771 = DIRECTION ( 'NONE',  ( 0.000000000000000000, 1.000000000000000000, 0.000000000000000000 ) ) ;
#1772 = CARTESIAN_POINT ( 'NONE',  ( -15.64168576756670781, 0.000000000000000000, 4.500000000000003553 ) ) ;
#1773 = DIRECTION ( 'NONE',  ( -1.000000000000000000, -0.000000000000000000, -0.000000000000000000 ) ) ;
#1774 = LINE ( 'NONE', #978, #1613 ) ;
#1775 = CC_DESIGN_DATE_AND_TIME_ASSIGNMENT ( #1410, #1399, ( #547 ) ) ;
#1776 = ORIENTED_EDGE ( 'NONE', *, *, #1461, .T. ) ;
#1777 = DIRECTION ( 'NONE',  ( 0.000000000000000000, 1.000000000000000000, -0.000000000000000000 ) ) ;
#1778 = AXIS2_PLACEMENT_3D ( 'NONE', #354, #1777, #1151 ) ;
#1779 = ORIENTED_EDGE ( 'NONE', *, *, #476, .F. ) ;
#1780 = AXIS2_PLACEMENT_3D ( 'NONE', #1064, #1585, #1744 ) ;
#1781 = CARTESIAN_POINT ( 'NONE',  ( 35.00000000000000000, 0.1000000000000000056, -65.00000000000002842 ) ) ;
#1782 = VERTEX_POINT ( 'NONE', #1857 ) ;
#1783 = EDGE_CURVE ( 'NONE', #299, #473, #437, .T. ) ;
#1784 = AXIS2_PLACEMENT_3D ( 'NONE', #1098, #1556, #369 ) ;
#1785 = VERTEX_POINT ( 'NONE', #650 ) ;
#1786 = DIRECTION ( 'NONE',  ( -0.000000000000000000, -1.000000000000000000, -0.000000000000000000 ) ) ;
#1787 = ORIENTED_EDGE ( 'NONE', *, *, #380, .T. ) ;
#1788 = CARTESIAN_POINT ( 'NONE',  ( -28.73738895741060162, 0.1000000000000000056, -3.075065696008397964 ) ) ;
#1789 = CARTESIAN_POINT ( 'NONE',  ( 40.57722159015276020, 0.1000000000000000056, -53.08658283817456436 ) ) ;
#1790 = CARTESIAN_POINT ( 'NONE',  ( 2.000000000000000444, 0.1000000000000000056, 4.500000000000000000 ) ) ;
#1791 = DIRECTION ( 'NONE',  ( -0.000000000000000000, -1.000000000000000000, -0.000000000000000000 ) ) ;
#1792 = DIRECTION ( 'NONE',  ( 1.734723475976805517E-15, 0.000000000000000000, -1.000000000000000000 ) ) ;
#1793 = EDGE_CURVE ( 'NONE', #701, #516, #1764, .T. ) ;
#1794 = LINE ( 'NONE', #1936, #1890 ) ;
#1795 = ORIENTED_EDGE ( 'NONE', *, *, #1848, .T. ) ;
#1796 = DIRECTION ( 'NONE',  ( -0.3826834323650911140, 0.000000000000000000, 0.9238795325112861834 ) ) ;
#1797 = DIRECTION ( 'NONE',  ( 0.000000000000000000, 0.000000000000000000, -1.000000000000000000 ) ) ;
#1798 = EDGE_CURVE ( 'NONE', #133, #1782, #812, .T. ) ;
#1799 = EDGE_CURVE ( 'NONE', #849, #866, #1457, .T. ) ;
#1800 = DIRECTION ( 'NONE',  ( 0.000000000000000000, -0.000000000000000000, 1.000000000000000000 ) ) ;
#1801 = CYLINDRICAL_SURFACE ( 'NONE', #933, 4.999999999999999112 ) ;
#1802 = VECTOR ( 'NONE', #1324, 1000.000000000000000 ) ;
#1803 = CARTESIAN_POINT ( 'NONE',  ( -28.67173086060772036, 0.1000000000000000056, 2.309698831278218734 ) ) ;
#1804 = EDGE_CURVE ( 'NONE', #269, #1785, #1888, .T. ) ;
#1805 = CARTESIAN_POINT ( 'NONE',  ( -7.499999999999980460, 0.000000000000000000, -72.00000000000004263 ) ) ;
#1806 = CARTESIAN_POINT ( 'NONE',  ( 35.95782392759632984, 0.1000000000000000056, -60.00000000000002842 ) ) ;
#1807 = ORIENTED_EDGE ( 'NONE', *, *, #1763, .T. ) ;
#1808 = VECTOR ( 'NONE', #311, 1000.000000000000114 ) ;
#1809 = AXIS2_PLACEMENT_3D ( 'NONE', #1788, #972, #180 ) ;
#1810 = DIRECTION ( 'NONE',  ( -0.3826834323650881720, -0.000000000000000000, 0.9238795325112874046 ) ) ;
#1811 = CARTESIAN_POINT ( 'NONE',  ( -15.24714580894150373, -9.900000000000000355, -4.999999999999996447 ) ) ;
#1812 = AXIS2_PLACEMENT_3D ( 'NONE', #1925, #334, #350 ) ;
#1813 = AXIS2_PLACEMENT_3D ( 'NONE', #126, #1260, #1270 ) ;
#1814 = DIRECTION ( 'NONE',  ( 0.9238795325112865164, 0.000000000000000000, 0.3826834323650905589 ) ) ;
#1815 = CIRCLE ( 'NONE', #1926, 5.000000000000000000 ) ;
#1816 = ORIENTED_EDGE ( 'NONE', *, *, #52, .T. ) ;
#1817 = FACE_BOUND ( 'NONE', #1870, .T. ) ;
#1818 = CARTESIAN_POINT ( 'NONE',  ( 34.99999999999999289, 0.000000000000000000, -80.00000000000002842 ) ) ;
#1819 = EDGE_CURVE ( 'NONE', #1667, #529, #1582, .T. ) ;
#1820 = FACE_OUTER_BOUND ( 'NONE', #605, .T. ) ;
#1821 = FACE_BOUND ( 'NONE', #475, .T. ) ;
#1822 = DIRECTION ( 'NONE',  ( 0.000000000000000000, -1.000000000000000000, 0.000000000000000000 ) ) ;
#1823 = DIRECTION ( 'NONE',  ( 1.000000000000000000, -0.000000000000000000, -0.000000000000000000 ) ) ;
#1824 = ORIENTED_EDGE ( 'NONE', *, *, #888, .T. ) ;
#1825 = EDGE_CURVE ( 'NONE', #1389, #1892, #111, .T. ) ;
#1826 = PLANE ( 'NONE',  #452 ) ;
#1827 = ORIENTED_EDGE ( 'NONE', *, *, #869, .F. ) ;
#1828 = DIRECTION ( 'NONE',  ( -0.000000000000000000, 1.000000000000000000, -0.000000000000000000 ) ) ;
#1829 = LINE ( 'NONE', #228, #796 ) ;
#1830 = ORIENTED_EDGE ( 'NONE', *, *, #797, .F. ) ;
#1831 = APPLICATION_CONTEXT ( 'configuration controlled 3d designs of mechanical parts and assemblies' ) ;
#1832 = DIRECTION ( 'NONE',  ( 0.000000000000000000, 0.000000000000000000, 1.000000000000000000 ) ) ;
#1833 = CC_DESIGN_APPROVAL ( #1282, ( #1570 ) ) ;
#1834 = DIRECTION ( 'NONE',  ( 1.000000000000000000, 0.000000000000000000, 0.000000000000000000 ) ) ;
#1835 = CARTESIAN_POINT ( 'NONE',  ( 24.18458262711124007, 0.1000000000000000056, 4.780629977755073590 ) ) ;
#1836 = ORIENTED_EDGE ( 'NONE', *, *, #1422, .F. ) ;
#1837 = FACE_OUTER_BOUND ( 'NONE', #1584, .T. ) ;
#1838 = ORIENTED_EDGE ( 'NONE', *, *, #153, .T. ) ;
#1839 = ORIENTED_EDGE ( 'NONE', *, *, #888, .F. ) ;
#1840 = DIRECTION ( 'NONE',  ( 0.000000000000000000, 1.000000000000000000, 0.000000000000000000 ) ) ;
#1841 = VERTEX_POINT ( 'NONE', #7 ) ;
#1842 = CARTESIAN_POINT ( 'NONE',  ( -20.27207793864214125, 0.1000000000000000056, 9.000000000000007105 ) ) ;
#1843 = ORIENTED_EDGE ( 'NONE', *, *, #1329, .F. ) ;
#1844 = EDGE_LOOP ( 'NONE', ( #1292, #1421, #1112, #1776 ) ) ;
#1845 = CARTESIAN_POINT ( 'NONE',  ( -40.57722159015275309, -9.900000000000000355, -53.08658283817456436 ) ) ;
#1846 = LINE ( 'NONE', #1056, #1266 ) ;
#1847 = EDGE_CURVE ( 'NONE', #1963, #206, #1125, .T. ) ;
#1848 = EDGE_CURVE ( 'NONE', #2065, #1240, #683, .T. ) ;
#1849 = AXIS2_PLACEMENT_3D ( 'NONE', #149, #1920, #1436 ) ;
#1850 = DIRECTION ( 'NONE',  ( 0.3826834323650901148, 0.000000000000000000, 0.9238795325112866275 ) ) ;
#1851 = ORIENTED_EDGE ( 'NONE', *, *, #1307, .T. ) ;
#1852 = VECTOR ( 'NONE', #389, 1000.000000000000000 ) ;
#1853 = AXIS2_PLACEMENT_3D ( 'NONE', #1069, #741, #395 ) ;
#1854 = APPROVAL_ROLE ( '' ) ;
#1855 = VERTEX_POINT ( 'NONE', #1293 ) ;
#1856 = CIRCLE ( 'NONE', #42, 5.000000000000000888 ) ;
#1857 = CARTESIAN_POINT ( 'NONE',  ( -24.18458262711124007, 0.000000000000000000, 2.780629977755073590 ) ) ;
#1858 = VERTEX_POINT ( 'NONE', #202 ) ;
#1859 = LINE ( 'NONE', #792, #1415 ) ;
#1860 = ORIENTED_EDGE ( 'NONE', *, *, #1650, .T. ) ;
#1861 = EDGE_CURVE ( 'NONE', #364, #603, #806, .T. ) ;
#1862 = EDGE_CURVE ( 'NONE', #1564, #976, #1274, .T. ) ;
#1863 = ORIENTED_EDGE ( 'NONE', *, *, #539, .F. ) ;
#1864 = DIRECTION ( 'NONE',  ( 0.000000000000000000, 1.000000000000000000, 0.000000000000000000 ) ) ;
#1865 = FACE_OUTER_BOUND ( 'NONE', #2045, .T. ) ;
#1866 = CARTESIAN_POINT ( 'NONE',  ( 15.64168576756670781, 0.1000000000000000056, 4.500000000000000000 ) ) ;
#1867 = SECURITY_CLASSIFICATION_LEVEL ( 'unclassified' ) ;
#1868 = ORIENTED_EDGE ( 'NONE', *, *, #1763, .F. ) ;
#1869 = CARTESIAN_POINT ( 'NONE',  ( 28.39410038312724183, 0.000000000000000000, -5.382044879869080312 ) ) ;
#1870 = EDGE_LOOP ( 'NONE', ( #829, #1682 ) ) ;
#1871 = CYLINDRICAL_SURFACE ( 'NONE', #1503, 2.000000000000000000 ) ;
#1872 = ORIENTED_EDGE ( 'NONE', *, *, #1328, .F. ) ;
#1873 = CARTESIAN_POINT ( 'NONE',  ( 15.64168576756670781, 0.000000000000000000, 4.500000000000000000 ) ) ;
#1874 = ADVANCED_FACE ( 'NONE', ( #676 ), #1140, .F. ) ;
#1875 = AXIS2_PLACEMENT_3D ( 'NONE', #917, #1548, #1687 ) ;
#1876 = VERTEX_POINT ( 'NONE', #1630 ) ;
#1877 = LINE ( 'NONE', #936, #765 ) ;
#1878 = APPROVAL_ROLE ( '' ) ;
#1879 = ORIENTED_EDGE ( 'NONE', *, *, #1321, .T. ) ;
#1880 = DIRECTION ( 'NONE',  ( -0.000000000000000000, 1.000000000000000000, -0.000000000000000000 ) ) ;
#1881 = ORIENTED_EDGE ( 'NONE', *, *, #1393, .F. ) ;
#1882 = EDGE_CURVE ( 'NONE', #1537, #367, #91, .T. ) ;
#1883 = AXIS2_PLACEMENT_3D ( 'NONE', #209, #1598, #167 ) ;
#1884 = CC_DESIGN_APPROVAL ( #1128, ( #547 ) ) ;
#1885 = CARTESIAN_POINT ( 'NONE',  ( 28.39410038312724183, 0.1000000000000000056, -5.382044879869080312 ) ) ;
#1886 = ORIENTED_EDGE ( 'NONE', *, *, #1924, .T. ) ;
#1887 = CARTESIAN_POINT ( 'NONE',  ( -35.00000000000000000, 0.1000000000000000056, -65.00000000000002842 ) ) ;
#1888 = CIRCLE ( 'NONE', #144, 5.000000000000000000 ) ;
#1889 = CARTESIAN_POINT ( 'NONE',  ( 2.000000000000000444, 0.000000000000000000, 3.499999999999999556 ) ) ;
#1890 = VECTOR ( 'NONE', #5, 1000.000000000000000 ) ;
#1891 = DATE_AND_TIME ( #902, #1402 ) ;
#1892 = VERTEX_POINT ( 'NONE', #1609 ) ;
#1893 = LINE ( 'NONE', #337, #1145 ) ;
#1894 = EDGE_LOOP ( 'NONE', ( #1433, #333, #833, #6 ) ) ;
#1895 = AXIS2_PLACEMENT_3D ( 'NONE', #1704, #2019, #124 ) ;
#1896 = CARTESIAN_POINT ( 'NONE',  ( 15.64168576756670781, 0.000000000000000000, 3.500000000000001776 ) ) ;
#1897 = EDGE_CURVE ( 'NONE', #71, #98, #1952, .T. ) ;
#1898 = ORIENTED_EDGE ( 'NONE', *, *, #1847, .F. ) ;
#1899 = CARTESIAN_POINT ( 'NONE',  ( 35.95782392759633694, 0.000000000000000000, -65.00000000000002842 ) ) ;
#1900 = DIRECTION ( 'NONE',  ( -0.000000000000000000, -1.000000000000000000, -0.000000000000000000 ) ) ;
#1901 = PERSON_AND_ORGANIZATION_ROLE ( 'creator' ) ;
#1902 = DIRECTION ( 'NONE',  ( -0.3826834323650881720, 0.000000000000000000, -0.9238795325112874046 ) ) ;
#1903 = DIRECTION ( 'NONE',  ( 0.000000000000000000, 0.000000000000000000, 1.000000000000000000 ) ) ;
#1904 = EDGE_CURVE ( 'NONE', #1368, #1385, #268, .T. ) ;
#1905 = CARTESIAN_POINT ( 'NONE',  ( 27.49999999999998934, 0.000000000000000000, -70.00000000000002842 ) ) ;
#1906 = LINE ( 'NONE', #1887, #667 ) ;
#1907 = CARTESIAN_POINT ( 'NONE',  ( 7.499999999999984013, 0.000000000000000000, -72.00000000000004263 ) ) ;
#1908 = CIRCLE ( 'NONE', #99, 0.9999999999999978906 ) ;
#1909 = ORIENTED_EDGE ( 'NONE', *, *, #1749, .T. ) ;
#1910 = CARTESIAN_POINT ( 'NONE',  ( -29.50275582214078440, 0.1000000000000000056, -4.922824761030970997 ) ) ;
#1911 = ORIENTED_EDGE ( 'NONE', *, *, #412, .F. ) ;
#1912 = LINE ( 'NONE', #18, #1527 ) ;
#1913 = ORIENTED_EDGE ( 'NONE', *, *, #1531, .T. ) ;
#1914 = EDGE_CURVE ( 'NONE', #1564, #2002, #1715, .T. ) ;
#1915 = AXIS2_PLACEMENT_3D ( 'NONE', #661, #199, #1955 ) ;
#1916 = AXIS2_PLACEMENT_3D ( 'NONE', #1700, #1359, #84 ) ;
#1917 = LINE ( 'NONE', #2, #390 ) ;
#1918 = DIRECTION ( 'NONE',  ( 1.000000000000000000, 0.000000000000000000, -1.224646799147353207E-16 ) ) ;
#1919 = EDGE_CURVE ( 'NONE', #142, #128, #1912, .T. ) ;
#1920 = DIRECTION ( 'NONE',  ( -0.000000000000000000, 1.000000000000000000, -0.000000000000000000 ) ) ;
#1921 = AXIS2_PLACEMENT_3D ( 'NONE', #1454, #16, #32 ) ;
#1922 = CARTESIAN_POINT ( 'NONE',  ( 16.93118474904564152, 0.000000000000000000, 4.000000000000007994 ) ) ;
#1923 = VECTOR ( 'NONE', #1237, 1000.000000000000000 ) ;
#1924 = EDGE_CURVE ( 'NONE', #1876, #1934, #958, .T. ) ;
#1925 = CARTESIAN_POINT ( 'NONE',  ( 35.95782392759632984, -9.900000000000000355, -60.00000000000002842 ) ) ;
#1926 = AXIS2_PLACEMENT_3D ( 'NONE', #863, #572, #1832 ) ;
#1927 = EDGE_CURVE ( 'NONE', #277, #1726, #855, .T. ) ;
#1928 = CARTESIAN_POINT ( 'NONE',  ( -35.95782392759633694, 0.000000000000000000, -60.00000000000001421 ) ) ;
#1929 = DATE_AND_TIME ( #169, #680 ) ;
#1930 = LINE ( 'NONE', #856, #795 ) ;
#1931 = EDGE_LOOP ( 'NONE', ( #43, #17 ) ) ;
#1932 = CARTESIAN_POINT ( 'NONE',  ( 27.49999999999998579, 0.1000000000000000056, -72.00000000000004263 ) ) ;
#1933 = DIRECTION ( 'NONE',  ( -4.625929269271485914E-16, 0.000000000000000000, -1.000000000000000000 ) ) ;
#1934 = VERTEX_POINT ( 'NONE', #1789 ) ;
#1935 = PLANE ( 'NONE',  #586 ) ;
#1936 = CARTESIAN_POINT ( 'NONE',  ( -35.95782392759633694, 0.1000000000000000056, -65.00000000000002842 ) ) ;
#1937 = EDGE_LOOP ( 'NONE', ( #1692, #302, #631, #234 ) ) ;
#1938 = ORIENTED_EDGE ( 'NONE', *, *, #728, .T. ) ;
#1939 = DIRECTION ( 'NONE',  ( 1.000000000000000000, 0.000000000000000000, -0.000000000000000000 ) ) ;
#1940 = EDGE_LOOP ( 'NONE', ( #1886, #1404, #1525, #514 ) ) ;
#1941 = CARTESIAN_POINT ( 'NONE',  ( 30.58514802243317376, 0.1000000000000000056, -2.309698831278218734 ) ) ;
#1942 = VECTOR ( 'NONE', #1786, 1000.000000000000000 ) ;
#1943 = VECTOR ( 'NONE', #1668, 1000.000000000000000 ) ;
#1944 = CARTESIAN_POINT ( 'NONE',  ( -30.58514802243317376, 0.000000000000000000, -2.309698831278218734 ) ) ;
#1945 = CARTESIAN_POINT ( 'NONE',  ( 35.95782392759633694, 0.1000000000000000056, -54.99999999999999289 ) ) ;
#1946 = APPLICATION_CONTEXT ( 'configuration controlled 3d designs of mechanical parts and assemblies' ) ;
#1947 = ORIENTED_EDGE ( 'NONE', *, *, #759, .F. ) ;
#1948 = DIRECTION ( 'NONE',  ( -0.000000000000000000, 1.000000000000000000, -0.000000000000000000 ) ) ;
#1949 = ORIENTED_EDGE ( 'NONE', *, *, #2071, .T. ) ;
#1950 = CARTESIAN_POINT ( 'NONE',  ( 26.82397179558514821, 0.000000000000000000, 1.544331966548038615 ) ) ;
#1951 = CARTESIAN_POINT ( 'NONE',  ( 35.95782392759633694, 0.1000000000000000056, -65.00000000000002842 ) ) ;
#1952 = CIRCLE ( 'NONE', #1695, 2.000000000000000000 ) ;
#1953 = AXIS2_PLACEMENT_3D ( 'NONE', #1434, #1283, #669 ) ;
#1954 = ORIENTED_EDGE ( 'NONE', *, *, #344, .F. ) ;
#1955 = DIRECTION ( 'NONE',  ( 0.3826834323650905589, 0.000000000000000000, 0.9238795325112864054 ) ) ;
#1956 = DIRECTION ( 'NONE',  ( 0.000000000000000000, 0.000000000000000000, -1.000000000000000000 ) ) ;
#1957 = PRODUCT_DEFINITION_SHAPE ( 'NONE', 'NONE',  #547 ) ;
#1958 = DIRECTION ( 'NONE',  ( -0.000000000000000000, -1.000000000000000000, -0.000000000000000000 ) ) ;
#1959 = EDGE_CURVE ( 'NONE', #906, #904, #1407, .T. ) ;
#1960 = VERTEX_POINT ( 'NONE', #406 ) ;
#1961 = AXIS2_PLACEMENT_3D ( 'NONE', #90, #1198, #739 ) ;
#1962 = FACE_OUTER_BOUND ( 'NONE', #1301, .T. ) ;
#1963 = VERTEX_POINT ( 'NONE', #1189 ) ;
#1964 = CARTESIAN_POINT ( 'NONE',  ( 7.499999999999984013, 0.1000000000000000056, -72.00000000000004263 ) ) ;
#1965 = LINE ( 'NONE', #1129, #415 ) ;
#1966 = CARTESIAN_POINT ( 'NONE',  ( -2.000000000000000444, 0.1000000000000000056, 4.499999999999998224 ) ) ;
#1967 = ORIENTED_EDGE ( 'NONE', *, *, #225, .T. ) ;
#1968 = DIRECTION ( 'NONE',  ( 0.000000000000000000, 1.000000000000000000, 0.000000000000000000 ) ) ;
#1969 = ORIENTED_EDGE ( 'NONE', *, *, #1919, .T. ) ;
#1970 = CARTESIAN_POINT ( 'NONE',  ( 24.94994949184141930, 0.000000000000000000, 2.932870912732501445 ) ) ;
#1971 = CARTESIAN_POINT ( 'NONE',  ( -2.000000000000000444, 0.000000000000000000, 5.499999999999998224 ) ) ;
#1972 = CARTESIAN_POINT ( 'NONE',  ( 7.499999999999984901, 0.000000000000000000, -70.00000000000002842 ) ) ;
#1973 = ADVANCED_FACE ( 'NONE', ( #1159 ), #710, .F. ) ;
#1974 = VECTOR ( 'NONE', #1216, 1000.000000000000000 ) ;
#1975 = FACE_OUTER_BOUND ( 'NONE', #1271, .T. ) ;
#1976 = VERTEX_POINT ( 'NONE', #1488 ) ;
#1977 = FACE_BOUND ( 'NONE', #262, .T. ) ;
#1978 = DIRECTION ( 'NONE',  ( -1.000000000000000000, 0.000000000000000000, 1.929731320193121788E-16 ) ) ;
#1979 = CIRCLE ( 'NONE', #113, 2.000000000000000000 ) ;
#1980 = ADVANCED_FACE ( 'NONE', ( #1466 ), #1826, .F. ) ;
#1981 = ORIENTED_EDGE ( 'NONE', *, *, #1793, .F. ) ;
#1982 = FACE_OUTER_BOUND ( 'NONE', #731, .T. ) ;
#1983 = ADVANCED_FACE ( 'NONE', ( #34 ), #226, .F. ) ;
#1984 = CYLINDRICAL_SURFACE ( 'NONE', #960, 2.000000000000000000 ) ;
#1985 = VECTOR ( 'NONE', #1697, 1000.000000000000000 ) ;
#1986 = AXIS2_PLACEMENT_3D ( 'NONE', #697, #1319, #1084 ) ;
#1987 = CARTESIAN_POINT ( 'NONE',  ( 34.66481646102808156, 0.1000000000000000056, -25.74714454043399314 ) ) ;
#1988 = EDGE_LOOP ( 'NONE', ( #1954, #639, #1513, #1202, #1522, #266, #1342, #161 ) ) ;
#1989 = DIRECTION ( 'NONE',  ( 0.000000000000000000, 0.000000000000000000, 1.000000000000000000 ) ) ;
#1990 = DIRECTION ( 'NONE',  ( 1.000000000000000000, -0.000000000000000000, -0.000000000000000000 ) ) ;
#1991 = DIRECTION ( 'NONE',  ( 0.000000000000000000, -1.000000000000000000, 0.000000000000000000 ) ) ;
#1992 = ADVANCED_BREP_SHAPE_REPRESENTATION ( 'top_seam_outer', ( #257, #410 ), #1303 ) ;
#1993 = CARTESIAN_POINT ( 'NONE',  ( 19.86654347149796607, -9.900000000000000355, -3.086582838174545707 ) ) ;
#1994 = LINE ( 'NONE', #1530, #622 ) ;
#1995 = EDGE_CURVE ( 'NONE', #1755, #965, #1318, .T. ) ;
#1996 = DIRECTION ( 'NONE',  ( 0.000000000000000000, 0.000000000000000000, 1.000000000000000000 ) ) ;
#1997 = VERTEX_POINT ( 'NONE', #68 ) ;
#1998 = EDGE_LOOP ( 'NONE', ( #1018, #2043, #1703, #1447 ) ) ;
#1999 = LINE ( 'NONE', #1805, #343 ) ;
#2000 = EDGE_LOOP ( 'NONE', ( #754, #590, #1150, #1251 ) ) ;
#2001 = CARTESIAN_POINT ( 'NONE',  ( -7.499999999999980460, 0.000000000000000000, -72.00000000000004263 ) ) ;
#2002 = VERTEX_POINT ( 'NONE', #1030 ) ;
#2003 = EDGE_CURVE ( 'NONE', #1782, #1618, #1107, .T. ) ;
#2004 = DIRECTION ( 'NONE',  ( -0.000000000000000000, 1.000000000000000000, -0.000000000000000000 ) ) ;
#2005 = DIRECTION ( 'NONE',  ( 0.000000000000000000, 1.000000000000000000, 0.000000000000000000 ) ) ;
#2006 = LINE ( 'NONE', #716, #775 ) ;
#2007 = DIRECTION ( 'NONE',  ( 0.000000000000000000, 0.000000000000000000, 1.000000000000000000 ) ) ;
#2008 = VERTEX_POINT ( 'NONE', #998 ) ;
#2009 = PERSON_AND_ORGANIZATION_ROLE ( 'creator' ) ;
#2010 = AXIS2_PLACEMENT_3D ( 'NONE', #45, #336, #1295 ) ;
#2011 = ORIENTED_EDGE ( 'NONE', *, *, #378, .F. ) ;
#2012 = CARTESIAN_POINT ( 'NONE',  ( -27.90636399587754113, 0.1000000000000000056, 4.157457896300791766 ) ) ;
#2013 = EDGE_CURVE ( 'NONE', #745, #2008, #1659, .T. ) ;
#2014 = ORIENTED_EDGE ( 'NONE', *, *, #1210, .T. ) ;
#2015 = DIRECTION ( 'NONE',  ( 0.3826834323650905589, 0.000000000000000000, -0.9238795325112865164 ) ) ;
#2016 = ORIENTED_EDGE ( 'NONE', *, *, #1783, .T. ) ;
#2017 = ORIENTED_EDGE ( 'NONE', *, *, #163, .F. ) ;
#2018 = AXIS2_PLACEMENT_3D ( 'NONE', #1243, #760, #1383 ) ;
#2019 = DIRECTION ( 'NONE',  ( 0.000000000000000000, -1.000000000000000000, 0.000000000000000000 ) ) ;
#2020 = CARTESIAN_POINT ( 'NONE',  ( 28.73738895741060162, 0.1000000000000000056, -3.075065696008398408 ) ) ;
#2021 = VECTOR ( 'NONE', #2036, 1000.000000000000000 ) ;
#2022 = AXIS2_PLACEMENT_3D ( 'NONE', #1866, #1228, #2007 ) ;
#2023 = DIRECTION ( 'NONE',  ( 0.000000000000000000, -1.000000000000000000, 0.000000000000000000 ) ) ;
#2024 = ORIENTED_EDGE ( 'NONE', *, *, #2042, .F. ) ;
#2025 = VECTOR ( 'NONE', #1902, 1000.000000000000114 ) ;
#2026 = DIRECTION ( 'NONE',  ( 0.000000000000000000, 1.000000000000000000, 0.000000000000000000 ) ) ;
#2027 = ORIENTED_EDGE ( 'NONE', *, *, #759, .T. ) ;
#2028 = DIRECTION ( 'NONE',  ( 0.000000000000000000, 1.000000000000000000, 0.000000000000000000 ) ) ;
#2029 = EDGE_LOOP ( 'NONE', ( #2070, #1347, #1225, #1967, #1099, #112, #1187, #1838 ) ) ;
#2030 = CARTESIAN_POINT ( 'NONE',  ( -35.95782392759631563, 0.000000000000000000, -55.00000000000000711 ) ) ;
#2031 = VECTOR ( 'NONE', #393, 1000.000000000000000 ) ;
#2032 = CARTESIAN_POINT ( 'NONE',  ( 16.93118474904564152, 0.1000000000000000056, 9.000000000000007105 ) ) ;
#2033 = ORIENTED_EDGE ( 'NONE', *, *, #2013, .T. ) ;
#2034 = CARTESIAN_POINT ( 'NONE',  ( -25.93292131147529744, 0.1000000000000000056, -1.530733729460359571 ) ) ;
#2035 = ORIENTED_EDGE ( 'NONE', *, *, #1468, .T. ) ;
#2036 = DIRECTION ( 'NONE',  ( -0.000000000000000000, 1.000000000000000000, -0.000000000000000000 ) ) ;
#2037 = VERTEX_POINT ( 'NONE', #385 ) ;
#2038 = DIRECTION ( 'NONE',  ( 0.000000000000000000, 0.000000000000000000, 1.000000000000000000 ) ) ;
#2039 = APPROVAL_PERSON_ORGANIZATION ( #127, #1128, #1878 ) ;
#2040 = DIRECTION ( 'NONE',  ( 0.000000000000000000, 0.000000000000000000, -1.000000000000000000 ) ) ;
#2041 = PERSON_AND_ORGANIZATION ( #2049, #458 ) ;
#2042 = EDGE_CURVE ( 'NONE', #78, #946, #860, .T. ) ;
#2043 = ORIENTED_EDGE ( 'NONE', *, *, #1111, .F. ) ;
#2044 = CARTESIAN_POINT ( 'NONE',  ( 27.31170818283485247, 0.000000000000000000, -7.995170809621836128 ) ) ;
#2045 = EDGE_LOOP ( 'NONE', ( #718, #646, #1863, #35 ) ) ;
#2046 = AXIS2_PLACEMENT_3D ( 'NONE', #376, #80, #213 ) ;
#2047 = CARTESIAN_POINT ( 'NONE',  ( -22.33682356208865727, 0.1000000000000000056, 4.015263113024906794 ) ) ;
#2048 = VECTOR ( 'NONE', #831, 1000.000000000000000 ) ;
#2049 = PERSON ( 'UNSPECIFIED', 'UNSPECIFIED', 'UNSPECIFIED', ('UNSPECIFIED'), ('UNSPECIFIED'), ('UNSPECIFIED') ) ;
#2050 = ORIENTED_EDGE ( 'NONE', *, *, #975, .F. ) ;
#2051 = DIRECTION ( 'NONE',  ( -0.000000000000000000, 1.000000000000000000, -0.000000000000000000 ) ) ;
#2052 = ADVANCED_FACE ( 'NONE', ( #1837 ), #847, .F. ) ;
#2053 = EDGE_CURVE ( 'NONE', #553, #564, #732, .T. ) ;
#2054 = LINE ( 'NONE', #1090, #388 ) ;
#2055 = VECTOR ( 'NONE', #1573, 1000.000000000000000 ) ;
#2056 = CARTESIAN_POINT ( 'NONE',  ( -20.27207793864214125, 0.000000000000000000, 9.000000000000007105 ) ) ;
#2057 = CARTESIAN_POINT ( 'NONE',  ( 29.50275582214078440, 0.1000000000000000056, -4.922824761030970997 ) ) ;
#2058 = ORIENTED_EDGE ( 'NONE', *, *, #859, .T. ) ;
#2059 = CIRCLE ( 'NONE', #1953, 2.000000000000000000 ) ;
#2060 = CARTESIAN_POINT ( 'NONE',  ( -21.55058241160208254, 0.000000000000000000, 5.913417161825446300 ) ) ;
#2061 = VERTEX_POINT ( 'NONE', #1327 ) ;
#2062 = FACE_OUTER_BOUND ( 'NONE', #1620, .T. ) ;
#2063 = ORIENTED_EDGE ( 'NONE', *, *, #1367, .T. ) ;
#2064 = CARTESIAN_POINT ( 'NONE',  ( 27.49999999999998224, 0.000000000000000000, -70.00000000000002842 ) ) ;
#2065 = VERTEX_POINT ( 'NONE', #1010 ) ;
#2066 = DIRECTION ( 'NONE',  ( -0.000000000000000000, 1.000000000000000000, -0.000000000000000000 ) ) ;
#2067 = ORIENTED_EDGE ( 'NONE', *, *, #407, .T. ) ;
#2068 = AXIS2_PLACEMENT_3D ( 'NONE', #505, #366, #1939 ) ;
#2069 = CARTESIAN_POINT ( 'NONE',  ( -24.18458262711124007, 0.1000000000000000056, 2.780629977755073590 ) ) ;
#2070 = ORIENTED_EDGE ( 'NONE', *, *, #412, .T. ) ;
#2071 = EDGE_CURVE ( 'NONE', #1320, #849, #1999, .T. ) ;
#2072 = DIRECTION ( 'NONE',  ( 0.000000000000000000, 1.000000000000000000, -0.000000000000000000 ) ) ;
#2073 = CARTESIAN_POINT ( 'NONE',  ( -7.499999999999980460, 0.000000000000000000, -72.00000000000004263 ) ) ;
#2074 = CYLINDRICAL_SURFACE ( 'NONE', #842, 0.9999999999999978906 ) ;
#2075 = EDGE_LOOP ( 'NONE', ( #1640, #2050, #192, #1690 ) ) ;
#2076 = EDGE_CURVE ( 'NONE', #887, #1709, #1029, .T. ) ;
#2077 = CARTESIAN_POINT ( 'NONE',  ( 40.57722159015276020, -9.900000000000000355, -53.08658283817456436 ) ) ;
#2078 = VECTOR ( 'NONE', #879, 1000.000000000000000 ) ;
#2079 = ORIENTED_EDGE ( 'NONE', *, *, #1248, .F. ) ;
#2080 = ADVANCED_FACE ( 'NONE', ( #1977, #1044, #1178, #1817, #397, #867, #1496, #565, #719, #1349 ), #1683, .T. ) ;
ENDSEC;
END-ISO-10303-21;
